# Supplementary material for: Cis-regulatory evolution spotlights species differences in the adaptive potential of gene expression plasticity
Source: Nat Commun. 2021 Jun 7;12:3376. doi: 10.1038/s41467-021-23558-2 (PMC8184852; doi:10.1038/s41467-021-23558-2)
Supplement: Supplementary file 6 — Supplementary data 3 [file 41467_2021_23558_MOESM6_ESM.xlsx]

## Sheet: Sheet1
Supplementary Data 3: List of plastic genes in A. thaliana (Ath) after 6 hours of desiccation and their basal change or plastic response in A. halleri (Aha) and A. lyrata (Aly). Plastic genes were selected by comparing time point 6h with 0h in A. thaliana with an FDR threshold of 0.05. The mean expression levels before and after the stress are shown as the mean FPKM of 4 replicates. For each plas…
	FPKM (Mean)						Ath			Aha						Aly
	Ath		Aha		Aly		6h vs 0h			Aha-0h vs Ath-0h			Aha/Ath-6h vs Aha/Ath-0h			Aly-0h vs Ath-0h			Aly/Ath-6h vs Aly/Ath-0h
gene	0h	6h	0h	6h	0h	6h	log2FoldChange	padj	regulation	log2FoldChange	padj	basal	log2ratio	padj	plastic	log2FoldChange	padj	basal	log2ratio	padj	plastic
AT1G10280	7.92	18.1	14.7	38.8	9.69	23.7	0.942	4.63e-05	Up	0.846	0.000277	Ortho	0.262	0.593	-	0.25	0.393	-	0.106	0.864	-
AT1G10710	0.354	1.15	1.98	4.21	3.23	10.7	1.54	0.00223	Up	2.55	2.15e-07	Ortho	-0.111	0.874	-	3.26	4.05e-11	Ortho	0.619	0.249	-
AT1G11170	0.568	35.4	5.71	25.4	4.69	70.3	5.55	5.99e-32	Up	3.3	4.09e-11	Ortho	-2.63	0.116	-	3	6.81e-09	Ortho	-0.904	0.804	-
AT1G11210	1.11	135	5.89	100	0.242	15.7	6.35	3.58e-30	Up	2.36	0.000111	Ortho	-2.11	0.291	-	-2.22	0.00239	Para	-1.83	0.443	-
AT1G01180	11	6.92	6.77	4.23	4.7	6.95	-0.912	0.00674	down	-0.769	0.0255	Ortho	0.0231	0.983	-	-1.26	0.000286	Ortho	1.06	0.0125	Mit
AT1G11360	22.4	44.9	22.6	32.4	19.5	36.6	0.767	0.00379	Up	-0.0283	0.94	-	-0.473	0.271	-	-0.234	0.489	-	-0.106	0.839	-
AT1G11730	3.84	2.4	7.1	2.87	35	60.4	-0.877	0.00599	down	0.867	0.00481	Para	-0.697	0.127	-	3.18	1.83e-28	Para	1.21	0.0129	Mit
AT1G12010	3.44	1.92	394	753	0.0656	0.0218	-1.05	0.00126	down	6.81	8.56e-126	Para	1.4	0.00349	Mit	-5.75	4.63e-17	Ortho	0.469	0.133	-
AT1G01080	161	54.4	90	23.7	128	26.1	-1.77	1.38e-05	down	-0.89	0.0406	Ortho	-0.352	0.591	-	-0.369	0.491	-	-0.715	0.17	-
AT1G12570	15.1	5.98	2.12	0.119	22.6	6.46	-1.51	0.0308	down	-2.84	7.67e-05	Ortho	-0.37	0.632	-	0.546	0.566	-	-0.482	0.424	-
AT1G01050	101	94	29.9	33.2	49.9	83.9	-0.346	0.0289	down	-1.81	2.15e-35	Ortho	0.248	0.195	-	-1.07	1.31e-12	Ortho	0.847	0.0245	Mit
AT1G12860	76.5	49.2	32.8	7.32	49.1	24.6	-0.874	0.00516	down	-1.28	2.97e-05	Ortho	-1.35	0.00501	Mag	-0.695	0.0415	Ortho	-0.32	0.227	-
AT1G13310	0.0489	0.632	0.0205	0.102	0	0.087	2.92	0.00228	Up	-1.11	0.552	-	-0.807	0.184	-	-2.46	0.198	-	-0.807	0.151	-
AT1G13990	11.8	696	12	20.8	12.7	425	5.57	3.74e-113	Up	-0.053	0.881	-	-5.01	8.21e-06	Mit	0.0403	0.936	-	-0.821	0.328	-
AT1G14230	18.2	45.5	10.1	18	14	15.2	1.09	1.37e-06	Up	-0.873	0.00017	Para	-0.516	0.296	-	-0.399	0.135	-	-1.16	0.000123	Mit
AT1G14380	32.4	16.7	26.2	11.6	25.2	2.58	-1.16	0.0148	down	-0.351	0.523	-	-0.148	0.839	-	-0.417	0.491	-	-1.85	0.0114	Mag
AT1G14630	5.07	2.86	3.07	1.2	4.11	1.45	-1.02	0.00409	down	-0.751	0.0417	Ortho	-0.152	0.748	-	-0.321	0.476	-	-0.184	0.745	-
AT1G02400	2.9	43.2	1.66	21.4	0.335	65.7	3.62	2.31e-13	Up	-0.746	0.202	-	-0.443	0.876	-	-3.09	2.68e-07	Para	2.28	0.341	-
AT1G15240	35.8	81.4	0.886	0.995	41.6	44.2	0.922	0.00835	Up	-5.4	1.3e-50	Para	-0.97	0.118	-	0.157	0.757	-	-1.07	0.185	-
AT1G16040	8.2	17.6	13.5	16.2	18.5	23.3	0.857	0.00254	Up	0.671	0.0212	Ortho	-0.769	0.135	-	1.14	8.5e-05	Ortho	-0.686	0.225	-
AT1G16570	13.8	23.4	5.85	7.06	15.5	29.7	0.525	6.62e-05	Up	-1.28	3.62e-21	Para	-0.448	0.148	-	0.127	0.454	-	0.195	0.417	-
AT1G16830	3.32	1.62	5.9	2.23	8.13	8.77	-1.25	0.00013	down	0.782	0.0145	Para	-0.341	0.472	-	1.27	7.22e-05	Para	0.844	0.0689	Mit
AT1G18610	14.9	13.5	10.1	15	5.54	8.28	-0.388	0.0085	down	-0.62	1.62e-05	Ortho	0.637	0.0186	Mit	-1.48	1.51e-23	Ortho	0.628	0.0452	Mit
AT1G18680	7.68	13.2	12.3	17.4	6.72	7.56	0.53	0.0498	Up	0.622	0.0198	Ortho	-0.224	0.435	-	-0.234	0.489	-	-0.549	0.188	-
AT1G02850	1.2	53.7	0.216	1.38	2.43	91	4.94	4.64e-19	Up	-2.58	0.000166	Para	-3.6	0.00368	Mit	0.946	0.184	-	-0.0586	1	-
AT1G20890	6.77	16.9	102	107	3.2	13.5	1.08	6.44e-06	Up	3.85	2.5e-65	Ortho	-1.17	0.00633	Mit	-1.12	1.81e-05	Para	0.528	0.397	-
AT1G20990	0.986	0.14	0.702	0.509	0.541	0.592	-2.82	3.83e-05	down	-0.541	0.462	-	1	0.0434	Mit	-0.901	0.245	-	1.22	0.0208	Mit
AT1G21770	45.5	93.1	80.9	137	46.8	160	0.795	0.00122	Up	0.794	0.00122	Ortho	-0.261	0.453	-	0.0146	0.988	-	0.734	0.223	-
AT1G03120	0.387	1.89	151	78.5	2.55	15.3	2.03	9.13e-07	Up	8.58	8.37e-109	Ortho	-2.19	0.000485	Mit	2.7	1.5e-10	Ortho	0.852	0.0576	Mag
AT1G22030	4.76	2.17	6.55	2.58	3.86	2.32	-1.35	0.000267	down	0.395	0.335	-	-0.177	0.686	-	-0.353	0.453	-	0.16	0.784	-
AT1G22740	12	29.2	33.5	60.9	1.28	5.05	1.04	0.00111	Up	1.45	3.37e-06	Ortho	-0.379	0.24	-	-3.23	7.08e-22	Para	0.104	0.911	-
AT1G23200	2.93	30.1	12.2	42.9	17.8	82.6	3.06	1.14e-22	Up	2.01	3.88e-10	Ortho	-1.23	0.0573	Mit	2.53	5.11e-15	Ortho	-0.807	0.431	-
AT1G23440	35.7	118	44	64.5	55.6	165	1.47	3.17e-09	Up	0.251	0.383	-	-1.14	0.027	Mit	0.607	0.0297	Ortho	-0.136	0.857	-
AT1G23550	3.2	9.82	1.87	1.95	4.28	15.9	1.34	0.000714	Up	-0.818	0.0576	-	-1.1	0.0899	Mit	0.353	0.497	-	0.335	0.757	-
AT1G24050	65.9	110	39.6	63.4	48.5	98.1	0.505	0.000173	Up	-0.779	3.1e-09	Para	-0.0483	0.896	-	-0.48	0.000656	Para	0.284	0.254	-
AT1G26760	3.08	1.59	30.7	32.2	4.33	0.937	-1.18	0.000831	down	3.27	4.54e-25	Para	0.608	0.107	-	0.441	0.282	-	-0.852	0.0651	Mag
AT1G26690	12.8	50	32.7	104	12.4	25.7	1.71	7.09e-09	Up	1.33	9.4e-06	Ortho	-0.257	0.759	-	-0.0913	0.852	-	-0.912	0.0319	Mit
AT1G26620	11.1	33.7	18.8	39.6	26.2	35.3	1.34	1.87e-06	Up	0.69	0.0192	Ortho	-0.479	0.494	-	1.18	5.83e-05	Ortho	-1.11	0.208	-
AT1G26330	3.85	1.27	5.82	1.25	3.4	0.286	-1.77	0.00172	down	0.515	0.428	-	-0.39	0.582	-	-0.248	0.771	-	-0.518	0.469	-
AT1G25682	25.9	45.9	30.7	54.2	26.8	43	0.583	0.00505	Up	0.209	0.364	-	-0.0128	0.995	-	0.00841	0.999	-	-0.14	0.74	-
AT1G03687	19.4	11.4	14.1	14.2	17.6	22.6	-1	1.8e-05	down	-0.519	0.0327	Ortho	0.715	0.0811	Mit	-0.201	0.505	-	1.01	0.0409	Mit
AT1G03750	5.62	12.3	7.99	13.3	11.6	19.2	0.864	0.0242	Up	0.433	0.299	-	-0.31	0.727	-	0.984	0.0154	Ortho	-0.306	0.787	-
AT1G28550	0.00986	0.709	8.05	16.7	0.135	0.419	4.27	9.03e-06	Up	9.24	1.21e-13	Ortho	0.193	0.626	-	3.31	0.0273	Ortho	-0.485	0.537	-
AT1G28560	11.8	8.97	9.14	12.1	13	20.1	-0.647	0.00263	down	-0.426	0.0541	-	0.785	0.0169	Mit	0.0745	0.819	-	0.963	0.019	Mit
AT1G29400	79.7	286	91.8	147	106	161	1.58	3.39e-12	Up	0.146	0.6	-	-1.15	0.00203	Mit	0.346	0.209	-	-1.23	0.0683	Mit
AT1G30590	65.6	49.5	44	20.3	51	21	-0.646	0.0161	down	-0.625	0.0203	Ortho	-0.669	0.0157	Mag	-0.422	0.165	-	-0.867	0.0808	Mag
AT1G30690	109	45.1	33.3	4.63	117	24.1	-1.5	1.72e-05	down	-1.77	4.04e-07	Ortho	-1.38	0.00953	Mag	0.0508	0.941	-	-0.984	0.0531	Mag
AT1G31840	1.01	2.23	1.96	1.8	0.248	0.124	0.911	0.0066	Up	0.922	0.00722	Ortho	-0.826	0.0215	Mit	-2.06	8.68e-06	Para	-1.02	0.00292	Mit
AT1G31970	138	41.9	92.5	52.8	96.6	55.2	-1.95	3.74e-27	down	-0.634	0.000788	Ortho	0.902	0.0291	Mit	-0.561	0.00515	Ortho	0.906	0.00754	Mit
AT1G32340	11.1	40.3	11.3	29.2	12.2	22.7	1.6	1.56e-12	Up	-0.0418	0.896	-	-0.459	0.349	-	0.0776	0.835	-	-0.91	0.152	-
AT1G32700	18.5	39.4	19	24.9	23.3	98.7	0.83	0.00175	Up	-0.00609	0.989	-	-0.685	0.289	-	0.282	0.391	-	0.98	0.0704	Mag
AT1G33050	39.5	86.5	61.2	66.7	42.6	98.5	0.895	7.6e-05	Up	0.591	0.011	Ortho	-0.992	0.0355	Mit	0.0682	0.851	-	0.0734	0.962	-
AT1G33800	3.13	7.7	7.8	17.3	4.26	14.6	1.07	0.000461	Up	1.3	1.73e-05	Ortho	0.0187	0.995	-	0.437	0.239	-	0.614	0.366	-
AT1G34210	39.5	14.5	11.5	7.59	13.4	5.26	-1.67	1.59e-10	down	-1.84	1.69e-12	Ortho	0.792	0.048	Mit	-1.62	1.83e-09	Ortho	0.188	0.703	-
AT1G04310	4.03	43.5	6.85	95.9	5.73	65.7	3.14	9.2e-18	Up	0.719	0.0796	-	0.559	0.788	-	0.447	0.351	-	0.222	0.942	-
AT1G35470	23.8	42.6	34.6	45	36.7	50.7	0.588	0.000535	Up	0.479	0.00528	Ortho	-0.426	0.0525	Mit	0.573	0.00123	Ortho	-0.343	0.296	-
AT1G35670	31.3	23.7	35.4	37.4	31.9	50.2	-0.639	0.0145	down	0.123	0.691	-	0.474	0.418	-	-0.0156	0.987	-	1.03	0.0593	Mit
AT1G36940	1.9	0.285	1.3	0.249	2.03	0.121	-2.77	7.83e-05	down	-0.605	0.458	-	0.611	0.182	-	0.0666	0.968	-	-0.126	0.819	-
AT1G42540	44	28.3	55.8	26.7	66.8	25.9	-0.873	0.00807	down	0.296	0.422	-	-0.417	0.594	-	0.544	0.146	-	-0.718	0.374	-
AT1G43190	92	79.4	18.1	14.6	87.3	88.1	-0.451	0.0202	down	-2.39	1.97e-40	Ortho	-0.0813	0.784	-	-0.121	0.636	-	0.22	0.453	-
AT1G44920	108	68.1	339	75.2	144	41.2	-0.9	0.000383	down	1.59	6.97e-11	Para	-1.51	0.000851	Mag	0.373	0.21	-	-1.13	8.72e-05	Mag
AT1G02170	22.2	40.5	79.2	29	18.4	47.2	0.627	0.0186	Up	1.79	5.99e-13	Ortho	-2.26	0.000515	Mit	-0.302	0.343	-	0.482	0.18	-
AT1G48210	8.08	100	2.04	6.8	6.21	50.8	3.37	1.7e-30	Up	-2.03	1.78e-10	Para	-2.07	0.00016	Mit	-0.423	0.265	-	-0.653	0.501	-
AT1G04990	12.5	179	5.52	113	3.08	56	3.59	5.83e-43	Up	-1.21	1.65e-05	Para	0.336	0.709	-	-2.06	6.68e-13	Para	0.00646	1	-
AT1G50000	10.5	6.12	9.3	7.31	10.6	6.4	-1.02	3.62e-07	down	-0.232	0.294	-	0.395	0.13	-	-0.0412	0.904	-	0.0962	0.842	-
AT1G50040	12.4	0.372	11.8	9.65	3.79	0.562	-5.1	1.55e-17	down	-0.109	0.892	-	2.92	5.11e-05	Mit	-1.68	0.00944	Ortho	1.73	0.0728	Mit
AT1G50260	17.6	127	0.683	0.633	18.4	319	2.59	2.34e-36	Up	-4.76	1e-69	Para	-2.55	3.24e-06	Mit	0.00821	1	-	1.27	0.335	-
AT1G50630	8.19	34.7	4.39	5.9	12.8	19.1	1.85	1.89e-17	Up	-0.934	7.05e-05	Para	-1.64	0.00142	Mit	0.629	0.0107	Ortho	-1.47	0.00839	Mit
AT1G50960	0	0.52	0	0.0354	0	0.0327	4.43	5.08e-05	Up	-0.139	0.972	-	-0.585	0.126	-	0	1	-	-0.585	0.135	-
AT1G52000	255	55	261	7.75	5.55	5.05	-2.37	4.71e-06	down	0.00767	0.991	-	-2.71	0.361	-	-5.59	1.44e-26	Ortho	2.14	0.0927	Mit
AT1G52920	1.04	3.07	7.66	5.27	8.93	10.8	1.29	0.00062	Up	2.81	3.67e-15	Ortho	-1.49	0.0028	Mit	3.04	6.22e-17	Ortho	-0.7	0.355	-
AT1G53470	1.24	58.2	1.63	6.59	1.36	17.6	5.17	2.15e-41	Up	0.337	0.499	-	-3.08	0.0524	Mit	0.0654	0.937	-	-1.83	0.224	-
AT1G53580	66	407	49.7	418	83.9	939	2.39	1.84e-32	Up	-0.445	0.0441	Para	0.437	0.507	-	0.318	0.201	-	0.859	0.0584	Mag
AT1G53645	33.9	16	9.38	4.41	38.5	12.3	-1.31	2.46e-08	down	-1.9	2.65e-16	Ortho	0.0315	0.966	-	0.143	0.667	-	-0.544	0.19	-
AT1G53680	2.26	8.58	68.2	101	5.47	21.7	1.64	2.84e-07	Up	4.86	2.47e-57	Ortho	-0.985	0.0464	Mit	1.22	0.000365	Ortho	0.26	0.862	-
AT1G54160	2.73	34.3	108	119	4.07	23.1	3.39	2.93e-62	Up	5.26	4.13e-150	Ortho	-3.1	8.16e-06	Mit	0.524	0.0376	Ortho	-1.04	0.123	-
AT1G54220	33.7	24.6	34.2	18	28.7	11.1	-0.692	0.025	down	-0.0499	0.902	-	-0.444	0.472	-	-0.289	0.448	-	-0.823	0.128	-
AT1G55110	22.2	56.4	24.8	26.9	25.5	56.5	1.09	1.17e-07	Up	0.104	0.685	-	-1.22	0.0102	Mit	0.14	0.626	-	-0.204	0.799	-
AT1G55180	6	12.9	0.26	0.577	6.77	8.74	0.839	0.0342	Up	-4.6	7.18e-23	Para	-0.338	0.733	-	0.113	0.856	-	-0.592	0.457	-
AT1G55280	7.74	75.5	25	130	15.4	232	3	3.29e-36	Up	1.63	2.94e-11	Ortho	-0.778	0.206	-	0.938	0.00039	Ortho	0.69	0.23	-
AT1G55370	61.4	23	18.9	10.8	75.8	9.95	-1.64	5.39e-05	down	-1.76	1.58e-05	Ortho	0.656	0.166	-	0.253	0.658	-	-1.43	0.00252	Mag
AT1G55740	1.88	5.71	4.43	5.44	0.111	0.0503	1.33	2.57e-05	Up	1.17	0.000323	Ortho	-0.918	0.0386	Mit	-4.18	3.45e-13	Para	-1.17	0.0174	Mit
AT1G55830	11.4	21.4	36.9	30.9	9.66	18.3	0.664	0.000989	Up	1.63	1.05e-17	Ortho	-1.13	0.000129	Mit	-0.294	0.222	-	-0.018	1	-
AT1G54450	7.03	4.1	3.66	3.28	12.6	19.6	-0.986	1.4e-05	down	-0.967	2.07e-05	Ortho	0.401	0.248	-	0.837	0.000229	Para	1.18	0.000134	Mit
AT1G54820	75.9	13	40.4	6.5	27.6	3.92	-2.73	7.01e-09	down	-0.992	0.0545	-	0.0386	0.981	-	-1.54	0.0033	Ortho	-0.0641	0.943	-
AT1G56280	229	476	199	507	169	585	0.832	0.000175	Up	-0.239	0.335	-	0.293	0.567	-	-0.47	0.0574	-	0.732	0.208	-
AT1G06430	287	547	576	1850	606	1470	0.654	0.0311	Up	0.947	0.00132	Ortho	0.756	0.106	-	1.02	0.00087	Ortho	0.353	0.672	-
AT1G06460	75.9	527	98.5	197	181	279	2.51	5.65e-24	Up	0.307	0.286	-	-1.78	0.000555	Mit	1.19	7.33e-06	Ortho	-2.15	0.00148	Mit
AT1G06540	0.475	1.45	85.5	68.3	0.123	0.27	1.31	0.0141	Up	7.43	1.97e-52	Ortho	-1.06	0.0191	Mit	-1.97	0.00732	Para	-0.737	0.337	-
AT1G06550	64.6	46.5	85.5	68.3	50.9	33	-0.711	0.00564	down	0.364	0.182	-	0.144	0.797	-	-0.382	0.198	-	-0.142	0.801	-
AT1G06790	15.6	10.2	28.1	39.5	4.19	2.29	-0.845	0.000335	down	0.81	0.000474	Para	1.08	0.00398	Mit	-1.94	2.85e-16	Ortho	-0.0852	0.838	-
AT1G07020	9.39	25.2	126	45.9	4.95	8.22	1.18	0.000111	Up	3.72	9.77e-38	Ortho	-2.79	9.81e-06	Mit	-0.952	0.00438	Para	-0.671	0.278	-
AT1G07050	0.51	83.7	1.2	46.3	0.716	5.04	6.35	1.93e-13	Up	1.16	0.3	-	-1.42	0.229	-	0.353	0.824	-	-3.76	0.00833	Mit
AT1G07410	2.5	5.71	2.03	3.67	5.53	20.5	0.933	0.00926	Up	-0.357	0.387	-	-0.4	0.535	-	1.1	0.00335	Ortho	0.778	0.311	-
AT1G07640	30.5	87.3	30.7	69.5	24.4	76	1.26	6.54e-05	Up	-0.0526	0.903	-	-0.335	0.58	-	-0.383	0.324	-	0.108	0.904	-
AT1G07700	116	61.2	63.3	35	7.49	2.7	-1.14	0.017	down	-0.92	0.0634	-	0.0677	0.944	-	-4.01	5.06e-18	Ortho	-0.224	0.778	-
AT1G07880	4.82	2.36	3.91	0.385	0.716	0.143	-1.2	0.0252	down	-0.309	0.632	-	-0.959	0.0251	Mag	-2.78	1.06e-06	Ortho	0.193	0.714	-
AT1G08230	8.9	56.6	3.96	27.4	3.73	123	2.41	1.16e-15	Up	-1.19	0.000211	Para	0.0424	0.982	-	-1.28	0.000128	Para	2.17	0.194	-
AT1G08310	0.655	2.12	8.51	50.5	0.045	0.191	1.36	0.00563	Up	3.62	8.48e-15	Ortho	1.54	0.0144	Mag	-4.02	1.67e-05	Para	-0.893	0.0768	Mit
AT1G10060	11.8	73.8	9.29	5.05	13.2	16.7	2.32	1.09e-07	Up	-0.421	0.417	-	-3.33	0.000153	Mit	0.0981	0.899	-	-2.23	0.00584	Mit
AT1G63710	5.1	0.73	1.39	0.106	4.31	1.86	-2.9	8.22e-06	down	-1.92	0.0063	Ortho	0.515	0.325	-	-0.271	0.794	-	0.904	0.149	-
AT1G66840	56.4	21	30.6	25	42.1	34.8	-1.67	4.92e-10	down	-0.95	0.000606	Ortho	1.11	0.00183	Mit	-0.49	0.121	-	1.13	0.0313	Mit
AT1G64625	2.63	1.03	3.2	1.71	3.37	7.65	-1.53	0.00025	down	0.249	0.604	-	-0.0286	0.976	-	0.329	0.533	-	1.78	0.000747	Mit
AT1G67510	6.28	17	24.8	16.2	36.4	15.8	1.18	0.00045	Up	1.93	3.71e-09	Ortho	-1.89	9.97e-05	Mit	2.49	5.28e-14	Ortho	-2.44	1.37e-05	Mit
AT1G67570	4.29	8.96	45.4	59.3	5.54	9.07	0.827	4.16e-05	Up	3.36	2.86e-73	Ortho	-0.519	0.0463	Mit	0.351	0.142	-	-0.272	0.561	-
AT1G68150	0.325	0.0702	9.45	17.6	0.292	0.168	-2.06	0.011	down	4.93	5.32e-15	Para	1.14	0.0126	Mit	-0.105	0.94	-	0.322	0.324	-
AT1G68020	38.2	110	36.2	120	36.8	174	1.29	3.11e-06	Up	-0.107	0.762	-	0.207	0.738	-	-0.0853	0.85	-	0.711	0.481	-
AT1G67970	5.1	49	10.5	29.5	7.16	49.4	2.97	5.88e-23	Up	0.97	0.00268	Ortho	-1.65	0.0014	Mit	0.421	0.278	-	-0.401	0.603	-
AT1G68795	1.19	8.1	0.944	1.19	0.521	1.29	2.46	2.15e-06	Up	-0.352	0.6	-	-2.21	0.0355	Mit	-1.22	0.0632	-	-1.3	0.156	-
AT1G69360	17	52.1	50.1	81.4	17	33.4	1.36	0.000268	Up	1.52	4.65e-05	Ortho	-0.887	0.215	-	-0.0416	0.96	-	-0.687	0.621	-
AT1G69430	1.21	5.28	36.2	59.7	1.5	9.97	1.88	1.52e-07	Up	4.88	8.81e-46	Ortho	-0.825	0.203	-	0.299	0.557	-	0.574	0.433	-
AT1G69540	0.702	2.47	0.0751	1.4	0	2.6	1.45	0.00899	Up	-3.29	2.3e-05	Para	0.277	0.914	-	-6.56	1.09e-07	Para	1.01	0.274	-
AT1G70360	1.63	4.17	8.98	12.9	5.8	12.1	1.13	8.88e-08	Up	2.44	2.82e-35	Ortho	-0.585	0.139	-	1.82	1.22e-18	Ortho	-0.0974	0.822	-
AT1G70500	0.882	2.13	12.5	13.5	1.47	4.32	0.969	0.0197	Up	3.74	4.48e-23	Ortho	-0.573	0.295	-	0.65	0.182	-	0.37	0.674	-
AT1G70550	24.7	8.13	37.1	6.25	24.1	8.98	-1.82	1.94e-06	down	0.522	0.221	-	-0.922	0.0133	Mag	-0.0915	0.889	-	0.141	0.797	-
AT1G70940	161	89.1	61.2	47.5	114	105	-1.08	0.000694	down	-1.44	4.86e-06	Ortho	0.484	0.406	-	-0.553	0.133	-	0.736	0.0414	Mit
AT1G63210	0.0968	0.0253	59.6	42.8	0.606	0.182	-2.16	0.0498	down	9.22	2.02e-44	Para	-0.474	0.399	-	2.62	0.000531	Para	-0.485	0.0963	Mag
AT1G71696	18	31.5	23.1	26.3	2.51	3.85	0.572	0.000374	Up	0.303	0.0735	-	-0.602	0.0222	Mit	-2.9	3.37e-59	Para	-0.345	0.225	-
AT1G71720	85.6	36.7	116	77.4	93.5	52.9	-1.46	9.52e-11	down	0.389	0.114	-	0.606	0.0838	Mit	0.0743	0.838	-	0.378	0.457	-
AT1G71980	58.8	100	50	77.6	71.4	155	0.529	0.0177	Up	-0.297	0.208	-	-0.149	0.743	-	0.236	0.378	-	0.344	0.631	-
AT1G72730	21.6	10.1	6.6	1.51	17.3	1.97	-1.31	0.000201	down	-1.75	6.15e-07	Ortho	-0.6	0.3	-	-0.356	0.426	-	-1.59	0.000568	Mag
AT1G73040	0.974	40.8	73.3	197	1.05	15.9	5.09	1.75e-53	Up	6.21	3.39e-77	Ortho	-3.17	0.0127	Mit	0.0686	0.921	-	-1.3	0.47	-
AT1G73540	23.6	61.2	11.4	14.7	15.5	37.7	1.14	0.0131	Up	-1.04	0.0284	Para	-0.991	0.362	-	-0.595	0.279	-	-0.0676	0.979	-
AT1G73600	1160	90.4	27.4	4.45	929	127	-3.8	1.04e-13	down	-5.43	1.16e-25	Ortho	1.31	0.177	-	-0.386	0.597	-	0.813	0.09	Mit
AT1G75510	25.5	46.8	22.4	32.7	20.7	26.7	0.627	2.45e-06	Up	-0.249	0.0824	-	-0.327	0.181	-	-0.355	0.0168	Para	-0.498	0.0638	Mit
AT1G76310	7.4	3.63	12.3	3.03	14.2	3.52	-1.22	0.00384	down	0.686	0.124	-	-0.844	0.031	Mag	0.897	0.0536	-	-0.964	0.0294	Mag
AT1G77550	29.7	10.2	36.4	21.4	47.5	13.5	-1.75	1.18e-06	down	0.246	0.57	-	0.682	0.255	-	0.638	0.13	-	-0.323	0.614	-
AT1G77860	0.419	0.109	9.18	9.02	0.735	0.167	-2.03	0.0038	down	4.41	1.36e-16	Para	0.322	0.56	-	0.791	0.259	-	-0.678	0.129	-
AT1G77920	12.5	47.2	36.4	21.1	58.4	33.2	1.63	9.27e-06	Up	1.47	8.08e-05	Ortho	-2.6	2.5e-05	Mit	2.16	8.3e-09	Ortho	-2.63	0.0022	Mit
AT1G78140	77.3	131	44	85.9	101	152	0.494	0.0418	Up	-0.875	0.000165	Para	0.207	0.489	-	0.325	0.24	-	-0.151	0.697	-
AT1G78290	33.5	2.6	58.6	20.4	22.2	7.94	-3.87	3.68e-25	down	0.743	0.065	-	1.73	0.00698	Mit	-0.658	0.138	-	1.84	0.0229	Mit
AT1G62690	0.279	0.112	2.17	3.36	4.63	7.18	-1.55	0.0195	down	2.9	5.29e-10	Para	0.621	0.0738	Mit	3.99	8.23e-18	Para	0.907	0.0465	Mit
AT1G79420	5.56	3.75	6.3	5.44	4.55	2.96	-0.764	0.025	down	0.158	0.692	-	0.238	0.688	-	-0.303	0.473	-	-0.00692	1	-
AT1G79610	16.1	50.2	1.64	4.78	18.6	52.6	1.4	1.6e-17	Up	-3.35	8.08e-66	Para	-0.5	0.331	-	0.161	0.463	-	-0.133	0.804	-
AT1G80750	61	20.5	71.9	31.5	64.8	31.3	-1.8	1.92e-13	down	0.173	0.559	-	0.349	0.329	-	0.0353	0.942	-	0.511	0.298	-
AT1G80380	420	252	227	272	305	254	-0.994	6.33e-08	down	-0.94	2.73e-07	Ortho	0.993	0.00169	Mit	-0.515	0.0104	Ortho	0.474	0.0759	Mit
AT1G62310	13.3	64.6	33.5	42.1	25.7	28.1	1.97	1.19e-06	Up	1.26	0.0029	Ortho	-1.89	0.0474	Mit	0.877	0.0612	-	-2.09	0.0637	Mit
AT1G64450	7.95	2.01	14.9	2.58	1.9	0.207	-2.17	7.26e-09	down	0.851	0.0296	Para	-0.585	0.21	-	-2.12	8.79e-08	Ortho	0.126	0.791	-
AT1G61667	4.64	1.87	7	2.96	3.1	1.72	-1.49	0.000165	down	0.584	0.164	-	0.107	0.896	-	-0.589	0.205	-	0.386	0.537	-
AT1G60640	28.9	10.3	19.1	3.2	23.4	5.29	-1.71	7.46e-08	down	-0.656	0.0536	-	-0.813	0.21	-	-0.359	0.372	-	-0.568	0.262	-
AT1G60560	15.3	9.11	24.6	21.7	12.2	6.95	-0.98	0.0147	down	0.611	0.148	-	0.536	0.324	-	-0.382	0.446	-	-0.0733	0.942	-
AT1G60080	12.5	7.49	12.2	7.29	15.2	15.9	-0.973	0.000291	down	-0.0855	0.8	-	0.027	0.961	-	0.231	0.5	-	0.754	0.107	-
AT1G59970	15.8	11.7	19.2	34.7	26.7	38.7	-0.654	0.0295	down	0.258	0.434	-	1.25	0.0127	Mit	0.734	0.0193	Para	0.947	0.0294	Mit
AT1G59725	0.0836	0	0.28	1.77	0.0835	0.119	-3.45	0.00546	down	1.67	0.0505	-	1.26	0.00194	Mit	-0.043	0.996	-	0	1	-
AT1G59580	24.2	51	29.3	41.1	27.1	46.9	0.842	0.000526	Up	0.242	0.377	-	-0.57	0.167	-	0.132	0.703	-	-0.299	0.395	-
AT1G64820	0.152	1.29	0.206	1.94	0.0251	2.87	2.59	0.000581	Up	0.462	0.668	-	-0.0589	0.982	-	-2.8	0.0635	-	0.678	0.636	-
AT3G10410	41.5	683	51.5	164	40.7	382	3.79	3.53e-87	Up	0.278	0.212	-	-2.36	2.14e-05	Mit	-0.0674	0.834	-	-0.818	0.192	-
AT3G10650	64.1	41.6	80.5	79.1	63.9	32.5	-0.862	0.0251	down	0.265	0.547	-	0.592	0.365	-	-0.0712	0.914	-	-0.343	0.729	-
AT3G10915	19.6	57.3	16	36.3	17.9	44.2	1.29	1.04e-06	Up	-0.352	0.237	-	-0.391	0.424	-	-0.173	0.642	-	-0.261	0.644	-
AT3G11340	0.0489	0.608	9.76	0.818	0.061	1.52	2.75	0.00636	Up	7.81	1.47e-10	Ortho	-3.2	0.0195	Mit	0.499	0.82	-	0.585	0.67	-
AT3G11530	18.1	41.2	17.8	33.8	12.8	31.4	0.942	5.85e-05	Up	-0.0762	0.8	-	-0.271	0.414	-	-0.543	0.0393	Para	0.0424	0.964	-
AT3G12390	168	67.4	74.5	44.6	96.9	38.8	-1.54	1.56e-21	down	-1.22	4.32e-14	Ortho	0.567	0.0456	Mit	-0.828	1.09e-06	Ortho	0.0169	0.969	-
AT3G13672	19.6	97.3	150	226	1.02	261	2.06	1.12e-13	Up	2.9	3.26e-26	Ortho	-1.68	0.00106	Mit	-4.32	1.17e-42	Para	4.77	0.0248	Mag
AT3G13920	699	246	332	150	497	230	-1.74	1.06e-16	down	-1.12	1.32e-07	Ortho	0.365	0.267	-	-0.535	0.0242	Ortho	0.396	0.297	-
AT3G14020	7	2.88	11.5	10.7	0.216	0.203	-1.5	6.44e-06	down	0.657	0.0577	-	0.777	0.0512	Mit	-5.02	3.98e-28	Ortho	0.545	0.25	-
AT3G14075	24.2	46.2	19.3	39.2	21.9	56.9	0.686	0.000176	Up	-0.383	0.0467	Para	0.0637	0.836	-	-0.198	0.386	-	0.404	0.336	-
AT3G14740	9.83	2.86	10.3	0.93	8.99	0.44	-1.98	2.72e-05	down	-0.00326	0.996	-	-0.972	0.0438	Mag	-0.194	0.79	-	-1.22	0.0402	Mag
AT3G14890	26.9	12.7	75.2	23.2	18.2	7.33	-1.28	0.000134	down	1.44	1.29e-05	Para	-0.612	0.242	-	-0.593	0.125	-	-0.196	0.794	-
AT3G02410	1.32	4.06	0.194	0.635	0	3.83	1.37	0.00747	Up	-2.77	6.36e-06	Para	-0.637	0.501	-	-7.38	9.21e-10	Para	1.1	0.0629	Mag
AT3G15760	3.42	30.9	2.97	20.1	3.76	139	2.88	6.73e-16	Up	-0.255	0.574	-	-0.421	0.796	-	0.119	0.845	-	2.05	0.232	-
AT3G15950	17.7	7.41	25.3	4.83	9.99	11.6	-1.4	0.027	down	0.502	0.498	-	-0.945	0.279	-	-0.83	0.282	-	1.4	0.311	-
AT3G16810	35.4	7.05	36.7	5.16	26.6	2.22	-2.51	1.03e-08	down	-0.0167	0.982	-	-0.414	0.63	-	-0.471	0.409	-	-0.784	0.244	-
AT3G17330	54.6	10.2	36.8	6.62	39.8	4.31	-2.63	9.83e-17	down	-0.635	0.066	-	-0.0225	0.989	-	-0.506	0.189	-	-0.58	0.203	-
AT3G17790	31.5	242	610	582	27.4	65.2	2.62	1.5e-13	Up	4.2	6.42e-33	Ortho	-2.97	0.0021	Mit	-0.31	0.521	-	-1.69	0.0195	Mit
AT3G02610	0.533	1.56	1.51	1.84	1.83	4.69	1.27	0.00857	Up	1.47	0.00273	Ortho	-0.389	0.484	-	1.75	0.000505	Ortho	0.222	0.727	-
AT3G18400	0.408	0.0852	0.446	0.276	0.388	0.186	-2.22	0.0199	down	0.158	0.9	-	0.263	0.748	-	-0.0953	0.964	-	0.322	0.638	-
AT3G02650	24.6	15.8	49	42.2	27.1	7.05	-0.88	0.000107	down	0.93	3e-05	Para	0.382	0.204	-	0.0872	0.801	-	-1.17	0.000422	Mag
AT3G02070	10.1	27.6	6.06	9.42	8.9	23.6	1.23	5.63e-05	Up	-0.754	0.0193	Para	-0.839	0.187	-	-0.192	0.654	-	-0.0295	0.994	-
AT3G19460	19.9	43.4	12.3	27.8	9.32	22.5	0.883	0.000116	Up	-0.735	0.00173	Para	0.0169	0.989	-	-1.13	2.12e-06	Para	0.112	0.854	-
AT3G02800	0.902	10.1	2.03	11.3	1.99	12.1	3.16	1.86e-12	Up	1.13	0.024	Ortho	-0.655	0.549	-	1.11	0.0384	Ortho	-0.684	0.598	-
AT3G20440	15.7	5.24	111	66.7	22.3	3.5	-1.78	5.89e-07	down	2.77	9.68e-16	Para	0.703	0.187	-	0.453	0.3	-	-0.947	0.128	-
AT3G20490	6.43	14.3	14.5	41	5.57	14.2	0.888	0.0491	Up	1.12	0.0126	Ortho	0.365	0.553	-	-0.258	0.676	-	0.158	0.934	-
AT3G21360	14.6	51.6	15.7	40.2	33.9	79	1.56	3.12e-14	Up	0.045	0.874	-	-0.422	0.276	-	1.17	4.92e-08	Ortho	-0.556	0.0839	Mit
AT3G22420	61.4	39.1	30.3	37.5	19	31.3	-0.896	0.00427	down	-1.09	0.000469	Ortho	0.924	0.253	-	-1.76	1.77e-08	Ortho	1.32	0.138	-
AT3G22490	0	0.269	11.6	12.2	0.0325	5.1	3.56	0.000551	Up	10.5	2.97e-19	Ortho	0.0555	1	-	2	0.274	-	2.64	0.398	-
AT3G22870	0.0489	0	12.3	18.5	0	0.0273	-2.92	0.0297	down	8.14	3.19e-26	Para	0.557	0.00925	Mit	-2.46	0.115	-	0	1	-
AT3G03080	0.159	0	0.359	0.36	0.0199	0.269	-3.84	0.00326	down	1.1	0.479	-	0.322	0.642	-	-2.99	0.128	-	0.644	0.388	-
AT3G23150	2.4	6.49	0.94	3.37	2.47	13.8	1.22	0.0221	Up	-1.35	0.0172	Para	0.0704	0.981	-	0.047	0.972	-	0.951	0.157	-
AT3G24770	47.3	18.2	27.5	24.6	15.4	11.6	-1.55	6.99e-06	down	-0.804	0.0269	Ortho	1.21	0.031	Mit	-1.62	6.6e-06	Ortho	1	0.0683	Mit
AT3G25290	4.28	16	6.87	12.4	2.67	15.1	1.66	5.58e-05	Up	0.637	0.165	-	-0.873	0.193	-	-0.698	0.165	-	0.419	0.708	-
AT3G25430	8.63	4.46	11.5	9.44	17.5	10.2	-1.18	0.00011	down	0.359	0.283	-	0.531	0.153	-	0.965	0.00242	Para	0.0709	0.927	-
AT2G04350	93	434	50.5	67.5	99.9	651	1.95	3.23e-24	Up	-0.932	2.69e-06	Para	-1.78	1.26e-05	Mit	0.0503	0.88	-	0.482	0.544	-
AT2G05260	7.61	31.5	5.17	17.1	5.1	22	1.81	1.09e-12	Up	-0.59	0.0361	Para	-0.437	0.342	-	-0.606	0.0434	Para	-0.00736	1	-
AT2G05920	226	106	209	57.5	112	42.1	-1.31	1.33e-08	down	-0.152	0.587	-	-0.757	0.0348	Mag	-1.06	1.1e-05	Ortho	-0.292	0.286	-
AT2G20250	8.32	4.62	4.58	2.5	5.58	2.67	-1.08	0.0125	down	-0.936	0.0354	Ortho	-0.0731	0.946	-	-0.646	0.198	-	-0.162	0.831	-
AT2G20110	3.13	6.44	2.51	3.02	1.63	2.54	0.804	0.0382	Up	-0.341	0.438	-	-0.762	0.255	-	-0.965	0.0248	Para	-0.469	0.489	-
AT3G04020	3.63	13.3	6.49	7.49	2.82	4.84	1.62	6.99e-09	Up	0.794	0.00765	Ortho	-1.61	2.18e-05	Mit	-0.414	0.25	-	-1.16	0.0492	Mit
AT2G19940	85	56.8	49.2	35.8	48.4	41.5	-0.823	0.000368	down	-0.839	0.000266	Ortho	0.13	0.728	-	-0.86	0.00032	Ortho	0.355	0.39	-
AT3G04030	8.33	35.4	12	15.4	17.2	22.4	1.77	3.84e-05	Up	0.445	0.372	-	-1.61	0.028	Mit	0.956	0.052	-	-1.57	0.102	-
AT2G16790	2.68	6.7	4.02	37	6.79	48	1.06	0.00246	Up	0.534	0.158	-	1.93	0.00404	Mag	1.3	0.000319	Ortho	1.65	0.0109	Mag
AT2G17150	13.3	8.79	28	29.8	46.6	33.2	-0.824	0.0321	down	1.01	0.00736	Para	0.669	0.37	-	1.76	3.14e-06	Para	0.101	0.94	-
AT2G17260	5.88	3.9	19.3	14.8	21.7	28.6	-0.799	0.013	down	1.69	1.36e-08	Para	0.144	0.865	-	1.85	1.35e-09	Para	0.894	0.102	-
AT2G18000	0.661	1.94	28.3	57.3	0.723	0.976	1.32	3e-05	Up	5.39	4.22e-81	Ortho	-0.0123	1	-	0.125	0.819	-	-1	0.049	Mit
AT2G18020	739	293	408	194	684	417	-1.56	2.41e-14	down	-0.905	1.43e-05	Ortho	0.265	0.483	-	-0.145	0.612	-	0.62	0.0585	Mit
AT3G04340	156	71.2	123	42.4	129	30	-1.36	0.00074	down	-0.414	0.367	-	-0.385	0.714	-	-0.346	0.512	-	-0.939	0.273	-
AT2G18420	0	0.155	0	0	0.0312	0.0285	3.26	0.0166	Up	-0.139	0.969	-	0	1	-	2.03	0.457	-	0	NaN	-
AT2G18480	2.13	0.0759	5	3.24	2.38	8.69	-4.5	2.92e-07	down	1.23	0.179	-	1.09	0.26	-	0.189	0.896	-	3.03	0.0875	Mit
AT2G18700	39.4	112	12.4	10.1	4.18	61.1	1.26	0.000912	Up	-1.71	6.35e-06	Para	-1.76	0.0388	Mit	-3.25	9.84e-18	Para	2.07	0.412	-
AT2G16380	13.4	6.22	17.4	10.1	11.1	3.58	-1.35	0.00131	down	0.288	0.562	-	0.282	0.647	-	-0.349	0.527	-	-0.415	0.569	-
AT2G16430	88.4	43.8	40.8	31.2	118	106	-1.25	1.96e-10	down	-1.17	1.9e-09	Ortho	0.604	0.0101	Mit	0.369	0.106	-	0.84	0.00536	Mit
AT2G16440	27	7.84	33.5	3	42.9	2.04	-1.96	2.69e-05	down	0.246	0.673	-	-1.42	0.0418	Mag	0.617	0.287	-	-2.2	0.00625	Mag
AT2G19180	23.6	64.5	0.412	0.349	24.9	48.3	1.2	1.11e-07	Up	-5.89	3.99e-79	Para	-1.4	0.0112	Mit	0.0296	0.95	-	-0.469	0.293	-
AT2G18860	33	25.8	32.6	32.8	30.9	26.5	-0.595	0.0188	down	-0.0615	0.847	-	0.346	0.436	-	-0.134	0.699	-	0.139	0.722	-
AT2G20320	10.9	25.4	15.9	25	19.7	21	0.951	0.007	Up	0.481	0.205	-	-0.53	0.471	-	0.783	0.0423	Ortho	-1.04	0.292	-
AT2G20470	0.119	1.12	2.14	1.81	1.82	0.584	2.74	3.5e-06	Up	4.03	5.6e-11	Ortho	-1.12	0.0459	Mit	3.81	2.29e-09	Ortho	-1.87	0.00121	Mit
AT2G20480	1.8	4.32	1.91	2.29	1.7	0.875	1.04	0.00022	Up	0.0602	0.878	-	-0.459	0.262	-	-0.114	0.805	-	-1.46	0.00259	Mit
AT3G04880	29.5	52.8	175	167	11.9	9.71	0.602	0.00228	Up	2.53	2.31e-43	Ortho	-0.889	0.00322	Mit	-1.34	8.12e-12	Para	-1.09	0.00219	Mit
AT3G04890	21.2	41	7.09	7.59	8.55	5.02	0.694	0.0137	Up	-1.64	1.64e-09	Para	-0.787	0.0191	Mit	-1.36	1.43e-06	Para	-1.56	0.00183	Mit
AT3G05010	19.7	45.7	15.8	35.9	20.7	47.8	0.969	8.36e-07	Up	-0.365	0.087	-	-0.0326	0.948	-	0.0286	0.941	-	0.00981	1	-
AT3G01600	0.63	0.14	0.775	1.04	2.09	1.74	-2.14	0.00839	down	0.352	0.713	-	0.778	0.425	-	1.76	0.0373	Para	0.459	0.578	-
AT3G05880	32	1160	0.469	0.298	10.7	1220	4.86	7.1e-47	Up	-6.15	1.04e-52	Para	-5.46	3.44e-08	Mit	-1.6	1.72e-05	Para	1.56	0.517	-
AT3G06070	48	4.07	29	7.89	36.5	3.64	-3.67	2.28e-12	down	-0.777	0.195	-	1.5	0.0868	Mit	-0.398	0.59	-	0.242	0.824	-
AT3G07340	16.6	4.78	11.6	5.48	2.98	3.67	-1.99	1.76e-06	down	-0.568	0.223	-	0.662	0.188	-	-2.5	9.06e-09	Ortho	1.87	0.000363	Mit
AT3G07690	10.8	20.6	7.4	5.72	19.7	20.5	0.687	0.000541	Up	-0.599	0.00356	Para	-1.15	0.000284	Mit	0.822	5.16e-05	Ortho	-0.807	0.00613	Mit
AT3G07730	3.42	21.7	11.9	13.1	3.93	3.35	2.37	4.76e-08	Up	1.74	0.000106	Ortho	-2.18	2.1e-05	Mit	0.144	0.842	-	-2.5	0.00603	Mit
AT3G07750	14.2	4.46	21.1	4.86	19.4	4.31	-1.89	5.02e-11	down	0.501	0.104	-	-0.481	0.301	-	0.405	0.242	-	-0.409	0.213	-
AT3G08490	0.189	0	30.1	39.2	0.131	0.169	-4.67	5.47e-05	down	7.33	1.9e-70	Para	0.365	0.21	-	-0.521	0.523	-	0	NaN	-
AT3G08510	133	379	64.2	69.2	109	150	1.25	1.25e-07	Up	-1.1	4.32e-06	Para	-1.4	0.00104	Mit	-0.327	0.258	-	-1.06	0.0235	Mit
AT3G09380	0.106	0	0	0.171	0.0418	0.0301	-3.92	0.00503	down	-3.95	0.169	-	0	1	-	-1.37	0.705	-	0	1	-
AT3G09710	9.23	7	32.7	14.8	17.1	4.04	-0.637	0.0315	down	1.78	5.97e-11	Para	-0.731	0.0434	Mag	0.851	0.00464	Para	-1.49	0.00233	Mag
AT2G27220	0.224	0.941	0.0974	0.323	0	0.0569	1.66	0.0421	Up	-1.27	0.268	-	-1	0.00782	Mit	-4.87	0.00111	Para	-1	0.00953	Mit
AT2G27360	21.9	11	3.64	4.9	15.2	26.6	-1.22	1.28e-05	down	-2.65	1.55e-21	Ortho	1.29	0.000599	Mit	-0.58	0.0669	-	1.7	0.000631	Mit
AT2G27500	22.8	62.8	17.6	78.6	14.4	125	1.22	0.00184	Up	-0.403	0.363	-	0.688	0.482	-	-0.681	0.133	-	1.63	0.102	-
AT2G28450	29	12.6	25.2	13	24	5.35	-1.4	0.00167	down	-0.25	0.643	-	0.245	0.768	-	-0.314	0.6	-	-0.848	0.322	-
AT2G28105	7.27	4.31	21.5	8.48	3.49	2.26	-0.992	0.000995	down	1.5	1.73e-07	Para	-0.659	0.0268	Mag	-1.12	0.000413	Ortho	0.222	0.564	-
AT2G28590	2.2	3.77	7.26	12.3	2.81	6.92	0.547	0.041	Up	1.68	3.22e-12	Ortho	-0.0265	0.975	-	0.326	0.306	-	0.31	0.478	-
AT2G29070	3.68	23.2	8.3	26.8	0.644	2.75	2.42	4.41e-31	Up	1.15	1.66e-07	Ortho	-0.845	0.0342	Mit	-2.54	1.19e-18	Para	-1.43	0.00062	Mit
AT2G29380	0.129	8.5	0	1.1	0	0.492	4.97	1.67e-08	Up	-4.19	0.00747	Para	-2.21	0.279	-	-4.07	0.0143	Para	-2.89	0.0501	Mit
AT2G29890	23.1	9.86	24.1	12.4	14.2	5.73	-1.41	5.31e-05	down	0.0173	0.976	-	0.243	0.754	-	-0.741	0.0614	-	-0.0172	0.998	-
AT2G30890	12	2.35	16.1	4.17	10.9	2.63	-2.54	8.72e-16	down	0.38	0.277	-	0.177	0.69	-	-0.165	0.717	-	0.115	0.813	-
AT2G31180	0.114	1.3	1.8	8.01	0.134	18.1	2.9	0.000201	Up	3.97	3.9e-06	Ortho	0.541	0.705	-	0.131	0.946	-	3.08	0.0339	Mag
AT2G31280	30.4	52.4	62.4	117	75.4	67.4	0.558	0.0347	Up	0.99	8.8e-05	Ortho	0.133	0.841	-	1.28	6.04e-07	Ortho	-0.929	0.186	-
AT2G31450	17.2	12.9	15.9	12.5	5.79	3.89	-0.672	0.00422	down	-0.186	0.487	-	0.096	0.86	-	-1.65	1.74e-12	Ortho	-0.0129	1	-
AT2G32080	97.2	57.2	60.3	39.7	58.9	49.2	-1	1.96e-06	down	-0.742	0.000494	Ortho	0.179	0.407	-	-0.764	0.000575	Ortho	0.508	0.103	-
AT2G32150	49.5	155	39	180	13.6	456	1.41	8.28e-05	Up	-0.354	0.388	-	0.549	0.568	-	-1.88	3.39e-07	Para	3.35	0.0155	Mag
AT2G32590	5.8	2.87	4.19	4.3	7.81	2.69	-1.2	0.0176	down	-0.515	0.362	-	0.848	0.0641	Mit	0.385	0.56	-	-0.374	0.677	-
AT2G32710	15.6	24.5	41.8	47.4	15.2	51.6	0.415	0.0371	Up	1.38	4.3e-14	Ortho	-0.438	0.223	-	-0.0832	0.772	-	1.09	0.0108	Mag
AT2G33330	57.9	5.61	49.8	4.04	47.9	3.79	-3.52	5.91e-16	down	-0.272	0.62	-	-0.161	0.8	-	-0.319	0.604	-	-0.177	0.753	-
AT2G33590	50.6	323	13.3	66	22.7	332	2.4	8.01e-16	Up	-1.98	5.97e-11	Para	-0.414	0.631	-	-1.21	0.000166	Para	1.17	0.597	-
AT2G34390	0.705	3.12	1.86	7.24	0.746	3.34	1.84	8.82e-05	Up	1.34	0.00727	Ortho	0.17	0.884	-	0.0127	1	-	-0.0525	0.982	-
AT2G34470	36	66.5	610	334	43.8	33.2	0.654	2.48e-05	Up	4.04	6.18e-172	Ortho	-1.75	8.21e-06	Mit	0.253	0.162	-	-1.28	0.00505	Mit
AT2G34670	7.79	3.84	110	142	12	10.5	-1.24	0.00126	down	3.77	4.45e-26	Para	1.18	0.00248	Mit	0.564	0.205	-	0.603	0.312	-
AT2G35260	372	161	480	209	610	190	-1.44	4.47e-09	down	0.309	0.265	-	0.000185	1	-	0.67	0.0138	Para	-0.481	0.0523	Mag
AT2G35320	16.2	30.9	10	8.23	15.7	18.9	0.692	0.00472	Up	-0.747	0.00252	Para	-1.13	7.76e-06	Mit	-0.0808	0.832	-	-0.642	0.17	-
AT2G35390	75.2	47.4	26.3	10.6	28.3	6.62	-0.917	0.000803	down	-1.57	3.22e-09	Ortho	-0.584	0.155	-	-1.49	6.16e-08	Ortho	-1.27	0.03	Mag
AT2G35860	115	30.4	60	26.6	65.6	13.8	-2.14	2.31e-12	down	-0.967	0.00242	Ortho	0.74	0.158	-	-0.845	0.0132	Ortho	-0.297	0.545	-
AT2G37390	10.7	4.67	10.4	0.604	8.34	0.45	-1.37	0.0156	down	-0.0794	0.92	-	-1.62	0.0288	Mag	-0.381	0.626	-	-1.57	0.021	Mag
AT2G22830	7.84	22.3	5.55	6.67	14.2	15.4	1.27	8.57e-10	Up	-0.551	0.0147	Para	-1.11	0.00368	Mit	0.821	0.000207	Ortho	-1.33	0.000151	Mit
AT2G38250	0.711	5.59	4.12	17.5	0.693	13.7	2.67	2.75e-07	Up	2.57	1.97e-06	Ortho	-0.282	0.872	-	-0.0379	0.985	-	0.93	0.511	-
AT2G38410	14.9	45.4	45.3	410	17.6	41.6	1.34	0.00027	Up	1.56	1.92e-05	Ortho	1.61	0.0133	Mag	0.186	0.729	-	-0.35	0.771	-
AT2G38720	5.26	1.37	1.91	0.398	4.31	0.193	-2.15	2.38e-06	down	-1.55	0.00099	Ortho	0.184	0.792	-	-0.374	0.536	-	-1.07	0.133	-
AT2G39050	8.92	201	31.6	184	46.3	204	4.23	1.24e-86	Up	1.79	3.82e-16	Ortho	-1.8	0.036	Mit	2.33	4.23e-26	Ortho	-2.19	0.00116	Mit
AT2G39130	23.5	50.4	35.3	55.3	17.4	35.2	0.848	0.00192	Up	0.527	0.0642	-	-0.41	0.134	-	-0.485	0.122	-	-0.0897	0.934	-
AT2G39880	4.56	1.6	3.9	1.36	3.99	2.93	-1.7	1.62e-05	down	-0.266	0.567	-	-0.152	0.713	-	-0.216	0.7	-	0.608	0.145	-
AT2G40460	61.8	6.69	42.3	7.52	50.5	9.46	-3.37	1e-14	down	-0.616	0.217	-	0.673	0.346	-	-0.355	0.557	-	0.683	0.314	-
AT2G23110	0.0469	1.68	0	0.0692	0	0.0421	4.3	1.19e-08	Up	-2.68	0.131	-	-1.46	0.00858	Mit	-2.56	0.188	-	-1.46	0.0104	Mit
AT2G23150	15.9	73.8	307	275	6.89	26	1.96	5.28e-13	Up	4.24	1.58e-57	Ortho	-2.3	0.00203	Mit	-1.25	2.25e-05	Para	-0.386	0.533	-
AT2G23190	0	0.0855	42.6	13.5	0.061	0.268	2.71	0.0241	Up	12.4	3.2e-25	Ortho	-1.56	0.0757	Mit	3	0.0542	-	0	1	-
AT2G41680	416	142	218	80.5	286	62.6	-1.78	5.02e-10	down	-0.987	0.000856	Ortho	0.113	0.856	-	-0.593	0.0734	-	-0.641	0.0923	Mag
AT2G42890	12.7	76.6	16.9	40.1	9.93	25.5	2.33	8.29e-16	Up	0.353	0.293	-	-1.31	0.0409	Mit	-0.407	0.266	-	-1.23	0.192	-
AT2G42960	6.59	3.39	5.03	1.69	9.6	7.82	-1.16	8.56e-05	down	-0.419	0.19	-	-0.4	0.425	-	0.508	0.13	-	0.521	0.111	-
AT2G43120	24	13.1	9.78	2.53	24.2	11.2	-1.1	0.0107	down	-1.34	0.00193	Ortho	-0.782	0.154	-	-0.0456	0.961	-	-0.163	0.776	-
AT2G43570	3.88	129	97.6	239	1.72	10.9	4.6	1.83e-17	Up	4.57	2.84e-16	Ortho	-3.43	0.0523	Mit	-1.25	0.0595	-	-2.41	0.189	-
AT2G44060	291	567	298	503	358	484	0.715	1.46e-08	Up	-0.0136	0.941	-	-0.206	0.268	-	0.259	0.0717	-	-0.529	0.0709	Mit
AT2G44850	6.01	12.8	1.04	0.852	1.42	1.04	0.839	0.00462	Up	-2.59	2.41e-16	Para	-0.949	0.0613	Mit	-2.14	1.94e-11	Para	-1.12	0.00393	Mit
AT2G44970	36.7	74.2	1.06	1.23	54.5	118	0.773	0.000545	Up	-5.15	4.63e-93	Para	-1.15	0.0164	Mit	0.529	0.0303	Ortho	0.105	0.839	-
AT2G44990	0.0555	0.797	0.0564	0.105	0.096	0.143	2.87	0.00382	Up	-0.154	0.936	-	-0.807	0.0734	Mit	0.545	0.781	-	-0.807	0.0791	Mit
AT2G45270	45.1	32.7	61.1	65.4	32	15.2	-0.707	0.000789	down	0.379	0.0847	-	0.542	0.00589	Mit	-0.549	0.0155	Ortho	-0.575	0.145	-
AT2G45500	11.8	40.7	28	42.2	22.1	62.7	1.55	8.98e-42	Up	1.2	2.1e-25	Ortho	-1.13	0.000414	Mit	0.863	6.93e-13	Ortho	-0.256	0.532	-
AT2G46950	0.305	1.28	284	83	71.9	70.9	1.78	0.00052	Up	9.84	1.7e-93	Ortho	-2.77	0.00164	Mit	7.85	9.75e-59	Ortho	-1.02	0.527	-
AT2G47500	34.2	22.6	40.5	18.8	29.7	11.8	-0.808	0.044	down	0.196	0.678	-	-0.491	0.438	-	-0.246	0.645	-	-0.662	0.365	-
AT2G48070	117	74.5	3.58	2.19	134	44.4	-0.886	0.000376	down	-5.09	2.89e-95	Ortho	0.172	0.68	-	0.157	0.646	-	-0.936	0.0129	Mag
AT2G21370	71.3	58.4	42.3	27.9	82.4	39.9	-0.538	0.00687	down	-0.815	2.37e-05	Ortho	-0.302	0.265	-	0.15	0.56	-	-0.751	0.00692	Mag
AT2G25100	19.5	16.9	14.6	10.8	17.8	17.2	-0.449	0.019	down	-0.467	0.0143	Ortho	-0.17	0.618	-	-0.177	0.452	-	0.131	0.609	-
AT2G25140	28.1	18.4	20.6	26.9	33.1	17.5	-0.851	0.0361	down	-0.513	0.236	-	0.966	0.0911	Mit	0.17	0.773	-	-0.316	0.679	-
AT2G25280	26.7	49.7	32.6	25.7	14.1	23.7	0.659	9.88e-05	Up	0.246	0.18	-	-1.21	0.000861	Mit	-0.97	2.21e-08	Para	-0.148	0.678	-
AT2G25460	3.45	19	2.39	33.7	0.593	8.58	2.23	0.000157	Up	-0.423	0.564	-	1.17	0.548	-	-2.46	0.00025	Para	0.206	0.955	-
AT2G25650	13.7	32.8	12.9	24.6	30.4	68.9	1.02	3.52e-09	Up	-0.137	0.51	-	-0.326	0.332	-	1.1	3.19e-10	Ortho	-0.0413	0.94	-
AT2G21520	60.5	121	44.2	54.2	66.9	66.8	0.754	0.0111	Up	-0.496	0.109	-	-0.696	0.132	-	0.102	0.821	-	-0.985	0.184	-
AT2G21550	1.81	1.09	0.894	0.721	7.89	3.52	-0.908	0.0356	down	-1.04	0.0185	Ortho	0.29	0.635	-	2.12	1.27e-07	Para	-0.541	0.379	-
AT2G21590	11.5	196	19.5	72.3	45.1	200	3.8	1.32e-31	Up	0.722	0.0449	Ortho	-2.13	0.0334	Mit	1.93	2.35e-08	Ortho	-1.84	0.215	-
AT3G44150	23.3	17.2	77.8	58.8	22.2	4.15	-0.67	0.015	down	1.69	5.25e-11	Para	0.0163	0.983	-	-0.118	0.766	-	-1.79	0.00129	Mag
AT3G44716	3.57	2.04	5.8	2.58	8.49	7.1	-0.992	0.014	down	0.687	0.0946	-	-0.363	0.467	-	1.25	0.00216	Para	0.337	0.595	-
AT3G44735	26.8	70.7	23.5	25.6	12.6	30.9	1.13	0.021	Up	-0.253	0.668	-	-1.24	0.0786	Mit	-1.13	0.0356	Para	-0.0855	0.975	-
AT3G45290	4.65	3.03	5.12	7.46	2.88	5.67	-0.851	0.0341	down	0.0757	0.883	-	1.13	0.066	Mit	-0.73	0.103	-	1.43	0.0938	Mit
AT3G46450	32.2	152	65.3	153	33.3	103	1.97	5.12e-24	Up	0.963	1.59e-06	Ortho	-0.985	0.022	Mit	-0.0154	0.979	-	-0.611	0.361	-
AT3G46820	30.4	20.7	19.2	17.6	17.4	18.1	-0.787	2.75e-05	down	-0.712	0.000151	Ortho	0.421	0.104	-	-0.844	1.23e-05	Ortho	0.609	0.0677	Mit
AT3G47560	47.6	26	4.74	3.54	23.3	15.2	-1.09	0.0016	down	-3.37	9.94e-24	Ortho	0.423	0.283	-	-1.07	0.00343	Ortho	0.245	0.679	-
AT3G47830	2.78	2.19	6.16	2.48	9.29	3.97	-0.565	0.0335	down	1.12	2.26e-06	Para	-0.844	0.0268	Mag	1.71	2.69e-13	Para	-0.868	0.0167	Mag
AT3G48070	35.3	93.2	11.9	22.9	42.4	156	1.15	1.45e-07	Up	-1.62	8.41e-14	Para	-0.509	0.0854	Mit	0.214	0.449	-	0.481	0.113	-
AT3G48120	6.14	13.6	13	15	7.86	8.39	0.908	0.000642	Up	1.02	0.000106	Ortho	-0.784	0.0743	Mit	0.313	0.341	-	-0.947	0.159	-
AT3G48210	8.18	12.9	15.9	16.1	16.5	18.2	0.444	0.0417	Up	0.93	5.65e-06	Ortho	-0.577	0.187	-	0.995	2.42e-06	Ortho	-0.46	0.378	-
AT3G48610	63.6	26.3	97.4	59.2	63.4	30.5	-1.5	5.02e-11	down	0.563	0.0194	Para	0.532	0.0844	Mit	-0.0592	0.879	-	0.203	0.626	-
AT3G49320	6.43	4.44	2.58	0.974	1.57	0.374	-0.758	0.0371	down	-1.37	0.000134	Ortho	-0.553	0.242	-	-2.07	2.62e-08	Ortho	-0.69	0.0999	Mag
AT3G49890	9.43	6.17	30.6	17.2	4.86	3.31	-0.842	0.000563	down	1.64	5.7e-13	Para	-0.299	0.321	-	-1	7.53e-05	Ortho	0.146	0.79	-
AT3G50360	36.7	89.4	38.4	76.6	54.2	151	1.04	5.02e-06	Up	0.0155	0.967	-	-0.276	0.552	-	0.53	0.0378	Ortho	0.198	0.592	-
AT3G50870	2.34	0.69	1.08	0.206	2.35	0.426	-1.93	4.92e-05	down	-1.13	0.0223	Ortho	0.115	0.863	-	-0.00485	1	-	-0.107	0.874	-
AT3G50910	25.6	93.4	55.5	209	26.7	186	1.62	1e-09	Up	1.08	5.92e-05	Ortho	0.0762	0.911	-	0.0251	0.97	-	0.921	0.217	-
AT3G51730	128	484	123	177	185	391	1.65	4.76e-15	Up	-0.109	0.683	-	-1.4	0.00023	Mit	0.482	0.0465	Ortho	-0.836	0.114	-
AT3G52220	49.7	93.5	181	225	48.8	115	0.667	0.000206	Up	1.83	6.4e-27	Ortho	-0.587	0.0047	Mit	-0.0685	0.804	-	0.317	0.31	-
AT3G53680	13.1	4.42	6.99	1.81	15.6	7.41	-1.79	1.44e-05	down	-0.994	0.0218	Ortho	-0.1	0.897	-	0.18	0.772	-	0.419	0.516	-
AT3G56250	1.1	5.59	16.3	85.3	1.62	2.96	2.05	4.88e-09	Up	3.84	1.5e-29	Ortho	0.621	0.332	-	0.476	0.299	-	-1.02	0.0578	Mit
AT3G56300	8.61	1.92	27.9	28.5	10.9	4.52	-2.41	1.68e-20	down	1.63	7.5e-12	Para	1.74	9.37e-05	Mit	0.264	0.396	-	0.605	0.261	-
AT3G56320	8.2	25	38.5	75.2	46.6	43.9	1.37	6.06e-13	Up	2.19	3.15e-32	Ortho	-0.572	0.0561	Mit	2.47	8.9e-40	Ortho	-1.62	0.00202	Mit
AT2G03280	14	7.91	23.4	22.6	9.36	6.5	-1.04	0.000208	down	0.702	0.0137	Para	0.677	0.0396	Mit	-0.62	0.0458	Ortho	0.252	0.633	-
AT3G57980	12.2	6.56	29.6	16.5	12.9	2.86	-1.12	0.015	down	1.2	0.00905	Para	0.0196	1	-	0.0229	0.994	-	-0.986	0.264	-
AT3G58060	0.0591	6.32	18.7	105	0.855	4.16	5.96	4.78e-23	Up	8.15	3.01e-31	Ortho	-0.434	0.63	-	3.69	1.5e-06	Ortho	-1.54	0.0146	Mit
AT3G58100	7.94	2.82	9.46	5.25	4.58	1.62	-1.7	3.8e-08	down	0.206	0.572	-	0.496	0.0737	Mit	-0.827	0.015	Ortho	0.00782	1	-
AT3G58740	0	0.0939	0.121	1.43	0.0358	0.376	2.65	0.0421	Up	3.92	0.013	Ortho	1.46	0.0706	Mag	2.04	0.332	-	0.322	0.811	-
AT3G59150	6.33	17.5	6.1	10.6	3.48	8.62	1.22	6.15e-05	Up	-0.103	0.794	-	-0.655	0.0373	Mit	-0.894	0.00835	Para	-0.154	0.898	-
AT2G03480	22.6	37.1	31.1	21.9	26.9	26.1	0.48	0.0117	Up	0.417	0.0301	Ortho	-1.2	8.86e-05	Mit	0.224	0.324	-	-0.755	0.0413	Mit
AT3G59680	4.97	2.4	1.51	0.506	1.11	0.7	-1.24	0.000982	down	-1.76	4.51e-06	Ortho	-0.115	0.873	-	-2.18	5.81e-08	Ortho	0.692	0.119	-
AT3G59780	489	179	350	163	463	111	-1.68	2.14e-06	down	-0.544	0.165	-	0.341	0.576	-	-0.142	0.797	-	-0.605	0.293	-
AT3G59790	0.152	0.0253	13.9	16.4	0.0624	0.607	-2.47	0.0169	down	6.33	5.79e-16	Para	0.569	0.152	-	-1.43	0.249	-	1.13	0.0856	Mit
AT3G60300	34	101	36	87.9	21.8	89.8	1.34	1.14e-13	Up	0.0534	0.824	-	-0.277	0.52	-	-0.674	0.000621	Para	0.46	0.451	-
AT3G60840	6.15	2.31	16.2	3.79	11	0.889	-1.58	0.00553	down	1.34	0.0235	Para	-0.754	0.337	-	0.781	0.257	-	-1.48	0.0393	Mag
AT3G60890	0.786	0.138	4.12	1	1.67	2.55	-2.62	0.000159	down	2.37	6.39e-05	Para	-0.515	0.505	-	1.09	0.115	-	1.29	0.0119	Mit
AT3G62120	158	69.7	106	66.6	168	74.7	-1.41	1.12e-06	down	-0.62	0.0439	Ortho	0.507	0.226	-	0.0407	0.943	-	0.0135	1	-
AT3G62450	10.5	17.5	7.07	11.4	5.22	9.32	0.499	0.049	Up	-0.621	0.0141	Para	-0.0614	0.871	-	-1.05	4.45e-05	Para	0.0432	0.957	-
AT3G26420	115	87.5	85.5	72	78.1	53.7	-0.63	9.19e-06	down	-0.477	0.000874	Ortho	0.149	0.592	-	-0.597	4.6e-05	Ortho	-0.149	0.669	-
AT3G27400	20.8	2.3	20.5	2.64	2.2	10.1	-3.18	4.15e-05	down	-0.0645	0.961	-	0.133	0.976	-	-3.35	0.000134	Ortho	4.41	0.000187	Mit
AT3G27440	0.0117	0.772	0.0231	0.363	0	1.23	4.18	9.09e-06	Up	0.596	0.778	-	-0.415	0.638	-	-0.74	0.772	-	0.17	0.924	-
AT3G27970	0.376	0.0272	0.341	0.177	0.144	0	-3.31	0.00333	down	-0.194	0.908	-	0	1	-	-1.38	0.383	-	0.322	0.157	-
AT3G29075	27	54	57.3	49	16.4	26	0.758	0.000442	Up	1.05	6.2e-07	Ortho	-1.19	0.0125	Mit	-0.758	0.000852	Para	-0.348	0.111	-
AT3G29180	32.2	73.4	23.7	26	43.5	43	0.96	1.36e-06	Up	-0.482	0.0212	Para	-1.06	0.00907	Mit	0.404	0.0746	-	-1.19	0.056	Mit
AT5G11030	16.3	31.2	51.6	67.3	12.1	42.9	0.687	0.00037	Up	1.6	1.61e-18	Ortho	-0.524	0.0592	Mit	-0.479	0.025	Para	0.848	0.138	-
AT5G11290	0.0658	0.265	24.2	23.3	2.89	5.09	1.57	0.025	Up	8.52	6.38e-38	Ortho	-0.0583	0.95	-	5.46	2.39e-15	Ortho	0.585	0.534	-
AT5G12840	34.9	86.4	0.0205	0.0569	16	64.3	1.05	2.14e-07	Up	-10.8	2.98e-26	Para	-1.28	4.08e-06	Mit	-1.18	1.92e-08	Para	0.663	0.375	-
AT5G14280	9.07	24.3	12.7	8.83	11.7	6.72	1.17	3.42e-08	Up	0.419	0.0695	-	-1.82	7.48e-06	Mit	0.315	0.227	-	-1.99	2.07e-06	Mit
AT5G14660	108	44.9	51.4	18	70	16.3	-1.51	5.06e-09	down	-1.13	1.52e-05	Ortho	-0.218	0.647	-	-0.674	0.0187	Ortho	-0.805	0.00415	Mag
AT5G14850	14.7	25.8	16.6	18	18.3	21.3	0.567	0.000576	Up	0.109	0.575	-	-0.659	0.0234	Mit	0.262	0.172	-	-0.569	0.0951	Mit
AT5G14960	2.01	12.5	13.6	17.6	14.7	17.2	2.4	4.43e-19	Up	2.73	2.13e-24	Ortho	-1.87	0.000869	Mit	2.85	1.11e-25	Ortho	-1.98	0.000186	Mit
AT5G15250	0.0244	0.541	14.7	77.6	0.0935	18.4	3.41	0.000137	Up	9.38	6.58e-15	Ortho	1.54	0.0881	Mag	2.13	0.178	-	3.48	0.674	-
AT5G16030	237	18.4	117	5.48	125	4.53	-3.83	1.52e-15	down	-1.1	0.039	Ortho	-0.642	0.599	-	-0.994	0.0842	-	-0.906	0.248	-
AT5G16070	84.2	39.9	74.6	44.4	80	66.8	-1.31	6.11e-12	down	-0.225	0.297	-	0.318	0.286	-	-0.114	0.674	-	0.804	0.0105	Mit
AT5G02490	21.5	47.2	584	277	17.4	72.7	0.879	0.0307	Up	4.7	5.51e-36	Ortho	-2.17	0.00985	Mit	-0.347	0.499	-	0.89	0.36	-
AT5G16660	70.2	192	1.23	2.43	92.7	157	1.19	5.77e-05	Up	-5.88	5.15e-80	Para	-0.907	0.0528	Mit	0.373	0.304	-	-0.681	0.214	-
AT5G16930	13.7	8.37	25.2	14.6	12.4	2.54	-0.929	0.00286	down	0.828	0.00803	Para	-0.164	0.717	-	-0.186	0.665	-	-1.34	0.00937	Mag
AT5G17070	21.2	35	16	23.5	18.3	26.8	0.492	0.000328	Up	-0.455	0.0011	Para	-0.161	0.558	-	-0.252	0.111	-	-0.179	0.25	-
AT5G17390	0.0479	1.05	13.8	10.9	0.0882	1.88	3.78	7.87e-08	Up	8.28	1.29e-22	Ortho	-1.33	0.0157	Mit	0.977	0.463	-	0.459	0.681	-
AT5G17580	8.74	5.14	284	175	3.22	8.22	-1.01	0.00171	down	4.95	6.48e-63	Para	-0.0505	0.952	-	-1.52	4.73e-06	Ortho	1.81	0.00658	Mit
AT5G17690	16.6	30.5	21.5	23.4	16.2	11.2	0.634	0.0147	Up	0.316	0.257	-	-0.668	0.0402	Mit	-0.0913	0.817	-	-1.3	0.0305	Mit
AT5G02630	4.44	9.15	1.47	1.96	2.46	2.23	0.807	0.00411	Up	-1.64	2.81e-08	Para	-0.447	0.179	-	-0.885	0.00458	Para	-0.969	0.0363	Mit
AT5G17790	33.7	20.1	50.3	17.2	82.8	18.3	-0.985	0.0187	down	0.517	0.252	-	-0.783	0.238	-	1.23	0.00502	Para	-1.41	0.0435	Mag
AT5G17850	2.06	20.4	2.56	13.8	2	28.2	3.06	4e-20	Up	0.324	0.434	-	-0.749	0.492	-	-0.0409	0.959	-	0.599	0.342	-
AT5G18070	11.1	17	26.4	28.7	21.6	39.6	0.378	0.0185	Up	1.2	2.23e-16	Ortho	-0.458	0.0536	Mit	0.924	1.66e-09	Ortho	0.256	0.36	-
AT5G18430	13.1	3.99	18.6	1.09	27.3	1.42	-1.93	1.07e-05	down	0.421	0.407	-	-1.8	0.00765	Mag	0.996	0.0435	Para	-2.01	0.000976	Mag
AT5G19030	12.6	26.9	55.3	102	17.9	21.9	0.84	0.00295	Up	2.08	8.64e-15	Ortho	-0.156	0.739	-	0.468	0.149	-	-0.747	0.201	-
AT5G19380	13.4	23.4	0.676	1.98	17.8	26.6	0.574	0.0322	Up	-4.34	3.54e-47	Para	0.283	0.503	-	0.381	0.213	-	-0.152	0.767	-
AT5G19490	0.939	2.47	1.6	1.73	1.02	3.31	1.13	0.00829	Up	0.714	0.122	-	-0.737	0.119	-	0.0982	0.896	-	0.17	0.795	-
AT5G20635	6.45	2.77	7.78	2.55	6.73	1.78	-1.39	0.01	down	0.229	0.733	-	-0.322	0.675	-	0.041	0.979	-	-0.322	0.532	-
AT5G21040	29.4	51.2	15.7	18.1	22.5	25	0.56	0.000942	Up	-0.958	8.11e-09	Para	-0.581	0.059	Mit	-0.436	0.018	Para	-0.65	0.0752	Mit
AT5G21950	3.22	1.4	1.12	1.83	0.606	2.87	-1.39	0.00229	down	-1.56	0.00086	Ortho	1.26	0.00772	Mit	-2.41	9.45e-07	Ortho	1.78	0.0049	Mit
AT5G22100	23.4	10.9	19.6	4.34	31.6	13	-1.33	4.53e-06	down	-0.318	0.332	-	-0.855	0.0739	Mag	0.38	0.281	-	-0.155	0.725	-
AT5G22120	25	45.6	22.1	21.9	15.2	18.1	0.628	0.00149	Up	-0.226	0.3	-	-0.839	0.0304	Mit	-0.765	0.000193	Para	-0.591	0.245	-
AT5G22300	19.2	11	33	23.7	14.3	14	-1.05	0.0131	down	0.731	0.0975	-	0.293	0.725	-	-0.494	0.333	-	0.713	0.427	-
AT5G22440	185	77.8	61.1	49.7	116	79.1	-1.47	3.14e-13	down	-1.65	1.75e-16	Ortho	0.936	0.00568	Mit	-0.706	0.00124	Ortho	0.686	0.109	-
AT5G22540	0.239	3.19	0.93	0.8	0.0663	0.694	3.23	6.46e-05	Up	2.05	0.031	Ortho	-1.77	0.0614	Mit	-1.73	0.176	-	-1.18	0.155	-
AT5G22650	254	91.4	174	44.9	72.2	14.8	-1.7	5.99e-10	down	-0.61	0.0374	Ortho	-0.455	0.317	-	-1.86	2.64e-11	Ortho	-0.749	0.0704	Mag
AT5G22810	0.457	1.06	21.7	20.8	0.0405	0.562	0.968	0.0388	Up	5.55	2.19e-41	Ortho	-0.48	0.557	-	-3.42	0.000198	Para	0.392	0.481	-
AT5G23980	2.03	7.49	16.9	6.87	13.2	2.36	1.59	0.000382	Up	3.01	7.62e-12	Ortho	-2.67	3.48e-05	Mit	2.65	6.11e-09	Ortho	-3.53	1.06e-07	Mit
AT5G24060	31.8	84.3	30.6	37.8	0	0	1.16	8.66e-18	Up	-0.11	0.501	-	-1.09	0.000769	Mit	-12	1.59e-29	Para	-1.38	1.96e-06	Mit
AT5G24180	0	0.0446	1.75	0.52	0	0	3.14	0.0238	Up	7.76	3.82e-09	Ortho	-0.874	0.0631	Mit	0	1	-	0	NaN	-
AT5G24630	7.4	4.27	1.8	0.958	11.3	6.35	-1.02	0.0187	down	-2.1	8.85e-07	Ortho	0.126	0.881	-	0.554	0.277	-	-0.172	0.835	-
AT5G24850	31.1	17.5	18.3	15.2	11.9	6.45	-1.08	2.56e-05	down	-0.827	0.00155	Ortho	0.539	0.0901	Mit	-1.45	2.89e-08	Ortho	0.0362	0.952	-
AT5G25110	1.04	191	4.59	59.6	2.28	251	7.03	1.07e-46	Up	2.1	9.55e-05	Ortho	-3.25	0.145	-	1.08	0.0802	-	-0.411	0.891	-
AT5G25340	7.41	40.1	58.3	177	0.0206	0.203	2.17	2.02e-08	Up	2.94	2.08e-14	Ortho	-0.734	0.444	-	-8.45	7.19e-14	Para	-2.31	0.001	Mit
AT5G25450	0.329	1.89	0	0.279	0.291	0.798	2.08	0.00221	Up	-5.57	1.71e-05	Para	-0.816	0.306	-	-0.23	0.852	-	-0.33	0.84	-
AT5G25890	8.37	23.7	15.6	17.4	8.47	11.7	1.26	0.00438	Up	0.865	0.0642	-	-1.22	0.0455	Mit	0.000472	1	-	-0.942	0.349	-
AT5G26180	24.8	8.2	10.8	1.25	16.1	2.69	-1.78	4.58e-05	down	-1.26	0.00569	Ortho	-0.938	0.119	-	-0.658	0.213	-	-0.824	0.0943	Mag
AT5G03690	16.4	10.8	11.2	8.8	9.76	6.59	-0.837	4.77e-07	down	-0.602	0.000333	Ortho	0.217	0.36	-	-0.79	4.5e-06	Ortho	0.0346	0.948	-
AT4G10090	10.4	8.07	8.58	9.72	9.53	13.5	-0.596	0.0119	down	-0.329	0.188	-	0.601	0.11	-	-0.164	0.596	-	0.816	0.0552	Mit
AT4G10620	16.9	9.63	15.3	7.09	29	21.6	-1.05	8.98e-07	down	-0.191	0.433	-	-0.2	0.51	-	0.739	0.000855	Para	0.363	0.262	-
AT4G11800	31	77.3	88.7	167	51.7	199	1.07	8.77e-10	Up	1.47	7.28e-18	Ortho	-0.377	0.402	-	0.688	0.000196	Ortho	0.635	0.0652	Mag
AT4G12540	2.47	1.09	2.85	1.65	4.45	4.56	-1.39	0.000103	down	0.158	0.707	-	0.253	0.643	-	0.826	0.0254	Para	0.7	0.122	-
AT4G05540	0.0479	0	0.319	0.99	51.2	12.9	-2.73	0.0426	down	2.85	0.00282	Para	0.848	0.0811	Mit	10.2	8.94e-32	Para	-1.9	1.69e-05	Mag
AT4G04330	13.2	212	120	153	117	294	3.65	2.49e-21	Up	3.09	2.56e-15	Ortho	-3.56	6.31e-06	Mit	3.07	1.67e-14	Ortho	-2.58	0.0192	Mit
AT4G04490	2.73	20.3	1.01	1.74	0.397	28.1	2.54	4.12e-06	Up	-1.48	0.0159	Para	-1.85	0.0422	Mit	-2.84	1e-05	Para	2.03	0.227	-
AT4G04850	201	121	3.37	2.22	133	67.2	-0.975	1.61e-05	down	-5.95	8.86e-151	Ortho	0.336	0.259	-	-0.65	0.00761	Ortho	-0.25	0.317	-
AT4G05100	0.656	52.9	5.96	79	1.6	113	5.79	1.91e-30	Up	3.13	6.99e-09	Ortho	-1.66	0.451	-	1.18	0.0613	-	0.344	0.933	-
AT4G05170	0.915	0.0446	0.0948	0.0601	0	0	-3.53	0.00855	down	-3.36	0.315	-	1	0.00106	Mit	-6.9	0.0485	Ortho	1	0.00141	Mit
AT4G05440	16.1	11.8	19.3	9.77	24	17.7	-0.682	0.00493	down	0.223	0.406	-	-0.532	0.155	-	0.542	0.0373	Para	0	1	-
AT4G02220	23.9	20.8	16.1	12.2	25.6	20.7	-0.448	0.00967	down	-0.63	0.000188	Ortho	-0.173	0.526	-	0.0428	0.877	-	-0.102	0.709	-
AT4G02110	8.93	2.83	10.5	1.84	18.6	2.16	-1.83	0.000746	down	0.161	0.82	-	-0.617	0.564	-	0.991	0.117	-	-1.29	0.188	-
AT4G01130	4.91	48.9	6.6	26.5	39.6	83	3.07	9.11e-25	Up	0.407	0.245	-	-1.25	0.107	-	2.99	8.92e-23	Ortho	-2.07	0.000134	Mit
AT4G01120	16.6	80.7	25.7	100	19.3	120	2.05	1.07e-17	Up	0.599	0.0204	Ortho	-0.299	0.676	-	0.199	0.546	-	0.363	0.603	-
AT5G01660	1.44	0.843	7.12	3.02	7.35	1.46	-0.975	0.0105	down	2.28	3.02e-12	Para	-0.83	0.0639	Mag	2.32	3.71e-12	Para	-1.75	0.000102	Mag
AT4G00520	19.4	39	14.5	20.8	29	56.6	0.763	0.0226	Up	-0.455	0.201	-	-0.477	0.357	-	0.527	0.164	-	-0.0372	0.958	-
AT4G00190	0	0.0696	4.95	10.5	0.0398	0.0519	2.67	0.0364	Up	9.25	1.42e-16	Ortho	1	0.0825	Mag	2.4	0.137	-	0	1	-
AT5G04895	10.2	5.63	11.1	2.55	18.5	2.82	-1.06	0.0356	down	0.055	0.938	-	-0.986	0.131	-	0.814	0.157	-	-1.61	0.0203	Mag
AT5G04980	6.03	3.56	18.2	9.76	10.1	12.3	-0.979	0.0125	down	1.53	4.45e-05	Para	-0.203	0.757	-	0.695	0.109	-	0.906	0.153	-
AT5G05180	16.4	4.17	8.98	2.87	7.18	1.46	-2.14	5.77e-11	down	-0.898	0.00884	Ortho	0.408	0.5	-	-1.2	0.000679	Ortho	0.109	0.861	-
AT5G05965	0.0376	0.514	15.4	23.2	0.0325	1.56	2.89	0.000432	Up	8.48	8.05e-20	Ortho	-0.0294	0.993	-	-0.419	0.841	-	0.585	0.56	-
AT5G06430	9.9	7.81	6.36	3.11	5.14	5.43	-0.566	0.0471	down	-0.679	0.0165	Ortho	-0.528	0.307	-	-0.981	0.000709	Ortho	0.33	0.508	-
AT5G06740	0.112	0.661	0.92	0.426	0.0953	0.23	1.97	0.0399	Up	2.96	0.00673	Ortho	-1.07	0.365	-	-0.407	0.826	-	-0.585	0.515	-
AT5G01960	42.2	66.2	7.31	15.2	35.6	48.7	0.407	0.0293	Up	-2.58	7.87e-48	Para	0.312	0.346	-	-0.287	0.173	-	-0.186	0.69	-
AT5G08030	9.22	0.249	0.527	0.251	3.36	3.97	-5.17	4.76e-18	down	-4.2	1.95e-12	Ortho	3.06	0.000135	Mit	-1.55	0.0151	Ortho	3.47	5.48e-05	Mit
AT5G08240	0.681	6.98	0.703	0.553	0.113	1.03	2.9	9.81e-05	Up	0.0359	0.979	-	-2.42	0.0196	Mit	-2.59	0.0105	Para	-1.42	0.02	Mit
AT5G01300	0.649	59.4	10.9	23.1	0.0358	0.507	6.1	5.32e-67	Up	3.97	2.6e-27	Ortho	-4.11	0.00437	Mit	-4.41	8.66e-06	Para	-4.53	8.92e-06	Mit
AT5G09430	0.16	2.36	14	10.4	26.2	30.5	3.47	3.53e-10	Up	6.42	1.62e-29	Ortho	-2.12	0.00231	Mit	7.35	1.3e-37	Ortho	-1.48	0.0339	Mit
AT5G09470	0.415	1.9	1.19	1.22	3.19	13.2	1.84	0.00336	Up	1.48	0.0301	Ortho	-1.09	0.142	-	2.87	1.45e-05	Ortho	0.57	0.714	-
AT5G01220	73.7	52.6	39	44.7	54.6	45.5	-0.745	0.00727	down	-0.985	0.000297	Ortho	0.662	0.101	-	-0.513	0.0974	-	0.221	0.699	-
AT5G01940	1.17	3.53	0.444	0.669	8.49	13.4	1.38	0.000434	Up	-1.39	0.00239	Para	-0.322	0.584	-	2.87	1.05e-13	Ortho	-0.478	0.517	-
AT5G01190	1.81	0.382	1.96	0.833	1.95	1.83	-2.38	1.23e-05	down	0.0801	0.911	-	0.553	0.277	-	0.0467	0.971	-	1.02	0.0594	Mit
AT5G10250	7.68	0.421	257	79.9	25.9	0.322	-4.36	3.13e-20	down	4.99	8.88e-33	Para	1.14	0.111	-	1.66	0.000288	Para	-1.61	0.156	-
AT4G30520	16.2	12	36.2	42.8	32.7	29.8	-0.661	0.00636	down	1.11	1.58e-06	Para	0.64	0.0341	Mit	0.956	7.5e-05	Para	0.274	0.456	-
AT4G29910	15.1	7.77	12.8	4.47	10.9	6.28	-1.18	0.000331	down	-0.294	0.433	-	-0.443	0.277	-	-0.513	0.183	-	0.156	0.735	-
AT4G29890	18.6	52.3	0.54	1.01	6.09	13.6	1.23	2.37e-06	Up	-5.17	7.87e-59	Para	-1.26	0.00104	Mit	-1.67	7.14e-10	Para	-0.456	0.304	-
AT4G29740	11.3	3.35	6.8	1.49	0.196	0.174	-1.86	0.00943	down	-0.742	0.378	-	-0.0797	0.983	-	-5.96	3.19e-13	Ortho	1.42	0.0131	Mit
AT4G39370	9.08	16.2	11.4	11	8.64	9.27	0.605	0.0227	Up	0.294	0.306	-	-0.816	0.00523	Mit	-0.0997	0.802	-	-0.714	0.204	-
AT4G27880	15.8	37.7	17	39.9	14.2	32.9	1	0.000944	Up	0.0571	0.888	-	-0.000521	1	-	-0.186	0.659	-	-0.0332	0.986	-
AT4G39460	93.5	70.7	83	77.9	115	70	-0.641	0.0284	down	-0.224	0.494	-	0.308	0.286	-	0.25	0.491	-	-0.31	0.484	-
AT4G27360	1.34	0.0136	1.79	1.51	0.0743	0.036	-5.7	3.1e-09	down	0.305	0.738	-	1.18	0.203	-	-4.25	8.07e-06	Ortho	1.32	8.27e-05	Mit
AT4G27240	13.9	7.25	12.7	3.67	12.7	3.95	-1.16	2.63e-06	down	-0.18	0.536	-	-0.695	0.0495	Mag	-0.186	0.576	-	-0.695	0.0585	Mag
AT4G25433	0.764	21.6	0.102	4	0.0875	35.4	4.4	3.79e-22	Up	-3	1.03e-05	Para	-1.38	0.432	-	-3.22	1.8e-05	Para	1.49	0.683	-
AT4G24790	22	16.3	53.4	98.9	25.4	61.7	-0.672	0.0163	down	1.21	5.69e-06	Para	1.3	0.000927	Mit	0.143	0.712	-	1.66	0.00628	Mit
AT4G24530	14.3	26.1	19.2	19	25.5	24.7	0.628	0.00269	Up	0.366	0.0956	-	-0.811	0.0192	Mit	0.791	0.000213	Ortho	-0.852	0.0245	Mit
AT4G24260	0.701	0.235	0.226	0.223	0.946	0.176	-1.61	0.0456	down	-1.64	0.0645	-	1.13	0.0401	Mit	0.405	0.724	-	0	1	-
AT4G39700	0.157	1.5	0.334	1.99	0.0319	5.6	2.8	3.32e-05	Up	1.03	0.22	-	0.379	0.645	-	-2.33	0.0724	-	1.43	0.301	-
AT4G39770	18.2	0.819	28.2	3.22	17.9	0.729	-4.59	6.62e-25	down	0.546	0.266	-	0.658	0.392	-	-0.0902	0.907	-	0.0191	0.991	-
AT4G23050	17.8	122	27.6	45.8	34	42.5	2.48	8.29e-16	Up	0.581	0.089	-	-2.01	0.0206	Mit	0.872	0.0124	Ortho	-2.4	0.0255	Mit
AT4G22940	0.405	2.68	4.39	9.65	6.26	23.1	2.4	1.93e-07	Up	3.39	1.99e-13	Ortho	-0.355	0.732	-	3.89	6.8e-17	Ortho	0.356	0.825	-
AT4G21980	25.8	150	15.8	43.6	12.8	57.8	2.29	9.64e-26	Up	-0.757	0.00113	Para	-1.09	0.00671	Mit	-1.05	1e-05	Para	-0.437	0.483	-
AT4G21900	12.7	8.15	13.6	6.53	15.3	7.15	-0.879	1.9e-06	down	0.0361	0.882	-	-0.332	0.448	-	0.215	0.337	-	-0.406	0.198	-
AT4G21200	0.131	2.3	0.0785	1.5	0.0638	2.31	3.49	1.19e-06	Up	-0.821	0.465	-	-0.379	0.525	-	-1.12	0.379	-	0	1	-
AT4G21170	4.05	2.61	20.9	25.7	7.88	3.96	-0.865	0.00136	down	2.32	3.34e-22	Para	0.853	0.00758	Mit	0.917	0.000582	Para	-0.296	0.491	-
AT4G21060	13.5	69.7	10.9	421	17.4	200	2.1	2.16e-08	Up	-0.354	0.426	-	2.88	0.0254	Mag	0.324	0.523	-	1.19	0.254	-
AT4G20410	36.4	112	39	80.4	24.3	60.8	1.37	1.18e-17	Up	0.0503	0.814	-	-0.575	0.00379	Mit	-0.615	0.000458	Para	-0.308	0.363	-
AT4G40000	6.44	2.61	29.3	17.8	8.3	1.69	-1.51	7.95e-05	down	2.14	5.62e-09	Para	0.409	0.331	-	0.309	0.534	-	-0.689	0.253	-
AT4G20280	22.5	34.3	26.9	41.9	14.7	32.2	0.38	0.00836	Up	0.218	0.15	-	0.0283	0.943	-	-0.642	1.23e-05	Para	0.46	0.283	-
AT4G19350	20.8	40.9	12.4	21.3	17.3	37.8	0.736	0.00136	Up	-0.793	0.000606	Para	-0.23	0.473	-	-0.307	0.266	-	0.171	0.735	-
AT4G17350	9.84	4.96	16.2	13.7	1.66	2.48	-1.19	0.000505	down	0.695	0.0505	-	0.722	0.0783	Mit	-2.59	2.73e-13	Ortho	1.49	0.0546	Mit
AT4G17080	21.8	14.9	11.7	8.64	20.7	21.1	-0.787	0.000907	down	-0.959	4.3e-05	Ortho	0.164	0.586	-	-0.128	0.699	-	0.563	0.249	-
AT4G16700	4.89	1.15	16.9	16.2	9.53	1.4	-2.29	7.25e-13	down	1.72	4.27e-09	Para	1.31	0.00501	Mit	0.895	0.00555	Para	-0.869	0.0357	Mag
AT4G16570	10.2	5.33	42.9	48.5	15.3	6.08	-1.17	5.81e-06	down	2.01	7.97e-17	Para	1.08	0.00106	Mit	0.527	0.0639	-	-0.308	0.598	-
AT4G16210	17	62.9	19.4	36.4	24.6	64.6	1.64	1.88e-10	Up	0.15	0.64	-	-0.946	0.0402	Mit	0.506	0.094	-	-0.498	0.36	-
AT4G37740	10.7	3.33	16.3	5.56	16.1	6.01	-1.89	1.25e-08	down	0.55	0.122	-	0.0927	0.916	-	0.535	0.168	-	0.135	0.854	-
AT4G37730	1.51	6.17	201	166	4.1	15.1	1.81	4.43e-09	Up	7.06	2.18e-129	Ortho	-1.81	0.00409	Mit	1.44	1.11e-05	Ortho	0.164	0.861	-
AT4G14950	22.1	80.1	14.8	37.1	22.5	104	1.61	2.01e-09	Up	-0.622	0.0308	Para	-0.584	0.183	-	-0.0111	0.999	-	0.331	0.682	-
AT4G14790	20.4	13	10.7	6.35	25.3	10.8	-0.895	0.00557	down	-0.999	0.00196	Ortho	-0.0543	0.92	-	0.248	0.555	-	-0.55	0.369	-
AT4G14290	4.55	12.8	57.5	31.8	5.98	9.84	1.26	0.00178	Up	3.67	1.51e-21	Ortho	-2.15	0.012	Mit	0.372	0.478	-	-0.703	0.191	-
AT4G37480	16.1	32.2	24.3	25.8	10.5	24.7	0.75	7.21e-06	Up	0.525	0.00209	Ortho	-0.885	0.00438	Mit	-0.666	0.000201	Para	0.195	0.741	-
AT4G14120	3.62	1.78	2.86	0.201	2.28	0.0109	-1.24	0.0168	down	-0.427	0.482	-	-1.09	0.0184	Mag	-0.725	0.25	-	-1.22	0.000171	Mag
AT4G13750	23.6	7.18	35.1	10	58.1	10.5	-1.91	6.71e-06	down	0.508	0.29	-	-0.106	0.937	-	1.24	0.00748	Para	-0.719	0.376	-
AT4G13670	134	104	28.5	27.5	0.158	0.036	-0.621	0.0252	down	-2.29	7.17e-19	Ortho	0.319	0.469	-	-9.85	8.21e-99	Ortho	0.369	0.0568	Mit
AT4G13640	21.6	57.8	4.4	7.49	25.5	25.3	1.18	6.21e-08	Up	-2.35	4.95e-26	Para	-0.715	0.0379	Mit	0.209	0.464	-	-1.4	0.00122	Mit
AT5G35160	112	93.3	108	90	119	148	-0.507	0.00359	down	-0.104	0.611	-	0.00851	0.994	-	0.0451	0.872	-	0.583	0.0388	Mit
AT5G36240	0.235	0	79.7	93.4	3.48	3.48	-5.11	1.94e-05	down	8.39	3.97e-52	Para	0.54	0.0349	Mit	3.87	3.77e-11	Para	0.239	0.773	-
AT4G36940	30.8	59.3	6.3	14.5	25.2	32.8	0.693	0.00542	Up	-2.35	1.18e-22	Para	0.172	0.724	-	-0.356	0.221	-	-0.537	0.165	-
AT5G41960	21	57.6	7.41	10.9	64.3	79	1.2	1.29e-08	Up	-1.56	2.72e-13	Para	-0.86	0.0047	Mit	1.57	1.46e-13	Ortho	-1.12	0.00536	Mit
AT5G41880	16.3	7.64	26.9	3.8	28.7	3.51	-1.3	0.000586	down	0.671	0.0946	-	-1.56	0.00102	Mag	0.783	0.0645	-	-1.65	0.000568	Mag
AT5G41790	133	18.9	76	18.7	94.9	16.8	-2.96	2e-07	down	-0.889	0.171	-	0.799	0.603	-	-0.59	0.439	-	0.327	0.886	-
AT5G41590	0.37	3.89	0.563	1.3	1.45	3.83	2.96	6.04e-07	Up	0.535	0.487	-	-1.34	0.286	-	1.87	0.00659	Ortho	-0.926	0.318	-
AT5G40380	48.2	19.4	45.1	35.1	34.2	30.9	-1.56	1.32e-17	down	-0.138	0.526	-	0.901	0.00061	Mit	-0.552	0.00585	Ortho	1.12	0.000726	Mit
AT4G36790	8.11	19.6	4.09	4.62	6.73	9.74	1.04	1.21e-07	Up	-1.03	7.71e-07	Para	-1.03	0.0213	Mit	-0.299	0.222	-	-0.694	0.104	-
AT5G39890	0.948	0.159	2.51	3.69	0.123	0.142	-2.49	0.00181	down	1.48	0.0696	-	1.44	0.204	-	-2.84	0.00264	Ortho	1	0.117	-
AT4G36540	70.3	7.7	26.9	2.13	63.5	2.85	-3.36	9.9e-16	down	-1.46	0.000991	Ortho	-0.192	0.837	-	-0.199	0.759	-	-1.07	0.00603	Mag
AT5G38060	16.1	11.2	12.7	11.9	6.34	7.59	-0.767	0.0068	down	-0.415	0.167	-	0.41	0.0859	Mit	-1.39	1.12e-06	Ortho	0.694	0.121	-
AT4G35930	11	4.68	6.27	2.95	8.21	4.59	-1.47	4.19e-10	down	-0.881	0.000228	Ortho	0.297	0.344	-	-0.482	0.0716	-	0.405	0.181	-
AT4G35900	1.34	0.712	9.06	8.46	0.614	0.333	-1.08	0.0131	down	2.74	4.52e-13	Para	0.287	0.514	-	-1.15	0.0162	Ortho	-0.123	0.891	-
AT4G35240	29.6	22.9	55.6	52.4	50.1	63.7	-0.592	0.0433	down	0.861	0.00239	Para	0.261	0.543	-	0.719	0.0184	Para	0.683	0.276	-
AT4G34570	19.2	14.2	24.9	20.5	11.9	3.1	-0.659	0.000925	down	0.323	0.121	-	0.0936	0.805	-	-0.729	0.000409	Ortho	-1.25	0.000115	Mag
AT4G33790	2.82	13	3.05	5.38	26.2	22.7	1.83	0.00371	Up	0.0226	0.983	-	-1.29	0.239	-	3.17	1.6e-06	Ortho	-2.11	0.0956	Mit
AT4G33520	126	94.3	126	91.7	191	147	-0.671	0.000143	down	-0.0643	0.77	-	-0.0365	0.908	-	0.543	0.00354	Para	0.0367	0.928	-
AT4G33360	33.9	17.3	14.3	10	15.3	8.73	-1.19	1.19e-06	down	-1.29	1.11e-07	Ortho	0.438	0.249	-	-1.18	3.53e-06	Ortho	0.15	0.698	-
AT4G33140	14	39.2	26.8	45.8	22.4	73.5	1.23	2.72e-06	Up	0.887	0.000966	Ortho	-0.644	0.0068	Mit	0.635	0.0308	Ortho	0.273	0.684	-
AT4G32510	0.0516	0.644	0	0.113	0	0.0791	2.73	0.00833	Up	-2.9	0.108	-	-0.807	0.108	-	-2.78	0.158	-	-0.807	0.276	-
AT4G31980	12.3	29.3	3.78	2.45	0.885	1.68	0.979	0.0257	Up	-1.75	5.75e-05	Para	-1.67	0.0193	Mit	-3.9	6.85e-18	Para	-0.881	0.0699	Mit
AT4G31790	28.3	10.5	115	174	9.96	21.5	-1.6	0.00427	down	1.98	0.000474	Para	1.94	0.000556	Mit	-1.55	0.0116	Ortho	2.38	0.0276	Mit
AT4G31430	28.5	47.2	27.2	48.9	30.3	45.1	0.487	0.0295	Up	-0.13	0.616	-	0.109	0.851	-	0.0424	0.911	-	-0.156	0.802	-
AT4G31240	4.69	16.2	11.4	18.4	0.843	4.22	1.52	8.84e-07	Up	1.2	0.00013	Ortho	-0.962	0.0549	Mit	-2.5	1.3e-12	Para	-0.0704	0.953	-
AT5G48340	13.8	30.2	7.14	7.77	16.2	31.1	0.876	0.000384	Up	-1.02	4.05e-05	Para	-1.01	0.00683	Mit	0.182	0.582	-	-0.171	0.804	-
AT5G48450	13.8	3.55	5.37	1.1	12.5	3.45	-2.14	1.01e-11	down	-1.39	1.28e-05	Ortho	0.263	0.646	-	-0.182	0.685	-	0.179	0.739	-
AT5G48820	2.73	1.36	3.02	1.39	4.05	1.55	-1.2	0.00254	down	0.111	0.823	-	-0.28	0.637	-	0.541	0.235	-	-0.585	0.303	-
AT5G49130	0.328	0.046	0.126	0	0.0978	0.0569	-2.37	0.0471	down	-1.45	0.466	-	0.322	0.421	-	-1.76	0.423	-	0.322	0.42	-
AT5G49230	23.3	16.8	22.4	16.4	25	24.3	-0.709	0.0112	down	-0.108	0.75	-	0.0397	0.95	-	0.0527	0.912	-	0.423	0.324	-
AT5G46850	7.15	14	17.8	26.6	13	16.3	0.748	0.00394	Up	1.29	2.37e-07	Ortho	-0.354	0.323	-	0.841	0.00183	Ortho	-0.631	0.185	-
AT5G51540	13.1	4.12	8.02	1.73	22	5.57	-1.88	5.6e-08	down	-0.778	0.034	Ortho	-0.337	0.558	-	0.686	0.0831	-	-0.45	0.332	-
AT5G51670	9.34	1.45	1.26	1.32	3.05	2.55	-2.75	5.26e-06	down	-2.93	3.62e-06	Ortho	2.19	0.000748	Mit	-1.63	0.0181	Ortho	2.09	0.00751	Mit
AT5G51850	7.64	0.517	1.49	0.0708	4.56	0.196	-3.77	2.46e-06	down	-2.41	0.00808	Ortho	0.958	0.0638	Mit	-0.786	0.49	-	-0.243	0.509	-
AT5G52220	2.05	1.11	2.06	0.451	8.61	1.16	-1.08	0.0485	down	-0.0353	0.967	-	-0.678	0.267	-	2.03	0.000181	Para	-1.53	0.00938	Mag
AT5G52340	1.39	0.7	1.62	1.38	3.83	3.55	-1.22	0.0149	down	0.134	0.827	-	-0.152	0.806	-	1.39	0.00579	Para	0.17	0.866	-
AT5G52660	15.6	73.9	2.98	15.3	8.94	64.1	1.96	6.19e-13	Up	-2.45	5.4e-18	Para	-0.0473	0.983	-	-0.868	0.00452	Para	0.58	0.288	-
AT5G53210	9.86	4.21	9.72	0.95	16.6	1.29	-1.44	0.00053	down	-0.0711	0.9	-	-1.51	0.00652	Mag	0.695	0.15	-	-1.82	0.00172	Mag
AT5G53895	0.466	1.06	60	43.9	0.346	0.673	0.926	0.00582	Up	6.97	1.01e-139	Ortho	-0.854	0.0135	Mit	-0.472	0.338	-	0.392	0.529	-
AT5G53950	0.165	0.0193	0.162	0.155	1.04	1.01	-2.63	0.0159	down	-0.0204	0.989	-	0	NaN	-	2.68	0.00385	Para	-0.193	0.5	-
AT5G54240	1.4	4.72	1.11	1.18	1.31	2.34	1.49	0.000682	Up	-0.35	0.52	-	-1.29	0.0358	Mit	-0.131	0.861	-	-0.652	0.41	-
AT5G55520	12.8	4.87	12.1	1.28	14.6	1.16	-1.55	0.0147	down	-0.132	0.877	-	-1.25	0.0222	Mag	0.14	0.898	-	-1.69	0.00193	Mag
AT5G46250	84.3	190	70.5	110	146	315	0.958	1.04e-08	Up	-0.277	0.13	-	-0.533	0.149	-	0.774	8.49e-06	Ortho	-0.056	0.94	-
AT5G56040	45.4	18.2	12.8	4.15	43.5	4.91	-1.54	6.61e-05	down	-1.88	1.14e-06	Ortho	-0.195	0.716	-	-0.107	0.866	-	-1.63	0.00248	Mag
AT5G56160	4.12	18.8	1.03	6.43	0.0633	5.55	1.93	4.38e-06	Up	-2	1.02e-05	Para	-0.124	0.906	-	-6.01	1.19e-15	Para	0.719	0.498	-
AT5G56190	26.8	105	1.04	3.37	51	115	1.72	9.52e-21	Up	-4.74	4.66e-95	Para	-0.773	0.0749	Mit	0.885	5.68e-06	Ortho	-0.786	0.0409	Mit
AT5G56850	164	27.3	164	15.9	217	25.1	-2.78	9.69e-11	down	-0.0731	0.904	-	-0.733	0.377	-	0.327	0.584	-	-0.518	0.484	-
AT5G56870	3.78	1.93	6.35	17.9	8.07	129	-1.18	0.0145	down	0.685	0.177	-	1.96	0.0637	Mit	1.04	0.0454	Para	4.43	0.000269	Mit
AT5G57110	12.2	226	0.0915	0.159	62.8	258	3.91	8.57e-28	Up	-7.04	2.35e-32	Para	-4.1	9.06e-06	Mit	2.32	7.86e-10	Ortho	-2.08	0.157	-
AT5G57780	9.06	0.436	1.59	0.295	3.54	0.132	-4.32	3.84e-09	down	-2.6	0.00122	Ortho	1.86	0.000937	Mit	-1.4	0.125	-	0.83	0.169	-
AT5G57930	180	99	135	72.3	160	91.6	-1.1	6.95e-05	down	-0.477	0.108	-	-0.0298	0.98	-	-0.215	0.559	-	0.0579	0.863	-
AT5G58200	45.7	93.4	0.249	0.507	54.6	91.7	0.788	0.000934	Up	-7.54	1.73e-95	Para	-0.427	0.421	-	0.206	0.501	-	-0.277	0.672	-
AT5G58370	26.8	4.03	11.5	1.66	12.7	2.01	-2.93	5.08e-16	down	-1.3	0.00053	Ortho	0.237	0.691	-	-1.14	0.00428	Ortho	0.237	0.706	-
AT5G59580	0.889	2.43	8.23	6.94	7.46	18.5	1.19	0.0454	Up	3.2	2.09e-08	Ortho	-0.91	0.342	-	3.08	1.93e-07	Ortho	0.497	0.834	-
AT5G60230	4.32	2.38	4.09	5.49	0	0	-1.1	0.000317	down	-0.143	0.701	-	1.09	0.0124	Mit	-9.13	1.75e-16	Ortho	0.692	0.00736	Mit
AT5G60250	0.647	0.155	7.37	5.25	0	0	-2.11	0.00177	down	3.51	5.61e-09	Para	0.141	0.849	-	-6.32	6.65e-07	Ortho	0.585	0.0788	Mit
AT5G61160	0.37	0.0171	49.2	44.1	4.89	10.1	-3.94	7.34e-05	down	6.99	2.84e-28	Para	0.164	0.605	-	3.66	5.2e-08	Para	1.26	0.268	-
AT5G61360	1.13	8.42	3.95	14.6	0.667	3.82	2.56	2.98e-08	Up	1.72	0.000433	Ortho	-0.423	0.416	-	-0.813	0.181	-	-0.415	0.65	-
AT5G45680	167	111	76.2	61	81.9	56.5	-0.823	0.018	down	-1.19	0.000495	Ortho	0.254	0.58	-	-1.07	0.00284	Ortho	0.0523	0.952	-
AT5G63130	1.83	59.1	8.46	27.7	1.19	39.5	4.68	3.55e-50	Up	2.15	5.88e-11	Ortho	-2.85	0.00378	Mit	-0.681	0.103	-	-0.108	0.972	-
AT5G63790	12.3	187	51.6	116	13.6	172	3.66	6.99e-39	Up	2.03	1.42e-12	Ortho	-2.67	0.00685	Mit	0.107	0.817	-	-0.277	0.82	-
AT5G63890	98.3	63.3	72.1	64.7	125	53.2	-0.882	2.05e-05	down	-0.503	0.019	Ortho	0.466	0.0681	Mit	0.302	0.218	-	-0.6	0.049	Mag
AT5G65210	11.4	33.2	9.4	26.8	5.36	16.3	1.31	1.22e-06	Up	-0.323	0.295	-	-0.0812	0.911	-	-1.12	0.000129	Para	0.0021	1	-
AT5G65510	1.66	0.54	2.02	0.725	3.93	1.8	-1.79	0.000382	down	0.259	0.656	-	0.29	0.709	-	1.22	0.0186	Para	0.086	0.908	-
AT5G65600	0.0818	1.7	0.138	1.41	0.0656	0.187	3.78	5.74e-09	Up	0.678	0.491	-	0	1	-	-0.413	0.777	-	-1.32	0.00135	Mit
AT5G66960	4.12	2.89	19.3	13.5	11.2	4.42	-0.743	0.0402	down	2.16	4.49e-11	Para	-0.0826	0.873	-	1.39	7.14e-05	Para	-0.763	0.0772	Mag
AT5G66920	24.7	4.47	31.4	10.6	33.7	14.9	-2.67	8.45e-21	down	0.296	0.366	-	0.801	0.123	-	0.43	0.209	-	1.11	0.0496	Mit
AT5G66790	1.6	14.3	1.91	2.68	10	9.73	2.84	1.52e-09	Up	0.226	0.716	-	-2.13	2.38e-05	Mit	2.61	1.57e-07	Ortho	-2.45	0.0248	Mit
AT5G66740	15.3	0.35	0.945	0.194	0.902	0.0993	-5.58	6.8e-33	down	-4.1	6.11e-20	Ortho	3.34	8.61e-07	Mit	-4.18	1.2e-19	Ortho	3.02	3.56e-07	Mit
AT5G66720	102	76.6	68.1	43.4	71.4	39.4	-0.661	3.5e-06	down	-0.634	7.51e-06	Ortho	-0.231	0.317	-	-0.562	0.000152	Ortho	-0.425	0.106	-
AT5G45340	11.9	35.5	5.35	1.27	1.54	2.77	1.39	0.0461	Up	-1.07	0.161	-	-2.97	0.000141	Mit	-2.82	0.000134	Para	-0.821	0.522	-
AT5G66460	9.05	51.1	25.8	50.9	8.01	45.7	2.21	7.26e-11	Up	1.45	3.04e-05	Ortho	-1.43	0.106	-	-0.244	0.611	-	-0.048	0.987	-
AT5G66450	16.9	28.2	11.1	18.3	21.6	22.3	0.491	0.0232	Up	-0.659	0.00208	Para	-0.0388	0.879	-	0.31	0.21	-	-0.674	0.0794	Mit
AT5G66130	3.58	2.46	6.12	4.83	6.94	6.74	-0.76	0.0424	down	0.718	0.0524	-	0.0788	0.919	-	0.906	0.0184	Para	0.317	0.526	-
AT5G44574	0.282	0.0424	2.35	0.129	0.707	1.13	-2.56	0.0124	down	3.03	0.00124	Para	-1.7	0.00111	Mag	1.28	0.258	-	0.193	0.789	-
AT5G44550	2.99	0.125	17.7	1.7	0.354	0.339	-4.51	8.15e-11	down	2.49	8.74e-05	Para	-0.769	0.0539	Mag	-3.21	5.76e-06	Ortho	1.68	0.00172	Mit
AT5G44520	57.4	38.1	41.3	24.7	15.6	12.6	-0.837	0.00114	down	-0.533	0.0459	Ortho	-0.147	0.647	-	-1.93	2.59e-14	Ortho	0.313	0.386	-
AT5G47240	34.6	293	73.1	308	28.4	636	2.75	1.25e-07	Up	1.06	0.0638	-	-0.989	0.393	-	-0.325	0.67	-	1.38	0.385	-
AT5G43100	34.4	60.4	33.9	81.7	66.5	144	0.575	0.000295	Up	-0.063	0.75	-	0.444	0.0911	Mag	0.918	5.76e-09	Ortho	0.307	0.262	-
AT1G01470	83.5	3310	62.1	650	99.5	2180	5.03	1.03e-70	Up	-0.47	0.148	-	-1.92	0.104	-	0.215	0.594	-	-0.849	0.56	-
AT1G01110	3.31	0.604	1.7	2.14	3.8	9.57	-2.46	0.00036	down	-0.995	0.197	-	1.62	0.115	-	0.201	0.859	-	2.65	0.0567	Mit
AT1G01040	50.8	31.7	59.3	39.2	51.3	14.2	-0.913	0.0372	down	0.161	0.763	-	0.1	0.938	-	-0.0555	0.949	-	-1.11	0.18	-
AT1G02810	1.19	0.0956	0.503	0.55	0.588	0.263	-3.23	0.00242	down	-1.24	0.356	-	1	0.127	-	-0.969	0.534	-	0.193	0.735	-
AT1G03980	11.2	31	26.2	57.4	0.238	0.242	1.24	2.43e-12	Up	1.19	1.39e-11	Ortho	-0.302	0.382	-	-5.59	6.42e-55	Para	-1.39	0.00174	Mit
AT1G04030	69.9	7.77	4.6	1.1	2.84	0.427	-3.39	8.37e-43	down	-4	1.06e-56	Ortho	1.49	0.00191	Mit	-4.69	1.66e-72	Ortho	1.6	0.00513	Mit
AT1G05040	0	0.0777	28.2	38.7	4.29	4.73	3.09	0.0116	Up	11.8	1.64e-28	Ortho	0.452	0.0413	Mag	9.04	1.36e-16	Ortho	0.138	0.778	-
AT1G05470	21	7.68	33.2	10.2	18.5	4.6	-1.66	9.07e-06	down	0.605	0.136	-	-0.24	0.717	-	-0.225	0.671	-	-0.406	0.428	-
AT1G07060	0	0.643	0.157	0.617	0.0206	0.0874	4.94	3.67e-05	Up	4.27	0.0092	Ortho	0	1	-	1.44	0.564	-	-0.585	0.16	-
AT1G07970	19.7	11.8	39.8	29.3	19.5	4.18	-0.978	6.02e-05	down	0.961	6.32e-05	Para	0.301	0.385	-	-0.0698	0.858	-	-1.23	0.00196	Mag
AT1G07980	19.6	29.7	12.6	18.9	18.6	39.1	0.356	0.0113	Up	-0.692	4.83e-07	Para	0.0113	0.995	-	-0.123	0.487	-	0.472	0.176	-
AT1G08290	1.35	3.14	5.3	12.6	0.87	7.02	1.04	0.0236	Up	2.03	4.51e-06	Ortho	0.656	0.504	-	-0.582	0.315	-	1.41	0.0278	Mag
AT1G08940	2.38	5.43	15.2	32.9	1.61	29.6	0.956	0.0282	Up	2.68	6.13e-11	Ortho	0.161	0.841	-	-0.603	0.252	-	2.73	0.0119	Mag
AT1G09390	19.6	3.94	7.02	1.9	30.4	10.1	-2.51	1.17e-13	down	-1.53	9.42e-06	Ortho	0.621	0.187	-	0.6	0.131	-	0.55	0.149	-
AT1G12850	49.1	38.9	39.3	29.5	66	34	-0.566	0.00142	down	-0.359	0.0499	Ortho	-0.062	0.894	-	0.395	0.0404	Para	-0.614	0.0195	Mag
AT1G13330	4.09	7.75	7.84	12.9	9.22	23.2	0.699	0.00804	Up	0.911	0.000419	Ortho	-0.126	0.859	-	1.15	1.19e-05	Ortho	0.52	0.304	-
AT1G15125	3.69	0.95	239	371	0.132	6.23	-2.07	0.000663	down	5.99	4.76e-25	Para	1.88	0.000474	Mit	-4.86	9.9e-11	Ortho	4.06	0.0178	Mit
AT1G15390	48.2	27	52.3	84.3	42.2	23.5	-1.07	0.000457	down	0.0701	0.86	-	1.49	0.000311	Mit	-0.23	0.568	-	-0.00522	1	-
AT1G16220	4.78	3.36	8.9	12.1	2.86	4.92	-0.735	0.0443	down	0.84	0.0187	Para	0.76	0.128	-	-0.798	0.0426	Ortho	1.03	0.0741	Mit
AT1G16730	30.6	8.85	9.08	7.75	10.1	11.8	-2.01	5.38e-08	down	-1.8	1.38e-06	Ortho	1.51	0.0578	Mit	-1.64	2.52e-05	Ortho	1.92	0.054	Mit
AT1G16850	2.5	674	27.5	769	2.93	965	7.66	1.35e-78	Up	3.48	2.74e-16	Ortho	-2.85	0.388	-	0.207	0.756	-	0.416	0.972	-
AT1G17640	5.22	10.3	10.2	13.3	12.4	14.9	0.741	0.00206	Up	0.922	9.8e-05	Ortho	-0.532	0.12	-	1.21	4.75e-07	Ortho	-0.657	0.145	-
AT1G19220	11.8	6.92	15.6	13	23.2	13.5	-0.966	0.0319	down	0.359	0.478	-	0.483	0.626	-	0.94	0.0537	-	-0.0796	0.962	-
AT1G19835	106	43.9	51.1	23.1	91	32.5	-1.47	0.00756	down	-1.12	0.0559	-	0.126	0.93	-	-0.285	0.722	-	-0.216	0.855	-
AT1G22250	2.91	25.1	2.4	3.23	1.22	3.04	2.78	9.25e-09	Up	-0.355	0.561	-	-2.53	3.4e-05	Mit	-1.3	0.0246	Para	-1.98	0.0454	Mit
AT1G22490	1.5	7.1	3.64	4.74	10.1	9.12	1.98	1.31e-05	Up	1.23	0.011	Ortho	-1.55	0.00981	Mit	2.73	4.84e-09	Ortho	-1.93	0.0141	Mit
AT1G23210	0.183	0.00964	0.0231	0.0376	0.045	0.0301	-2.82	0.0409	down	-3.16	0.174	-	0	NaN	-	-2.14	0.401	-	0	NaN	-
AT1G28960	20.1	147	8.43	21.2	12.4	66.1	2.62	4.34e-40	Up	-1.3	3.86e-10	Para	-1.59	8.16e-05	Mit	-0.758	0.000644	Para	-0.457	0.344	-
AT1G33350	1.97	5.46	0.641	0.515	1.36	1.22	1.24	0.000135	Up	-1.65	9.57e-06	Para	-1.12	0.00157	Mit	-0.547	0.183	-	-1.12	0.0205	Mit
AT1G33475	1.21	2.59	26.9	103	2.02	3.74	0.841	0.02	Up	4.44	2.77e-43	Ortho	1.09	0.0167	Mag	0.703	0.0809	-	-0.144	0.869	-
AT1G33810	95.9	46.6	94	60.3	90.2	59.9	-1.28	1.52e-06	down	-0.087	0.799	-	0.386	0.152	-	-0.126	0.749	-	0.432	0.354	-
AT1G34200	13.3	11.5	2.29	2.98	5.99	5.96	-0.428	0.0382	down	-2.58	1.94e-35	Ortho	0.382	0.107	-	-1.18	6.65e-09	Ortho	0.137	0.755	-
AT1G34420	1.82	5.51	5.28	7.03	3	3.84	1.31	0.0266	Up	1.5	0.0134	Ortho	-0.885	0.324	-	0.673	0.359	-	-0.9	0.401	-
AT1G45110	7.14	3.27	10.1	4.13	6.17	1.59	-1.34	9.82e-06	down	0.446	0.169	-	-0.192	0.626	-	-0.245	0.537	-	-0.573	0.164	-
AT1G47900	42.2	26.8	41.5	17.4	0	0	-0.888	0.00792	down	-0.0698	0.873	-	-0.581	0.392	-	-12.4	2.28e-29	Ortho	0.627	0.221	-
AT1G48570	46	15	77.4	52.7	45.3	7.77	-1.85	1.6e-09	down	0.691	0.0335	Para	1.02	0.00734	Mit	-0.0759	0.885	-	-0.855	0.0459	Mag
AT1G49670	68.3	147	59.3	117	78.1	178	0.862	0.000146	Up	-0.26	0.303	-	-0.134	0.818	-	0.152	0.622	-	0.0769	0.93	-
AT1G52240	14.2	3.22	0	0.269	34.9	4.13	-2.3	1.11e-05	down	-11	6.04e-21	Ortho	2.19	0.00301	Mit	1.26	0.0362	Para	-0.981	0.0195	Mag
AT1G52370	13.7	42.7	50.2	47.9	48.6	50.5	1.4	9.05e-28	Up	1.82	3.25e-47	Ortho	-1.66	3.87e-06	Mit	1.79	2.29e-44	Ortho	-1.54	4.4e-06	Mit
AT1G52560	0.0948	0.685	0.0736	1.71	0.207	1.13	2.33	0.0036	Up	-0.312	0.816	-	0.652	0.795	-	1.18	0.305	-	0.193	0.843	-
AT1G52565	1.56	25	0.395	14.4	0.432	6.97	3.66	2.71e-15	Up	-2.01	0.00026	Para	-0.0327	1	-	-1.91	0.000897	Para	-1.01	0.332	-
AT1G55500	37.8	76.4	33	22	6.09	6.23	0.757	8.34e-05	Up	-0.26	0.218	-	-1.54	2.91e-05	Mit	-2.7	3.44e-44	Para	-0.991	0.00798	Mit
AT1G55530	41.6	74.2	44.1	70.8	81.4	179	0.588	0.0142	Up	0.0334	0.917	-	-0.159	0.849	-	0.917	0.000137	Ortho	0.297	0.277	-
AT1G55850	12.3	31	59.6	93.4	12.2	43.6	1.09	0.000577	Up	2.24	1.72e-13	Ortho	-0.64	0.115	-	-0.0737	0.89	-	0.473	0.555	-
AT1G56330	177	122	127	112	134	129	-0.766	0.00299	down	-0.521	0.0505	-	0.36	0.201	-	-0.421	0.154	-	0.483	0.303	-
AT1G63100	11.9	2.83	15.2	1.35	19.5	1.36	-2.21	2.92e-05	down	0.309	0.637	-	-1.03	0.215	-	0.675	0.307	-	-1.52	0.0228	Mag
AT1G67260	7.11	0.551	1.19	0.264	0.755	0.0285	-3.6	9.57e-07	down	-2.55	0.00141	Ortho	1.42	0.0774	Mit	-3.25	8.42e-05	Ortho	1.61	0.0144	Mit
AT1G67410	9.24	19.8	15.5	16.8	9.22	12.5	0.848	1.79e-05	Up	0.685	0.00063	Ortho	-0.892	0.00965	Mit	-0.0434	0.9	-	-0.62	0.0573	Mit
AT1G68100	24.6	53.1	57.7	55.3	28.3	25.2	0.871	5.1e-08	Up	1.18	4.31e-14	Ortho	-1.13	0.00015	Mit	0.164	0.429	-	-1.24	0.000178	Mit
AT1G69070	42.4	15.2	63.6	42.2	32.7	6.1	-1.7	1.66e-06	down	0.525	0.178	-	0.825	0.17	-	-0.437	0.321	-	-0.871	0.252	-
AT1G69290	6.45	11.8	5.39	5.21	11.9	10.3	0.632	0.0466	Up	-0.288	0.413	-	-0.766	0.0575	Mit	0.841	0.0108	Ortho	-0.946	0.086	Mit
AT1G69450	21.9	70.1	29.9	57.6	27.4	96.2	1.41	3.97e-06	Up	0.403	0.238	-	-0.709	0.219	-	0.259	0.524	-	0.136	0.797	-
AT1G69740	280	242	183	193	230	199	-0.452	0.0244	down	-0.659	0.000683	Ortho	0.282	0.281	-	-0.33	0.139	-	0.00813	1	-
AT1G69830	169	448	263	505	513	513	1.14	2.58e-05	Up	0.577	0.0422	Ortho	-0.464	0.131	-	1.54	1.75e-08	Ortho	-1.4	0.014	Mit
AT1G72830	3.94	8.85	10.5	14	4.63	9.68	0.934	0.00128	Up	1.37	1.2e-06	Ortho	-0.659	0.234	-	0.21	0.593	-	-0.107	0.862	-
AT1G73230	227	86.8	182	342	195	77.7	-1.62	1.05e-19	down	-0.363	0.0611	-	2.28	5.29e-07	Mit	-0.262	0.233	-	0.0614	0.892	-
AT1G73885	331	209	98.6	56.6	395	157	-0.905	0.000628	down	-1.8	1.67e-12	Ortho	-0.121	0.736	-	0.217	0.528	-	-0.656	0.143	-
AT1G74480	0.948	0	2710	499	1.44	0.299	-6.31	9.97e-10	down	11.4	8.43e-144	Para	-1.44	0.00184	Mag	0.538	0.383	-	0	1	-
AT1G75690	384	122	2.11	0.903	309	103	-1.87	1.83e-09	down	-7.57	1.16e-125	Ortho	1.11	0.00209	Mit	-0.353	0.374	-	0.0715	0.886	-
AT1G76280	27.9	20.3	29.3	21.3	23.4	20.5	-0.695	0.00303	down	0.00422	0.991	-	-0.0189	0.978	-	-0.313	0.258	-	0.262	0.6	-
AT1G77670	39.4	35.7	38.8	47	61	32.4	-0.391	0.0135	down	-0.0796	0.669	-	0.393	0.0135	Mit	0.576	0.000267	Para	-0.769	0.00388	Mag
AT1G78210	28	79.1	24.1	63	42.5	67.4	1.24	0.000262	Up	-0.252	0.53	-	-0.139	0.855	-	0.558	0.162	-	-0.826	0.227	-
AT1G80720	8.99	4.24	4.48	0.869	8.32	1.2	-1.29	0.00449	down	-1.06	0.0246	Ortho	-0.53	0.194	-	-0.149	0.835	-	-1.11	0.0547	Mag
AT1G80290	6.52	16.2	11.9	12.3	11.3	32.8	1.07	1.52e-11	Up	0.82	3.2e-07	Ortho	-1.19	0.000889	Mit	0.749	8.07e-06	Ortho	0.211	0.397	-
AT3G03060	16	4.56	10.3	2.31	13.2	1.37	-2.02	3.46e-08	down	-0.705	0.0741	-	-0.11	0.861	-	-0.33	0.493	-	-1.06	0.0235	Mag
AT3G03720	36.3	89.2	11.7	18.9	26.7	84.1	1.04	6.77e-08	Up	-1.68	1.59e-18	Para	-0.627	0.00888	Mit	-0.502	0.0196	Para	0.338	0.484	-
AT3G04010	0.711	6.75	32	72.1	0.0715	16.6	2.91	2.35e-11	Up	5.45	2.1e-36	Ortho	-1	0.201	-	-3.5	1.04e-05	Para	2	0.25	-
AT3G04050	0.529	2.86	0	0	0	0.0573	2.1	8.47e-05	Up	-6.21	4.86e-07	Para	-1.19	0.00203	Mit	-6.09	1.86e-06	Para	-1.19	0.0184	Mit
AT3G05830	9.32	21.7	8.91	12.2	13.2	28.1	0.972	0.000553	Up	-0.11	0.755	-	-0.709	0.158	-	0.448	0.174	-	-0.0525	0.955	-
AT3G05940	12.5	25.3	25.4	33.5	15.5	28.8	0.766	0.00218	Up	0.965	8.73e-05	Ortho	-0.552	0.14	-	0.266	0.39	-	-0.0921	0.895	-
AT3G06200	21.8	18.4	10.1	5.07	21.3	11	-0.49	0.00396	down	-1.17	1.07e-12	Ortho	-0.61	0.00726	Mag	-0.0792	0.744	-	-0.669	0.00723	Mag
AT3G07150	0.738	0.45	21	21.4	1.53	2.19	-0.963	0.0142	down	4.79	9.29e-63	Para	0.518	0.252	-	1.04	0.00275	Para	0.748	0.219	-
AT3G07780	48.5	99.9	50.7	88.8	50.3	137	0.806	7.51e-05	Up	0.02	0.947	-	-0.234	0.526	-	0.0153	0.98	-	0.399	0.52	-
AT3G09450	26.7	10.7	34.1	51.2	11.2	41.6	-1.55	0.00076	down	0.27	0.629	-	1.84	0.0799	Mit	-1.34	0.00745	Ortho	3.07	0.0245	Mit
AT3G10000	0.854	0.194	2.55	0.646	0.552	0.137	-2.2	0.00584	down	1.59	0.0509	-	0.17	0.805	-	-0.645	0.539	-	0.585	0.139	-
AT3G10010	10.6	5.1	33.7	19	16.7	3.15	-1.25	0.0318	down	1.6	0.00636	Para	0.0827	0.961	-	0.583	0.423	-	-1.18	0.273	-
AT3G10880	3.36	1.78	9.79	9.16	2.61	2.25	-1.12	0.000559	down	1.51	5.63e-07	Para	0.628	0.0575	Mit	-0.39	0.317	-	0.422	0.151	-
AT3G11840	1.67	8.09	12.7	12.9	0.727	7.74	1.99	3.39e-05	Up	2.89	1.76e-09	Ortho	-1.75	0.00375	Mit	-1.22	0.0357	Para	0.379	0.831	-
AT3G12760	45.6	75.1	42.4	120	56.5	149	0.487	0.0218	Up	-0.153	0.524	-	0.761	0.0308	Mag	0.275	0.264	-	0.682	0.184	-
AT3G13784	0.0719	2.75	1.97	30.6	1.54	20.4	4.22	2.9e-06	Up	4.7	1.52e-05	Ortho	1.61	0.701	-	4.37	0.000124	Ortho	1.43	0.835	-
AT3G13900	0.216	0.916	4.85	9.69	1.66	0.78	1.78	0.00203	Up	4.49	9.16e-16	Ortho	-0.159	0.905	-	2.92	1.08e-06	Ortho	-1.65	0.0316	Mit
AT3G14880	0.0376	1.27	0	0.0645	0	0.143	3.68	0.000761	Up	-2.52	0.219	-	-1.17	0.0232	Mit	-2.4	0.292	-	-1.17	0.0262	Mit
AT3G16260	69.1	30.7	10.3	5.53	38.5	11	-1.41	5.87e-07	down	-2.8	2.89e-24	Ortho	0.317	0.485	-	-0.904	0.00288	Ortho	-0.587	0.26	-
AT3G16900	0.325	0.0626	2.03	0.73	0.128	0.101	-2.41	0.00297	down	2.6	3.7e-05	Para	-0.778	0.0304	Mag	-1.38	0.12	-	0	NaN	-
AT3G17350	13	7.54	16.2	14.7	19.3	11.9	-1	0.000298	down	0.275	0.372	-	0.63	0.0174	Mit	0.544	0.0769	-	0.113	0.802	-
AT3G17690	1.78	0.7	1.13	0.163	1.09	1.32	-1.48	0.00841	down	-0.676	0.272	-	-0.71	0.236	-	-0.723	0.285	-	0.629	0.314	-
AT3G19500	1.37	4.89	42.3	39.3	0.877	1.45	1.6	0.000102	Up	4.9	7.08e-36	Ortho	-1.45	0.0707	Mit	-0.683	0.194	-	-1.03	0.0416	Mit
AT3G20250	17.9	169	13	37.8	36.4	221	2.98	2.86e-31	Up	-0.512	0.0747	-	-1.68	0.00778	Mit	0.985	0.000467	Ortho	-0.597	0.624	-
AT3G21070	21.9	60.7	22.7	22.7	14.4	143	1.22	2.18e-07	Up	0.00999	0.98	-	-1.42	0.00129	Mit	-0.659	0.0119	Para	1.82	0.0141	Mag
AT3G21320	0.0813	0.971	0.934	1.79	0	0.0109	3.11	3.86e-05	Up	3.61	2.97e-05	Ortho	-0.541	0.411	-	-3.28	0.0321	Para	-1	0.0741	Mit
AT3G21390	44.6	30.2	191	140	35.6	39.4	-0.799	0.000999	down	2.03	6.2e-19	Para	0.0954	0.837	-	-0.365	0.197	-	0.692	0.138	-
AT3G21660	0.887	10.9	5.08	19.4	18	5.3	3.25	4.27e-18	Up	2.44	3.46e-10	Ortho	-1.06	0.5	-	4.26	8.17e-29	Ortho	-4.38	0.000291	Mit
AT3G24530	38.5	26.2	30.8	26.3	28.3	24.2	-0.789	6.49e-05	down	-0.36	0.0847	-	0.328	0.181	-	-0.482	0.0261	Ortho	0.324	0.414	-
AT3G24750	0.903	29.2	4.32	43.7	0.103	5.76	4.32	6.48e-09	Up	2.16	0.011	Ortho	-1.01	0.472	-	-3.3	0.00122	Para	-1.29	0.554	-
AT2G04305	19.2	47.8	13.5	19.1	12.5	25.4	1.07	0.000385	Up	-0.548	0.0885	-	-0.804	0.02	Mit	-0.644	0.0582	-	-0.294	0.642	-
AT2G04360	58.2	43.5	44.6	56.6	34.9	29	-0.659	0.00576	down	-0.426	0.0853	-	0.736	0.00691	Mit	-0.778	0.00159	Ortho	0.152	0.739	-
AT2G19830	94	256	79.8	194	75.1	183	1.19	8.11e-08	Up	-0.294	0.235	-	-0.161	0.662	-	-0.37	0.158	-	-0.162	0.727	-
AT2G19670	19.3	3.62	13.5	2.48	2.97	0.282	-2.62	3.06e-19	down	-0.57	0.0703	-	-0.0479	0.944	-	-2.74	1.46e-19	Ortho	0.432	0.338	-
AT2G19640	18	6.51	5.01	1.66	7.88	3.53	-1.68	2.49e-06	down	-1.89	1.41e-07	Ortho	0.296	0.516	-	-1.24	0.00124	Ortho	0.36	0.44	-
AT2G17550	24	13.6	16.8	17.3	18.8	19.6	-1.04	0.00238	down	-0.558	0.123	-	0.851	0.0939	Mit	-0.379	0.365	-	0.847	0.187	-
AT2G18550	0.0456	0.674	0.0376	0.551	0.301	5.16	3.18	0.000992	Up	-0.178	0.928	-	-0.222	0.853	-	2.73	0.0406	Ortho	1.46	0.036	Mag
AT2G18969	3.47	1.51	6.75	2	1.33	0.897	-1.37	0.0109	down	0.94	0.0938	-	-0.589	0.302	-	-1.43	0.0155	Ortho	0.389	0.607	-
AT2G18915	20.1	45	21.4	46.7	0	0.015	0.9	3.84e-05	Up	0.0299	0.922	-	-0.0291	0.968	-	-11.4	6.94e-26	Para	-1.11	2.24e-07	Mit
AT2G22660	25.1	90	50.7	87	54.5	170	1.61	2.02e-08	Up	0.985	0.000837	Ortho	-1.03	0.125	-	1.1	0.000318	Ortho	-0.18	0.871	-
AT2G22810	4.2	0.378	0.143	0	0.524	0	-3.53	1.33e-06	down	-4.96	8.2e-07	Ortho	2.14	4.97e-05	Mit	-3.1	0.00238	Ortho	1.55	0.0254	Mit
AT2G23320	17.2	72.2	15.9	28.7	4.54	68.5	1.84	4.78e-06	Up	-0.108	0.84	-	-1.19	0.198	-	-1.93	5.86e-06	Para	1.64	0.324	-
AT2G24280	150	77.8	29.3	7.97	16	6.54	-1.18	0.000637	down	-2.42	4.05e-13	Ortho	-0.857	0.106	-	-3.29	1.89e-22	Ortho	-0.248	0.742	-
AT2G29410	1.81	4.65	0.759	2.42	2.46	6.65	1.1	0.0272	Up	-1.29	0.016	Para	-0.257	0.697	-	0.399	0.541	-	0.0827	0.945	-
AT2G30040	14.9	35.3	21.5	88.2	13.5	155	0.999	0.00647	Up	0.52	0.187	-	0.801	0.29	-	-0.158	0.772	-	2.2	0.0519	Mag
AT2G31580	15	25.1	1.43	1.89	14.9	6.07	0.49	0.0317	Up	-3.45	5.1e-47	Para	-0.263	0.391	-	-0.0785	0.819	-	-1.87	0.000389	Mit
AT2G31990	2.24	8.27	5.17	3.92	1.5	2.33	1.61	3.47e-05	Up	1.17	0.00396	Ortho	-1.85	0.00677	Mit	-0.601	0.223	-	-1.13	0.0217	Mit
AT2G32390	11.5	23.7	105	36.4	36.6	22.7	0.76	0.0226	Up	3.11	4.93e-24	Ortho	-2.49	0.000395	Mit	1.58	1.4e-06	Ortho	-1.64	0.0038	Mit
AT2G32930	11.7	34	17	26.7	18.3	43.8	1.3	6.27e-07	Up	0.509	0.07	-	-0.848	0.158	-	0.608	0.0391	Ortho	-0.268	0.684	-
AT2G35950	0.933	11.2	6.49	8.73	0.759	0.528	3.22	6.22e-13	Up	2.74	3.22e-09	Ortho	-2.24	0.00186	Mit	-0.402	0.546	-	-2.84	0.00193	Mit
AT2G36130	25.8	43	105	74.2	34.9	56.4	0.51	0.0219	Up	2	1.29e-22	Ortho	-1.22	0.000657	Mit	0.406	0.0963	-	-0.0424	0.909	-
AT2G37670	0.15	1.66	4.81	7.15	0.0305	0.169	3.1	9.95e-09	Up	4.98	3.58e-19	Ortho	-0.649	0.0747	Mit	-2.24	0.0601	-	-1.17	0.0029	Mit
AT2G37930	5.61	3.75	4.54	3.89	7.66	3.29	-0.803	0.0312	down	-0.353	0.389	-	0.373	0.468	-	0.402	0.364	-	-0.457	0.307	-
AT2G39550	15.4	27.2	12.6	17.7	24.3	18.4	0.573	0.00019	Up	-0.339	0.0368	Para	-0.289	0.265	-	0.609	0.00012	Ortho	-1.15	0.0022	Mit
AT2G40980	25.1	20.1	24.3	18.1	26.1	18.5	-0.559	0.00202	down	-0.0871	0.688	-	-0.0866	0.762	-	0.0141	0.976	-	-0.178	0.626	-
AT2G41950	55.3	10.1	54	35	58	10.8	-2.67	4.37e-19	down	-0.0932	0.814	-	1.74	5.25e-05	Mit	0.0134	0.998	-	-0.00473	1	-
AT2G42190	84.6	33	45	9.53	51.8	19.7	-1.57	0.000228	down	-0.964	0.032	Ortho	-0.782	0.0722	Mag	-0.754	0.13	-	-0.0293	0.984	-
AT2G45340	77	27.8	111	28.3	26.5	1.97	-1.69	4.55e-06	down	0.472	0.253	-	-0.488	0.29	-	-1.61	3.18e-05	Ortho	-1.76	0.00292	Mag
AT2G45510	5.53	10.9	18.3	69.5	13	33.1	0.748	0.0372	Up	1.7	5.75e-07	Ortho	1	0.0778	Mag	1.21	0.000846	Ortho	0.411	0.454	-
AT2G46720	3.64	1.94	2.85	0.323	10.7	2.38	-1.14	0.0408	down	-0.453	0.477	-	-1.09	0.139	-	1.48	0.0117	Para	-1.24	0.198	-
AT2G01590	119	48.6	48.4	14.7	93.4	28.9	-1.52	4.93e-05	down	-1.35	0.000384	Ortho	-0.36	0.533	-	-0.397	0.404	-	-0.39	0.441	-
AT2G02990	1.01	108	52.8	251	1.91	283	5.73	5.97e-13	Up	5.71	7.69e-11	Ortho	-3.53	0.463	-	0.857	0.463	-	0.808	0.909	-
AT3G26570	705	74.7	349	70.8	696	59.5	-3.44	5.79e-29	down	-1.07	0.00109	Ortho	0.93	0.111	-	-0.0675	0.904	-	-0.299	0.694	-
AT3G27025	1.32	8.4	6.9	9.46	1.51	9.54	2.36	1.48e-05	Up	2.36	2.88e-05	Ortho	-1.64	0.0246	Mit	0.16	0.865	-	0.0309	1	-
AT3G27120	14.2	30.2	27.7	141	2.98	1.36	0.827	0.0492	Up	0.922	0.0289	Ortho	1.26	0.000596	Mag	-2.32	2.96e-08	Para	-1.74	0.0137	Mit
AT3G27520	7.12	5.97	57	64.7	5.4	7.94	-0.481	0.0216	down	2.96	6.8e-60	Para	0.412	0.181	-	-0.43	0.0574	-	0.746	0.0498	Mit
AT3G27620	0.762	0.363	53.2	47	0.0457	0.0301	-1.34	0.00419	down	6.09	9.2e-63	Para	0.101	0.881	-	-4.16	2.05e-06	Ortho	0.263	0.528	-
AT3G28210	0.716	17.7	3.41	28.9	0.318	12.8	4.15	3.6e-12	Up	2.26	0.000565	Ortho	-0.919	0.699	-	-1.21	0.138	-	0.111	1	-
AT3G28960	3.52	0.164	0.35	0.0977	3.01	0.304	-4.37	1.71e-09	down	-3.43	6.14e-06	Ortho	1.85	0.000359	Mit	-0.29	0.793	-	0.0825	0.895	-
AT3G46130	15.9	4.3	25.7	2.43	0.0251	0	-2.07	3.89e-05	down	0.629	0.283	-	-1.08	0.137	-	-9.57	3.23e-16	Ortho	1.77	1.69e-05	Mit
AT3G48340	0.169	0.00855	1.06	2.14	0.132	0.234	-3.08	0.012	down	2.65	0.0255	Para	0.807	0.344	-	-0.501	0.787	-	0	1	-
AT3G48920	0.327	1.28	0.48	0.952	0.754	0.781	1.63	0.0246	Up	0.507	0.581	-	-0.433	0.535	-	1.15	0.202	-	-1.07	0.213	-
AT3G50420	1.03	2.4	6.55	3	1.79	0.517	0.949	0.0211	Up	2.6	1.21e-11	Ortho	-1.52	0.00228	Mit	0.727	0.123	-	-1.35	0.00585	Mit
AT3G50440	50.1	24.4	1.91	3.82	22.3	30	-1.21	0.0031	down	-4.72	1.19e-31	Ortho	1.79	0.0169	Mit	-1.2	0.00619	Ortho	1.42	0.0442	Mit
AT3G52150	500	230	286	151	375	95.9	-1.36	6.14e-07	down	-0.867	0.002	Ortho	0.199	0.718	-	-0.471	0.142	-	-0.836	0.0121	Mag
AT3G53450	0.0601	0.882	0.73	1.29	0.588	1.94	3.31	1.09e-05	Up	3.69	4.05e-05	Ortho	-0.807	0.263	-	3.42	0.000304	Ortho	-0.126	0.925	-
AT3G55870	0	0.889	0.0231	0.0193	0	0	5.3	1.05e-06	Up	1.35	0.546	-	-1	0.0684	Mit	0	1	-	-1	0.0174	Mit
AT3G59500	31.4	61.3	24.6	49.1	26.3	42.9	0.721	0.00296	Up	-0.396	0.123	-	0.0269	0.969	-	-0.299	0.307	-	-0.255	0.469	-
AT3G60650	0.11	0	0.059	0.0215	0.449	0.121	-3.57	0.00879	down	-1.04	0.631	-	0	NaN	-	1.96	0.35	-	-0.585	0.0207	Mag
AT3G61750	16	6.81	47.3	16.7	30	12.2	-1.45	0.000166	down	1.5	0.000103	Para	-0.284	0.46	-	0.85	0.0483	Para	-0.0946	0.913	-
AT3G62070	9.94	6	3.43	4.08	5.31	5.58	-0.995	0.00156	down	-1.62	2.14e-07	Ortho	0.72	0.107	-	-0.993	0.00292	Ortho	0.625	0.233	-
AT5G01200	0.86	7.04	10.7	5.76	4.62	9.2	2.78	1.5e-11	Up	3.61	2.26e-18	Ortho	-2.77	8.71e-07	Mit	2.45	2.08e-08	Ortho	-1.17	0.116	-
AT5G02400	3.15	0.317	3.45	0.952	3.27	3.46	-3.4	6.63e-11	down	0.0764	0.908	-	0.508	0.493	-	0.000215	1	-	1.76	0.000598	Mit
AT5G02450	290	183	77.2	55.9	307	275	-0.889	6.95e-06	down	-1.96	7.92e-25	Ortho	0.195	0.592	-	0.0456	0.892	-	0.501	0.196	-
AT5G03110	7.74	4.35	4.12	3.01	2.33	4.45	-1.07	0.00142	down	-0.968	0.0045	Ortho	0.39	0.542	-	-1.78	2.7e-07	Ortho	1.45	6.97e-06	Mit
AT5G03740	79	38	123	81.7	143	109	-1.29	6.44e-19	down	0.575	0.000101	Para	0.452	0.116	-	0.812	5.1e-08	Para	0.641	0.0322	Mit
AT5G05510	2.1	0.489	2.6	0.263	14.9	4.32	-2.22	0.000305	down	0.248	0.743	-	-0.807	0.197	-	2.78	5.89e-06	Para	-0.585	0.507	-
AT5G06090	0.0479	7.36	0.145	0.291	0	0.277	6.11	5.23e-15	Up	1.71	0.159	-	-3.04	0.0066	Mit	-2.49	0.157	-	-3.04	0.00158	Mit
AT5G06140	51.9	88.8	41.5	70.4	53.1	101	0.539	1.9e-05	Up	-0.371	0.00404	Para	-0.0247	0.97	-	-0.00159	1	-	0.141	0.762	-
AT5G06480	2.93	5.42	5.56	11.3	2.01	0.546	0.646	0.0341	Up	0.872	0.00356	Ortho	0.3	0.416	-	-0.579	0.0997	-	-1.64	0.00456	Mit
AT5G06520	0.0639	0.279	22.5	19.9	0.045	0.128	1.69	0.0124	Up	8.41	1.41e-39	Ortho	-0.162	0.829	-	-0.601	0.674	-	0	1	-
AT5G07590	12	7.94	12.5	6.08	19.6	12.3	-0.823	0.00294	down	0.00247	0.994	-	-0.443	0.296	-	0.665	0.0249	Para	-0.0721	0.906	-
AT5G07830	22.3	78.6	10.6	24.1	22.5	80.2	1.58	1.35e-21	Up	-1.12	7.47e-11	Para	-0.628	0.141	-	-0.0259	0.938	-	0.0269	0.983	-
AT5G08400	22	38	29.8	23.7	34.9	27.6	0.562	0.0112	Up	0.404	0.0762	-	-1.11	7.89e-05	Mit	0.641	0.00534	Ortho	-1.09	0.00257	Mit
AT5G08535	6.45	19.9	2.85	9.04	4.4	20.4	1.38	4.19e-07	Up	-1.22	2.21e-05	Para	-0.163	0.74	-	-0.583	0.0692	-	0.549	0.299	-
AT5G08600	4.55	0.928	0	0.0537	0	0.157	-2.22	0.0292	down	-9.35	7.86e-09	Ortho	1.52	0.0196	Mit	-9.23	3.24e-08	Ortho	1.85	0.00974	Mit
AT5G09300	5.65	14.6	29.4	36.2	6.05	2.83	1.12	0.000481	Up	2.33	3.27e-14	Ortho	-0.942	0.0412	Mit	0.0439	0.945	-	-2.09	0.000833	Mit
AT5G10150	45.8	6.97	29.8	13.3	0.256	0.164	-2.88	2.16e-10	down	-0.664	0.197	-	1.44	0.00379	Mit	-7.57	2.28e-43	Ortho	2.55	1.01e-05	Mit
AT5G11620	0.837	1.94	2.68	8.18	1.21	3.31	0.915	0.0497	Up	1.6	0.000403	Ortho	0.624	0.399	-	0.453	0.441	-	0.14	0.851	-
AT5G11840	46.3	113	23.8	34.7	39.4	36.8	1.04	2.58e-12	Up	-1.02	8.42e-12	Para	-0.746	0.00535	Mit	-0.28	0.112	-	-1.38	0.000102	Mit
AT5G12390	8.64	38	17.8	31.4	10.7	41.7	1.88	5.74e-23	Up	0.978	6.94e-07	Ortho	-1.21	0.000242	Mit	0.262	0.286	-	-0.185	0.716	-
AT5G16800	18	36.1	12.6	15	3.4	8.12	0.763	1.08e-06	Up	-0.564	0.000511	Para	-0.726	0.0422	Mit	-2.44	2.81e-46	Para	0.199	0.546	-
AT5G17660	26.1	21.2	12.3	12.8	14.3	5.73	-0.545	0.0496	down	-1.14	1.52e-05	Ortho	0.333	0.263	-	-0.929	0.000887	Ortho	-0.951	0.0257	Mag
AT5G19160	1.53	0.724	2.84	2.6	2.45	1.56	-1.28	0.0107	down	0.818	0.106	-	0.269	0.631	-	0.635	0.27	-	-0.275	0.717	-
AT5G22090	188	91.4	128	81.8	120	70	-1.28	6.28e-07	down	-0.614	0.0222	Ortho	0.393	0.437	-	-0.701	0.0125	Ortho	0.259	0.594	-
AT5G22460	7.16	97.4	43.9	140	3.27	82.3	3.52	1.36e-16	Up	2.65	1.55e-09	Ortho	-1.93	0.00654	Mit	-1.1	0.0296	Para	0.718	0.791	-
AT5G22930	2.2	0.622	4.88	0.29	1.64	0.114	-1.96	0.000152	down	1.12	0.0336	Para	-1.43	0.00384	Mag	-0.436	0.518	-	-0.566	0.276	-
AT5G23535	31.8	23.6	24.8	17.4	19.5	12.6	-0.659	0.00233	down	-0.401	0.075	-	-0.062	0.884	-	-0.733	0.0011	Ortho	-0.188	0.532	-
AT5G23940	85.7	61.6	112	15.1	380	31.6	-0.698	0.0377	down	0.338	0.353	-	-2.33	0.000129	Mag	2.13	3.26e-11	Para	-3.09	3.32e-06	Mag
AT5G24318	2.62	8.15	3.22	4.97	2.46	4.58	1.39	1.42e-05	Up	0.247	0.524	-	-0.678	0.112	-	-0.118	0.821	-	-0.611	0.191	-
AT5G26730	0.388	0.0638	0.508	0.783	0.226	0.559	-2.48	0.00395	down	0.37	0.697	-	0.544	0.421	-	-0.749	0.473	-	1.13	0.0478	Mit
AT5G26690	0.568	2.4	24.7	3.94	0.122	0.14	1.72	0.00544	Up	5.35	7.81e-19	Ortho	-3.57	8.77e-05	Mit	-2.31	0.00567	Para	-1.22	0.0628	Mit
AT5G27320	12.5	33.3	7.21	12.9	10	30.2	1.16	4.36e-05	Up	-0.844	0.00438	Para	-0.596	0.196	-	-0.355	0.315	-	0.174	0.788	-
AT4G08540	25.8	51.5	17.9	21.2	21.5	23.4	0.746	0.015	Up	-0.585	0.0643	-	-0.759	0.0571	Mit	-0.313	0.405	-	-0.879	0.166	-
AT4G09830	44.2	103	22.1	82	51.5	218	0.994	7.86e-11	Up	-1.03	1.81e-11	Para	0.627	0.048	Mag	0.199	0.297	-	0.855	0.0457	Mag
AT4G11690	0.938	1.89	7.69	3.6	10.1	9.16	0.803	0.0226	Up	3.03	4.34e-22	Ortho	-1.42	0.000767	Mit	3.43	2.29e-27	Ortho	-0.527	0.361	-
AT4G11910	1.12	56.4	8.18	118	0.356	46.8	5.22	7.31e-26	Up	2.86	5.25e-08	Ortho	-1.34	0.499	-	-1.69	0.00878	Para	0.224	0.979	-
AT4G05460	12.1	26.3	14.9	16.2	12.8	31.9	0.881	0.000231	Up	0.263	0.328	-	-0.967	0.00473	Mit	0.051	0.902	-	0.199	0.731	-
AT4G02900	12.5	9.15	10.3	7.71	15.2	8.32	-0.692	0.00324	down	-0.354	0.154	-	-0.034	0.973	-	0.217	0.459	-	-0.404	0.391	-
AT4G01040	27	21	40.8	23.4	12.8	12.4	-0.607	0.00819	down	0.527	0.0221	Para	-0.422	0.363	-	-1.12	9.54e-07	Ortho	0.298	0.546	-
AT4G38340	0.848	0.0867	1.47	1.03	0.557	0.52	-3.11	0.000677	down	0.749	0.475	-	0.678	0.272	-	-0.643	0.605	-	0.515	0.54	-
AT4G38360	42.5	108	8.4	4.24	17.1	39.1	1.1	6.28e-08	Up	-2.39	3.34e-32	Para	-2.18	3.67e-07	Mit	-1.35	8.85e-11	Para	-0.164	0.789	-
AT4G40010	1.17	113	1.92	30.7	3.3	39.1	6.19	1.44e-58	Up	0.634	0.172	-	-2.55	0.0762	Mit	1.42	0.0014	Ortho	-2.6	0.0882	Mit
AT4G40080	1.8	5	7.04	8.19	2.5	4.18	1.21	0.000729	Up	1.91	4.43e-08	Ortho	-0.791	0.107	-	0.438	0.329	-	-0.415	0.371	-
AT4G37810	3.12	0.392	1.62	0.676	3.79	0.365	-3.08	1.23e-08	down	-0.978	0.0814	-	1.4	0.00779	Mit	0.268	0.722	-	-0.234	0.728	-
AT4G36930	1.67	5.15	4.25	2.4	5.61	1.07	1.35	0.00317	Up	1.28	0.00667	Ortho	-1.97	0.000375	Mit	1.71	0.000371	Ortho	-3.08	2.75e-05	Mit
AT4G36820	0.277	1.48	13.1	49.8	1.03	29.4	2.03	0.000907	Up	5.49	5.6e-20	Ortho	0.373	0.759	-	1.81	0.00919	Ortho	2.46	0.147	-
AT4G36550	15.1	4.87	21.6	10.4	25.4	9.76	-1.85	7.03e-12	down	0.463	0.11	-	0.492	0.23	-	0.698	0.0181	Para	0.175	0.751	-
AT4G36450	0.11	5.8	2.53	6.08	0.958	42	5.23	7.79e-23	Up	4.52	3.4e-14	Ortho	-1.65	0.0921	Mit	3.11	1.3e-06	Ortho	1.66	0.179	-
AT4G34740	102	15.2	43.8	5.03	61.9	10.9	-2.97	7.83e-26	down	-1.27	1.36e-05	Ortho	-0.268	0.669	-	-0.776	0.0151	Ortho	0.246	0.713	-
AT4G32710	15.9	9.26	7.18	3.04	17.8	3.6	-1.01	0.00078	down	-1.2	6.24e-05	Ortho	-0.162	0.759	-	0.106	0.819	-	-1.39	0.00514	Mag
AT4G32680	17.6	33.4	9.08	17.4	12	28	0.695	0.000272	Up	-0.989	2.24e-07	Para	-0.0118	0.995	-	-0.574	0.00546	Para	0.278	0.348	-
AT4G32070	29.2	56.3	15.3	27.3	36.1	45.4	0.697	0.0362	Up	-0.972	0.00296	Para	-0.116	0.901	-	0.262	0.533	-	-0.602	0.476	-
AT4G31210	65.8	17.4	58.7	12	58.5	5.14	-2.12	1.84e-06	down	-0.245	0.66	-	-0.377	0.714	-	-0.237	0.719	-	-1.46	0.0697	Mag
AT4G30500	2.39	16.4	12.4	19.6	3.71	2.34	2.52	1.22e-19	Up	2.34	5.79e-17	Ortho	-1.69	0.000811	Mit	0.605	0.0734	-	-2.76	8.92e-06	Mit
AT4G27970	1.44	0.595	0.173	0.871	3.68	1.85	-1.34	0.0144	down	-2.97	1.66e-06	Ortho	1.51	0.0474	Mit	1.41	0.0118	Para	-0.148	0.859	-
AT4G27380	34.6	16.2	44.7	64.3	7.77	5.38	-1.32	4.58e-07	down	0.328	0.261	-	1.56	0.000382	Mit	-2.19	1.1e-16	Ortho	0.608	0.248	-
AT4G27010	17.7	7.29	69	47.8	9.53	1.18	-1.5	1.19e-05	down	1.9	1.45e-08	Para	0.65	0.201	-	-0.952	0.0109	Ortho	-1.23	0.0352	Mag
AT4G24150	0.538	0.148	0.0632	0.23	0.776	0.707	-1.92	0.0147	down	-3.18	0.00111	Ortho	0.907	0.0592	Mit	0.497	0.634	-	0.392	0.44	-
AT4G22690	95.8	20.3	89.5	16.2	45.4	28.5	-2.4	1.07e-06	down	-0.131	0.843	-	-0.222	0.741	-	-1.12	0.0495	Ortho	1.54	0.0156	Mit
AT4G21480	2.24	7.16	37.9	53.5	0.554	5.11	1.42	0.00118	Up	4.06	3.87e-22	Ortho	-0.855	0.0401	Mit	-2.01	6.11e-05	Para	0.656	0.652	-
AT4G20430	17.5	6.84	21.1	5.19	14.6	2.19	-1.55	9.23e-05	down	0.222	0.648	-	-0.622	0.129	-	-0.307	0.564	-	-1.04	0.0192	Mag
AT4G19400	5.91	11.1	5.84	4.23	6.39	9.15	0.681	0.0446	Up	-0.0434	0.925	-	-1.13	0.0322	Mit	0.0969	0.854	-	-0.278	0.696	-
AT4G17140	22.4	164	76.1	230	37.6	91	2.53	4.15e-06	Up	1.71	0.0033	Ortho	-1.23	0.42	-	0.69	0.326	-	-1.56	0.438	-
AT4G16330	17.8	46.9	146	137	16.5	38	1.16	3.29e-12	Up	2.99	5.19e-77	Ortho	-1.43	0.00436	Mit	-0.146	0.52	-	-0.181	0.697	-
AT5G35910	48.5	35.4	44	25.9	61.3	23.8	-0.678	0.0421	down	-0.185	0.632	-	-0.305	0.591	-	0.295	0.473	-	-0.898	0.143	-
AT5G41050	27.2	8.95	8.07	2.92	21	26.8	-1.82	1.88e-05	down	-1.81	2.7e-05	Ortho	0.253	0.521	-	-0.424	0.442	-	1.78	0.00155	Mit
AT5G40930	31.8	57.7	14.3	24	21.3	45.1	0.621	0.000586	Up	-1.19	1.31e-11	Para	-0.13	0.658	-	-0.62	0.00112	Para	0.196	0.602	-
AT5G40680	0	0.118	0.113	3.08	0	2	2.5	0.0473	Up	3.84	0.0203	Ortho	2.09	0.0215	Mag	0	1	-	1.7	0.356	-
AT5G38520	277	172	286	133	295	163	-0.942	0.00235	down	-0.0192	0.969	-	-0.417	0.341	-	0.029	0.968	-	-0.166	0.719	-
AT5G46030	52.3	88.7	17.4	24.9	46	97.6	0.523	0.00915	Up	-1.63	9.89e-18	Para	-0.243	0.271	-	-0.22	0.364	-	0.318	0.361	-
AT5G45690	0.0423	7.29	0	0.0756	0	0.28	6.13	4.25e-16	Up	-2.55	0.111	-	-3.09	0.00731	Mit	-2.43	0.165	-	-2.77	0.00109	Mit
AT5G45300	25.5	18.8	20.2	17.3	22.5	9.31	-0.68	0.00564	down	-0.399	0.121	-	0.207	0.58	-	-0.238	0.435	-	-0.773	0.0763	Mag
AT5G43840	0.462	16.8	1.75	75.2	0.0229	34.1	4.48	3.01e-10	Up	1.81	0.0284	Ortho	0.95	0.689	-	-4.53	0.00119	Para	1.28	0.874	-
AT5G42900	0.17	403	0.0974	102	0.138	162	10.4	4.11e-64	Up	-0.672	0.511	-	-1.65	0.696	-	-0.237	0.863	-	-0.99	0.907	-
AT5G49410	1.69	5.08	2.2	1.9	2.34	2.48	1.36	0.000167	Up	0.348	0.414	-	-1.24	0.0113	Mit	0.474	0.296	-	-1.13	0.0204	Mit
AT5G49690	0.0235	2.09	7.05	1.46	2.99	2.63	5.19	3.32e-12	Up	8.31	1.12e-13	Ortho	-3.46	0.000538	Mit	7.11	9e-10	Ortho	-1.78	0.153	-
AT5G51770	13.6	34.9	12.9	14.9	6.71	14.6	1.1	4.29e-06	Up	-0.136	0.644	-	-1.11	0.00961	Mit	-1.07	2.5e-05	Para	-0.302	0.413	-
AT5G52010	48.2	19.6	14.1	7.44	36.8	9.82	-1.52	6.88e-06	down	-1.82	5.97e-08	Ortho	0.445	0.182	-	-0.439	0.291	-	-0.548	0.237	-
AT5G52060	165	117	165	126	142	112	-0.751	0.000899	down	-0.06	0.835	-	0.11	0.784	-	-0.269	0.326	-	0.164	0.551	-
AT5G53200	12.6	0.592	11.4	5.02	4.23	0.64	-4.39	5.98e-11	down	-0.22	0.806	-	2.14	0.0136	Mit	-1.66	0.0341	Ortho	1.46	0.0377	Mit
AT5G53620	70.3	38.6	57.3	40.8	75.8	33.2	-1.1	0.000825	down	-0.356	0.332	-	0.376	0.53	-	0.0567	0.924	-	-0.308	0.665	-
AT5G55820	8.23	2.42	9.17	10.3	9.44	1.18	-1.9	0.00207	down	0.105	0.903	-	1.44	0.132	-	0.144	0.892	-	-0.92	0.44	-
AT5G56950	65.9	39.5	66	35.1	50.5	31.1	-0.967	1.24e-08	down	-0.0419	0.852	-	-0.17	0.399	-	-0.415	0.0283	Ortho	0.058	0.886	-
AT5G57820	0.171	0.709	77.1	159	0.663	2.64	1.75	0.00134	Up	8.78	1.99e-68	Ortho	0.0343	0.981	-	1.91	0.00142	Ortho	0.0995	0.834	-
AT5G57950	11.6	23.2	40.7	44.6	5.77	20.7	0.764	0.000292	Up	1.76	1.49e-18	Ortho	-0.847	0.0152	Mit	-1.04	2.67e-06	Para	0.665	0.326	-
AT5G58450	44.1	26.8	46.1	34.2	52.6	32.2	-0.953	1.51e-05	down	0.00438	0.99	-	0.282	0.487	-	0.197	0.487	-	0.000364	1	-
AT5G59770	44.1	19.7	17.6	3.16	18.9	5.48	-1.39	5.25e-05	down	-1.39	6.29e-05	Ortho	-1.02	0.0239	Mag	-1.28	0.000422	Ortho	-0.468	0.318	-
AT5G60170	92.7	72.1	37.6	40.6	76.9	64.8	-0.609	0.0378	down	-1.36	9.25e-07	Ortho	0.46	0.432	-	-0.329	0.342	-	0.114	0.891	-
AT5G60930	14.9	6.22	19.6	2.49	34.4	4.07	-1.43	0.0147	down	0.337	0.636	-	-1.41	0.156	-	1.15	0.083	-	-1.68	0.0281	Mag
AT5G61030	35.7	15.9	11.4	3	27.2	12.4	-1.39	2.87e-05	down	-1.72	2.03e-07	Ortho	-0.51	0.23	-	-0.432	0.288	-	0.0413	0.969	-
AT5G61270	52.2	9.74	27.4	2.51	37.4	2.7	-2.59	3.84e-07	down	-1	0.0755	-	-0.844	0.377	-	-0.551	0.41	-	-1.08	0.211	-
AT5G61330	43.2	11.3	28.2	9.47	24.5	5.89	-2.14	1.67e-12	down	-0.671	0.0393	Ortho	0.338	0.449	-	-0.865	0.0103	Ortho	-0.0495	0.943	-
AT5G62550	18.7	7.5	44.4	101	26.1	2.82	-1.5	6.84e-05	down	1.22	0.0013	Para	2.43	1.91e-05	Mit	0.459	0.321	-	-1.5	0.00585	Mag
AT5G65280	7.79	39.4	11.6	38.6	14.3	99.3	2.07	7.1e-08	Up	0.576	0.182	-	-0.542	0.62	-	0.827	0.0633	-	0.515	0.609	-
AT5G65925	1.56	6.59	1.35	6.49	0.905	4.46	1.8	5.95e-05	Up	-0.243	0.675	-	-0.0489	0.972	-	-0.755	0.185	-	-0.126	0.9	-
AT5G67590	123	218	53.3	76.3	53.6	94.6	0.576	0.00869	Up	-1.26	1.52e-09	Para	-0.301	0.208	-	-1.24	9.06e-09	Para	-0.00586	1	-
AT5G67390	23.5	3.23	13.4	1.4	10.8	0.522	-3.04	5.73e-12	down	-0.895	0.0642	-	0.0163	0.996	-	-1.18	0.0189	Ortho	-0.25	0.748	-
AT5G67340	3.27	9.46	8.36	4.36	1.72	5.12	1.27	0.00398	Up	1.33	0.00293	Ortho	-2.13	0.00895	Mit	-0.975	0.0545	-	-0.213	0.831	-
AT5G67050	1.24	2.86	0.844	1.35	1.96	3.44	0.94	0.0296	Up	-0.62	0.203	-	-0.66	0.206	-	0.621	0.223	-	-0.245	0.733	-
AT1G01210	16.7	12.6	0.956	1.21	8.54	4.36	-0.649	0.0119	down	-4.2	3.32e-51	Ortho	0.538	0.0542	Mit	-1.03	8.43e-05	Ortho	-0.458	0.227	-
AT1G01190	5.31	0.206	62.9	12.3	54.9	3.62	-4.71	6.44e-19	down	3.52	1.37e-15	Para	0.428	0.681	-	3.34	1.56e-13	Para	-0.937	0.19	-
AT1G02280	150	58.2	110	55.4	118	94.5	-1.6	2.96e-13	down	-0.505	0.0316	Ortho	0.369	0.351	-	-0.391	0.135	-	1.03	0.0339	Mit
AT1G03010	2.26	0.425	6.07	1.58	0.211	0.0218	-2.43	0.000417	down	1.43	0.053	-	-0.263	0.686	-	-3.43	2e-05	Ortho	1.22	0.0097	Mit
AT1G03270	9.15	5.17	38.7	43.9	15.1	42.1	-1.05	1.6e-05	down	2.01	4.82e-19	Para	0.827	0.0297	Mit	0.674	0.00837	Para	2.09	0.000102	Mit
AT1G03300	10.3	1.98	0.592	0.187	7.69	0.421	-2.49	3.99e-05	down	-4.18	8.02e-11	Ortho	1.32	0.0195	Mit	-0.469	0.58	-	-0.9	0.115	-
AT1G03530	15.3	4.28	19.5	4.17	17.8	1.93	-2.03	2.47e-05	down	0.276	0.641	-	-0.363	0.682	-	0.152	0.845	-	-1.04	0.197	-
AT1G03560	12.2	7.73	22.5	18.5	30.4	75.9	-0.882	0.00175	down	0.837	0.0027	Para	0.261	0.506	-	1.28	4.82e-06	Para	1.82	0.00226	Mit
AT1G04180	0.101	1.16	0.0572	0.0215	0.326	0.301	2.79	0.00292	Up	-0.932	0.533	-	-1.17	0.0189	Mit	1.55	0.255	-	-1.49	0.0393	Mit
AT1G04640	50.6	31.7	11.2	6.82	22.8	7.53	-0.916	0.00268	down	-2.23	2.89e-14	Ortho	-0.00744	1	-	-1.19	0.000138	Ortho	-0.829	0.0839	Mag
AT1G05790	22.4	44.6	16	20.9	14.9	16.6	0.741	0.000445	Up	-0.55	0.0115	Para	-0.598	0.224	-	-0.648	0.00417	Para	-0.824	0.175	-
AT1G06210	30.8	109	20.7	48	26	54.1	1.58	8.9e-19	Up	-0.617	0.00109	Para	-0.613	0.105	-	-0.292	0.182	-	-0.752	0.0772	Mit
AT1G06670	57.5	19.9	1860	980	48.6	8.8	-1.71	0.00147	down	4.98	2.18e-21	Para	0.55	0.6	-	-0.314	0.684	-	-0.829	0.467	-
AT1G07200	32.5	21	61.8	71	61.9	53.2	-0.843	0.0306	down	0.892	0.0224	Para	0.789	0.312	-	0.893	0.0319	Para	0.369	0.744	-
AT1G07380	7.51	13.9	11.2	32.8	25.3	58.5	0.653	0.0185	Up	0.531	0.0607	-	0.672	0.175	-	1.71	1.3e-10	Ortho	0.375	0.587	-
AT1G07473	0	0.461	14.6	41.3	0.105	0.459	3.97	0.000156	Up	10.8	1.45e-16	Ortho	1.12	0.302	-	3.72	0.0185	Ortho	0	1	-
AT1G07900	0.543	42.1	1.27	9.4	0.14	16.6	5.58	3.41e-17	Up	1.17	0.145	-	-3.04	0.00366	Mit	-2.05	0.029	Para	-0.963	0.675	-
AT1G08820	29.2	69.8	38.6	81.7	26.6	67.6	1.02	9.81e-06	Up	0.374	0.135	-	-0.15	0.807	-	-0.169	0.589	-	0.0831	0.919	-
AT1G09350	9.65	2.88	0.504	3.2	1.91	0.981	-1.9	0.00167	down	-4.32	8.27e-12	Ortho	2.84	0.117	-	-2.43	0.00018	Ortho	0.649	0.649	-
AT1G09440	15.5	7.58	22.6	24.7	20.1	31.7	-1.26	0.00349	down	0.477	0.317	-	1.06	0.00204	Mit	0.34	0.547	-	1.6	0.0437	Mit
AT1G09450	4.76	2.08	34.2	16.3	12.5	7.72	-1.41	2.22e-07	down	2.8	1.12e-30	Para	-0.157	0.725	-	1.36	1.67e-07	Para	0.286	0.428	-
AT1G10155	1.8	0.263	44.5	33.7	38.6	8.36	-2.91	6.99e-10	down	4.58	5.59e-35	Para	1.19	0.0277	Mit	4.37	4.28e-31	Para	-0.518	0.594	-
AT1G10585	1.35	23.1	0	0.135	0.108	1.64	3.68	2.29e-14	Up	-7.6	9e-11	Para	-3.42	0.000359	Mit	-3.72	2.18e-07	Para	-1.96	0.242	-
AT1G11480	37	78.9	32.9	84.7	36.8	55.7	0.84	0.0177	Up	-0.228	0.579	-	0.256	0.822	-	-0.0532	0.935	-	-0.494	0.667	-
AT1G11740	1.93	0.125	1.87	0.459	1.19	0.541	-4.04	2.08e-11	down	-0.119	0.855	-	0.71	0.0686	Mit	-0.734	0.222	-	1.17	0.00577	Mit
AT1G11940	7.01	33.7	7.61	11.6	4.87	10.2	2.03	2.7e-24	Up	0.0785	0.77	-	-1.56	1.48e-05	Mit	-0.546	0.0225	Para	-1.17	0.0203	Mit
AT1G13920	4.79	34.6	32.6	45.5	10	6.3	2.59	1.87e-24	Up	2.71	7.34e-27	Ortho	-2.15	0.000122	Mit	1.01	0.00029	Ortho	-3.23	1.54e-06	Mit
AT1G13940	16.3	7.87	33.9	23.3	27.2	11.5	-1.27	0.00813	down	0.984	0.0485	Para	0.43	0.623	-	0.669	0.24	-	-0.188	0.89	-
AT1G14340	12.2	25.8	128	98.9	11	39.7	0.829	0.00159	Up	3.35	9.98e-43	Ortho	-1.4	0.00188	Mit	-0.197	0.572	-	0.698	0.272	-
AT1G14580	46.5	13	28.1	3.45	32.5	7.34	-2.06	3.33e-09	down	-0.794	0.033	Ortho	-1	0.0349	Mag	-0.584	0.161	-	-0.219	0.695	-
AT1G14810	147	36.9	71.5	16.8	150	23.4	-2.2	6.16e-10	down	-1.09	0.00331	Ortho	-0.0662	0.929	-	-0.00995	1	-	-0.675	0.223	-
AT1G15290	332	37.8	265	67.1	416	25.1	-3.28	9.25e-12	down	-0.379	0.521	-	1.13	0.356	-	0.261	0.721	-	-0.888	0.541	-
AT1G15330	0.0723	1.18	42.6	163	2.18	120	3.62	1.85e-08	Up	9.33	5.15e-40	Ortho	0.745	0.42	-	5.05	1.12e-11	Ortho	4.05	0.00408	Mag
AT1G15920	14.6	30.9	14.7	20.5	246	157	0.845	1.09e-05	Up	-0.0314	0.906	-	-0.546	0.123	-	4.04	2.06e-110	Ortho	-1.66	1.6e-05	Mit
AT1G16190	24.6	13.4	33.2	23.3	17.7	8.77	-1.12	4.49e-09	down	0.373	0.0645	-	0.306	0.246	-	-0.533	0.0107	Ortho	-0.148	0.735	-
AT1G16290	0.103	0.421	3	11.3	0.551	2.4	1.71	0.021	Up	4.93	1.18e-11	Ortho	1.21	0.0429	Mag	2.45	0.00303	Ortho	1.16	0.121	-
AT1G16330	3.39	0.625	0.247	0.723	3.27	0.294	-2.53	5.58e-05	down	-3.81	3.1e-08	Ortho	2.39	0.00109	Mit	-0.108	0.926	-	-0.503	0.449	-
AT1G16400	7.19	0.545	110	3.58	71.7	2.01	-3.76	8.76e-10	down	3.85	1.71e-10	Para	-2.21	0.0737	Mag	3.27	1.84e-07	Para	-2.18	0.00776	Mag
AT1G16430	6.97	13.8	3.97	5.35	3.85	10.4	0.754	0.00468	Up	-0.851	0.00187	Para	-0.528	0.156	-	-0.889	0.00192	Para	0.369	0.567	-
AT1G16800	10.1	5.12	29.5	21.1	20.3	3.19	-1.18	0.0373	down	1.48	0.00976	Para	0.436	0.609	-	0.942	0.145	-	-1.4	0.184	-
AT1G17790	10.7	23.1	7.48	9.9	7.91	11.6	0.867	4.75e-06	Up	-0.571	0.00426	Para	-0.658	0.0327	Mit	-0.489	0.0231	Para	-0.528	0.0941	Mit
AT1G17880	276	112	230	344	153	91.7	-1.52	2.23e-14	down	-0.308	0.166	-	1.86	8.57e-06	Mit	-0.886	2.66e-05	Ortho	0.552	0.145	-
AT1G18030	12.6	9.59	5.61	4.8	12.7	13.9	-0.622	0.0174	down	-1.22	1.52e-06	Ortho	0.0973	0.831	-	-0.0295	0.956	-	0.454	0.431	-
AT1G18690	7.83	15.4	49.6	110	6.1	5.33	0.73	0.00195	Up	2.63	2.61e-33	Ortho	0.24	0.662	-	-0.407	0.139	-	-1.06	0.0112	Mit
AT1G18940	0.857	4.83	0.981	3.04	0.414	0.517	2.17	6.28e-10	Up	0.105	0.836	-	-0.629	0.113	-	-1.18	0.0138	Para	-1.45	0.0174	Mit
AT1G19230	0.637	1.67	11	6.59	0.286	1.06	1.12	0.00177	Up	4.06	2.83e-36	Ortho	-1.11	0.0471	Mit	-1.18	0.016	Para	0.485	0.536	-
AT1G19250	0.0414	4.02	0	0.0946	0.0398	3.01	5.44	5.26e-11	Up	-2.58	0.116	-	-2.25	0.000683	Mit	-0.0697	0.993	-	-0.248	0.881	-
AT1G19950	11.1	5.63	10.9	4.18	11.5	1.44	-1.2	0.000459	down	-0.072	0.873	-	-0.302	0.574	-	0.00222	1	-	-1.46	0.0026	Mag
AT1G19970	11.1	64.8	20.6	34.7	15.1	46.5	2.29	1.34e-22	Up	0.848	0.000598	Ortho	-1.74	0.00192	Mit	0.404	0.16	-	-0.906	0.11	-
AT1G19980	7.37	12.5	6.67	6.81	8.27	11.7	0.538	0.0272	Up	-0.184	0.507	-	-0.647	0.126	-	0.122	0.723	-	-0.191	0.628	-
AT1G20110	64.2	108	50.3	105	58.4	163	0.513	0.0207	Up	-0.405	0.0737	-	0.292	0.383	-	-0.176	0.53	-	0.71	0.104	-
AT1G20550	6.12	11.5	23.2	26.2	9.35	16.1	0.673	0.000339	Up	1.87	1.14e-26	Ortho	-0.631	0.00329	Mit	0.573	0.00417	Ortho	-0.0907	0.85	-
AT1G20620	1380	3000	803	611	2160	680	0.876	0.0123	Up	-0.824	0.02	Para	-1.52	0.00891	Mit	0.592	0.135	-	-2.79	0.000637	Mit
AT1G21400	24	567	16.5	139	45.8	1050	4.26	4.92e-50	Up	-0.604	0.0603	-	-1.51	0.0614	Mit	0.906	0.00531	Ortho	-0.0155	1	-
AT1G22330	24	1.3	4	0.49	14.3	1.2	-4.33	3.81e-19	down	-2.65	8.71e-08	Ortho	1.74	0.00174	Mit	-0.762	0.196	-	0.865	0.208	-
AT1G23790	5.93	2.09	18.7	33.1	8.56	0.57	-1.67	0.00098	down	1.65	0.00119	Para	1.91	0.0106	Mit	0.5	0.436	-	-1.56	0.00568	Mag
AT1G24070	29.3	105	40.7	17.3	60	176	1.59	0.00534	Up	0.506	0.446	-	-3.02	0.00426	Mit	1.02	0.126	-	-0.293	0.864	-
AT1G24090	3.67	1.68	9.02	1.78	5.66	1.91	-1.32	0.00172	down	1.25	0.00245	Para	-0.936	0.0323	Mag	0.595	0.222	-	-0.369	0.418	-
AT1G26790	0.861	0.00855	0.998	0.339	1.66	0.0301	-5.22	1.4e-06	down	0.145	0.911	-	0.392	0.636	-	0.852	0.48	-	-0.652	0.0585	Mag
AT1G26440	10.2	28.8	7.49	6.01	19.2	28.9	1.26	1.6e-05	Up	-0.47	0.145	-	-1.68	0.00126	Mit	0.904	0.00425	Ortho	-0.887	0.171	-
AT1G26100	15.9	10.5	2.9	1.79	11.2	4.88	-0.817	0.0323	down	-2.49	1.2e-11	Ortho	0.149	0.766	-	-0.531	0.228	-	-0.527	0.26	-
AT1G25375	14.2	26.8	3.62	3.35	17.7	13.4	0.677	0.0132	Up	-2.02	3.73e-14	Para	-0.888	0.0345	Mit	0.277	0.408	-	-1.26	0.000767	Mit
AT1G24570	0.0832	0.606	3.76	30.9	0.00994	1.29	2.36	0.000375	Up	5.46	1.25e-15	Ortho	1.74	0.0564	Mag	-2.73	0.0608	-	0.17	0.849	-
AT1G27470	31.2	15.3	77	57.8	33.1	18.2	-1.26	2.18e-09	down	1.26	1.07e-09	Para	0.575	0.0535	Mit	0.0392	0.917	-	0.138	0.789	-
AT1G28040	0	1.26	0.508	3.74	0.0206	0.227	5.25	4.19e-07	Up	5.99	1.93e-05	Ortho	0.567	0.634	-	1.44	0.534	-	-0.848	0.226	-
AT1G29940	50.4	15.3	42.7	8.53	33.8	7.23	-1.92	2.15e-07	down	-0.306	0.487	-	-0.531	0.495	-	-0.625	0.157	-	-0.439	0.561	-
AT1G30520	88.9	18.2	27.2	13.6	116	38.2	-2.5	3.81e-16	down	-1.77	1.44e-08	Ortho	1.26	0.00748	Mit	0.338	0.396	-	0.634	0.0666	Mit
AT1G30530	165	48.3	447	33.9	324	22.4	-1.96	1.61e-05	down	1.41	0.00273	Para	-1.92	0.00576	Mag	0.929	0.0765	-	-2.03	0.00425	Mag
AT1G30640	7.39	29.3	0.0231	0.0161	5.64	48.8	1.72	5.44e-08	Up	-8.59	4.56e-16	Para	-1.83	0.000767	Mit	-0.435	0.274	-	1.1	0.238	-
AT1G32350	0.22	4.85	1.22	20.1	0.189	45.2	3.87	4.35e-09	Up	2.42	0.00114	Ortho	0.655	0.785	-	-0.34	0.783	-	2.95	0.292	-
AT1G33260	17.2	54.2	9.97	17.6	13.3	143	1.37	0.00392	Up	-0.822	0.108	-	-0.848	0.407	-	-0.426	0.491	-	1.72	0.105	-
AT1G33430	1.03	3.38	0.058	0.0563	0.0715	0.15	1.38	0.0288	Up	-4.2	3.37e-06	Para	-1.09	0.000812	Mit	-4.03	1.5e-05	Para	-1.09	0.0521	Mit
AT1G34010	20.3	9.57	14.6	7.69	16.2	13.3	-1.3	3.41e-06	down	-0.526	0.0792	-	0.127	0.71	-	-0.355	0.302	-	0.741	0.0931	Mit
AT1G34065	9.63	4.08	4.49	2.8	8.12	3.35	-1.43	0.000471	down	-1.15	0.00675	Ortho	0.645	0.0266	Mit	-0.283	0.611	-	-0.0177	0.994	-
AT1G31320	3.57	2.11	5.45	1.6	5.11	0.669	-0.965	0.0261	down	0.551	0.229	-	-0.77	0.0431	Mag	0.472	0.362	-	-1.11	0.015	Mag
AT1G31310	2.98	0.992	4.13	1.59	3.05	0.797	-1.73	0.000781	down	0.45	0.441	-	0.0875	0.934	-	0.0237	0.996	-	0	1	-
AT1G34770	7.4	6.19	10.3	8.52	9.05	5.57	-0.49	0.0234	down	0.432	0.0429	Para	0.0362	0.939	-	0.248	0.323	-	-0.377	0.271	-
AT1G36070	14	38.8	30.4	39.7	19.3	43.5	1.23	4.22e-12	Up	1.06	2.61e-09	Ortho	-1.05	0.0144	Mit	0.414	0.0426	Ortho	-0.294	0.566	-
AT1G36380	9.81	55.5	62.7	34.4	6.19	16	2.22	3.47e-13	Up	2.63	4.58e-18	Ortho	-3.28	7.31e-07	Mit	-0.709	0.0479	Para	-1.2	0.167	-
AT1G36980	56.5	132	26.9	65.9	39.1	135	0.975	3.59e-05	Up	-1.13	1.56e-06	Para	0.0454	0.932	-	-0.569	0.0296	Para	0.564	0.262	-
AT1G43245	4.47	12.9	8.61	12.5	14.1	18.7	1.28	2.02e-09	Up	0.892	4.73e-05	Ortho	-0.788	0.0394	Mit	1.61	6.88e-14	Ortho	-0.943	0.0789	Mit
AT1G48180	0.0672	0	10	4.62	6.61	3.87	-3.37	0.00699	down	7.03	2.61e-27	Para	-0.936	0.0309	Mag	6.44	2.72e-22	Para	-0.659	0.049	Mag
AT1G48230	49.6	41.5	38.8	33.1	30.3	29.8	-0.486	0.0161	down	-0.397	0.0521	-	0.0411	0.904	-	-0.746	0.000242	Ortho	0.244	0.49	-
AT1G48240	39	17.8	28.3	22.2	14.6	16.1	-1.37	5.81e-14	down	-0.514	0.00694	Ortho	0.731	0.00156	Mit	-1.46	3.94e-15	Ortho	1.21	0.000555	Mit
AT1G48605	1.22	2.18	33.9	16.1	5.48	11.3	0.621	0.0426	Up	4.77	1.38e-75	Ortho	-1.56	0.00106	Mit	2.15	8.55e-15	Ortho	0.384	0.283	-
AT1G49180	12.1	27.8	3.08	4.24	12.9	26.5	0.94	0.0156	Up	-2.04	1.01e-07	Para	-0.781	0.132	-	0.0469	0.953	-	-0.199	0.85	-
AT1G49975	90	26.9	41.2	13.5	86.8	28.2	-1.92	0.000232	down	-1.18	0.0344	Ortho	0.166	0.78	-	-0.091	0.926	-	0.115	0.885	-
AT1G50590	4.91	2.81	8.33	2.06	14.7	4.63	-1.04	0.0178	down	0.724	0.11	-	-0.946	0.205	-	1.52	0.000588	Para	-0.84	0.056	Mag
AT1G52150	53.9	29.1	80.2	66.2	46.2	68.1	-1.09	7.75e-06	down	0.536	0.0356	Para	0.594	0.265	-	-0.25	0.418	-	1.42	0.00548	Mit
AT1G52750	5.12	0.611	0.32	0.0591	0.592	0.497	-3.03	0.000143	down	-4.04	5.89e-06	Ortho	1.84	6.95e-05	Mit	-3.13	0.000742	Ortho	1.35	0.0439	Mit
AT1G53110	5.45	39.3	16.5	7.68	6.18	17.7	2.59	2.8e-18	Up	1.56	3.25e-07	Ortho	-3.67	2.58e-08	Mit	0.159	0.728	-	-1.31	0.0222	Mit
AT1G53200	10.9	7.52	12.2	4.94	14.3	7.29	-0.77	0.016	down	0.0931	0.814	-	-0.633	0.225	-	0.334	0.387	-	-0.333	0.557	-
AT1G53345	2.88	1.72	6.18	4.97	6.1	2.72	-0.943	0.00217	down	1.07	0.000188	Para	0.225	0.597	-	1.07	0.000384	Para	-0.553	0.302	-
AT1G53600	0.904	2.45	1.61	1.19	2.41	1.07	1.17	0.00427	Up	0.754	0.0881	-	-1.1	0.0172	Mit	1.35	0.00192	Ortho	-1.81	0.00105	Mit
AT1G54050	20.7	11.1	8.05	5.94	7.76	13.7	-1.11	0.00947	down	-1.39	0.00115	Ortho	0.443	0.603	-	-1.46	0.00107	Ortho	1.59	0.0231	Mit
AT1G55140	60.5	48.6	79.1	68.8	40	30	-0.554	0.0484	down	0.335	0.255	-	0.124	0.702	-	-0.632	0.0325	Ortho	-0.0682	0.927	-
AT1G55870	17.7	14.6	17.8	19.2	11.5	14	-0.516	0.00237	down	-0.0452	0.832	-	0.371	0.0519	Mit	-0.669	0.000124	Ortho	0.542	0.118	-
AT1G63850	34.9	18.4	29.5	22	18.8	11.7	-1.17	1.45e-06	down	-0.311	0.246	-	0.467	0.197	-	-0.959	0.000159	Ortho	0.261	0.602	-
AT1G63680	91.2	47.3	89.9	35.9	88.3	20.2	-1.18	0.00027	down	-0.0752	0.859	-	-0.367	0.432	-	-0.0983	0.849	-	-1.16	0.0184	Mag
AT1G63470	24.7	18	28.6	20.2	12.8	5.55	-0.671	0.00121	down	0.166	0.481	-	-0.0567	0.905	-	-0.984	2.79e-06	Ortho	-0.619	0.0737	Mag
AT1G62710	10.8	58.2	1.21	9.82	0.604	12	2.06	0.000711	Up	-3.21	4.24e-07	Para	-0.109	0.966	-	-4.25	1.22e-10	Para	0.75	0.831	-
AT1G61100	76.3	37.8	46.3	38.7	90.8	69.8	-1.23	0.000512	down	-0.758	0.0414	Ortho	0.746	0.307	-	0.21	0.671	-	0.62	0.551	-
AT1G60060	8.43	0.922	9.99	1.78	9.29	1.45	-3.17	9.67e-08	down	0.253	0.74	-	0.0719	0.982	-	0.189	0.847	-	0.139	0.94	-
AT1G58460	1.05	0.0767	0.372	0.0354	0.45	0.0992	-3.56	0.00105	down	-1.59	0.248	-	0.678	0.00865	Mit	-1.24	0.43	-	0.678	0.0105	Mit
AT1G64790	175	58.1	86.6	36.4	155	33.2	-1.79	0.000135	down	-1.08	0.0303	Ortho	0.35	0.765	-	-0.238	0.731	-	-0.614	0.542	-
AT1G65040	33.3	110	32.2	35.1	26.6	36.3	1.47	3.57e-09	Up	-0.092	0.776	-	-1.58	0.00308	Mit	-0.357	0.245	-	-1.27	0.0284	Mit
AT1G65710	6.2	1.92	2.73	0.405	6.02	0.783	-1.86	0.000147	down	-1.23	0.0171	Ortho	-0.363	0.57	-	-0.0778	0.933	-	-0.778	0.136	-
AT1G67310	34.4	75.5	44.8	93.3	42	46.6	0.881	0.0169	Up	0.34	0.408	-	-0.069	0.959	-	0.24	0.626	-	-0.972	0.319	-
AT1G67320	16.1	9.45	16.1	3.24	19.5	0.918	-0.99	0.00486	down	-0.0605	0.898	-	-1.22	0.0163	Mag	0.217	0.649	-	-2.66	0.000261	Mag
AT1G67600	0.553	2.63	0.518	0.401	0.728	1.54	1.91	0.00049	Up	-0.177	0.818	-	-1.58	0.0227	Mit	0.318	0.707	-	-0.585	0.389	-
AT1G67690	12.3	9.97	18.3	5.38	16.3	8.96	-0.539	0.0113	down	0.522	0.0128	Para	-1.27	0.000122	Mag	0.349	0.14	-	-0.531	0.073	Mag
AT1G68500	1	334	4.69	127	3.15	52.9	7.91	1.82e-74	Up	2.17	3.93e-06	Ortho	-2.67	0.208	-	1.64	0.00111	Ortho	-3.55	0.276	-
AT1G69840	54.9	101	45.8	66	28.1	92.7	0.658	0.00521	Up	-0.284	0.265	-	-0.345	0.513	-	-0.979	4.11e-05	Para	0.82	0.0746	Mag
AT1G71000	0.0578	63.1	2.42	171	0.0213	126	8.66	1.19e-30	Up	5.45	2.78e-08	Ortho	-0.38	0.964	-	-1.37	0.467	-	0.989	0.82	-
AT1G71340	37.8	66.4	6.67	7.21	9.79	11.6	0.582	0.0163	Up	-2.55	1.87e-28	Para	-0.663	0.0884	Mit	-1.98	2.76e-17	Para	-0.588	0.335	-
AT1G71950	35.8	128	37	108	39.3	230	1.59	1.83e-08	Up	0.0129	0.978	-	-0.278	0.696	-	0.106	0.814	-	0.717	0.238	-
AT1G72250	11.9	4.79	13.9	1.9	20.4	1.32	-1.49	0.00591	down	0.159	0.821	-	-1.33	0.136	-	0.716	0.277	-	-2.14	0.0062	Mag
AT1G72440	69.5	15.7	30.9	6.34	42	4.4	-2.35	1.44e-09	down	-1.23	0.00257	Ortho	-0.0469	0.977	-	-0.785	0.0841	-	-0.939	0.222	-
AT1G72700	28.4	95.4	33.1	36.2	26.4	35.6	1.48	2.04e-05	Up	0.166	0.702	-	-1.57	0.0114	Mit	-0.158	0.762	-	-1.29	0.0907	Mit
AT1G72810	23.3	13.4	18.9	10.7	88.2	24.1	-0.998	0.000318	down	-0.342	0.261	-	-0.0153	0.996	-	1.9	2.19e-12	Para	-1.07	0.0038	Mag
AT1G73740	15.6	30.3	11	11.4	9.81	12.6	0.717	0.00177	Up	-0.538	0.0234	Para	-0.892	0.0272	Mit	-0.697	0.00451	Para	-0.599	0.108	-
AT1G74340	22.6	37.9	21.4	32.4	11.9	22.5	0.504	0.0354	Up	-0.135	0.628	-	-0.167	0.5	-	-0.967	5.55e-05	Para	0.123	0.806	-
AT1G74890	17.5	2.12	6.07	0.2	13.2	0.272	-3.1	2.04e-06	down	-1.58	0.0281	Ortho	-0.163	0.908	-	-0.456	0.629	-	-1.21	0.114	-
AT1G75310	20.8	5.39	38	9.79	28.2	3.5	-2.09	0.000929	down	0.808	0.263	-	-0.0508	0.986	-	0.356	0.703	-	-0.889	0.551	-
AT1G75670	13.8	6.62	11.8	4.71	10.8	7.95	-1.28	3.76e-05	down	-0.276	0.438	-	-0.237	0.592	-	-0.382	0.314	-	0.561	0.288	-
AT1G76190	0.659	0.348	0.896	0.0209	154	208	-1.16	0.0387	down	0.368	0.532	-	-0.222	0.497	-	7.81	1.52e-66	Para	1.02	0.0225	Mit
AT1G76490	283	521	304	317	246	431	0.649	0.00112	Up	0.0772	0.753	-	-0.819	0.0217	Mit	-0.235	0.329	-	-0.0721	0.852	-
AT1G76952	0.642	0.172	0.459	0.0408	0.51	0.0694	-1.88	0.0484	down	-0.473	0.716	-	0.485	0.164	-	-0.372	0.82	-	0.222	0.683	-
AT1G77230	18.7	15.3	23.2	42.5	8.47	11.3	-0.524	0.0239	down	0.261	0.29	-	1.13	0.000613	Mit	-1.19	2.07e-07	Ortho	0.687	0.14	-
AT1G77630	23.3	7.04	17	2.94	29.2	2.12	-1.93	9.14e-09	down	-0.518	0.163	-	-0.555	0.265	-	0.292	0.513	-	-1.62	0.000401	Mag
AT1G77855	2.78	0.285	5.57	2.81	2.5	2.21	-3.38	3.51e-10	down	0.981	0.0591	-	1.15	0.0968	Mit	-0.172	0.825	-	1.8	0.0033	Mit
AT1G78050	6.58	13.3	80.4	42.8	22.2	32.2	0.797	0.018	Up	3.6	4.59e-31	Ortho	-1.82	0.0113	Mit	1.75	1.16e-07	Ortho	-0.41	0.559	-
AT1G78130	9.97	20.3	9.07	7.9	1.5	3.31	0.775	0.012	Up	-0.19	0.6	-	-1.12	0.00199	Mit	-2.79	2.62e-18	Para	-0.339	0.621	-
AT1G78172	0.72	2.08	7.97	8.48	3.18	9.35	1.28	0.000688	Up	3.42	2.23e-22	Ortho	-0.585	0.279	-	2.12	1.73e-08	Ortho	0.807	0.0988	Mag
AT1G79160	15.1	31.2	19.4	46.1	13.3	24.3	0.783	0.0126	Up	0.311	0.37	-	0.204	0.757	-	-0.25	0.536	-	-0.172	0.755	-
AT1G79260	14.4	39.7	8.51	15	44	98.9	1.22	8.56e-07	Up	-0.805	0.00189	Para	-0.675	0.166	-	1.58	2.61e-10	Ortho	-0.267	0.622	-
AT1G80620	38.2	25.3	8.15	6.73	4.18	2.53	-0.82	5.39e-05	down	-2.28	1.51e-30	Ortho	0.348	0.265	-	-3.24	1.86e-55	Ortho	0.0429	0.94	-
AT1G80400	23.1	45.1	4.89	10.4	20.9	23.6	0.719	0.000497	Up	-2.3	3.66e-29	Para	0	1	-	-0.197	0.455	-	-0.783	0.0377	Mit
AT1G80370	4.33	2.38	15.8	4.35	7.32	0.954	-1.06	0.0104	down	1.82	3.75e-06	Para	-1.16	0.0303	Mag	0.715	0.121	-	-1.53	0.00195	Mag
AT1G80190	7.55	3.86	8.32	2.29	14.7	5.83	-1.2	1.66e-05	down	0.0825	0.814	-	-0.666	0.183	-	0.912	0.00143	Para	-0.341	0.414	-
AT1G80160	0.15	188	4.67	505	0.761	405	9.51	9.74e-93	Up	4.87	4.66e-20	Ortho	-1.1	0.761	-	2.25	0.000185	Ortho	0.293	0.938	-
AT3G01810	88.7	24.5	181	142	132	17.5	-2.07	1.98e-08	down	0.972	0.0128	Para	1.47	0.0154	Mit	0.512	0.262	-	-1.06	0.233	-
AT3G01800	16.5	13.4	32.6	9.57	3.34	2.26	-0.544	0.0282	down	0.917	0.0001	Para	-1.4	0.00157	Mag	-2.35	6.08e-22	Ortho	-0.00447	1	-
AT3G01160	31.7	9.46	5.65	2.29	32.4	8.06	-1.95	3.25e-06	down	-2.53	1.84e-09	Ortho	0.587	0.297	-	-0.0306	0.982	-	-0.255	0.777	-
AT3G01090	48.6	112	50.6	75.3	69.2	89.3	0.96	4.5e-10	Up	0.00231	0.991	-	-0.632	0.0038	Mit	0.463	0.00595	Ortho	-0.825	0.0203	Mit
AT3G01070	0.541	0.0785	0.395	0.145	0.437	0.0451	-2.69	0.00202	down	-0.516	0.616	-	0.585	0.279	-	-0.339	0.795	-	0	1	-
AT3G03480	3.75	46.5	459	1420	61	254	3.23	8.82e-10	Up	6.89	9.43e-39	Ortho	-1.63	0.402	-	3.94	8.56e-13	Ortho	-1.21	0.421	-
AT3G03800	0	1.3	16.1	15.9	3.02	3.68	5.83	4.16e-10	Up	10.9	1.42e-23	Ortho	-1.17	0.0861	Mit	8.54	4.06e-14	Ortho	-0.922	0.131	-
AT3G04450	13.3	5.97	31.3	67.6	68.1	149	-1.4	1.85e-06	down	1.17	6.19e-05	Para	2.14	3.74e-05	Mit	2.29	1.28e-15	Para	2.16	0.000218	Mit
AT3G04850	4.32	2.34	6.57	3.5	5.66	2.31	-1.08	0.00581	down	0.564	0.171	-	-0.0451	0.963	-	0.364	0.454	-	-0.363	0.502	-
AT3G04910	71.3	217	92.4	115	121	158	1.36	1.42e-06	Up	0.325	0.308	-	-1.28	0.024	Mit	0.721	0.021	Ortho	-1.21	0.161	-
AT3G05100	38	19.5	31.6	21	23.4	29.6	-1.2	4.19e-08	down	-0.306	0.205	-	0.388	0.16	-	-0.732	0.00177	Ortho	1.26	0.00147	Mit
AT3G05240	0.831	1.82	0.109	0.271	1.78	3.34	0.896	0.0466	Up	-2.89	2.71e-06	Para	-0.33	0.445	-	1.08	0.0254	Ortho	-0.024	0.987	-
AT3G05470	14	9.35	17.3	8.5	19.8	5.02	-0.79	0.0416	down	0.266	0.545	-	-0.369	0.499	-	0.455	0.319	-	-1.28	0.0119	Mag
AT3G06140	11.6	4.2	8.3	2.1	30.8	6.32	-1.69	1.69e-10	down	-0.529	0.0594	-	-0.303	0.296	-	1.37	2.46e-07	Para	-0.809	0.0119	Mag
AT3G07220	16.8	31.8	83.9	83.5	16.5	45.5	0.669	0.000736	Up	2.26	2.74e-34	Ortho	-0.903	0.00347	Mit	-0.0835	0.78	-	0.515	0.333	-
AT3G08000	3.26	8.08	0.85	1.09	2.07	1.61	1.06	0.00566	Up	-1.99	9.94e-07	Para	-0.807	0.0757	Mit	-0.675	0.137	-	-1.24	0.0106	Mit
AT3G09620	0.0865	0	296	126	0.0922	0.349	-3.01	0.0161	down	11.7	1.35e-40	Para	-1.23	0.043	Mag	0.141	0.947	-	0.322	0.612	-
AT3G09660	4.76	3.18	41.4	38.5	7.75	0.582	-0.809	0.0129	down	3.08	5.31e-26	Para	0.436	0.162	-	0.641	0.066	-	-2.06	0.000288	Mag
AT3G09730	3.97	2.44	6.8	2.42	4.16	3.18	-0.929	0.0111	down	0.708	0.0543	-	-0.533	0.0688	Mag	0.00212	1	-	0.28	0.521	-
AT3G10030	17.8	30.8	23	38.6	17.8	25.1	0.548	0.00491	Up	0.316	0.122	-	-0.0333	0.971	-	-0.0418	0.898	-	-0.3	0.613	-
AT3G10600	0.771	0	0.107	0	0.0848	0	-4.89	0.000348	down	-2.8	0.348	-	0.807	0.000476	Mit	-3.24	0.323	-	0.807	0.000631	Mit
AT3G10810	28.7	16.4	27	13	45	21.5	-1.03	3.39e-09	down	-0.126	0.544	-	-0.247	0.48	-	0.612	0.000852	Para	-0.286	0.381	-
AT3G10840	52.5	25.6	38.7	26.3	75.2	63.9	-1.29	2.73e-08	down	-0.501	0.0411	Ortho	0.449	0.19	-	0.449	0.0912	-	0.757	0.021	Mit
AT3G11680	0.111	0	0.284	0.0376	0.0398	0.0301	-3.19	0.0257	down	1.3	0.641	-	-0.322	0.441	-	-1.43	0.672	-	0	1	-
AT3G12170	7.06	2.27	59	47.5	13.4	1.13	-1.84	2.57e-06	down	3.03	3.01e-16	Para	1.04	0.0174	Mit	0.886	0.0387	Para	-1.49	0.000258	Mag
AT3G12270	24.2	4.75	87.2	22.6	27.6	3.05	-2.55	9.03e-14	down	1.78	1.81e-07	Para	0.305	0.629	-	0.137	0.798	-	-0.634	0.198	-
AT3G12340	9.95	6.02	16.1	11.1	10.1	4.14	-0.967	0.000181	down	0.634	0.0151	Para	0.125	0.774	-	-0.0402	0.932	-	-0.519	0.368	-
AT3G12590	36.4	28.1	40.8	27.8	31.1	22.2	-0.604	0.0496	down	0.11	0.766	-	-0.167	0.748	-	-0.276	0.464	-	-0.102	0.911	-
AT3G13000	25.8	9.07	25.2	7.22	22.8	5.9	-1.74	3.16e-08	down	-0.109	0.787	-	-0.281	0.563	-	-0.248	0.558	-	-0.358	0.533	-
AT3G13050	13.7	35.3	13.5	12.4	13.3	37.3	1.12	1.16e-05	Up	-0.0615	0.855	-	-1.43	0.000465	Mit	-0.0814	0.843	-	0.118	0.861	-
AT3G14190	9.14	5.69	55.2	39.5	16.9	7.82	-0.898	0.000468	down	2.56	1.96e-27	Para	0.135	0.757	-	0.853	0.00115	Para	-0.397	0.268	-
AT3G15080	14.8	5.76	4.02	3.05	10.9	5.67	-1.6	3.13e-11	down	-1.94	8.05e-16	Ortho	0.94	0.00522	Mit	-0.498	0.069	-	0.361	0.4	-
AT3G16170	15.6	42.9	0.0171	0	30.5	51.2	1.2	3.05e-07	Up	-9.69	7.18e-21	Para	-1.42	1.25e-08	Mit	0.922	0.000205	Ortho	-0.685	0.123	-
AT3G16175	4.27	3.12	0.0171	0	5.12	7.73	-0.697	0.0376	down	-7.82	1.7e-13	Ortho	0.305	0.183	-	0.208	0.637	-	0.79	0.145	-
AT3G16660	22	4.41	34.9	8.64	17.9	9.72	-2.41	0.00019	down	0.558	0.474	-	0.142	0.934	-	-0.342	0.726	-	1.26	0.0545	Mit
AT3G16840	47.6	22.9	27.8	11.1	26.6	4.26	-1.27	0.00726	down	-0.848	0.0918	-	-0.223	0.825	-	-0.903	0.0937	-	-1.3	0.153	-
AT3G16850	138	37.4	61	30.6	81.3	40.8	-2.1	2.31e-19	down	-1.22	2.91e-07	Ortho	0.885	0.0262	Mit	-0.79	0.00203	Ortho	0.878	0.0295	Mit
AT3G16940	39.9	88.8	150	205	58	34.3	0.886	0.0387	Up	1.86	5.81e-06	Ortho	-0.693	0.38	-	0.477	0.353	-	-1.88	0.0807	Mit
AT3G16980	0.779	5.69	16	28.1	0.698	1.08	2.61	6.4e-17	Up	4.34	1.11e-45	Ortho	-0.918	0.0279	Mit	-0.185	0.733	-	-1.34	0.0047	Mit
AT3G17010	0.0244	0.608	135	416	0.0411	3.06	3.27	0.00195	Up	12.6	9.39e-19	Ortho	1.3	0.286	-	0.919	0.7	-	1.68	0.585	-
AT3G17170	117	38.3	54.6	14.7	103	24.3	-1.83	1.81e-06	down	-1.16	0.00347	Ortho	-0.245	0.714	-	-0.236	0.665	-	-0.46	0.323	-
AT3G18110	50.2	30.4	41.1	37.3	48.5	9.17	-0.957	0.0107	down	-0.347	0.408	-	0.588	0.232	-	-0.108	0.854	-	-1.59	0.0121	Mag
AT3G18750	43.4	22.1	43.7	29.6	32.3	15.6	-1.21	0.00068	down	-0.0573	0.906	-	0.415	0.55	-	-0.496	0.244	-	-0.0429	0.984	-
AT3G18900	1.48	0.823	4.33	1.28	7.32	1.86	-1.04	0.0295	down	1.49	0.000889	Para	-0.9	0.0313	Mag	2.28	3.63e-07	Para	-1.31	0.0243	Mag
AT3G19080	10.8	8.19	5.81	3.36	11.7	6.87	-0.637	0.019	down	-0.951	0.000358	Ortho	-0.253	0.594	-	0.0643	0.883	-	-0.334	0.555	-
AT3G19370	40.5	11.6	47.8	14.3	27.2	5.12	-1.99	1.18e-06	down	0.197	0.703	-	0.0495	0.977	-	-0.63	0.204	-	-0.486	0.529	-
AT3G19440	8.96	2.48	8.49	1.63	13.8	2.26	-2.07	2.92e-09	down	-0.145	0.739	-	-0.238	0.581	-	0.563	0.168	-	-0.632	0.136	-
AT3G19620	7.58	24.8	12.6	29.1	14.3	22.8	1.42	0.000218	Up	0.67	0.106	-	-0.434	0.477	-	0.824	0.0581	-	-0.932	0.346	-
AT3G21740	4.86	12.2	6.59	8.2	8.08	15.6	1.1	9.75e-06	Up	0.403	0.138	-	-0.849	0.0167	Mit	0.721	0.00774	Ortho	-0.308	0.598	-
AT3G21870	18.6	3.52	15.5	1.3	17.3	1.91	-2.6	1.65e-09	down	-0.335	0.518	-	-0.607	0.445	-	-0.177	0.793	-	-0.635	0.259	-
AT3G23080	127	69.5	49.2	87.2	35.1	81.5	-1.1	3.92e-05	down	-1.42	6.94e-08	Ortho	1.67	0.000565	Mit	-1.89	1.25e-12	Ortho	2.06	0.00751	Mit
AT3G24600	0.146	0.597	40.5	32.9	0.323	1.85	1.75	0.00395	Up	8.14	4.26e-46	Ortho	-0.873	0.139	-	1.19	0.12	-	1	0.199	-
AT3G24790	0.0546	0	7.97	12.5	0.0411	0	-2.74	0.0305	down	7.18	1.25e-24	Para	0.585	0.0563	Mit	-0.338	0.841	-	0	NaN	-
AT3G25250	0.254	1.63	2.16	10.5	1.13	12.3	2.31	0.000265	Up	3.11	2.58e-06	Ortho	0.479	0.736	-	2.13	0.00315	Ortho	1.1	0.157	-
AT2G04842	197	114	174	105	190	92.5	-1.04	3.61e-07	down	-0.236	0.304	-	0.059	0.921	-	-0.107	0.719	-	-0.252	0.454	-
AT2G06005	5.13	8.93	16.8	24.1	6.67	17.2	0.552	0.00887	Up	1.66	1.24e-17	Ortho	-0.288	0.499	-	0.335	0.166	-	0.521	0.305	-
AT2G07170	10.1	4.51	19.7	3.34	21.7	3.71	-1.34	0.00362	down	0.919	0.0558	-	-1.21	0.076	Mag	1.08	0.033	Para	-1.24	0.0513	Mag
AT2G20290	23.3	8.89	16	13.1	11.8	3.83	-1.61	0.000827	down	-0.622	0.246	-	0.977	0.265	-	-1.07	0.0475	Ortho	-0.0933	0.961	-
AT2G20240	13.4	6.51	9.37	2.54	28.9	4.63	-1.26	0.0175	down	-0.588	0.316	-	-0.668	0.391	-	1.04	0.0789	-	-1.5	0.0882	Mag
AT2G20180	37.9	11.6	5.25	3.02	34.1	36.8	-1.91	1.68e-06	down	-2.91	2.87e-13	Ortho	0.998	0.00567	Mit	-0.2	0.736	-	1.74	0.00373	Mit
AT2G19270	28.5	48.3	28	49.2	37.9	84	0.519	0.0048	Up	-0.0721	0.749	-	0.0413	0.922	-	0.374	0.0642	-	0.403	0.272	-
AT2G17210	1.05	2.15	11	14.2	1.73	0.365	0.775	0.0306	Up	3.34	1.18e-25	Ortho	-0.185	0.644	-	0.633	0.119	-	-1.79	0.00122	Mit
AT2G17470	1.23	2.49	52.5	4.45	7	6.53	0.741	0.0496	Up	5.33	2.67e-58	Ortho	-4.1	3.6e-07	Mit	2.43	4.84e-12	Ortho	-0.945	0.0789	Mit
AT2G17900	6.58	15.3	13.2	20.5	7.54	6.81	0.975	0.000553	Up	0.961	0.000697	Ortho	-0.522	0.141	-	0.152	0.709	-	-1.18	0.0733	Mit
AT2G18120	1.26	0.139	11.3	13.2	2.03	0.915	-3.2	1.83e-08	down	3.06	3.68e-12	Para	1.39	0.0353	Mit	0.598	0.291	-	0.392	0.483	-
AT2G18170	10.9	144	12.2	71.6	13.2	111	3.47	7.84e-45	Up	0.124	0.702	-	-1.14	0.0244	Mit	0.249	0.461	-	-0.601	0.463	-
AT2G21940	15.4	33	12.3	11.2	20.2	50.2	0.852	5.75e-05	Up	-0.385	0.0911	-	-1.21	0.000808	Mit	0.353	0.154	-	0.227	0.62	-
AT2G23530	1.05	0.38	3.17	0.883	5.18	0.897	-1.61	0.0116	down	1.53	0.0139	Para	-0.585	0.284	-	2.25	0.000325	Para	-1.17	0.0585	Mag
AT2G23980	44.9	105	38.6	45	26.1	22.6	0.987	8.34e-07	Up	-0.265	0.235	-	-0.998	0.0107	Mit	-0.822	9.71e-05	Para	-1.4	0.00112	Mit
AT2G24320	0.0122	0.257	0	0.0585	0.0103	0.097	2.91	0.00581	Up	-0.861	0.695	-	0	1	-	-0.0185	1	-	0	1	-
AT2G25050	25.2	16	22.3	13.7	22.4	14.2	-0.878	0.0145	down	-0.239	0.564	-	-0.0795	0.935	-	-0.22	0.65	-	0.00293	1	-
AT2G25830	103	49.5	52.6	34.3	58.8	33.9	-1.29	0.000149	down	-1.02	0.00339	Ortho	0.444	0.145	-	-0.856	0.0221	Ortho	0.253	0.655	-
AT2G26840	19.2	10.2	17.5	12.1	23.9	19	-1.15	0.000433	down	-0.187	0.633	-	0.353	0.235	-	0.266	0.532	-	0.541	0.297	-
AT2G27920	16.3	62.7	18.6	17	31.6	23.7	1.67	4.82e-06	Up	0.124	0.792	-	-2.02	0.000335	Mit	0.905	0.0267	Ortho	-2.28	0.00145	Mit
AT2G30300	0.635	3.23	0.952	0.0724	0.768	0.388	1.89	0.0114	Up	0.465	0.628	-	-2.17	0.000507	Mit	0.155	0.913	-	-2.04	0.00138	Mit
AT2G30480	3.66	7.95	9.29	10.6	13.4	14.4	0.859	0.0336	Up	1.28	0.00121	Ortho	-0.756	0.328	-	1.83	4.45e-06	Ortho	-0.826	0.303	-
AT2G30930	38.3	5.72	19.2	6.46	3.94	2.84	-2.89	6.43e-11	down	-1.04	0.029	Ortho	1.12	0.0684	Mit	-3.28	9.76e-13	Ortho	2.02	0.00345	Mit
AT2G31350	23.9	91.5	30.2	47.7	51.8	150	1.69	7.57e-25	Up	0.293	0.111	-	-1.25	0.00165	Mit	1.08	2.71e-10	Ortho	-0.368	0.571	-
AT2G32060	261	70.8	101	21.6	134	31.8	-2.09	4.78e-11	down	-1.43	1.04e-05	Ortho	-0.314	0.515	-	-1	0.00422	Ortho	-0.18	0.797	-
AT2G32270	0.646	0.121	14.4	15.3	0.227	0.0775	-2.55	8.88e-06	down	4.44	2.29e-31	Para	0.921	0.0798	Mit	-1.52	0.00647	Ortho	0.807	0.0388	Mit
AT2G32500	96.9	59.1	18.2	16.7	31.5	18.9	-0.956	0.00324	down	-2.47	2.05e-15	Ortho	0.581	0.127	-	-1.66	3.15e-07	Ortho	-0.0205	0.986	-
AT2G34100	0	0.0873	19.9	21.9	0	0	2.96	0.0112	Up	11.3	8.24e-27	Ortho	0.131	0.309	-	0	1	-	0	NaN	-
AT2G34170	21.5	12.1	15.4	10.1	19.7	9.79	-1.07	0.021	down	-0.561	0.266	-	0.228	0.765	-	-0.203	0.764	-	-0.124	0.904	-
AT2G34357	75	17.9	46.1	9.31	60.8	7.18	-2.23	4.56e-05	down	-0.778	0.209	-	-0.143	0.929	-	-0.374	0.629	-	-0.935	0.388	-
AT2G34680	85.9	28	180	65.8	74.3	10.1	-1.81	6.25e-06	down	1.02	0.0151	Para	0.144	0.88	-	-0.254	0.653	-	-1.19	0.159	-
AT2G36270	0.295	36.7	1.46	23.2	1.8	35.6	6.46	7.46e-41	Up	2.26	3.49e-05	Ortho	-1.48	0.519	-	2.56	4.65e-06	Ortho	-1.32	0.613	-
AT2G36360	22	44.3	9.75	14.9	17.1	29.6	0.78	2.95e-06	Up	-1.22	3.48e-13	Para	-0.41	0.253	-	-0.401	0.033	Para	-0.212	0.635	-
AT2G36390	59.4	361	21	69.3	78.6	208	2.32	1.19e-12	Up	-1.55	3.85e-06	Para	-0.907	0.106	-	0.338	0.43	-	-1.19	0.105	-
AT2G36570	47.8	16.3	38.2	6.52	20.7	2.56	-1.69	1.94e-05	down	-0.332	0.477	-	-0.893	0.29	-	-1.21	0.00509	Ortho	-1.15	0.0938	Mag
AT2G36895	92.7	260	74.8	187	50	141	1.22	2e-05	Up	-0.36	0.258	-	-0.172	0.727	-	-0.943	0.00198	Para	0.00247	1	-
AT2G37690	25.5	7.95	31.8	22.2	26.1	8.61	-1.9	6.13e-19	down	0.263	0.272	-	1.05	0.00589	Mit	-0.0101	0.996	-	0.0752	0.885	-
AT2G37870	0.833	336	5.06	374	4.3	167	7.94	2.84e-44	Up	2.54	5.68e-05	Ortho	-1.62	0.7	-	2.29	0.000569	Ortho	-2.66	0.817	-
AT2G37920	33.7	72.7	59.4	139	40.2	54	0.853	0.000281	Up	0.767	0.00115	Ortho	0.117	0.746	-	0.211	0.483	-	-0.676	0.0463	Mit
AT2G38020	34.4	63	80.5	97	48.5	57.4	0.62	0.0199	Up	1.17	4.14e-06	Ortho	-0.593	0.254	-	0.441	0.139	-	-0.62	0.358	-
AT2G38995	23	13.4	0.189	0.0515	4.28	0.939	-1.01	0.0227	down	-6.98	3.7e-39	Ortho	0.767	0.0394	Mit	-2.48	2.3e-08	Ortho	-0.818	0.102	-
AT2G39460	451	189	357	156	361	152	-1.48	1.38e-09	down	-0.385	0.153	-	0.07	0.897	-	-0.346	0.246	-	0.0145	1	-
AT2G39740	27.9	15.4	1.24	3.01	26.8	16.9	-1.1	3.97e-05	down	-4.55	1.04e-57	Ortho	1.62	0.00217	Mit	-0.107	0.792	-	0.151	0.804	-
AT2G39830	4.51	14.2	6.69	18.2	18.1	27	1.4	2.76e-06	Up	0.504	0.124	-	-0.122	0.925	-	1.95	7.75e-11	Ortho	-0.835	0.154	-
AT2G40260	5.74	2.47	10	1.6	12.1	3.4	-1.45	0.000601	down	0.728	0.101	-	-1.22	0.0155	Mag	1.01	0.0273	Para	-0.693	0.156	-
AT2G40810	7.13	16.2	7.84	10.6	6.34	18.5	0.932	7.49e-06	Up	0.0835	0.753	-	-0.735	0.0056	Mit	-0.223	0.41	-	0.28	0.649	-
AT2G41000	7.73	18.6	35.5	36.9	7.59	13	1.01	0.00299	Up	2.16	4.25e-11	Ortho	-1.09	0.109	-	-0.0656	0.913	-	-0.496	0.414	-
AT2G41170	14	53.9	1.57	15.3	5.96	178	1.67	6.22e-06	Up	-3.21	2.92e-17	Para	0.824	0.324	-	-1.27	0.00156	Para	2.83	0.0145	Mag
AT2G42260	4.88	1.83	6.08	1.8	4.46	2.09	-1.59	0.00145	down	0.258	0.671	-	-0.357	0.431	-	-0.166	0.834	-	0.18	0.743	-
AT2G42820	1.88	4.92	2.63	5.81	2.85	6.33	1.14	0.00121	Up	0.425	0.284	-	-0.0995	0.872	-	0.567	0.175	-	0.0995	0.921	-
AT2G43330	49.8	108	31.4	93.7	24.6	144	0.873	0.000351	Up	-0.712	0.00416	Para	0.449	0.567	-	-1.06	2.45e-05	Para	1.39	0.000101	Mag
AT2G43900	33.9	19.1	17.6	12.9	8.74	3.78	-1.05	0.0125	down	-1.01	0.019	Ortho	0.358	0.568	-	-2.02	1.89e-06	Ortho	-0.258	0.787	-
AT2G44190	3.38	2.11	29.1	49.1	5.63	1.15	-0.91	0.000484	down	3.06	2.54e-42	Para	1.26	9.24e-06	Mit	0.688	0.00883	Para	-1.08	0.0113	Mag
AT2G44810	0.0235	1.66	0.368	8.04	0	0.638	4.32	1.23e-05	Up	4.1	0.00669	Ortho	1.53	0.726	-	-1.48	0.536	-	-0.515	0.797	-
AT2G46270	3.95	185	7.74	130	3.81	193	5.22	2.83e-46	Up	0.957	0.0188	Ortho	-1.39	0.41	-	-0.104	0.875	-	0.055	1	-
AT2G46740	1.04	0.0364	0.0989	0	0.12	0.0585	-3.18	0.0253	down	-3.29	0.224	-	1	0.113	-	-3.11	0.3	-	1	0.024	Mit
AT2G47010	3	0.899	5.12	1.8	1.07	0.647	-1.88	0.000686	down	0.741	0.22	-	-0.219	0.767	-	-1.54	0.0125	Ortho	0.492	0.458	-
AT2G47115	374	199	93.8	41.3	0.0225	0.041	-1.13	1.18e-07	down	-2.05	7.1e-23	Ortho	-0.256	0.481	-	-14.1	5.23e-41	Ortho	0.909	0.000581	Mit
AT2G47370	24.2	2.93	31.9	6.39	1.8	0.461	-3.26	1.82e-31	down	0.341	0.272	-	0.625	0.0798	Mit	-3.79	1.62e-38	Ortho	1.61	0.0157	Mit
AT2G47390	139	305	190	199	199	80	0.868	0.00267	Up	0.396	0.203	-	-1.06	0.0129	Mit	0.454	0.173	-	-2.42	0.000343	Mit
AT2G47900	43.6	38.8	55.5	54.3	69.5	37.6	-0.402	0.0494	down	0.293	0.161	-	0.13	0.761	-	0.628	0.00213	Para	-0.696	0.15	-
AT2G48030	10.5	6.41	6.69	1.47	6.76	1.1	-0.946	0.000623	down	-0.723	0.0108	Ortho	-0.998	0.00877	Mag	-0.679	0.0251	Ortho	-1.1	0.000946	Mag
AT2G48080	0.169	0.995	3.97	2.75	0.112	0.0109	2.26	4.92e-06	Up	4.52	1e-20	Ortho	-1.58	0.000286	Mit	-0.669	0.452	-	-1.17	0.00548	Mit
AT2G01250	648	214	546	200	633	285	-1.83	5.28e-30	down	-0.298	0.0936	-	0.152	0.664	-	-0.0722	0.773	-	0.445	0.0992	Mit
AT2G01340	10	44.3	24.2	43.3	3.41	7.12	1.88	7.96e-09	Up	1.22	0.00028	Ortho	-1.23	0.0135	Mit	-1.57	7.62e-06	Para	-1.05	0.138	-
AT2G03670	8.16	3.99	4.08	1.2	4.51	0.785	-1.25	0.00534	down	-1.08	0.0205	Ortho	-0.264	0.576	-	-0.909	0.0719	-	-0.765	0.156	-
AT3G25610	5.17	12.8	19.5	17.5	3.03	19	1.06	0.0482	Up	1.91	0.000286	Ortho	-1.34	0.127	-	-0.801	0.202	-	1.13	0.293	-
AT3G25740	16.3	29.8	10.5	10	7.4	6.66	0.607	0.0125	Up	-0.696	0.00432	Para	-0.943	0.0107	Mit	-1.2	1.04e-06	Para	-1.03	0.00815	Mit
AT3G27300	32.8	200	27.1	79.2	34.2	136	2.35	2.92e-40	Up	-0.329	0.0997	-	-1.07	0.00135	Mit	0.00729	1	-	-0.614	0.282	-
AT3G27420	9.52	21.4	8.41	12.4	18	33.2	0.954	2.68e-05	Up	-0.203	0.446	-	-0.586	0.194	-	0.9	0.000142	Ortho	-0.234	0.657	-
AT3G27460	6.79	23.1	9.72	21	7.68	16.1	1.54	8.29e-16	Up	0.475	0.0221	Ortho	-0.598	0.0259	Mit	0.157	0.558	-	-0.673	0.09	Mit
AT3G43590	42.6	27.8	14.8	8.3	21.4	13.4	-0.859	8.13e-05	down	-1.58	9.94e-14	Ortho	-0.124	0.774	-	-1.04	2.99e-06	Ortho	-0.0282	0.976	-
AT3G43600	39.9	7.94	73.4	27.9	54.6	9.24	-2.52	2.51e-11	down	0.834	0.0404	Para	0.818	0.161	-	0.4	0.415	-	-0.265	0.713	-
AT3G44610	14.1	10.3	11.4	6.13	17	8.35	-0.694	0.00246	down	-0.354	0.144	-	-0.347	0.397	-	0.23	0.415	-	-0.522	0.0327	Mag
AT3G44830	0	0.13	44.1	56.2	0	0.0693	3.12	0.0059	Up	12.4	1.61e-31	Ortho	0.339	0.324	-	0	1	-	0	NaN	-
AT3G47550	20.2	86	19	43.7	14	31.6	1.84	1.09e-20	Up	-0.144	0.558	-	-0.872	0.0583	Mit	-0.567	0.0122	Para	-0.918	0.0082	Mit
AT3G48360	2.12	51.8	4.26	58	5.28	338	4.23	4.01e-14	Up	1.01	0.116	-	-0.714	0.784	-	1.32	0.0485	Ortho	1.62	0.642	-
AT3G48390	1.77	9.05	23.9	65	1.71	43.2	2.08	6.71e-13	Up	3.69	2.97e-39	Ortho	-0.322	0.673	-	-0.0965	0.85	-	2.27	0.0506	Mag
AT3G48480	1.92	0.967	19.7	20.1	4.4	3.9	-1.22	0.000383	down	3.29	1.15e-29	Para	0.619	0.0535	Mit	1.13	0.000564	Para	0.515	0.336	-
AT3G50030	0.0197	0.274	0.0205	0.0699	0.158	1.01	2.68	0.0169	Up	-0.116	0.968	-	-0.322	0.432	-	2.82	0.102	-	0.678	0.317	-
AT3G51270	57.5	36.2	50.4	19.5	43.2	29	-0.897	1.6e-07	down	-0.239	0.204	-	-0.66	0.0352	Mag	-0.45	0.0166	Ortho	0.102	0.804	-
AT3G52115	3.1	1.68	12.4	16.9	4.99	1.04	-1.1	0.0226	down	1.93	2.7e-05	Para	0.857	0.0274	Mit	0.629	0.262	-	-1	0.169	-
AT3G52240	16.2	42.3	182	226	16.3	15.1	1.12	0.00185	Up	3.45	6.16e-24	Ortho	-1.04	0.147	-	-0.0455	0.951	-	-1.46	0.152	-
AT3G52780	0.0737	2.4	0.776	1.55	0.0405	2.1	4.2	6.87e-07	Up	3.39	0.000909	Ortho	-1.29	0.118	-	-0.837	0.628	-	-0.107	0.943	-
AT3G53780	15.2	38.1	24.3	34.9	7.27	25.7	1.06	0.000482	Up	0.632	0.0476	Ortho	-0.793	0.34	-	-1.11	0.000557	Para	0.402	0.397	-
AT3G53930	14.6	29.9	5.41	9.48	14.9	32.1	0.779	0.000115	Up	-1.49	1.75e-13	Para	-0.262	0.508	-	-0.0365	0.92	-	0.0561	0.964	-
AT3G54160	0.517	1.44	0.519	0.637	1.44	1.78	1.17	0.00445	Up	-0.0971	0.869	-	0.123	0.859	-	1.39	0.00142	Ortho	-0.0731	0.937	-
AT3G54780	2.17	0.538	3.19	1.63	12.5	5.59	-2.19	8.27e-07	down	0.47	0.31	-	0.405	0.5	-	2.46	1.59e-09	Para	0.089	0.908	-
AT3G54830	30.1	0.759	86.6	89.9	62.9	13	-5.41	2.39e-28	down	1.44	0.00419	Para	4.01	4.89e-06	Mit	0.992	0.0753	-	1.76	0.0418	Mit
AT3G55010	67.1	18.1	46.3	14	69.4	14.8	-2.11	1.36e-16	down	-0.592	0.0307	Ortho	0.16	0.685	-	-0.00181	1	-	-0.37	0.32	-
AT3G55020	81.1	53.8	64.2	53.3	54.6	18.1	-0.826	0.00381	down	-0.392	0.201	-	0.326	0.58	-	-0.623	0.046	Ortho	-0.94	0.138	-
AT3G55160	20.5	7.38	30	7.84	22.8	5.36	-1.67	0.000136	down	0.489	0.324	-	-0.486	0.587	-	0.101	0.893	-	-0.531	0.518	-
AT3G55530	17.3	35.5	65.8	130	22.2	35.7	0.798	0.000112	Up	1.88	7.74e-22	Ortho	-0.0272	0.966	-	0.325	0.18	-	-0.324	0.48	-
AT3G56480	35.3	15.3	34.1	16.8	28.7	9.94	-1.4	1.79e-07	down	-0.0972	0.777	-	0.168	0.789	-	-0.322	0.335	-	-0.278	0.567	-
AT3G56870	6.51	1.41	9.8	0.587	7.48	0.305	-2.39	6.52e-08	down	0.524	0.289	-	-1.07	0.099	Mag	0.139	0.844	-	-1.5	0.0243	Mag
AT3G57130	0.791	0.138	1.69	0.625	1.42	0.107	-2.47	0.00223	down	1.09	0.199	-	0.155	0.848	-	0.833	0.393	-	-0.363	0.393	-
AT3G57170	25.5	41.5	11.8	12.2	20.2	26.9	0.463	0.0334	Up	-1.17	1.68e-08	Para	-0.626	0.0429	Mit	-0.384	0.11	-	-0.266	0.594	-
AT3G57280	34	73.4	45.4	81.2	27.9	88.2	0.862	0.000744	Up	0.373	0.176	-	-0.254	0.505	-	-0.322	0.299	-	0.533	0.153	-
AT3G57680	3.95	81.9	0.0205	1.23	12.3	181	4.03	3.23e-28	Up	-7.7	1.13e-12	Para	-2.88	0.000296	Mit	1.58	8.74e-05	Ortho	-0.277	0.891	-
AT3G58460	32.5	59.3	24.4	28.1	27.8	49.7	0.626	3.19e-05	Up	-0.471	0.00227	Para	-0.651	0.00168	Mit	-0.265	0.131	-	-0.0162	0.99	-
AT3G58650	7.91	2.73	10.3	1.49	13.2	1.01	-1.7	0.00141	down	0.325	0.615	-	-0.959	0.16	-	0.692	0.289	-	-1.47	0.00538	Mag
AT3G59760	68.3	41.2	68.6	70.8	31.7	22.1	-0.946	1.63e-06	down	-0.0307	0.91	-	0.75	0.0688	Mit	-1.14	1.28e-08	Ortho	0.206	0.676	-
AT3G60290	17	5.75	3.61	4.5	3.84	4.19	-1.8	3.52e-10	down	-2.31	1.13e-15	Ortho	1.8	7.97e-05	Mit	-2.21	6.73e-14	Ortho	1.52	0.00289	Mit
AT3G60620	40.7	23.9	34.2	17.5	41	7.09	-1.01	6.53e-05	down	-0.309	0.27	-	-0.19	0.498	-	-0.0468	0.917	-	-1.65	0.000604	Mag
AT3G61250	3.33	0.59	12.5	2.89	7.04	1.53	-2.58	2.02e-07	down	1.91	6.66e-05	Para	-0.392	0.564	-	1.08	0.0425	Para	-0.468	0.548	-
AT3G61310	38.7	12.2	34.5	11.4	34.5	11.3	-1.88	1.39e-10	down	-0.217	0.536	-	0.07	0.913	-	-0.209	0.604	-	0.07	0.908	-
AT3G61450	0.242	5.15	1.37	4.26	0.181	6.98	3.98	7.05e-21	Up	2.38	3.27e-07	Ortho	-1.42	0.0561	Mit	-0.511	0.506	-	0.31	0.744	-
AT3G61780	30.6	11	33.2	14	38.7	3.83	-1.67	0.0036	down	0.0468	0.959	-	0.21	0.864	-	0.262	0.761	-	-1.64	0.157	-
AT3G61900	1.22	5.45	3.03	9.94	2.08	20.8	1.84	2.87e-06	Up	1.23	0.0029	Ortho	0.0544	0.985	-	0.672	0.163	-	1.2	0.326	-
AT3G62990	0.0931	0.675	0.0572	0.526	0.0213	0.405	2.21	0.00585	Up	-0.859	0.495	-	-0.222	0.842	-	-2.27	0.157	-	-0.485	0.642	-
AT3G63210	21.8	98.5	12.4	265	5.49	66	1.9	3.64e-06	Up	-0.874	0.0478	Para	2.16	0.0503	Mag	-2.02	3.04e-06	Para	1.22	0.397	-
AT3G63370	14.5	6.35	11	8.06	13	0.764	-1.4	0.011	down	-0.486	0.444	-	0.751	0.175	-	-0.228	0.785	-	-1.71	0.0437	Mag
AT3G63400	51.8	38	468	229	44.8	26.2	-0.683	0.0284	down	3.13	6.29e-28	Para	-0.585	0.117	-	-0.263	0.499	-	-0.305	0.673	-
AT3G63530	15.8	11.3	9.14	4.57	8.26	5.63	-0.738	0.00893	down	-0.857	0.00226	Ortho	-0.411	0.307	-	-1	0.000552	Ortho	-0.0181	0.989	-
AT5G01075	13.3	8.01	6.13	6.93	14.9	5.82	-0.949	0.011	down	-1.16	0.00187	Ortho	0.776	0.159	-	0.152	0.783	-	-0.494	0.389	-
AT5G02100	5.24	11.3	19.4	24.8	9.84	13.4	0.882	0.00019	Up	1.86	1.22e-16	Ortho	-0.54	0.151	-	0.882	0.000342	Ortho	-0.516	0.236	-
AT5G02320	2.89	9.24	4.65	11.8	8.68	25.3	1.42	2.86e-05	Up	0.65	0.0767	-	-0.274	0.785	-	1.55	1.1e-05	Ortho	0.0157	1	-
AT5G02840	95.4	58.5	68.3	42.2	68.9	38.8	-0.927	0.0141	down	-0.526	0.191	-	0.0116	1	-	-0.517	0.242	-	-0.132	0.913	-
AT5G02890	26.2	8.36	6.82	11.9	11.5	4.11	-1.82	0.00156	down	-2	0.000786	Ortho	2.29	0.000167	Mit	-1.24	0.0612	-	0.265	0.816	-
AT5G04850	23.2	59.1	15.4	19.3	6.34	12.9	1.1	0.000108	Up	-0.654	0.0275	Para	-0.989	0.0245	Mit	-1.93	1.93e-11	Para	-0.433	0.541	-
AT5G05240	8.33	4.24	2.82	2.23	7.69	3.27	-1.19	1.24e-06	down	-1.61	8.48e-11	Ortho	0.788	0.0167	Mit	-0.159	0.635	-	-0.154	0.698	-
AT5G05490	0.0611	0.799	22.6	24.3	0	0.114	3.08	4.81e-05	Up	8.44	1.08e-24	Ortho	-0.912	0.398	-	-3.01	0.052	-	-1	0.133	-
AT5G05990	17.8	5.96	19	16.3	6.37	1.61	-1.82	3.68e-16	down	0.0364	0.905	-	1.28	9.24e-06	Mit	-1.53	2.11e-11	Ortho	-0.043	0.941	-
AT5G06760	1.4	1510	5.53	2460	1.09	1600	9.39	3.51e-75	Up	1.96	0.000583	Ortho	-0.729	0.951	-	-0.455	0.557	-	0.239	1	-
AT5G06770	27.9	18.6	16.8	27.6	23.3	42.4	-0.829	4.97e-06	down	-0.785	1.45e-05	Ortho	1.26	3.48e-05	Mit	-0.305	0.148	-	1.43	4.96e-05	Mit
AT5G07130	3.39	2.17	2.78	0.838	3.27	0.551	-0.877	0.0191	down	-0.34	0.413	-	-0.544	0.282	-	-0.119	0.836	-	-1.14	0.0536	Mag
AT5G07170	0	0.0446	1.58	1.22	3.2	0.674	3.1	0.0264	Up	7.62	8.56e-09	Ortho	-0.152	0.726	-	8.63	1.47e-10	Ortho	-1.28	0.000952	Mit
AT5G07950	8.1	21.2	51.1	51	7.13	8.16	1.13	3.01e-06	Up	2.59	4.96e-29	Ortho	-1.3	3.31e-05	Mit	-0.233	0.467	-	-1.12	0.0446	Mit
AT5G08020	15.8	4.74	18.5	1.63	20.1	0.546	-1.96	2.22e-08	down	0.149	0.735	-	-1.3	0.0177	Mag	0.274	0.562	-	-2.25	0.000209	Mag
AT5G09380	8.98	5.45	4.62	4.47	6.12	7.55	-0.973	4.53e-05	down	-1.03	1.59e-05	Ortho	0.521	0.0474	Mit	-0.61	0.0193	Ortho	0.907	0.0131	Mit
AT5G09400	28.6	54.5	30.7	49.1	45.4	67.9	0.682	0.00115	Up	0.0469	0.864	-	-0.244	0.675	-	0.625	0.00476	Ortho	-0.328	0.566	-
AT5G09420	7.15	5.08	12.6	8.64	7.3	1.69	-0.728	0.0154	down	0.76	0.00996	Para	-0.0689	0.926	-	-0.0267	0.97	-	-1.18	0.00123	Mag
AT5G09730	4.2	0.629	1.41	0.658	2.94	4.29	-2.89	4.12e-07	down	-1.64	0.00589	Ortho	1.15	0.0677	Mit	-0.584	0.423	-	1.75	0.00863	Mit
AT5G09760	33.3	15.9	38.2	15.7	41.4	30.8	-1.3	4.78e-12	down	0.137	0.542	-	-0.177	0.66	-	0.257	0.262	-	0.63	0.0623	Mit
AT5G10780	45	119	21.6	34.7	48.9	69.7	1.16	1.31e-09	Up	-1.1	1.16e-08	Para	-0.712	0.0243	Mit	0.0835	0.777	-	-0.872	0.000703	Mit
AT5G10800	7.25	3.63	0.757	3.39	12.2	4.38	-1.22	0.0308	down	-3.33	4.24e-09	Ortho	2.08	0.00398	Mit	0.663	0.33	-	-0.445	0.647	-
AT5G11020	10.5	6.31	37.4	42.1	13.2	10.6	-0.963	3.22e-10	down	1.79	7.02e-39	Para	0.864	8.08e-05	Mit	0.288	0.0888	-	0.418	0.0361	Mit
AT5G11240	35	10.2	43.2	19.3	20.8	6.78	-2	5.49e-10	down	0.247	0.521	-	0.583	0.12	-	-0.801	0.0271	Ortho	0.205	0.703	-
AT5G11710	125	96.8	16.4	13.3	115	135	-0.608	3.85e-05	down	-2.98	2.41e-96	Ortho	0.0935	0.771	-	-0.162	0.375	-	0.599	0.0409	Mit
AT5G12440	31.4	19.8	29.1	15.3	28.7	8.59	-0.88	0.013	down	-0.157	0.714	-	-0.266	0.58	-	-0.167	0.74	-	-1.02	0.0464	Mag
AT5G13830	1.83	0.589	6.6	2.7	11.1	13.5	-1.83	1.22e-07	down	1.82	1.46e-10	Para	-0.173	0.785	-	2.58	8.62e-20	Para	1.12	0.0306	Mit
AT5G14520	89.7	33.5	102	39.7	90.2	42.3	-1.65	3.52e-15	down	0.137	0.594	-	0.0471	0.925	-	-0.0346	0.931	-	0.308	0.489	-
AT5G14600	13.6	9.08	6.82	1.65	3.42	0.432	-0.811	0.0222	down	-1.06	0.00275	Ortho	-1.1	0.00504	Mag	-2.04	9.37e-09	Ortho	-1.23	0.00451	Mag
AT5G14880	75.2	37.1	78.8	54.2	71.6	41.4	-1.27	4.05e-09	down	0.00536	0.988	-	0.466	0.112	-	-0.139	0.646	-	0.22	0.578	-
AT5G14890	1.92	6.21	4.53	6.52	1.13	1.97	1.43	0.000132	Up	1.18	0.00237	Ortho	-0.786	0.29	-	-0.831	0.0678	-	-0.763	0.232	-
AT5G15150	1.34	0.534	1.98	1	0.743	0	-1.43	0.0405	down	0.534	0.51	-	0	1	-	-0.889	0.304	-	0	1	-
AT5G15660	0.0179	1.09	0	2.04	0	6.21	3.97	8.16e-05	Up	-1.55	0.458	-	0.585	0.758	-	-1.43	0.55	-	1.86	0.334	-
AT5G15802	14.9	11.2	4.89	5.09	14.3	12.5	-0.646	0.046	down	-1.66	7.49e-08	Ortho	0.454	0.296	-	-0.1	0.838	-	0.243	0.7	-
AT5G15920	14.6	5.45	18.3	8.11	23.8	5.62	-1.61	0.0044	down	0.242	0.733	-	0.18	0.909	-	0.638	0.367	-	-0.545	0.637	-
AT5G16490	1.82	4.26	14.4	20.6	1.86	5.61	0.973	0.0086	Up	2.94	1.44e-17	Ortho	-0.511	0.24	-	0.00591	1	-	0.17	0.804	-
AT5G16530	3.34	0.131	1.24	0.61	9.57	12.8	-4.58	1.32e-13	down	-1.48	0.00862	Ortho	1.92	0.00204	Mit	1.49	0.00938	Para	2.5	0.000613	Mit
AT5G16630	21.4	51.1	98.2	77.7	8.88	7.65	0.995	0.000208	Up	2.14	8.15e-17	Ortho	-1.54	0.000221	Mit	-1.33	1.47e-06	Para	-1.4	0.0426	Mit
AT5G16715	135	54.7	100	74.4	123	58.7	-1.55	2.82e-11	down	-0.495	0.0476	Ortho	0.861	0.115	-	-0.202	0.515	-	0.245	0.594	-
AT5G18100	42.5	77.6	15.4	14.2	30.2	29.9	0.625	0.00673	Up	-1.52	5.79e-12	Para	-0.97	0.00976	Mit	-0.533	0.0328	Para	-0.868	0.0205	Mit
AT5G18290	7.35	4.52	2.64	4.21	3.16	17.3	-0.937	0.0182	down	-1.54	8.92e-05	Ortho	1.1	0.0419	Mit	-1.28	0.00203	Ortho	2.77	0.000502	Mit
AT5G19860	31.7	125	226	749	30.8	92	1.73	1.57e-18	Up	2.8	7.15e-48	Ortho	-0.202	0.656	-	-0.0776	0.805	-	-0.373	0.157	-
AT5G20260	0	0.126	44.3	136	0.229	9.69	2.56	0.0333	Up	12.4	5.08e-19	Ortho	1.6	0.00548	Mag	4.79	0.00252	Ortho	3.39	0.272	-
AT5G21030	0.13	0.961	0.0231	0.777	0.0305	0.329	2.33	0.00185	Up	-2.8	0.043	Para	0	1	-	-2.13	0.126	-	-0.678	0.45	-
AT5G22790	14.5	27.2	17.6	11.9	12.7	9.92	0.673	0.00271	Up	0.231	0.355	-	-1.38	0.000122	Mit	-0.218	0.442	-	-1.18	0.00469	Mit
AT5G24450	35.8	80.7	25.3	37.9	19	22	0.93	4.98e-05	Up	-0.545	0.0227	Para	-0.606	0.12	-	-0.961	5.8e-05	Para	-0.977	0.0952	Mit
AT5G26742	981	590	596	349	868	399	-0.978	0.000379	down	-0.771	0.00589	Ortho	-0.0377	0.957	-	-0.229	0.523	-	-0.386	0.351	-
AT5G26760	34.3	58.6	27	40.4	28.5	25.1	0.526	0.0186	Up	-0.402	0.0793	-	-0.202	0.691	-	-0.32	0.212	-	-0.93	0.0629	Mit
AT4G08920	260	113	241	74.8	221	107	-1.44	6.28e-10	down	-0.172	0.538	-	-0.481	0.237	-	-0.286	0.326	-	0.152	0.8	-
AT4G10060	192	108	70.5	46.6	79.6	41.1	-1.07	0.00388	down	-1.52	2.91e-05	Ortho	0.24	0.826	-	-1.33	0.000479	Ortho	-0.107	0.921	-
AT4G11175	129	81.6	49.7	25.9	140	78.6	-0.906	0.0133	down	-1.44	5.46e-05	Ortho	-0.24	0.536	-	0.0693	0.913	-	-0.169	0.816	-
AT4G11670	19.1	33	9.62	17.4	25.8	46	0.552	0.00804	Up	-1.04	3.35e-07	Para	0.0605	0.934	-	0.383	0.0992	-	0.0762	0.876	-
AT4G11680	15.9	35.6	18.4	24	14.6	19.6	0.919	1.36e-06	Up	0.155	0.491	-	-0.725	0.0595	Mit	-0.169	0.504	-	-0.699	0.0576	Mit
AT4G12120	6.32	27.4	13.8	17.7	12.7	22.6	1.84	3.92e-11	Up	1.06	0.000263	Ortho	-1.62	0.0135	Mit	0.945	0.00201	Ortho	-1.2	0.136	-
AT4G12300	15.3	38.4	63.7	108	61.9	92.4	1.08	5.93e-13	Up	2.01	6.77e-44	Ortho	-0.512	0.0439	Mit	1.96	4.57e-41	Ortho	-0.697	0.0865	Mit
AT4G12610	32.1	52	40.7	52.5	51.4	60.6	0.455	0.00784	Up	0.297	0.0927	-	-0.326	0.26	-	0.637	0.000225	Ortho	-0.456	0.292	-
AT4G04900	0.575	0.0753	1.69	0.573	4.3	4.77	-2.99	2.38e-05	down	1.46	0.00858	Para	0.0704	0.949	-	2.84	1.2e-07	Para	0.71	0.212	-
AT4G05390	29.4	17.6	22.7	24.8	39.1	54	-0.953	1e-05	down	-0.418	0.0665	-	0.838	0.0287	Mit	0.387	0.118	-	1.18	0.00457	Mit
AT4G05430	0.931	0.368	0.973	1.33	0.468	0.758	-1.5	0.0108	down	0.049	0.954	-	0.678	0.23	-	-1.02	0.132	-	0.941	0.257	-
AT4G02050	17.7	33.7	5.74	16.4	15.5	38.5	0.678	0.0233	Up	-1.69	4.57e-09	Para	0.411	0.727	-	-0.23	0.548	-	0.36	0.563	-
AT4G01883	81.1	60.7	21.7	25.5	34.2	25.2	-0.666	0.0437	down	-1.96	2.42e-10	Ortho	0.606	0.0459	Mit	-1.29	8.31e-05	Ortho	-0.0241	0.992	-
AT4G01460	41	12.8	44.9	13.2	67.8	8.05	-1.87	5.4e-05	down	0.0627	0.924	-	-0.0447	0.946	-	0.68	0.228	-	-1.29	0.0117	Mag
AT4G01360	2.37	17.9	11.8	46.4	7.39	109	2.7	3.71e-09	Up	2.36	5.41e-07	Ortho	-0.642	0.608	-	1.69	0.000756	Ortho	1.15	0.421	-
AT4G01030	20.8	51.3	36.3	74.4	7.75	9.77	1.05	0.00511	Up	0.769	0.0488	Ortho	-0.25	0.837	-	-1.48	0.000155	Para	-0.926	0.185	-
AT4G01010	4.22	13.3	1.25	5.76	0.676	4.41	1.38	0.00866	Up	-1.77	0.00134	Para	0.197	0.827	-	-2.67	3.34e-06	Para	0.212	0.9	-
AT4G00940	1.8	3.52	14	30.4	1.57	8.01	0.75	0.0311	Up	2.93	1.08e-20	Ortho	0.36	0.668	-	-0.219	0.651	-	1.29	0.0192	Mag
AT4G00850	5.16	14.4	58.8	95.9	1.92	5.62	1.24	1.29e-07	Up	3.47	3.73e-54	Ortho	-0.611	0.146	-	-1.47	2.43e-08	Para	-0.0693	0.911	-
AT4G00480	15.5	6.84	18.4	10.9	27.1	8.76	-1.37	2.69e-05	down	0.222	0.564	-	0.408	0.441	-	0.789	0.0271	Para	-0.432	0.353	-
AT4G38470	43.1	28.5	4.24	7.84	20.2	20.7	-0.796	0.0237	down	-3.38	3.28e-24	Ortho	1.42	0.0752	Mit	-1.11	0.0021	Ortho	0.602	0.349	-
AT4G39050	62.5	30.8	36.4	22.8	59.5	12.5	-1.24	0.0112	down	-0.833	0.107	-	0.324	0.749	-	-0.134	0.865	-	-1.21	0.193	-
AT4G39390	12.7	25.6	12.5	17.2	11.1	30.6	0.784	0.00279	Up	-0.0541	0.876	-	-0.499	0.324	-	-0.217	0.525	-	0.458	0.201	-
AT4G37920	54.7	26.1	22.7	10.7	173	92.3	-1.29	0.000784	down	-1.32	0.000694	Ortho	-0.000281	1	-	1.62	4.24e-05	Para	0.146	0.854	-
AT4G37380	5.32	2.65	2.78	1.71	6.49	3.24	-1.23	0.000252	down	-0.994	0.00384	Ortho	0.346	0.445	-	0.23	0.607	-	-0.0259	0.98	-
AT4G36945	9.61	24.9	22.9	32.9	16.2	23.4	1.12	8.13e-06	Up	1.21	1.3e-06	Ortho	-0.801	0.0468	Mit	0.729	0.00777	Ortho	-0.802	0.119	-
AT4G36840	8.32	13.9	0	0.0376	13.3	28.5	0.495	0.0136	Up	-10.2	7.69e-22	Para	-0.721	0.0307	Mit	0.635	0.00206	Ortho	0.366	0.128	-
AT4G36600	0.205	15.5	0.22	2.11	0	3.24	5.65	1.93e-22	Up	0.0737	0.945	-	-2.46	0.0764	Mit	-4.72	0.000373	Para	-1.96	0.102	-
AT4G36520	17.4	5.71	19.3	6.04	16.5	2.01	-1.77	0.00933	down	0.0568	0.958	-	-0.0235	1	-	-0.177	0.879	-	-1.04	0.497	-
AT4G36070	0.0573	0	16.7	21.4	0	0	-3.17	0.0123	down	7.97	1.43e-34	Para	0.363	0.312	-	-3.03	0.0328	Ortho	0	1	-
AT4G34600	2.71	1.36	1.25	1.16	1.35	0.373	-1.22	0.012	down	-1.19	0.0181	Ortho	0.585	0.066	Mit	-1.08	0.0464	Ortho	-0.433	0.324	-
AT4G34370	20.1	57.3	27.8	59.4	27.4	76.2	1.27	4.73e-18	Up	0.417	0.00759	Ortho	-0.387	0.206	-	0.403	0.0153	Ortho	-0.00819	1	-
AT4G33945	27.9	45.2	18.7	17	14.2	22.3	0.461	0.00685	Up	-0.621	0.000227	Para	-0.812	0.0225	Mit	-1.01	2.93e-09	Para	-0.0304	0.946	-
AT4G33490	14.3	94	277	347	19.6	44.7	2.46	3.99e-29	Up	4.24	2.39e-85	Ortho	-2.3	0.000128	Mit	0.412	0.123	-	-1.47	0.00208	Mit
AT4G32950	1.05	0.213	5.17	5.76	0.711	0.998	-2.37	0.000245	down	2.24	0.000155	Para	1.17	0.122	-	-0.598	0.448	-	1.36	0.00607	Mit
AT4G32920	38.6	206	45.2	144	98.4	508	2.14	4.07e-14	Up	0.16	0.653	-	-0.745	0.288	-	1.29	1.85e-05	Ortho	-0.0433	0.995	-
AT4G32605	18.8	11	146	198	23.5	32	-0.991	6.67e-07	down	2.93	1.96e-56	Para	1.13	0.00116	Mit	0.302	0.194	-	1.12	0.00207	Mit
AT4G32570	81.7	36.2	23	4.62	56.4	9.16	-1.41	1.72e-08	down	-1.89	1.51e-14	Ortho	-0.978	0.0385	Mag	-0.583	0.0387	Ortho	-1.31	0.000875	Mag
AT4G32285	68.5	113	76.5	103	79	80.8	0.472	0.0496	Up	0.0995	0.726	-	-0.289	0.469	-	0.157	0.614	-	-0.678	0.312	-
AT4G32040	29.2	58.4	33.7	44.4	47.1	55	0.763	5.88e-08	Up	0.161	0.314	-	-0.591	0.0311	Mit	0.656	6.72e-06	Ortho	-0.767	0.0304	Mit
AT4G31420	29.7	88.2	50.2	77	26.6	85.5	1.32	6.19e-09	Up	0.714	0.00248	Ortho	-0.927	0.0226	Mit	-0.196	0.521	-	0.12	0.898	-
AT4G31300	107	239	101	166	95	190	0.915	7.76e-11	Up	-0.143	0.379	-	-0.43	0.114	-	-0.213	0.211	-	-0.154	0.584	-
AT4G31115	30.8	69.5	7.09	5.42	31.5	38.5	0.914	0.00786	Up	-2.18	5.58e-11	Para	-1.46	0.00201	Mit	-0.00345	1	-	-0.875	0.232	-
AT4G31020	4.25	2.28	16.2	13.9	0.89	1.12	-1.09	0.00411	down	1.9	9e-08	Para	0.606	0.188	-	-2.23	2.46e-08	Ortho	0.977	0.0216	Mit
AT4G30662	1.63	20.4	0	0.165	0	0.0519	3.26	6.19e-09	Up	-7.84	1.56e-10	Para	-2.77	0.000121	Mit	-7.72	9e-10	Para	-3.09	8.92e-06	Mit
AT4G30640	0.0235	0.279	0.0821	0.974	0.0537	2	2.63	0.0181	Up	1.87	0.273	-	1	0.104	-	1.26	0.552	-	1.58	0.164	-
AT4G30560	4.24	8.63	33.6	38.6	14	21.3	0.78	0.0158	Up	2.94	4.96e-23	Ortho	-0.671	0.162	-	1.68	1.02e-07	Ortho	-0.271	0.674	-
AT4G29230	2.42	4.87	3.16	3.37	4.1	14.2	0.759	0.0149	Up	0.325	0.348	-	-1.03	0.0367	Mit	0.708	0.0363	Ortho	0.6	0.433	-
AT4G28770	37.1	104	13.7	23.1	40.4	93.4	1.24	3.51e-10	Up	-1.48	7.7e-14	Para	-0.742	0.0309	Mit	0.0901	0.765	-	-0.264	0.416	-
AT4G28650	11.5	29	25.6	58.1	12.4	25.3	1.08	0.000419	Up	1.1	0.000357	Ortho	-0.0736	0.913	-	0.0732	0.888	-	-0.302	0.745	-
AT4G28350	2.66	8.94	6.58	12.6	1.9	9.66	1.45	0.00136	Up	1.25	0.00728	Ortho	-0.531	0.481	-	-0.544	0.344	-	0.463	0.758	-
AT4G28210	53.1	38.4	28.3	22.6	45.1	31.9	-0.71	0.0256	down	-0.964	0.00203	Ortho	0.108	0.838	-	-0.28	0.479	-	-0.0281	0.983	-
AT4G28130	0	0.0895	230	179	0.00994	1.08	2.72	0.0293	Up	14.8	9.7e-32	Ortho	-0.36	0.332	-	0.703	0.788	-	1	0.166	-
AT4G27750	19	33.3	30.2	44	30.5	48.8	0.573	4.87e-07	Up	0.617	3.99e-08	Ortho	-0.232	0.367	-	0.651	1.73e-08	Ortho	-0.11	0.758	-
AT4G27710	72.8	34.8	141	79.3	277	90.1	-1.3	0.000179	down	0.9	0.0118	Para	0.226	0.685	-	1.87	1e-07	Para	-0.564	0.386	-
AT4G27460	0.265	2.64	0.0769	1.56	0	0.0846	2.87	2.34e-05	Up	-1.82	0.059	-	-0.379	0.678	-	-5.1	0.000186	Para	-1.7	0.00256	Mit
AT4G26830	1.81	0.873	1.3	4.17	2.41	2.6	-1.29	0.0183	down	-0.559	0.353	-	1.8	0.00376	Mit	0.334	0.646	-	0.752	0.289	-
AT4G26300	103	58.9	60.8	48.1	143	73.7	-1.04	4.32e-08	down	-0.82	1.87e-05	Ortho	0.467	0.195	-	0.434	0.042	Para	-0.155	0.769	-
AT4G24860	1.33	0.683	17	12.9	2.37	0.929	-1.17	0.0187	down	3.61	1.84e-16	Para	-0.172	0.843	-	0.776	0.152	-	-0.567	0.445	-
AT4G23540	26	10.9	24.2	7.95	27.9	4.31	-1.48	4.38e-05	down	-0.17	0.706	-	-0.288	0.627	-	0.0388	0.962	-	-1.25	0.0574	Mag
AT4G22140	34.1	27.1	26.2	23.2	28.4	28.5	-0.561	2.02e-05	down	-0.428	0.00127	Ortho	0.151	0.513	-	-0.307	0.0341	Ortho	0.319	0.144	-
AT4G21770	52.3	14.2	24	18.2	45.8	36.8	-2.09	1.51e-16	down	-1.17	6.18e-06	Ortho	1.46	0.00181	Mit	-0.233	0.488	-	1.5	0.00165	Mit
AT4G21190	32.9	20.3	75	66.4	31.9	19.2	-0.933	0.00507	down	1.14	0.000542	Para	0.507	0.0251	Mit	-0.0897	0.866	-	-0.0334	0.977	-
AT4G21120	0.878	3.37	3.33	2.27	0.99	3.27	1.62	0.00235	Up	1.89	0.000552	Ortho	-1.58	0.0292	Mit	0.135	0.886	-	-0.193	0.856	-
AT4G20970	0.875	3.53	86.1	66.1	7.29	19.5	1.74	0.00129	Up	6.61	3.24e-37	Ortho	-1.73	0.0711	Mit	3.05	3.36e-08	Ortho	-0.0494	0.997	-
AT4G20940	27.5	4.13	34.5	3.56	32.4	2.9	-2.91	7.38e-13	down	0.276	0.578	-	-0.622	0.41	-	0.197	0.749	-	-0.708	0.159	-
AT4G20930	9.89	41.4	6.89	16.8	5.96	12.6	1.83	1.19e-10	Up	-0.549	0.0808	-	-0.788	0.073	Mit	-0.762	0.0193	Para	-1.04	0.18	-
AT4G20900	0	0.279	3.55	4.05	0.811	0.754	4.16	8.1e-05	Up	8.76	2.16e-15	Ortho	0.222	0.654	-	6.64	1.06e-08	Ortho	-0.193	0.649	-
AT4G19130	2.35	1.24	1.53	1.99	5.11	1.93	-1.11	0.03	down	-0.665	0.227	-	0.794	0.145	-	1.08	0.0488	Para	-0.469	0.469	-
AT4G19003	22	43.6	11.9	12.4	28.3	36.1	0.74	0.00719	Up	-0.944	0.000558	Para	-0.882	0.0171	Mit	0.327	0.322	-	-0.6	0.299	-
AT4G18590	24.3	18.2	8.89	6.92	8.81	9.29	-0.649	0.0188	down	-1.51	9.94e-09	Ortho	0.0193	0.985	-	-1.5	3.5e-08	Ortho	0.423	0.447	-
AT4G18270	15.2	49.3	10.1	6.44	35.4	34.3	1.44	4.57e-05	Up	-0.655	0.0862	-	-2.24	4.2e-06	Mit	1.18	0.00178	Ortho	-1.7	0.0108	Mit
AT4G17740	61	50.5	70.4	106	79.3	97.6	-0.527	9.35e-05	down	0.142	0.345	-	0.86	0.00045	Mit	0.319	0.0297	Para	0.574	0.014	Mit
AT4G17180	8.35	4.43	2.05	0.927	14.2	7.36	-1.14	6.58e-05	down	-2.07	6.7e-13	Ortho	0.0109	1	-	0.726	0.0176	Para	-0.074	0.889	-
AT4G17085	5.48	12.9	124	224	1.89	3.09	0.984	0.00692	Up	4.48	6.1e-40	Ortho	-0.256	0.754	-	-1.58	4.32e-05	Para	-0.692	0.15	-
AT4G16807	2.71	0.898	0.54	0	3.32	1.03	-1.74	0.000576	down	-2.36	1.07e-05	Ortho	0.222	0.733	-	0.258	0.725	-	-0.11	0.89	-
AT4G16620	0.524	2.41	2.49	4.02	1.49	10.1	1.93	5.39e-06	Up	2.22	2.28e-07	Ortho	-0.379	0.51	-	1.49	0.00155	Ortho	1.32	0.047	Mag
AT4G16600	0.104	0.632	0.423	0.121	0.175	0.302	2.14	0.0112	Up	2.06	0.0363	Ortho	-1.39	0.0768	Mit	0.773	0.556	-	-0.807	0.141	-
AT4G16400	190	92.6	2.31	5.44	1.81	3.38	-1.26	0.00273	down	-6.42	1.1e-55	Ortho	1.92	0.0037	Mit	-6.76	2.5e-59	Ortho	1.65	0.00485	Mit
AT4G16141	43.9	10.4	44.8	3.46	29.7	2.84	-2.28	8.85e-11	down	-0.0255	0.965	-	-1.38	0.00297	Mag	-0.6	0.154	-	-1.06	0.056	Mag
AT4G15290	0.0479	0	6.63	0.311	0	0	-3.37	0.0152	down	7.15	2.48e-10	Para	-2.63	0.000156	Mag	-2.5	0.181	-	0	NaN	-
AT4G14690	62.8	2.56	7.35	64.1	20.4	1920	-4.55	5.42e-12	down	-3.08	1.31e-05	Ortho	7.13	3.63e-05	Mit	-1.61	0.0423	Ortho	10.7	0.00049	Mit
AT4G14640	0.501	0.102	173	296	0.0199	0	-2.58	1.89e-06	down	8.34	9.79e-243	Para	1.36	0.0023	Mit	-4.62	4.99e-05	Ortho	0.585	0.0788	Mit
AT4G14510	40	21.3	66.1	93.3	31.8	9.46	-1.14	0.00486	down	0.664	0.121	-	1.39	0.0311	Mit	-0.402	0.428	-	-0.761	0.376	-
AT4G14180	1.4	2.76	12.6	14	0.977	1.07	0.728	0.033	Up	3.12	1.83e-24	Ortho	-0.358	0.321	-	-0.564	0.176	-	-0.316	0.588	-
AT4G14147	6.58	17.3	7.77	13.6	6.64	10.3	1.15	5.51e-06	Up	0.192	0.524	-	-0.482	0.236	-	-0.0264	0.964	-	-0.698	0.202	-
AT5G37300	10.7	206	19.3	135	43.7	205	3.75	1.39e-08	Up	0.81	0.308	-	-1.39	0.425	-	1.94	0.0118	Ortho	-1.92	0.345	-
AT5G37740	4.72	12.9	12.7	488	22.2	171	1.18	0.0194	Up	1.41	0.0057	Ortho	3.89	0.00029	Mag	2.21	1.58e-05	Ortho	1.61	0.00615	Mag
AT5G42070	84.6	20.4	52.3	207	74	37.9	-2.26	1.21e-09	down	-0.742	0.0663	-	3.97	2.21e-05	Mit	-0.238	0.653	-	1.07	0.08	Mit
AT5G40570	3.74	7.47	45.5	88.7	4.78	5.94	0.76	0.00177	Up	3.57	1.67e-58	Ortho	0.109	0.81	-	0.333	0.255	-	-0.617	0.26	-
AT5G40550	5.37	21.2	8.3	15	7.03	9.6	1.76	2.06e-13	Up	0.605	0.0195	Ortho	-1.04	0.00323	Mit	0.37	0.215	-	-1.41	0.00211	Mit
AT5G40530	15.7	11.3	13.4	13.5	15.1	13.5	-0.717	0.00827	down	-0.279	0.349	-	0.455	0.152	-	-0.107	0.79	-	0.288	0.499	-
AT5G39400	0.0681	0.273	1.79	8.07	0.0199	2.12	1.66	0.0471	Up	4.74	9.68e-09	Ortho	1.71	7.5e-05	Mag	-1.64	0.325	-	1.58	0.0642	Mag
AT5G47680	32.4	21.1	17.4	10	20.7	12.6	-0.846	0.00057	down	-0.934	0.00013	Ortho	-0.143	0.746	-	-0.685	0.00919	Ortho	-0.0382	0.969	-
AT5G47635	0.251	0.992	26.2	14.2	0.399	0.811	1.7	0.000196	Up	6.65	1.39e-56	Ortho	-1.99	0.000162	Mit	0.58	0.359	-	-0.684	0.24	-
AT5G45720	6.38	2.41	21.5	11.8	25.4	9.9	-1.63	1.07e-05	down	1.68	2.93e-06	Para	0.259	0.706	-	1.92	1.79e-07	Para	-0.237	0.708	-
AT5G45310	2.46	27.6	2.34	3.38	0.0624	0.59	3.03	8.66e-06	Up	-0.163	0.866	-	-2.77	0.134	-	-5.33	4.66e-08	Para	-2.81	0.199	-
AT5G43870	54.9	25.2	60.2	48.8	54.3	17.9	-1.38	1.87e-06	down	0.0637	0.869	-	0.793	0.0217	Mit	-0.0723	0.882	-	-0.434	0.36	-
AT5G43680	10.3	19.1	8.69	11.4	7.43	13.8	0.654	0.000926	Up	-0.287	0.184	-	-0.452	0.15	-	-0.513	0.0192	Para	-0.0286	0.976	-
AT5G43630	109	16.4	59.3	47.8	53.1	14.6	-2.9	4.19e-10	down	-0.944	0.0646	-	2.36	0.00774	Mit	-1.11	0.0395	Ortho	0.885	0.464	-
AT5G42880	4.11	1.71	2.57	2.13	2.84	1.21	-1.44	0.00829	down	-0.731	0.221	-	0.826	0.274	-	-0.579	0.396	-	0.196	0.818	-
AT5G42760	30.4	10.5	126	50	17	4.32	-1.76	5.51e-07	down	1.99	1.02e-08	Para	0.145	0.789	-	-0.899	0.0218	Ortho	-0.257	0.64	-
AT5G42690	4.6	2.05	14.7	11.6	8.89	12.2	-1.39	4.51e-06	down	1.62	8.93e-09	Para	0.605	0.341	-	0.899	0.0038	Para	1.35	0.00557	Mit
AT5G49160	46.9	12.5	33.4	4.38	41.6	1.36	-2.08	3.73e-05	down	-0.556	0.34	-	-0.849	0.42	-	-0.226	0.77	-	-2.38	0.0261	Mag
AT5G49900	6.34	40.3	9.16	25.6	39.8	35.1	2.39	8.7e-09	Up	0.493	0.307	-	-1.09	0.477	-	2.62	1.09e-09	Ortho	-2.67	0.0011	Mit
AT5G49920	0.158	1.1	97.8	25.5	0.583	4.57	2.36	0.000246	Up	9.22	6.48e-47	Ortho	-3.07	0.000644	Mit	1.8	0.0201	Ortho	0.705	0.676	-
AT5G50350	13.8	51	12.6	38.6	12.6	36.2	1.64	8.75e-23	Up	-0.176	0.381	-	-0.251	0.496	-	-0.175	0.438	-	-0.354	0.49	-
AT5G50400	23.5	46.4	9.37	19.8	36.9	70.3	0.756	0.000465	Up	-1.37	1.26e-10	Para	0.07	0.907	-	0.632	0.00604	Ortho	-0.0311	0.98	-
AT5G50890	8.87	3.56	11.9	6.3	17.6	12.2	-1.49	5.69e-06	down	0.411	0.252	-	0.322	0.514	-	0.988	0.00433	Para	0.587	0.268	-
AT5G51010	170	129	88.7	53	133	70.5	-0.651	0.0206	down	-0.998	0.000249	Ortho	-0.327	0.286	-	-0.391	0.226	-	-0.507	0.186	-
AT5G51700	14.7	27.2	12.3	18.7	12.5	24.8	0.654	1.45e-06	Up	-0.305	0.037	Para	-0.277	0.227	-	-0.272	0.0883	-	0.0924	0.811	-
AT5G52910	9.44	3.79	6.56	0.427	0	0	-1.47	0.0185	down	-0.566	0.461	-	-1.18	0.0749	Mag	-10.2	3e-16	Ortho	1.14	0.013	Mit
AT5G52950	8.26	3.93	7.59	0.939	9.96	1.05	-1.29	0.00196	down	-0.185	0.718	-	-1.13	0.00933	Mag	0.216	0.717	-	-1.5	0.00273	Mag
AT5G53530	27.9	65.1	9.44	19.8	44.7	114	0.981	4.64e-06	Up	-1.6	4.96e-14	Para	-0.216	0.52	-	0.644	0.00534	Ortho	0.137	0.776	-
AT5G53800	17.8	31.1	16.4	27.7	27	35.1	0.571	0.00487	Up	-0.163	0.481	-	-0.0742	0.908	-	0.56	0.00878	Ortho	-0.41	0.478	-
AT5G54870	38.9	122	12.5	21.8	29.8	127	1.39	2.48e-14	Up	-1.69	3.93e-20	Para	-0.853	0.00817	Mit	-0.433	0.0389	Para	0.428	0.144	-
AT5G54890	7.34	14	60.7	69.7	8.22	8.96	0.707	0.00361	Up	3.01	2.2e-41	Ortho	-0.69	0.0303	Mit	0.136	0.689	-	-0.734	0.103	-
AT5G55400	28.3	157	61.7	202	64.6	290	2.18	9e-11	Up	1.07	0.00233	Ortho	-0.73	0.361	-	1.13	0.00202	Ortho	-0.286	0.841	-
AT5G57035	27.3	96.7	115	271	29.2	37.4	1.56	1.55e-05	Up	2.03	1.3e-08	Ortho	-0.549	0.12	-	0.0345	0.968	-	-1.44	0.192	-
AT5G57140	6.96	12.8	28.7	29.7	5.32	7.45	0.641	0.0273	Up	2	1.04e-13	Ortho	-0.689	0.0318	Mit	-0.427	0.205	-	-0.35	0.522	-
AT5G57850	52.7	95.8	77.1	159	52.5	29.1	0.62	0.00125	Up	0.499	0.0103	Ortho	0.176	0.363	-	-0.0374	0.911	-	-1.7	1.04e-05	Mit
AT5G57910	6.18	100	69.9	321	10.5	136	3.77	1.22e-45	Up	3.48	6.85e-39	Ortho	-1.62	0.0478	Mit	0.752	0.015	Ortho	-0.229	0.861	-
AT5G57920	0.0725	0.301	0	0.147	0.233	1.34	1.62	0.0382	Up	-3.35	0.0159	Para	0	1	-	1.66	0.088	-	1.17	0.016	Mag
AT5G58360	0.797	0.0614	0.967	0.166	1.46	0.942	-3.65	2.74e-06	down	0.198	0.808	-	-0.193	0.65	-	0.8	0.299	-	0.293	0.554	-
AT5G58560	38.8	68.9	64	59.5	67.5	51.8	0.581	0.0415	Up	0.668	0.0177	Ortho	-0.914	0.000583	Mit	0.752	0.0107	Ortho	-1.21	0.0125	Mit
AT5G59740	4.56	2.37	4.52	4.12	1.52	5.19	-1.15	0.000144	down	-0.0543	0.892	-	0.579	0.137	-	-1.62	3.48e-07	Ortho	1.84	0.000581	Mit
AT5G59830	16.2	24.7	11.4	29.4	13.5	17.4	0.384	0.0335	Up	-0.554	0.00187	Para	0.688	0.0589	Mag	-0.301	0.137	-	-0.267	0.437	-
AT5G59980	6.09	3.87	7.51	1.97	7.69	0.802	-0.884	0.0383	down	0.233	0.641	-	-1.07	0.05	Mag	0.278	0.622	-	-1.76	0.00328	Mag
AT5G60160	41.6	68.5	65.5	61.7	63.1	93.5	0.471	0.0115	Up	0.603	0.000899	Ortho	-0.782	0.0431	Mit	0.551	0.00418	Ortho	-0.136	0.814	-
AT5G60790	140	276	212	437	152	468	0.737	0.00701	Up	0.559	0.0454	Ortho	0.0628	0.925	-	0.0756	0.861	-	0.639	0.476	-
AT5G62040	0.307	42	6.84	5.48	0.0418	22.9	6.52	4.79e-39	Up	4.37	2.51e-16	Ortho	-5.36	3.66e-07	Mit	-2.93	0.00378	Para	-0.519	0.878	-
AT5G62280	2.75	0.0829	2.25	0.297	4.42	0.122	-4.81	1.33e-08	down	-0.386	0.714	-	0.684	0.394	-	0.652	0.564	-	-0.485	0.383	-
AT5G62380	1.44	3.43	1.27	2.33	2.17	3.21	1	0.0201	Up	-0.227	0.672	-	-0.0651	0.929	-	0.578	0.267	-	-0.485	0.425	-
AT5G62840	34.4	12.9	27.5	15.5	49.9	14.3	-1.65	2.99e-11	down	-0.386	0.158	-	0.58	0.211	-	0.48	0.0948	-	-0.373	0.188	-
AT5G63080	12.8	22.4	5.29	3.76	7.47	10.9	0.572	0.0178	Up	-1.32	2.1e-08	Para	-1.1	0.0061	Mit	-0.818	0.00111	Para	-0.276	0.52	-
AT5G63440	17.2	14.2	56.6	38.2	10.5	13.1	-0.498	0.00591	down	1.67	3.02e-24	Para	-0.315	0.304	-	-0.735	6.31e-05	Ortho	0.488	0.0336	Mit
AT5G63550	29.7	11.3	11.4	4	18.3	4.57	-1.6	3.77e-05	down	-1.45	0.000258	Ortho	0.00588	1	-	-0.764	0.0887	-	-0.415	0.493	-
AT5G63700	31.1	15.9	32.2	17	25.5	7.92	-1.2	0.000348	down	-0.0248	0.963	-	0.0377	0.968	-	-0.357	0.396	-	-0.624	0.302	-
AT5G64470	15.3	12.8	21.4	21.1	12	8.79	-0.502	0.0101	down	0.433	0.0259	Para	0.188	0.677	-	-0.418	0.048	Ortho	-0.178	0.62	-
AT5G65090	2.16	0.329	3.35	1.85	0.337	0.574	-2.85	1.34e-08	down	0.598	0.237	-	0.613	0.416	-	-2.76	2.85e-07	Ortho	1.86	0.00556	Mit
AT5G65165	0.0705	0.887	0.0614	0.176	0	0.237	2.97	0.00041	Up	-0.295	0.843	-	-1	0.159	-	-3.24	0.0451	Para	-1	0.0712	Mit
AT5G65400	9.7	19.4	9.58	18.4	8.11	30	0.774	0.000794	Up	-0.0558	0.854	-	-0.0382	0.951	-	-0.284	0.319	-	0.813	0.0373	Mag
AT5G65440	44.4	14.4	39.9	18.8	33.1	4.76	-1.81	0.000184	down	-0.203	0.742	-	0.486	0.528	-	-0.474	0.451	-	-1.03	0.228	-
AT5G65450	10.6	7.66	1.73	1.48	29.2	38.6	-0.706	0.00108	down	-2.67	2.97e-32	Ortho	-0.0208	0.992	-	1.41	7.69e-12	Para	0.779	0.06	Mit
AT5G65810	46.4	21.3	42.3	29.3	36.1	13	-1.35	1.44e-10	down	-0.189	0.442	-	0.586	0.0236	Mit	-0.398	0.105	-	-0.285	0.287	-
AT5G67100	26.3	8.28	34.5	7.93	46	5.24	-1.84	0.000362	down	0.332	0.598	-	-0.421	0.627	-	0.745	0.236	-	-1.41	0.17	-
AT5G66820	20.2	15.1	6.42	3.32	3.95	3.53	-0.652	0.0134	down	-1.7	2.07e-11	Ortho	-0.279	0.392	-	-2.41	1.88e-20	Ortho	0.249	0.683	-
AT5G66700	0.0179	0.433	0.208	0.469	0.0206	0.0787	3.22	0.00324	Up	3.25	0.0394	Ortho	0.263	0.833	-	0.0349	1	-	-0.322	0.324	-
AT5G66480	2.28	11.7	0.845	3.91	1.82	4.35	2.1	3.03e-12	Up	-1.48	2.31e-05	Para	-0.543	0.391	-	-0.359	0.384	-	-0.728	0.296	-
AT1G09520	13.5	28.9	13.2	37.9	11.5	53.4	0.851	0.0137	Up	-0.0767	0.863	-	0.42	0.487	-	-0.261	0.562	-	1.07	0.223	-
AT1G09530	9.53	82.3	9.08	26.3	12.4	57.9	2.82	3.2e-14	Up	-0.117	0.814	-	-1.54	0.0861	Mit	0.327	0.522	-	-0.855	0.522	-
AT1G09620	171	88.5	112	60.9	163	53.5	-1.18	0.000205	down	-0.665	0.0458	Ortho	0.0736	0.922	-	-0.13	0.788	-	-0.636	0.324	-
AT1G09640	283	180	75.7	37.5	187	145	-0.886	3.22e-07	down	-1.95	2.48e-31	Ortho	-0.345	0.41	-	-0.633	0.000528	Ortho	0.286	0.375	-
AT1G09660	58.1	24.7	48.4	18	46	14.5	-1.47	3.83e-09	down	-0.321	0.25	-	-0.171	0.608	-	-0.382	0.202	-	-0.39	0.295	-
AT1G09700	15.4	11	11.9	6.22	11.7	7.1	-0.713	0.00262	down	-0.415	0.0937	-	-0.306	0.402	-	-0.435	0.102	-	-0.213	0.579	-
AT1G01250	5.04	37.8	23.2	105	8.78	74.3	2.57	1.79e-09	Up	2.16	8.28e-07	Ortho	-0.576	0.674	-	0.714	0.172	-	0.248	0.871	-
AT1G09750	226	17.8	199	46.3	74	3.41	-3.86	2.12e-57	down	-0.237	0.411	-	1.52	0.0157	Mit	-1.65	6.23e-11	Ortho	-0.54	0.418	-
AT1G09795	121	260	1.56	4.4	14.9	20.1	0.861	2.89e-11	Up	-6.33	0	Para	-0.0313	0.954	-	-3.07	1.79e-121	Para	-0.709	0.00768	Mit
AT1G09800	5.75	3.15	0.0785	0.467	9.26	1.86	-1.07	0.00185	down	-6.22	2.94e-24	Ortho	1.02	0.081	Mit	0.66	0.0842	-	-1.11	0.00469	Mag
AT1G09810	16	6.76	13.6	11.3	13	3.21	-1.47	1.21e-11	down	-0.293	0.223	-	0.827	0.00444	Mit	-0.353	0.17	-	-0.679	0.0526	Mag
AT1G09830	71.3	22	39.3	20.7	45.1	11.7	-1.93	2.66e-17	down	-0.918	9.46e-05	Ortho	0.754	0.023	Mit	-0.714	0.00451	Ortho	-0.208	0.263	-
AT1G09940	16.2	40.8	113	68.8	51.1	47.5	1.09	0.00036	Up	2.8	1.23e-21	Ortho	-1.99	0.000818	Mit	1.64	1.17e-07	Ortho	-1.38	0.0626	Mit
AT1G01240	28.4	228	21.2	179	9.36	243	2.74	6.11e-27	Up	-0.468	0.102	-	0.0383	0.988	-	-1.63	2.11e-09	Para	1.61	0.0335	Mag
AT1G09950	2.6	14.2	10.9	13.1	0.488	2.81	2.24	8.94e-06	Up	2.16	3.28e-05	Ortho	-1.72	0.0505	Mit	-2.32	7.5e-05	Para	-0.778	0.552	-
AT1G09960	4.26	15.4	12	65.9	25.3	162	1.65	2.71e-08	Up	1.49	6.15e-07	Ortho	0.775	0.379	-	2.56	3.92e-18	Ortho	1.05	0.154	-
AT1G10030	18.7	11.6	15.1	14.5	20.6	3.85	-0.896	0.0046	down	-0.342	0.326	-	0.586	0.144	-	0.115	0.811	-	-1.55	0.0111	Mag
AT1G01230	25.7	52	24.1	186	26.2	88	0.775	0.0112	Up	-0.135	0.715	-	1.9	0.000642	Mag	0.00445	1	-	0.708	0.233	-
AT1G10040	1.73	4.83	12.5	12.6	1.3	2.14	1.22	0.000124	Up	2.8	2.21e-20	Ortho	-1.06	0.0101	Mit	-0.471	0.253	-	-0.534	0.301	-
AT1G10090	31.6	112	0.817	4.88	125	206	1.57	3.66e-12	Up	-5.32	4.49e-85	Para	-0.257	0.738	-	1.95	1.09e-17	Ortho	-1.06	0.0395	Mit
AT1G10210	6.27	19.4	6.43	11.8	9.27	16.1	1.39	4.18e-11	Up	-0.0131	0.971	-	-0.708	0.0787	Mit	0.53	0.0287	Ortho	-0.82	0.0329	Mit
AT1G10270	15.9	5.15	15.4	4.02	27.4	4.31	-1.83	4.85e-07	down	-0.106	0.823	-	-0.234	0.737	-	0.728	0.0809	-	-1.05	0.0273	Mag
AT1G01200	4.45	0.623	7.49	3.39	5.49	1.84	-3	1.68e-14	down	0.726	0.0565	-	0.652	0.11	-	0.291	0.544	-	0.357	0.499	-
AT1G10350	18.1	39.3	12.5	15.8	23.8	25.6	0.88	9.85e-07	Up	-0.579	0.002	Para	-0.762	0.0197	Mit	0.347	0.0949	-	-0.974	0.00036	Mit
AT1G10360	89.2	59.4	23.7	32.2	24.3	45.1	-0.824	0.000329	down	-1.97	4.12e-19	Ortho	1.01	0.0039	Mit	-1.94	5.88e-18	Ortho	1.45	0.00242	Mit
AT1G10410	23.5	84.8	17.8	42.8	15.7	73	1.6	1.74e-09	Up	-0.438	0.136	-	-0.585	0.387	-	-0.625	0.0399	Para	0.358	0.509	-
AT1G10417	0.854	3.05	0.119	0.279	1.98	5.63	1.56	0.000433	Up	-2.89	3.29e-06	Para	-0.678	0.143	-	1.15	0.0212	Ortho	0.17	0.797	-
AT1G10500	98.2	266	42.7	112	151	414	1.17	0.000135	Up	-1.25	4.9e-05	Para	-0.0637	0.93	-	0.579	0.0992	-	0.0172	1	-
AT1G10510	99	50.2	19.7	7.92	132	89.8	-1.23	3.4e-09	down	-2.41	1.76e-32	Ortho	-0.234	0.602	-	0.354	0.149	-	0.41	0.0431	Mit
AT1G10522	48.6	21.7	20.6	6.76	68.4	24.9	-1.39	4.27e-05	down	-1.3	0.000144	Ortho	-0.398	0.359	-	0.446	0.279	-	-0.292	0.648	-
AT1G10550	1.73	0	7.37	1.24	15.9	0.688	-7.26	4.93e-10	down	2.07	0.0222	Para	-0.306	0.513	-	3.27	0.000327	Para	-1.82	0.22	-
AT1G10560	1.8	9.88	0.606	20.1	0.507	2.86	2.08	0.00496	Up	-1.59	0.0581	-	1.58	0.423	-	-1.82	0.0421	Para	-0.678	0.791	-
AT1G10570	22	34.6	52.7	63.1	28.5	26.2	0.414	0.0456	Up	1.21	2.32e-10	Ortho	-0.379	0.34	-	0.327	0.155	-	-0.763	0.147	-
AT1G10640	26.1	11.4	35.9	4.66	38.7	0.359	-1.38	0.02	down	0.406	0.563	-	-1.59	0.159	-	0.504	0.514	-	-3.57	6.22e-06	Mag
AT1G10657	43.2	7.45	37.1	6.39	69.3	3.82	-2.72	3.26e-10	down	-0.282	0.598	-	0.0309	0.976	-	0.63	0.238	-	-1.44	0.0228	Mag
AT1G10720	21.1	38.9	20.1	22.5	21	28.7	0.649	4.96e-07	Up	-0.11	0.472	-	-0.66	0.0187	Mit	-0.0426	0.838	-	-0.418	0.209	-
AT1G10770	0	1.87	0	0.0193	0.0411	0	5.89	1.01e-08	Up	-0.14	0.963	-	-1.58	0.000559	Mit	2.38	0.243	-	-1.58	0.000741	Mit
AT1G10780	9.15	4.94	5.21	2.98	7.59	1.74	-1.1	0.011	down	-0.89	0.0477	Ortho	0.0356	0.975	-	-0.318	0.577	-	-0.897	0.0142	Mag
AT1G10830	50.8	101	38.9	62.1	68.2	108	0.732	0.00263	Up	-0.443	0.0817	-	-0.324	0.246	-	0.377	0.18	-	-0.318	0.406	-
AT1G10850	35.8	13.2	52.1	17.3	53.6	5.41	-1.67	3.95e-15	down	0.49	0.0287	Para	-0.188	0.686	-	0.534	0.0238	Para	-1.7	0.000258	Mag
AT1G10865	13.4	35.1	50.8	17.8	4.94	12.3	1.16	2.15e-05	Up	1.89	1.15e-12	Ortho	-2.81	4.69e-07	Mit	-1.45	3.76e-07	Para	-0.118	0.896	-
AT1G10900	78	33.9	41.1	37.1	65	51.2	-1.45	5.47e-07	down	-0.999	0.000756	Ortho	1.06	0.0482	Mit	-0.335	0.357	-	0.852	0.231	-
AT1G10930	25.9	12	23	6.13	37.4	5.93	-1.33	0.000457	down	-0.235	0.604	-	-0.723	0.304	-	0.471	0.308	-	-1.45	0.0338	Mag
AT1G10950	124	96.9	143	119	137	111	-0.591	5.04e-07	down	0.155	0.229	-	0.0905	0.746	-	0.106	0.485	-	0.0525	0.878	-
AT1G10960	593	178	204	128	421	138	-1.96	4.93e-07	down	-1.6	5.57e-05	Ortho	1.07	0.00827	Mit	-0.545	0.255	-	0.133	0.854	-
AT1G10980	1.34	0.21	17	9.12	18.6	21.5	-2.68	1.05e-06	down	3.69	1.75e-16	Para	0.358	0.677	-	3.81	6.47e-17	Para	1.38	0.0398	Mit
AT1G11020	15.5	31.7	15.7	23.3	14.7	22.5	0.791	1.71e-10	Up	-0.0301	0.859	-	-0.456	0.0589	Mit	-0.12	0.471	-	-0.411	0.126	-
AT1G11080	2.92	0.0289	0.646	0.508	0.749	0.587	-5.62	1.12e-07	down	-2.21	0.0585	-	1.78	0.045	Mit	-1.92	0.133	-	1.78	0.0112	Mit
AT1G11112	2.22	0.437	0	0.0161	0.634	0.0586	-2.43	0.00185	down	-8.33	1.57e-09	Ortho	1.26	0.00345	Mit	-1.87	0.0719	-	0.678	0.153	-
AT1G11160	3.34	1.08	4.39	0.971	8.34	0.511	-1.79	0.000778	down	0.333	0.6	-	-0.475	0.488	-	1.27	0.029	Para	-1.75	0.000375	Mag
AT1G11180	11.5	25.7	5.84	7.67	13.9	23.7	0.9	6.47e-08	Up	-1.04	1.75e-09	Para	-0.71	0.00731	Mit	0.21	0.315	-	-0.337	0.249	-
AT1G11200	13.1	24.7	15.1	15.9	15.2	22	0.673	0.0414	Up	0.162	0.676	-	-0.792	0.0523	Mit	0.166	0.718	-	-0.394	0.447	-
AT1G11400	18.9	32	56.4	79.7	21.5	48.2	0.529	0.00538	Up	1.55	2.32e-18	Ortho	-0.226	0.592	-	0.154	0.528	-	0.397	0.488	-
AT1G11440	21.3	8.94	34.2	10.9	40.3	13.1	-1.47	1.68e-05	down	0.648	0.0739	-	-0.391	0.495	-	0.885	0.018	Para	-0.405	0.362	-
AT1G11475	32.7	25.2	37.8	28.2	54.9	62.8	-0.61	0.0344	down	0.148	0.658	-	-0.0323	0.969	-	0.712	0.0179	Para	0.539	0.337	-
AT1G11530	11.8	44.6	10.8	26.8	3.19	31.9	1.66	3.57e-06	Up	-0.175	0.699	-	-0.596	0.168	-	-1.93	3.77e-07	Para	1.12	0.272	-
AT1G11545	39.1	4.66	9.29	1.31	39.6	2.76	-3.23	9.78e-18	down	-2.11	4e-08	Ortho	0.728	0.114	-	0.00722	1	-	-0.643	0.452	-
AT1G11580	113	46.6	37.3	8.29	106	18.6	-1.44	0.000231	down	-1.6	4.69e-05	Ortho	-0.779	0.456	-	-0.105	0.872	-	-1.18	0.175	-
AT1G01090	248	149	256	216	343	190	-0.974	2.18e-08	down	-0.00557	0.984	-	0.484	0.0595	Mit	0.418	0.0315	Para	-0.122	0.647	-
AT1G11670	9.27	2.03	16.2	4.49	13.9	2.46	-2.37	3.45e-07	down	0.764	0.132	-	0.188	0.869	-	0.531	0.364	-	-0.434	0.529	-
AT1G11700	25.1	5.25	29.5	9.66	31.2	12.3	-2.48	1.34e-13	down	0.163	0.699	-	0.532	0.347	-	0.249	0.588	-	0.798	0.153	-
AT1G11710	4.9	2.23	6.29	3.32	4.47	1.99	-1.36	1.07e-06	down	0.307	0.307	-	0.0651	0.9	-	-0.185	0.618	-	0.126	0.828	-
AT1G11860	2160	713	1040	404	2010	453	-1.82	1.3e-06	down	-1.12	0.00444	Ortho	0.24	0.73	-	-0.161	0.781	-	-0.546	0.108	-
AT1G11870	65.8	44.8	45.1	27.1	84.8	49.6	-0.803	0.000131	down	-0.605	0.00451	Ortho	-0.184	0.671	-	0.311	0.206	-	-0.221	0.513	-
AT1G11910	473	1400	877	1770	485	1230	1.31	1.6e-15	Up	0.835	4.82e-07	Ortho	-0.544	0.099	Mit	-0.0179	0.962	-	-0.217	0.712	-
AT1G11925	0	0.228	0.205	1.94	0	1.58	2.95	0.0158	Up	4.71	0.00562	Ortho	1.26	0.178	-	0	1	-	1.32	0.584	-
AT1G02110	32.6	24.3	50.6	35.1	19.7	7.24	-0.649	0.0253	down	0.578	0.0484	Para	-0.102	0.861	-	-0.767	0.0116	Ortho	-0.905	0.0752	Mag
AT1G12020	20.9	2.96	17.3	2.97	23.7	12.2	-3.03	7.32e-20	down	-0.328	0.392	-	0.253	0.578	-	0.123	0.813	-	1.54	0.00423	Mit
AT1G12050	51.5	145	63.9	108	82.3	121	1.25	1.22e-12	Up	0.255	0.196	-	-0.745	0.00688	Mit	0.63	0.000885	Ortho	-0.942	0.00123	Mit
AT1G12060	8.5	6.54	9.53	6.16	8.57	8.28	-0.599	0.0202	down	0.13	0.665	-	-0.316	0.389	-	-0.00865	1	-	0.264	0.417	-
AT1G01060	146	1.14	146	3.03	234	16.6	-6.72	5.14e-23	down	-0.00304	0.997	-	0.995	0.735	-	0.646	0.503	-	2.45	0.553	-
AT1G12120	52.5	109	61.6	71.4	57.5	72.4	0.812	1.64e-06	Up	0.186	0.331	-	-0.835	0.00347	Mit	0.0902	0.714	-	-0.719	0.0262	Mit
AT1G12244	17.2	11.3	63	82.2	31.6	20.7	-0.846	0.0112	down	1.82	8.43e-09	Para	0.935	0.0247	Mit	0.833	0.0185	Para	-0.0353	0.96	-
AT1G12260	1.68	3.96	1.63	2.58	3.7	8.71	0.955	0.0023	Up	-0.136	0.735	-	-0.652	0.242	-	1.06	0.00124	Ortho	0.115	0.811	-
AT1G12320	7.82	4.56	8.39	7.28	4.17	8.81	-0.994	0.0215	down	0.0372	0.954	-	0.443	0.536	-	-0.945	0.0453	Ortho	1.54	0.05	Mit
AT1G12330	31.8	11.4	31.5	10.7	34.6	8.28	-1.72	5.74e-07	down	-0.0837	0.854	-	-0.0782	0.915	-	0.064	0.918	-	-0.512	0.27	-
AT1G12400	5.69	13.6	16.6	22.5	6.19	7.28	1.03	0.000137	Up	1.51	8.86e-09	Ortho	-0.646	0.0404	Mit	0.112	0.787	-	-0.814	0.104	-
AT1G12420	9.96	55.1	21.7	26.1	15.3	42.5	2.2	3.93e-13	Up	1.09	0.000567	Ortho	-2.08	0.000568	Mit	0.57	0.115	-	-0.926	0.26	-
AT1G12430	37.5	20.2	53.9	15.1	37.2	2.24	-1.11	0.00669	down	0.48	0.283	-	-0.924	0.0802	Mag	-0.0561	0.943	-	-2.7	0.000334	Mag
AT1G12440	94.2	62.3	44.4	46	82.8	77.3	-0.817	0.00155	down	-1.13	8.05e-06	Ortho	0.643	0.0536	Mit	-0.204	0.543	-	0.486	0.344	-
AT1G12450	8.56	16	6.2	13.7	14.7	29.4	0.668	0.0393	Up	-0.507	0.135	-	0.247	0.737	-	0.757	0.0273	Ortho	0.174	0.715	-
AT1G12500	98	14.4	43.8	6.98	78.6	7.33	-3	1.58e-34	down	-1.22	1.04e-06	Ortho	0.191	0.645	-	-0.366	0.225	-	-0.598	0.03	Mag
AT1G12520	106	83.1	97.6	89.5	118	144	-0.57	0.0387	down	-0.157	0.622	-	0.228	0.695	-	0.128	0.738	-	0.636	0.178	-
AT1G12550	7.79	4.69	21.1	27.5	14	14.9	-0.984	6.78e-05	down	1.38	3.06e-09	Para	1.02	0.00149	Mit	0.793	0.00175	Para	0.739	0.00425	Mit
AT1G12580	35.8	25.8	26.1	27.4	40.8	80.7	-0.709	0.00618	down	-0.504	0.0583	-	0.52	0.171	-	0.139	0.699	-	1.44	0.0243	Mit
AT1G12710	9.07	52.3	16.8	49.6	4.98	23.2	2.26	2.51e-14	Up	0.844	0.00761	Ortho	-0.868	0.0453	Mit	-0.916	0.00675	Para	-0.308	0.754	-
AT1G12760	46.4	113	93.1	127	53.9	163	1.05	1.4e-08	Up	0.967	1.77e-07	Ortho	-0.822	0.00936	Mit	0.183	0.447	-	0.309	0.359	-
AT1G12770	77.5	51.4	93.1	127	113	42.7	-0.832	0.000334	down	0.216	0.409	-	1.03	0.00423	Mit	0.489	0.0574	-	-0.798	0.0521	Mag
AT1G12790	3.31	6.23	0.983	0.509	0.718	0.242	0.663	0.0319	Up	-1.81	3.59e-08	Para	-0.771	0.0866	Mit	-2.26	1.23e-10	Para	-1.58	0.00131	Mit
AT1G12830	19.9	13.6	12.1	8.7	18.2	22.2	-0.779	3.18e-05	down	-0.761	4.62e-05	Ortho	0.181	0.535	-	-0.155	0.525	-	0.851	0.00366	Mit
AT1G12890	0.127	1.08	6.36	10.1	0.0454	0.641	2.5	0.000456	Up	5.47	9.2e-14	Ortho	-0.585	0.531	-	-1.73	0.172	-	-0.585	0.397	-
AT1G12900	4790	891	1650	594	2830	706	-2.64	9.19e-13	down	-1.59	3.08e-05	Ortho	0.953	0.0784	Mit	-0.807	0.061	-	0.428	0.527	-
AT1G12970	8.22	22.9	14.8	21.3	18.5	28.9	1.24	1.03e-11	Up	0.804	1.57e-05	Ortho	-0.877	0.00748	Mit	1.14	1.16e-09	Ortho	-0.754	0.0252	Mit
AT1G02260	12.3	51.3	4.13	4.16	8.81	15.6	1.82	4.25e-11	Up	-1.6	2.27e-08	Para	-1.88	0.00484	Mit	-0.499	0.134	-	-1.21	0.0127	Mit
AT1G13030	13.5	4.44	11.6	3.54	15.6	3.28	-1.8	4.75e-05	down	-0.296	0.58	-	-0.0615	0.96	-	0.148	0.835	-	-0.644	0.325	-
AT1G13060	103	202	73.2	100	86.1	161	0.734	4.89e-09	Up	-0.535	2.55e-05	Para	-0.523	0.0138	Mit	-0.292	0.0396	Para	-0.0783	0.819	-
AT1G13080	69.8	3.09	1.57	1.07	132	40.8	-4.67	2.45e-35	down	-5.57	1.51e-46	Ortho	3.86	8.28e-06	Mit	0.861	0.0472	Para	2.48	0.00861	Mit
AT1G02270	33.8	60.6	98.2	176	52	52.4	0.588	0.00124	Up	1.48	6.72e-18	Ortho	0.0271	0.964	-	0.565	0.00304	Ortho	-0.8	0.0146	Mit
AT1G13160	42.6	13.7	34.1	12.9	37.5	11	-1.85	2.37e-05	down	-0.381	0.459	-	0.23	0.777	-	-0.251	0.691	-	-0.13	0.911	-
AT1G13170	35.7	27.3	26.3	18.1	50.3	19.2	-0.617	0.0435	down	-0.485	0.122	-	-0.135	0.83	-	0.455	0.184	-	-0.978	0.0638	Mag
AT1G13195	6.66	33.9	57.3	107	7.99	50	2.09	2.69e-20	Up	3.06	6.88e-43	Ortho	-1.33	0.00027	Mit	0.225	0.467	-	0.29	0.652	-
AT1G13210	24.4	51.3	12.2	8.71	16	11	0.836	0.0449	Up	-1.03	0.0137	Para	-1.51	0.00371	Mit	-0.641	0.176	-	-1.54	0.0289	Mit
AT1G13250	31.6	15.2	40.7	16.3	11.5	5.44	-1.25	0.00145	down	0.348	0.44	-	-0.264	0.738	-	-1.48	0.000317	Ortho	0.0676	0.948	-
AT1G13380	24.3	14.3	22.4	9.98	40.6	50.4	-0.989	0.000557	down	-0.153	0.658	-	-0.335	0.391	-	0.706	0.0229	Para	1.03	0.0103	Mit
AT1G13390	23.1	64.4	18.2	31.5	5.28	32.6	1.25	1.2e-05	Up	-0.368	0.247	-	-0.672	0.243	-	-2.16	1.31e-13	Para	0.948	0.26	-
AT1G02310	0.26	14	50.2	147	0.383	33.8	5.24	9.5e-32	Up	7.47	1.35e-58	Ortho	-2.06	0.22	-	0.427	0.56	-	1.22	0.583	-
AT1G13470	3.21	13.8	11.3	2.87	27	124	1.76	0.00163	Up	1.75	0.00254	Ortho	-3.44	0.00193	Mit	2.99	2.1e-07	Ortho	0.376	0.776	-
AT1G13560	87.8	82.3	63.3	95.5	76.1	105	-0.334	0.0337	down	-0.52	0.000585	Ortho	0.674	0.00208	Mit	-0.249	0.153	-	0.557	0.0262	Mit
AT1G13570	13.3	30.6	55.2	39.5	8.3	16	0.967	2.6e-05	Up	2.01	7.81e-20	Ortho	-1.62	0.00155	Mit	-0.717	0.00432	Para	-0.299	0.589	-
AT1G13635	0.515	0.115	3.5	1.84	0.119	0.0519	-2.09	0.0231	down	2.74	0.00344	Para	0.144	0.896	-	-2.2	0.0572	-	0.807	0.000631	Mit
AT1G13730	50.5	21.6	25.6	7.52	30.6	6.89	-1.47	1.45e-10	down	-1.05	6.07e-06	Ortho	-0.462	0.191	-	-0.791	0.00142	Ortho	-0.844	0.0443	Mag
AT1G13790	5.29	2.01	11.6	9.61	10.7	2.31	-1.61	0.000601	down	1.05	0.0303	Para	0.726	0.182	-	0.939	0.0734	-	-0.911	0.153	-
AT1G02370	10.6	5.01	9.9	1.49	11	1.78	-1.3	2.88e-06	down	-0.157	0.643	-	-1.17	0.00433	Mag	0.0124	0.997	-	-1.03	0.00155	Mag
AT1G13880	24.3	53.4	22	52.5	21.9	62.1	0.883	0.00772	Up	-0.197	0.614	-	0.122	0.883	-	-0.192	0.674	-	0.358	0.593	-
AT1G13930	470	3900	637	2400	2170	3190	2.77	4.86e-20	Up	0.366	0.297	-	-1.14	0.00506	Mit	2.16	4.94e-12	Ortho	-2.5	0.000631	Mit
AT1G13960	13.6	63.1	50.1	108	10.1	87.7	1.94	1.11e-10	Up	1.82	1.63e-09	Ortho	-1.05	0.0503	Mit	-0.493	0.178	-	0.838	0.521	-
AT1G14030	64.3	32.4	56.6	30.3	32	11.2	-1.23	1.21e-07	down	-0.239	0.368	-	0.0876	0.891	-	-1.06	1.13e-05	Ortho	-0.473	0.195	-
AT1G02390	3.16	20.4	1.28	10.5	1.02	36.9	2.38	4.92e-09	Up	-1.36	0.00231	Para	-0.0558	0.998	-	-1.66	0.000368	Para	1.83	0.201	-
AT1G14170	5.08	49.7	12.2	32	15.3	64.7	3.01	2.25e-18	Up	1.22	0.000846	Ortho	-1.63	0.0029	Mit	1.55	2.95e-05	Ortho	-0.913	0.41	-
AT1G14260	1.35	0.729	2.97	1.32	1.16	0.204	-1.1	0.0163	down	1.08	0.0132	Para	-0.415	0.255	-	-0.243	0.698	-	-0.678	0.0642	Mag
AT1G14270	109	85.3	57.8	42.5	92.9	52	-0.601	0.00367	down	-0.973	1.13e-06	Ortho	-0.0798	0.832	-	-0.281	0.247	-	-0.483	0.075	Mag
AT1G14350	17	4.27	90.2	59.5	42	10.2	-2.18	1.53e-07	down	2.36	9e-09	Para	1.19	0.0137	Mit	1.26	0.00506	Para	-0.125	0.91	-
AT1G14400	112	243	78.7	116	116	298	0.875	0.000194	Up	-0.557	0.0218	Para	-0.548	0.0986	Mit	0.0198	0.974	-	0.242	0.719	-
AT1G14410	50.1	30.9	14.5	2.78	47	17.2	-0.922	0.0139	down	-1.86	2.91e-07	Ortho	-1.36	0.0126	Mag	-0.136	0.811	-	-0.711	0.121	-
AT1G14420	0.0902	0	0.556	0.363	0.0503	0	-3.72	0.00411	down	2.63	0.0446	Para	-0.585	0.114	-	-0.959	0.628	-	0	NaN	-
AT1G14530	7.38	43.7	5.39	31.3	7.63	78.1	2.29	8.58e-12	Up	-0.501	0.193	-	-0.0775	0.955	-	0.00187	1	-	0.791	0.535	-
AT1G02450	0.28	1.72	8.65	1.8	0.19	0.0601	2.24	0.0029	Up	4.9	2.42e-10	Ortho	-2.79	0.0252	Mit	-0.574	0.633	-	-1	0.418	-
AT1G14600	6.04	2.38	3.5	3.26	4.76	4.01	-1.56	1.19e-05	down	-0.844	0.023	Ortho	0.937	0.0428	Mit	-0.4	0.365	-	1.04	0.00613	Mit
AT1G14610	148	61.2	81	39.5	154	36	-1.49	0.000299	down	-0.928	0.032	Ortho	0.261	0.794	-	-0.00514	1	-	-0.797	0.351	-
AT1G14660	7.46	14.9	0.966	1.94	14.7	17.9	0.748	5.57e-06	Up	-3.01	2.95e-45	Para	-0.305	0.403	-	0.926	2.86e-08	Ortho	-0.638	0.0567	Mit
AT1G14685	34	91.4	19.4	16.7	33	38.9	1.19	8.08e-16	Up	-0.861	1.38e-08	Para	-1.61	4.71e-05	Mit	-0.0834	0.704	-	-1.17	0.00223	Mit
AT1G02470	0.596	47.6	46.4	72.5	1.37	94	5.85	1.5e-37	Up	6.21	8.39e-40	Ortho	-4.38	0.00543	Mit	1.1	0.054	-	0.226	0.959	-
AT1G14700	38.2	16.1	38	13.8	244	311	-1.47	8.84e-06	down	-0.0543	0.905	-	-0.217	0.592	-	2.61	1.34e-15	Para	1.53	0.000642	Mit
AT1G14710	83.3	60.5	2.26	1.19	52.6	19.9	-0.698	0.00312	down	-5.26	2.08e-107	Ortho	-0.0764	0.869	-	-0.717	0.00377	Ortho	-0.902	0.036	Mag
AT1G14840	57.1	17.6	49.8	17.3	57.7	21.8	-1.89	0.000223	down	-0.267	0.676	-	0.166	0.879	-	-0.0529	0.964	-	0.28	0.794	-
AT1G14920	61.5	35.2	33.6	27.8	56.9	25.2	-1.04	0.000137	down	-0.937	0.000674	Ortho	0.54	0.153	-	-0.173	0.645	-	-0.354	0.415	-
AT1G14980	132	67.6	83.3	45	49.8	35	-1.19	7.89e-05	down	-0.722	0.0207	Ortho	0.0815	0.88	-	-1.44	2.95e-06	Ortho	0.452	0.477	-
AT1G14990	9.85	25.9	7.07	5.28	7.41	11.7	1.16	1.24e-05	Up	-0.525	0.0668	-	-1.68	0.00231	Mit	-0.436	0.169	-	-0.772	0.073	Mit
AT1G15010	2.24	9.52	1.23	11.1	0.604	9.49	1.8	0.00795	Up	-0.813	0.306	-	0.723	0.809	-	-1.85	0.0204	Para	0.927	0.668	-
AT1G15110	4.76	18.2	239	371	112	291	1.68	5.71e-09	Up	5.6	2.45e-91	Ortho	-1.11	0.0528	Mit	4.52	9.6e-59	Ortho	-0.37	0.635	-
AT1G15130	43.2	85.9	239	371	46.5	45.7	0.739	0.0408	Up	2.42	6.31e-13	Ortho	-0.336	0.561	-	0.0687	0.911	-	-0.994	0.282	-
AT1G15190	0.124	2.29	108	95.7	0.184	8.2	3.85	2.44e-16	Up	9.8	2.3e-89	Ortho	-1.98	0.000977	Mit	0.603	0.461	-	1.4	0.0785	Mag
AT1G15210	0.465	0.062	7.05	3.16	0.387	2.33	-2.48	0.0193	down	4.04	0.000136	Para	-0.678	0.463	-	-0.258	0.888	-	1.7	0.0819	Mit
AT1G15260	40.8	24.7	180	170	28.2	11.4	-0.978	0.000461	down	2.08	6.23e-15	Para	0.638	0.0709	Mit	-0.586	0.0599	-	-0.548	0.108	-
AT1G15350	11.1	62.3	13.9	45.7	15.8	96.2	2.24	3.64e-23	Up	0.27	0.309	-	-0.747	0.186	-	0.48	0.0739	-	0.112	0.918	-
AT1G15400	21.3	73.7	56.7	97.4	18.9	93.7	1.54	7.96e-09	Up	1.37	3.08e-07	Ortho	-0.977	0.00365	Mit	-0.194	0.6	-	0.519	0.553	-
AT1G15410	33.4	16.2	15.5	13.4	27.5	10.2	-1.28	1.09e-06	down	-1.17	9.53e-06	Ortho	0.782	0.0338	Mit	-0.335	0.299	-	-0.341	0.367	-
AT1G15420	26.1	15.1	19.5	9.32	23.4	20.6	-1.02	5.76e-08	down	-0.469	0.016	Ortho	-0.267	0.332	-	-0.194	0.413	-	0.544	0.13	-
AT1G15430	7.5	46	0	0	8.84	71.6	2.32	9.5e-09	Up	-10	4.01e-19	Para	-2.47	1.06e-06	Mit	0.202	0.746	-	0.432	0.814	-
AT1G15480	10.6	6.58	39.2	20.3	10.5	2.26	-0.908	0.036	down	1.82	1.06e-05	Para	-0.312	0.432	-	-0.0789	0.916	-	-1.22	0.0505	Mag
AT1G15510	17.8	8.15	13.1	7.38	13.9	4.59	-1.35	0.0007	down	-0.522	0.235	-	0.299	0.481	-	-0.417	0.406	-	-0.404	0.532	-
AT1G15570	20.1	8.48	15.8	4.35	40.4	4.35	-1.44	0.0026	down	-0.414	0.456	-	-0.567	0.418	-	0.947	0.0822	-	-1.81	0.0127	Mag
AT1G15580	2.36	8.91	1.29	1.03	0.203	2.11	1.58	0.00629	Up	-0.943	0.146	-	-1.38	0.178	-	-3.6	2.09e-07	Para	0.322	0.759	-
AT1G15670	3.21	14.6	3.25	9.38	3.09	10.7	1.93	0.000157	Up	-0.00395	0.995	-	-0.562	0.599	-	-0.0304	0.99	-	-0.4	0.721	-
AT1G15740	69.1	172	8.59	26.6	47.9	205	1.08	4.18e-09	Up	-3.05	1.66e-62	Para	0.233	0.733	-	-0.566	0.00463	Para	0.779	0.231	-
AT1G15750	164	102	53.5	25.1	147	49.9	-0.899	0.0396	down	-1.68	7.51e-05	Ortho	-0.396	0.607	-	-0.204	0.741	-	-0.856	0.278	-
AT1G15760	2.03	1.28	6.67	3.67	3.31	1.02	-0.856	0.0408	down	1.68	1.19e-05	Para	-0.417	0.264	-	0.693	0.125	-	-0.88	0.0498	Mag
AT1G15820	7600	2160	4140	1640	6630	1580	-2.01	2.6e-05	down	-0.938	0.0703	-	0.476	0.366	-	-0.255	0.718	-	-0.25	0.713	-
AT1G15880	22.2	58.9	2.57	4.2	14.7	60.2	1.17	2.28e-06	Up	-3.14	5.21e-35	Para	-0.783	0.0743	Mit	-0.622	0.0247	Para	0.569	0.0959	Mag
AT1G15950	213	107	161	116	96.1	59.3	-1.23	1.94e-05	down	-0.457	0.143	-	0.516	0.197	-	-1.21	5.16e-05	Ortho	0.301	0.635	-
AT1G15970	21.5	38.7	29.7	33.2	23.2	29.3	0.604	0.000601	Up	0.409	0.0237	Ortho	-0.666	0.00307	Mit	0.0641	0.813	-	-0.517	0.137	-
AT1G15980	414	285	104	155	245	156	-0.794	0.0188	down	-2.07	9.77e-11	Ortho	1.11	0.0272	Mit	-0.818	0.0231	Ortho	-0.113	0.782	-
AT1G16020	34	21.8	19.2	16.9	53.5	36.8	-0.887	0.000304	down	-0.891	0.00028	Ortho	0.452	0.0482	Mit	0.59	0.0273	Para	0.101	0.868	-
AT1G02640	18	2.79	15.8	12.2	9.84	4.43	-2.83	4.04e-16	down	-0.198	0.643	-	1.98	0.000846	Mit	-0.841	0.0312	Ortho	1.36	0.0774	Mit
AT1G16060	9.45	5.85	3.67	0.939	14.1	5.59	-0.886	0.00687	down	-1.39	1.73e-05	Ortho	-0.397	0.462	-	0.556	0.131	-	-0.573	0.186	-
AT1G16080	240	162	140	128	212	109	-0.818	0.000551	down	-0.836	0.000394	Ortho	0.439	0.156	-	-0.238	0.423	-	-0.388	0.129	-
AT1G02650	1.01	0.329	1.54	3.61	1.57	2	-1.84	0.00221	down	0.547	0.392	-	1.68	0.0127	Mit	0.592	0.403	-	0.941	0.228	-
AT1G16280	14.5	8.86	83.9	116	21.2	19	-0.955	9.03e-05	down	2.47	2.02e-27	Para	1.13	0.00013	Mit	0.493	0.0682	-	0.515	0.241	-
AT1G16300	12.4	25.2	2.62	5.06	3.17	29.4	0.79	0.0141	Up	-2.29	4.45e-13	Para	-0.109	0.853	-	-1.99	8.85e-10	Para	2.08	0.0102	Mag
AT1G16320	70.3	134	80	159	88.3	209	0.659	0.0118	Up	0.124	0.69	-	0.0626	0.92	-	0.275	0.387	-	0.314	0.566	-
AT1G16360	0.258	0.0718	0.46	0.255	0.812	0.563	-1.98	0.0273	down	0.761	0.4	-	0.0589	0.932	-	1.6	0.0687	-	0.129	0.799	-
AT1G16445	6.35	2.43	7.93	4.61	8.65	3.17	-1.6	3.75e-05	down	0.259	0.57	-	0.494	0.172	-	0.408	0.397	-	-0.0609	0.957	-
AT1G16500	6.71	4.12	9.43	1.37	5.36	1.83	-0.921	0.0136	down	0.454	0.256	-	-1.56	0.00331	Mag	-0.376	0.414	-	-0.67	0.176	-
AT1G16540	7.45	32	7.02	28.8	12.5	48.5	1.83	3.08e-09	Up	-0.133	0.739	-	-0.107	0.927	-	0.688	0.0527	-	-0.0825	0.961	-
AT1G16560	47.8	104	8.39	11.8	41	97.7	0.887	0.000145	Up	-2.55	4.16e-29	Para	-0.668	0.0184	Mit	-0.242	0.41	-	0.141	0.861	-
AT1G16630	10.5	4.56	4.11	0.724	13.4	2.26	-1.4	0.00377	down	-1.42	0.00423	Ortho	-0.419	0.385	-	0.307	0.644	-	-1.04	0.0242	Mag
AT1G16720	322	185	146	102	572	211	-1.05	2.51e-05	down	-1.21	9.71e-07	Ortho	0.285	0.512	-	0.767	0.00411	Para	-0.636	0.0861	Mag
AT1G16810	45.6	121	45.6	81	45.7	128	1.17	4.82e-09	Up	-0.0513	0.847	-	-0.582	0.0335	Mit	-0.0348	0.925	-	0.0696	0.919	-
AT1G16840	24.8	210	27.3	72.1	16.7	81.8	2.82	1.04e-29	Up	0.0856	0.798	-	-1.68	0.00642	Mit	-0.606	0.038	Para	-0.787	0.324	-
AT1G16870	35.8	25.8	25.7	14.9	26.1	14.3	-0.705	0.000539	down	-0.536	0.00973	Ortho	-0.302	0.338	-	-0.5	0.0239	Ortho	-0.389	0.254	-
AT1G16880	600	354	531	520	627	475	-1	0.00136	down	-0.23	0.526	-	0.725	0.0641	Mit	0.0174	0.991	-	0.356	0.309	-
AT1G16920	39.7	29.8	33.6	19.8	29.7	17.6	-0.635	0.013	down	-0.277	0.317	-	-0.31	0.556	-	-0.444	0.12	-	-0.315	0.383	-
AT1G02720	14.2	11.8	12.1	8.45	16.4	8.5	-0.517	0.0337	down	-0.276	0.287	-	-0.194	0.577	-	0.154	0.628	-	-0.602	0.15	-
AT1G17120	27.8	42.7	108	142	27.5	90.6	0.373	0.0378	Up	1.91	4.71e-32	Ortho	-0.187	0.434	-	-0.0532	0.846	-	1.1	0.0026	Mag
AT1G17145	19.1	34.1	0.199	0.208	13.4	27.3	0.601	0.000424	Up	-6.64	8.66e-75	Para	-0.818	0.0877	Mit	-0.551	0.00258	Para	0.145	0.612	-
AT1G17170	0.881	12	1.99	2.16	36.8	185	3.4	1.48e-11	Up	1.13	0.046	Ortho	-2.78	0.000323	Mit	5.36	3.19e-25	Ortho	-0.594	0.848	-
AT1G17220	681	253	2.58	1.68	601	123	-1.67	4.82e-10	down	-8.11	1.16e-191	Ortho	1.08	0.00929	Mit	-0.243	0.494	-	-0.853	0.0656	Mag
AT1G02750	11.5	22.7	9.08	12.2	14.1	32.3	0.731	0.000688	Up	-0.396	0.0853	-	-0.44	0.405	-	0.248	0.349	-	0.242	0.63	-
AT1G17280	38.3	78.8	47.4	83.6	32.9	73	0.795	5.41e-10	Up	0.257	0.0619	-	-0.208	0.474	-	-0.266	0.0738	-	0.108	0.789	-
AT1G17345	0.68	0.0193	0.663	0.0408	0.211	0.0699	-4.42	0.000148	down	-0.0836	0.97	-	0	1	-	-1.7	0.322	-	0.807	0.000631	Mit
AT1G17460	1.95	14.9	16.5	35	3.42	9.12	2.64	2e-13	Up	3.03	3.74e-17	Ortho	-1.37	0.00562	Mit	0.739	0.0887	-	-1.26	0.157	-
AT1G17510	7.33	16.6	37.1	68.8	10.3	19.7	0.947	0.000148	Up	2.3	2.41e-22	Ortho	-0.218	0.508	-	0.469	0.103	-	-0.202	0.739	-
AT1G17530	16.2	69.3	37.1	68.8	14.5	32.7	1.86	7.4e-21	Up	1.15	1.21e-08	Ortho	-1.16	0.00203	Mit	-0.195	0.468	-	-0.903	0.119	-
AT1G17600	7.24	4.16	33.4	19.7	6.11	2.09	-1.03	0.0183	down	2.15	2.05e-07	Para	-0.0449	0.958	-	-0.314	0.581	-	-0.429	0.484	-
AT1G17620	55.9	38.4	20.2	10.1	15	15.4	-0.752	0.0122	down	-1.48	2.97e-07	Ortho	-0.415	0.549	-	-1.91	7.63e-11	Ortho	0.58	0.195	-
AT1G17650	99.8	71.8	89.4	65.5	113	74.5	-0.71	0.0178	down	-0.208	0.542	-	0.0396	0.957	-	0.138	0.744	-	-0.12	0.775	-
AT1G17680	19.9	50.2	26.2	32.6	43	55.7	1.08	0.000622	Up	0.338	0.339	-	-0.993	0.144	-	1.05	0.00149	Ortho	-0.913	0.282	-
AT1G17690	33.8	17.8	30	13.1	14.8	9	-1.16	0.000137	down	-0.234	0.508	-	-0.243	0.696	-	-1.24	8.45e-05	Ortho	0.235	0.722	-
AT1G17745	27.2	385	243	184	55.4	386	3.54	8.39e-27	Up	3.14	4.07e-21	Ortho	-4.18	4.97e-05	Mit	0.973	0.00959	Ortho	-0.994	0.4	-
AT1G17830	5.16	37.6	8.84	37.8	16.7	79.9	2.61	6.85e-15	Up	0.777	0.0345	Ortho	-0.642	0.396	-	1.68	2.76e-06	Ortho	-0.467	0.717	-
AT1G17840	114	276	113	240	125	138	0.996	0.00322	Up	-0.0675	0.88	-	-0.188	0.744	-	0.0793	0.888	-	-1.13	0.0797	Mit
AT1G18070	182	130	271	260	164	370	-0.724	0.000171	down	0.526	0.00724	Para	0.418	0.272	-	-0.2	0.405	-	1.65	0.000538	Mit
AT1G18370	15.6	3.43	15.2	1.43	19	0.715	-2.31	0.000134	down	-0.0891	0.918	-	-0.721	0.501	-	0.227	0.816	-	-1.38	0.0839	Mag
AT1G18440	28.1	23.4	14.5	13.3	25.8	27	-0.506	0.00626	down	-1.01	1.43e-08	Ortho	0.134	0.644	-	-0.167	0.469	-	0.309	0.254	-
AT1G18460	99	74.6	0.0171	0.0778	70.4	223	-0.641	0.0416	down	-12.3	2.66e-32	Ortho	0.402	0.0631	Mit	-0.54	0.119	-	2.05	0.0044	Mit
AT1G18470	31.4	104	0.0171	0.0778	30.1	175	1.48	3.16e-12	Up	-10.7	2.28e-25	Para	-1.7	1.35e-06	Mit	-0.0999	0.759	-	0.804	0.0415	Mag
AT1G18500	90	48.2	58.3	47	121	41.1	-1.13	8.14e-06	down	-0.681	0.00932	Ortho	0.575	0.244	-	0.381	0.206	-	-0.663	0.226	-
AT1G18590	80.7	14.9	30.8	9.38	69	7.54	-2.6	2.61e-12	down	-1.42	0.000234	Ortho	0.722	0.178	-	-0.254	0.63	-	-0.689	0.278	-
AT1G18600	27.2	45.2	14.1	10.2	14.2	11.3	0.493	0.0333	Up	-0.997	7.52e-06	Para	-1.16	6.36e-05	Mit	-0.985	2e-05	Para	-1.01	0.00617	Mit
AT1G18620	80.9	15.9	24.5	4.76	46.8	7.51	-2.55	1.42e-09	down	-1.81	3.11e-05	Ortho	0.0785	0.967	-	-0.863	0.0813	-	-0.199	0.861	-
AT1G02860	6.51	17.3	29.6	31.1	14.2	53.7	1.18	7.44e-05	Up	2.15	8.32e-14	Ortho	-1.23	0.0244	Mit	1.12	0.000348	Ortho	0.561	0.464	-
AT1G18740	64.6	26.6	55.5	19.9	57	41.5	-1.47	0.000933	down	-0.223	0.683	-	-0.172	0.887	-	-0.162	0.816	-	0.79	0.304	-
AT1G18750	9.41	7.53	8.47	9.13	6.42	9.59	-0.57	0.0291	down	-0.213	0.46	-	0.344	0.391	-	-0.617	0.0263	Ortho	0.756	0.128	-
AT1G02870	24	16.6	29.6	31.1	19.1	8.73	-0.759	0.0013	down	0.245	0.348	-	0.552	0.139	-	-0.369	0.176	-	-0.542	0.0959	Mag
AT1G18850	20.7	7.14	34.4	20.9	27.5	10.6	-1.78	1.16e-21	down	0.676	0.000265	Para	0.725	0.00185	Mit	0.357	0.0907	-	0.106	0.797	-
AT1G18880	6.39	2.74	7.46	2.26	2.34	0.974	-1.38	0.029	down	0.147	0.86	-	-0.387	0.649	-	-1.5	0.0337	Ortho	0.3	0.825	-
AT1G18910	9.82	4.32	17	17.6	22.1	37.8	-1.38	0.0012	down	0.753	0.0951	-	1.06	0.0151	Mit	1.13	0.0137	Para	1.73	0.069	Mit
AT1G19000	333	240	199	199	127	171	-0.719	6.05e-06	down	-0.795	3.89e-07	Ortho	0.466	0.0443	Mit	-1.44	1.63e-20	Ortho	0.901	0.00152	Mit
AT1G19100	19.6	12.1	20	12.7	20.1	12.5	-0.934	2.11e-05	down	-0.0327	0.913	-	0.0016	1	-	-0.0233	0.962	-	0.0187	0.993	-
AT1G19110	59.4	38.9	54.8	71.8	52.6	55.7	-0.851	0.000279	down	-0.173	0.523	-	0.99	0.016	Mit	-0.223	0.453	-	0.678	0.186	-
AT1G19140	45	33.5	67	84.7	55.3	58.3	-0.666	6.04e-06	down	0.534	0.000262	Para	0.75	0.00138	Mit	0.252	0.137	-	0.49	0.107	-
AT1G19150	285	133	85.6	74.3	274	73.6	-1.33	0.00319	down	-1.79	6.53e-05	Ortho	0.892	0.0476	Mit	-0.109	0.885	-	-0.794	0.149	-
AT1G19180	29.1	242	84	258	17.5	277	2.79	8.97e-08	Up	1.61	0.0038	Ortho	-1.39	0.293	-	-0.7	0.293	-	0.885	0.77	-
AT1G19270	11.3	31.2	22.1	31.7	8.89	18.6	1.23	1.25e-09	Up	0.919	6.96e-06	Ortho	-0.886	0.0208	Mit	-0.395	0.101	-	-0.385	0.419	-
AT1G19300	8.14	16.4	24.1	74.5	4.86	17.2	0.771	0.0191	Up	1.54	9.28e-07	Ortho	0.681	0.23	-	-0.788	0.0275	Para	0.706	0.361	-
AT1G19320	0.0822	2.14	0.058	0.385	0.045	0.0573	4.07	1.21e-07	Up	-0.413	0.766	-	-1.38	0.0647	Mit	-0.856	0.592	-	-1.7	0.00548	Mit
AT1G19340	5.11	1.14	6.95	2.51	14.9	13.2	-2.31	9.23e-06	down	0.393	0.521	-	0.222	0.711	-	1.51	0.00707	Para	1.25	0.0552	Mit
AT1G19450	230	22.1	8.78	6.17	50.8	37.3	-3.57	3.12e-28	down	-4.74	8.67e-48	Ortho	2.89	2.54e-05	Mit	-2.22	5.75e-11	Ortho	2.89	4.67e-06	Mit
AT1G19520	40.6	15.9	41.4	16.9	51.3	12.6	-1.57	5e-06	down	-0.0357	0.944	-	0.0568	0.96	-	0.282	0.538	-	-0.69	0.268	-
AT1G19540	1.9	0.95	120	195	5.83	32.2	-1.15	0.00329	down	6	2.6e-72	Para	1.28	0.0841	Mit	1.64	7.45e-06	Para	2.94	0.000498	Mit
AT1G19610	2.43	0.207	8.91	0.236	0.827	1.15	-3.18	0.0021	down	1.88	0.133	-	-1.3	0.595	-	-1.59	0.26	-	1.87	0.0636	Mit
AT1G19660	92.3	731	39.9	173	95	977	2.69	7.83e-17	Up	-1.27	0.000173	Para	-0.87	0.358	-	-0.0131	1	-	0.38	0.504	-
AT1G19670	295	62.6	536	243	109	531	-2.32	0.0006	down	0.849	0.281	-	1.08	0.51	-	-1.5	0.0599	-	4.5	0.00231	Mit
AT1G02900	1.18	0.443	1.24	2.19	1.08	1	-1.53	0.0191	down	0.0339	0.974	-	1.38	0.14	-	-0.168	0.875	-	0.848	0.13	-
AT1G19700	58.2	35.1	6.12	3.49	25.9	14.2	-0.987	0.00093	down	-3.34	3.86e-31	Ortho	0.0914	0.92	-	-1.24	4.84e-05	Ortho	-0.0953	0.914	-
AT1G19830	0.955	0.359	1.4	0.584	0.474	0	-1.6	0.018	down	0.482	0.549	-	0.0931	0.88	-	-1.07	0.202	-	0.0931	0.849	-
AT1G19910	189	414	57.7	105	138	386	0.893	0.000543	Up	-1.75	2.02e-12	Para	-0.266	0.464	-	-0.474	0.106	-	0.352	0.595	-
AT1G19920	229	71.1	299	152	241	60.4	-1.93	1.84e-23	down	0.327	0.127	-	0.706	0.0149	Mit	0.0137	0.983	-	-0.31	0.315	-
AT1G19940	9.33	1.8	2.77	0.83	17	3.78	-2.53	2.6e-06	down	-1.8	0.00144	Ortho	0.833	0.12	-	0.838	0.197	-	0.0109	1	-
AT1G20090	82.9	50	41.8	31.2	26	15.9	-0.956	0.00197	down	-1.04	0.000732	Ortho	0.298	0.42	-	-1.71	3.09e-08	Ortho	0.0482	0.962	-
AT1G20100	68	206	76.6	162	93.7	326	1.36	5.98e-09	Up	0.118	0.684	-	-0.511	0.401	-	0.414	0.132	-	0.199	0.74	-
AT1G20180	0.0432	0.519	0.137	1.06	0.152	0.917	2.8	0.000592	Up	1.63	0.153	-	0.678	0.391	-	1.78	0.145	-	0.678	0.47	-
AT1G20200	87.3	143	34.1	30.7	57.7	58.8	0.466	0.0139	Up	-1.4	3.28e-15	Para	-0.862	0.00849	Mit	-0.637	0.000974	Para	-0.675	0.0499	Mit
AT1G20270	16.9	33.3	13.8	35.1	13.8	62.3	0.735	0.015	Up	-0.326	0.323	-	0.335	0.631	-	-0.327	0.373	-	1.17	0.0184	Mag
AT1G20300	12.7	5.69	12.9	4.3	12.4	3.39	-1.38	0.000524	down	-0.0476	0.933	-	-0.295	0.423	-	-0.0876	0.897	-	-0.558	0.162	-
AT1G20340	5730	2070	3390	1500	4250	1170	-1.68	0.000434	down	-0.812	0.116	-	0.291	0.55	-	-0.482	0.432	-	-0.385	0.47	-
AT1G20350	1.06	5.77	0.148	0.456	0.0907	0.578	2.13	3.99e-05	Up	-2.87	1.68e-05	Para	-1.22	0.0295	Mit	-3.64	3.22e-06	Para	-1.22	0.0667	Mit
AT1G20470	11.7	3.36	13.2	7.83	7.44	9.85	-2.01	4.5e-05	down	0.0864	0.898	-	0.824	0.0336	Mit	-0.72	0.228	-	1.87	0.00834	Mit
AT1G20640	38.2	22	17.6	14.8	31.3	26.5	-1.03	0.0135	down	-1.19	0.00438	Ortho	0.53	0.154	-	-0.352	0.508	-	0.532	0.569	-
AT1G20650	74.5	40.3	94.1	111	89.5	118	-1.13	3.9e-06	down	0.268	0.333	-	1.1	0.0129	Mit	0.212	0.51	-	1.26	0.000398	Mit
AT1G20693	101	408	161	141	128	168	1.71	0.000164	Up	0.609	0.231	-	-2.18	0.0129	Mit	0.282	0.663	-	-1.6	0.0829	Mit
AT1G20810	103	61.7	4.9	3.17	113	41.9	-0.98	4.32e-06	down	-4.45	1.56e-97	Ortho	0.14	0.718	-	0.085	0.795	-	-0.69	0.00421	Mag
AT1G20823	25.1	8.86	12.5	14.3	11	35.2	-1.7	1.08e-09	down	-1.04	0.000264	Ortho	1.59	0.000742	Mit	-1.21	3.66e-05	Ortho	3.01	1.72e-05	Mit
AT1G20830	30	21.8	64	60.3	54.9	50.3	-0.711	0.00123	down	1.03	1.19e-06	Para	0.355	0.342	-	0.814	0.000282	Para	0.325	0.422	-
AT1G20840	33.3	22.7	58.6	55.7	44.1	17.7	-0.743	0.0343	down	0.805	0.0215	Para	0.447	0.356	-	0.392	0.347	-	-0.735	0.223	-
AT1G20880	8.93	40.8	12.6	28	4.69	25.5	1.93	7.38e-25	Up	0.416	0.0446	Ortho	-0.94	0.102	-	-0.997	2.18e-06	Para	0.134	0.839	-
AT1G20910	21	15.2	27.9	23.2	25.8	23.2	-0.701	0.000157	down	0.36	0.0606	-	0.195	0.542	-	0.247	0.26	-	0.298	0.434	-
AT1G20950	111	37.7	115	91.2	145	26	-1.8	5.93e-20	down	-0.00862	0.979	-	1.2	0.00027	Mit	0.34	0.148	-	-0.9	0.00161	Mag
AT1G20980	86.5	186	104	125	104	116	0.856	0.0064	Up	0.218	0.548	-	-0.845	0.0372	Mit	0.222	0.591	-	-0.952	0.268	-
AT1G21060	26.6	12	10.4	13.4	44.5	12.9	-1.38	3.57e-08	down	-1.41	1.78e-08	Ortho	1.42	0.000313	Mit	0.694	0.0112	Para	-0.62	0.221	-
AT1G02065	2.13	0.833	1.02	0.663	0.837	0.165	-1.5	0.0176	down	-1.11	0.102	-	0.415	0.518	-	-1.34	0.0629	-	-0.222	0.769	-
AT1G03000	37.3	26.2	35.9	32.6	41.4	20.5	-0.743	0.00553	down	-0.117	0.718	-	0.357	0.399	-	0.0932	0.819	-	-0.502	0.317	-
AT1G21190	24.7	45.3	17.2	16.1	14	16	0.636	0.027	Up	-0.576	0.0492	Para	-0.934	0.00657	Mit	-0.847	0.00457	Para	-0.671	0.195	-
AT1G21410	21.2	157	37.6	280	65.8	603	2.63	2.54e-26	Up	0.791	0.00274	Ortho	0.0373	0.988	-	1.59	8.31e-10	Ortho	0.347	0.611	-
AT1G21480	17.7	36.4	9.57	14.9	13.2	25.6	0.794	9.09e-06	Up	-0.943	1.94e-07	Para	-0.423	0.339	-	-0.469	0.0189	Para	-0.0853	0.854	-
AT1G03030	16.9	34.4	39.8	55.3	25.5	34.8	0.778	0.00236	Up	1.18	1.94e-06	Ortho	-0.53	0.143	-	0.55	0.0508	-	-0.548	0.4	-
AT1G21500	450	170	258	131	339	97.9	-1.61	0.000417	down	-0.872	0.0742	-	0.419	0.34	-	-0.462	0.43	-	-0.387	0.492	-
AT1G21550	5.76	48.2	17.5	75.8	7.01	60.6	2.68	3.87e-07	Up	1.53	0.00669	Ortho	-0.815	0.533	-	0.215	0.801	-	0.0754	0.966	-
AT1G03040	43.4	74.5	34.1	48.3	33	71.9	0.548	0.00134	Up	-0.389	0.0265	Para	-0.284	0.287	-	-0.425	0.0217	Para	0.336	0.209	-
AT1G21670	15	161	32.6	122	12.3	29.5	3.14	1.54e-30	Up	1.05	0.000256	Ortho	-1.46	0.0445	Mit	-0.362	0.306	-	-2.13	0.000311	Mit
AT1G03050	0.667	0.13	0.14	0.235	0.0213	0.313	-2.3	0.0172	down	-2.32	0.0391	Ortho	0.807	0.197	-	-5.04	0.00107	Ortho	1.13	0.0838	Mit
AT1G21695	0.914	2.74	0.233	0.336	0.282	0.595	1.32	0.00728	Up	-2.01	0.000578	Para	-0.907	0.14	-	-1.74	0.00453	Para	-0.585	0.35	-
AT1G21730	15.6	9.28	26	8	25	4.86	-0.966	0.0292	down	0.683	0.141	-	-0.885	0.174	-	0.636	0.213	-	-1.5	0.0213	Mag
AT1G21740	8.94	3.03	9.74	5.74	16.1	3.71	-1.74	8.8e-07	down	0.103	0.821	-	0.703	0.12	-	0.834	0.0319	Para	-0.539	0.347	-
AT1G03055	14.7	5.85	6.99	1.64	3.57	0.375	-1.55	0.00353	down	-1.13	0.0441	Ortho	-0.264	0.631	-	-2.12	0.000163	Ortho	-0.571	0.42	-
AT1G21790	13.2	199	7.04	133	6.87	194	3.62	7.36e-34	Up	-0.951	0.00345	Para	0.276	0.871	-	-0.989	0.00375	Para	0.827	0.597	-
AT1G21810	5.04	3.26	7.64	3.63	6.64	1.26	-0.844	0.0308	down	0.55	0.176	-	-0.283	0.701	-	0.344	0.476	-	-1.18	0.00422	Mag
AT1G21880	30.4	19.5	19.5	10.1	27.4	2.82	-0.859	0.00283	down	-0.69	0.0187	Ortho	-0.261	0.483	-	-0.179	0.646	-	-2.41	4.98e-05	Mag
AT1G21910	12.3	1.48	3.83	2.72	1.42	0.451	-3.04	3.88e-06	down	-1.65	0.0223	Ortho	1.85	0.00903	Mit	-3	3.44e-05	Ortho	1.27	0.217	-
AT1G21980	45.5	138	96.8	189	64.1	37.2	1.33	9.51e-06	Up	1.05	0.000627	Ortho	-0.619	0.383	-	0.46	0.201	-	-2.34	0.000818	Mit
AT1G22040	16.6	38.7	23	29.1	29.4	58.4	0.963	2.11e-05	Up	0.413	0.088	-	-0.844	0.021	Mit	0.766	0.00141	Ortho	-0.193	0.7	-
AT1G22070	24.5	78.2	16	20.2	13.8	62.8	1.41	5.65e-08	Up	-0.673	0.014	Para	-1.32	0.00154	Mit	-0.905	0.00126	Para	0.496	0.32	-
AT1G03070	0.633	9.88	6.13	17.5	0.279	1.61	3.61	9.38e-22	Up	3.18	1.84e-16	Ortho	-1.22	0.0613	Mit	-1.25	0.0224	Para	-1.16	0.108	-
AT1G22160	13.9	50.8	3.55	37.9	20.5	24.5	1.57	3.56e-05	Up	-2.04	1.13e-07	Para	1.35	0.193	-	0.499	0.286	-	-1.52	0.0511	Mit
AT1G22170	10.1	29.6	82.9	49.1	13.3	19.4	1.31	3.44e-05	Up	3	6.34e-23	Ortho	-2.2	4.48e-05	Mit	0.364	0.36	-	-0.944	0.0295	Mit
AT1G22190	28.4	101	26.5	87.6	33.6	115	1.61	4.52e-05	Up	-0.0984	0.851	-	-0.1	0.957	-	0.257	0.641	-	-0.0399	0.982	-
AT1G22270	32.2	22	24.8	20.4	39.3	48.4	-0.777	0.0075	down	-0.424	0.168	-	0.258	0.465	-	0.256	0.484	-	0.83	0.184	-
AT1G22280	23.1	68.8	32.8	45.3	20.9	50.3	1.33	3.82e-08	Up	0.471	0.071	-	-1.1	0.0383	Mit	-0.173	0.605	-	-0.341	0.349	-
AT1G03090	19	71.7	12.3	92.3	24.4	85.3	1.67	7.74e-10	Up	-0.664	0.0225	Para	0.921	0.257	-	0.312	0.367	-	-0.0865	0.967	-
AT1G22480	0.0244	0.391	3.07	3.09	0.314	10.9	3.09	0.000697	Up	7.1	3.53e-09	Ortho	-0.322	0.639	-	3.89	0.00377	Ortho	2.68	0.024	Mag
AT1G22530	63.2	12.8	30.7	16.5	38.7	8.73	-2.51	2.28e-13	down	-1.08	0.00272	Ortho	1.34	0.00306	Mit	-0.736	0.0637	-	0.162	0.799	-
AT1G22540	13.4	52.6	43.8	76.9	1.06	7.04	1.7	2.38e-06	Up	1.66	4.7e-06	Ortho	-1.11	0.00496	Mit	-3.71	1.11e-21	Para	-0.0408	0.983	-
AT1G22630	95.5	42.6	29.5	8.05	116	24.1	-1.39	0.00069	down	-1.75	1.88e-05	Ortho	-0.631	0.0331	Mag	0.243	0.672	-	-1.08	0.044	Mag
AT1G22640	15.1	68.7	8.88	35.1	16.4	102	1.92	1.69e-15	Up	-0.827	0.0013	Para	-0.239	0.667	-	0.0812	0.838	-	0.468	0.487	-
AT1G22650	16.3	2.67	15.5	9.41	27	22.3	-2.77	2.32e-10	down	-0.12	0.835	-	1.55	0.00161	Mit	0.696	0.184	-	1.95	0.0166	Mit
AT1G22690	64.8	0.19	68	21.1	57.5	4.88	-8.2	3.07e-42	down	-0.00702	0.993	-	4.4	0.000751	Mit	-0.235	0.788	-	2.75	0.0195	Mit
AT1G22700	156	130	91.6	69.3	104	108	-0.509	0.0191	down	-0.818	9.04e-05	Ortho	-0.137	0.725	-	-0.634	0.00459	Ortho	0.313	0.117	-
AT1G22710	166	536	232	453	196	597	1.43	5.24e-12	Up	0.399	0.0749	-	-0.717	0.158	-	0.174	0.532	-	-0.0825	0.909	-
AT1G22850	241	157	181	240	280	247	-0.874	1.92e-05	down	-0.476	0.0249	Ortho	1.02	0.000756	Mit	0.157	0.565	-	0.436	0.209	-
AT1G03160	94.1	82.7	21.6	17.3	97.1	77.2	-0.431	0.0281	down	-2.17	5.2e-33	Ortho	-0.117	0.815	-	-0.00886	0.996	-	-0.147	0.712	-
AT1G22985	2.68	27.6	2.54	9.07	2.59	15.3	3.07	1.9e-23	Up	-0.149	0.719	-	-1.4	0.0234	Mit	-0.104	0.845	-	-0.698	0.336	-
AT1G22990	0.229	51	0.266	1.61	0.0464	40.5	6.57	6.01e-15	Up	0.104	0.945	-	-4.23	0.00148	Mit	-2.48	0.0797	-	0.0121	1	-
AT1G23010	1.83	5.81	8.42	13.8	6.46	3.66	1.41	0.00371	Up	2.18	7.2e-06	Ortho	-0.549	0.369	-	1.8	0.00045	Ortho	-1.93	0.0139	Mit
AT1G23030	60.2	9.33	25	9.46	48.4	13.9	-2.9	4.83e-27	down	-1.3	2.36e-06	Ortho	1.23	1.34e-05	Mit	-0.324	0.343	-	0.835	0.138	-
AT1G23040	3.3	42	8.26	49.8	7.31	45.7	3.37	1.78e-34	Up	1.25	1.82e-05	Ortho	-0.89	0.269	-	1.07	0.000539	Ortho	-0.844	0.475	-
AT1G03180	3.42	7.23	3.27	4.49	1.68	2.71	0.829	0.0286	Up	-0.124	0.793	-	-0.57	0.11	-	-1.08	0.00918	Para	-0.427	0.594	-
AT1G23090	29.6	23.2	74.5	75.4	55.4	51.7	-0.585	0.0188	down	1.29	3.34e-08	Para	0.362	0.347	-	0.854	0.000644	Para	0.237	0.753	-
AT1G23100	9.02	3.09	2.89	0.327	10.9	2.51	-1.73	0.000237	down	-1.7	0.000444	Ortho	-0.321	0.54	-	0.25	0.715	-	-0.39	0.599	-
AT1G23110	0.295	0.0386	0.318	0.137	0.825	0.38	-2.62	0.00623	down	0.0693	0.959	-	0.322	0.324	-	1.42	0.144	-	-0.163	0.8	-
AT1G23190	145	325	186	303	258	692	0.914	7.21e-07	Up	0.322	0.105	-	-0.458	0.18	-	0.792	3.46e-05	Ortho	0.261	0.611	-
AT1G23290	299	160	296	138	398	274	-1.13	1.57e-06	down	-0.0652	0.831	-	-0.196	0.619	-	0.382	0.167	-	0.364	0.488	-
AT1G23310	2270	923	1360	523	1860	719	-1.54	1.57e-06	down	-0.793	0.0186	Ortho	-0.0846	0.916	-	-0.353	0.386	-	-0.0708	0.942	-
AT1G23330	16.8	34.7	29.5	81.9	38.2	172	0.794	0.00241	Up	0.774	0.00316	Ortho	0.419	0.343	-	1.12	2.36e-05	Ortho	1.12	0.119	-
AT1G23340	6.04	2.14	13.2	2.48	6.86	3.71	-1.67	3e-05	down	1.11	0.00589	Para	-0.803	0.063	Mag	0.156	0.797	-	0.47	0.385	-
AT1G23360	37.6	28.3	21.5	14.5	16.2	10.3	-0.646	0.0399	down	-0.856	0.00556	Ortho	-0.157	0.664	-	-1.25	6.14e-05	Ortho	-0.22	0.636	-
AT1G23390	124	84.3	60	19.9	6.09	7.94	-0.807	0.0454	down	-1.11	0.00527	Ortho	-1.01	0.0658	Mag	-4.38	1.31e-30	Ortho	0.967	0.0709	Mit
AT1G03220	38.6	149	59.4	122	28.5	1500	1.67	0.00021	Up	0.603	0.23	-	-0.892	0.423	-	-0.465	0.422	-	3.73	0.0038	Mag
AT1G03250	34	59.6	36.1	46.9	26.7	34.4	0.558	0.00101	Up	0.0296	0.897	-	-0.438	0.017	Mit	-0.403	0.0305	Para	-0.451	0.133	-
AT1G23710	9.34	34.6	7.93	16.3	4.34	42.8	1.64	0.00015	Up	-0.25	0.64	-	-0.854	0.485	-	-1.11	0.0233	Para	1.27	0.34	-
AT1G23740	551	257	485	554	609	548	-1.34	2.73e-05	down	-0.235	0.534	-	1.29	0.00464	Mit	0.0875	0.869	-	0.945	0.0113	Mit
AT1G23800	10.8	32.2	18.7	33.1	3.76	15.5	1.32	0.0152	Up	0.814	0.168	-	-0.699	0.558	-	-1.54	0.00958	Para	0.296	0.868	-
AT1G23860	23.7	44.4	16	20.2	13.2	30.7	0.676	0.00155	Up	-0.609	0.00501	Para	-0.554	0.0949	Mit	-0.882	6.33e-05	Para	0.226	0.42	-
AT1G23880	8.59	5.4	10.5	11.2	1.12	3.23	-0.903	0.00102	down	0.247	0.421	-	0.622	0.0371	Mit	-3	5e-24	Ortho	1.62	0.00366	Mit
AT1G03290	22.8	109	88.7	174	47.4	98.6	1.99	1.95e-18	Up	1.9	4.24e-17	Ortho	-1.25	0.0523	Mit	0.998	3.98e-05	Ortho	-1.17	0.00663	Mit
AT1G24120	45.9	30.3	18.8	19.2	67.2	41	-0.843	1.49e-05	down	-1.35	1.15e-12	Ortho	0.589	0.0967	Mit	0.503	0.0174	Para	-0.106	0.802	-
AT1G24170	92.8	26.1	76.1	45.2	48.5	99.8	-2	2.73e-06	down	-0.295	0.57	-	1.05	0.05	Mit	-0.935	0.0564	-	2.8	0.00281	Mit
AT1G27120	39.2	15.7	9.1	3.62	16.6	1.88	-1.56	1.52e-10	down	-2.17	2.2e-19	Ortho	0.113	0.826	-	-1.3	2.4e-07	Ortho	-1.28	0.00615	Mag
AT1G26960	7.23	1.6	6.87	1.34	5.92	5.65	-2.37	6.6e-11	down	-0.118	0.796	-	-0.0473	0.951	-	-0.323	0.487	-	1.53	0.000207	Mit
AT1G26945	23.8	5.93	10.8	1.04	7.36	1.92	-2.21	5.84e-08	down	-1.21	0.00476	Ortho	-0.718	0.343	-	-1.73	6.85e-05	Ortho	0.252	0.706	-
AT1G26930	3.14	13.2	9.82	6.81	18	12	1.84	1.17e-06	Up	1.65	2.09e-05	Ortho	-2.39	0.00125	Mit	2.53	5.41e-11	Ortho	-2.36	0.00925	Mit
AT1G26840	5.74	3	3.3	1.78	4.59	0.516	-1.15	0.00828	down	-0.855	0.0607	-	0.22	0.616	-	-0.37	0.51	-	-1.29	0.0156	Mag
AT1G26880	217	68.5	110	36.2	147	54	-1.88	3.92e-11	down	-1.04	0.000403	Ortho	0.0692	0.896	-	-0.6	0.0679	-	0.219	0.744	-
AT1G03360	17.4	5.25	15	5.99	20.8	7.6	-1.95	3.78e-19	down	-0.268	0.27	-	0.301	0.39	-	0.213	0.444	-	0.19	0.601	-
AT1G26770	52	245	150	445	84.5	35.3	1.94	8.01e-06	Up	1.49	0.000903	Ortho	-0.654	0.7	-	0.642	0.226	-	-3.45	0.000642	Mit
AT1G26630	826	595	36.6	40.8	1010	1500	-0.7	0.0035	down	-4.53	1.93e-91	Ortho	0.626	0.0204	Mit	0.256	0.383	-	1.05	0.0331	Mit
AT1G26580	65.3	164	0.0393	0.0215	26.9	68	1.09	7.38e-10	Up	-10.7	4e-46	Para	-1.32	2.5e-05	Mit	-1.32	2.18e-13	Para	-0.00237	1	-
AT1G26570	13.4	8.83	0.0393	0.0215	17.7	10	-0.816	0.0331	down	-8.45	5.78e-25	Ortho	0.585	0.0929	Mit	0.383	0.413	-	-0.204	0.725	-
AT1G26560	89.6	38.9	0.0393	0.0215	10.5	23.3	-1.43	1.6e-05	down	-11.2	1.4e-44	Ortho	1.18	0.00645	Mit	-3.12	3.11e-21	Ortho	2.24	0.00456	Mit
AT1G26540	4.32	0.262	8.58	1.17	13.4	2.06	-4.16	4.07e-15	down	0.924	0.0662	-	0.381	0.728	-	1.58	0.00173	Para	0.186	0.858	-
AT1G26520	11.9	7.77	14.9	12.7	32.6	37.7	-0.854	5.95e-06	down	0.268	0.182	-	0.375	0.206	-	1.4	6.95e-15	Para	0.77	0.0433	Mit
AT1G03440	35.7	17.3	28.9	10	50.5	17	-1.29	1.54e-05	down	-0.379	0.253	-	-0.435	0.257	-	0.441	0.215	-	-0.51	0.178	-
AT1G26340	17.5	11.5	16.1	7.84	13.7	8.98	-0.85	0.00262	down	-0.17	0.611	-	-0.373	0.19	-	-0.411	0.213	-	-0.0316	0.971	-
AT1G26300	15.3	30.8	5.16	19.8	12.6	36.1	0.768	0.000211	Up	-1.62	6.99e-15	Para	0.868	0.0217	Mag	-0.33	0.178	-	0.462	0.324	-
AT1G26270	36	86.9	41.2	117	45	99.8	1.03	0.000383	Up	0.153	0.665	-	0.223	0.611	-	0.277	0.454	-	-0.117	0.936	-
AT1G26260	5.52	10.6	2.79	1.77	4.5	3.74	0.701	0.0164	Up	-1.04	0.000495	Para	-1.31	0.00719	Mit	-0.351	0.325	-	-1.04	0.00923	Mit
AT1G26220	40.8	18.1	3.9	1.1	40.1	17.3	-1.39	9.14e-05	down	-3.44	8.63e-23	Ortho	0.0475	0.956	-	-0.0634	0.922	-	-0.0422	0.945	-
AT1G03457	9.62	1.31	6.45	4.14	4.77	3.19	-3.05	4.04e-16	down	-0.626	0.118	-	1.74	0.00374	Mit	-1.05	0.00958	Ortho	1.82	0.000379	Mit
AT1G26190	19.4	12.2	10.1	11.3	18.4	12.2	-0.912	7.15e-05	down	-1.01	1.01e-05	Ortho	0.758	0.0644	Mit	-0.136	0.67	-	0.0908	0.873	-
AT1G26120	19.9	70	96.6	153	20	53.2	1.57	1.06e-22	Up	2.22	1.53e-45	Ortho	-1.11	0.00219	Mit	-0.0349	0.904	-	-0.405	0.184	-
AT1G25530	2.26	23.6	17.6	20.5	13.2	27.7	3.15	4.82e-23	Up	2.98	1.93e-20	Ortho	-2.72	5.11e-05	Mit	2.54	1.77e-14	Ortho	-1.89	0.0902	Mit
AT1G25440	450	162	310	31.9	598	71.7	-1.67	0.00215	down	-0.602	0.331	-	-1.76	0.00237	Mag	0.353	0.642	-	-1.57	0.00117	Mag
AT1G25350	85.6	48.7	65.9	55	83.1	41.8	-1.05	0.000401	down	-0.436	0.175	-	0.545	0.31	-	-0.1	0.83	-	-0.161	0.835	-
AT1G03550	7.09	15.1	1.17	0.441	2.15	0.909	0.833	0.025	Up	-2.65	1.66e-12	Para	-1.68	0.00193	Mit	-1.79	3.45e-06	Para	-1.58	0.0022	Mit
AT1G24575	9.15	69.2	71.4	109	6.47	63.8	2.62	1.16e-09	Up	2.94	1.4e-11	Ortho	-2.17	0.0656	Mit	-0.551	0.319	-	0.338	0.815	-
AT1G24560	31.5	61.9	33.3	60.3	29.7	33.8	0.715	0.0271	Up	0.0141	0.978	-	-0.105	0.9	-	-0.139	0.766	-	-0.773	0.397	-
AT1G24510	184	111	214	170	213	205	-0.955	2.79e-16	down	0.173	0.184	-	0.38	0.195	-	0.173	0.222	-	0.662	0.0196	Mit
AT1G24480	0.0376	0.417	3.04	5.09	0.356	1.23	2.71	0.00076	Up	6.16	2.99e-12	Ortho	0	1	-	3.01	0.0028	Ortho	0	1	-
AT1G24470	2.84	26.9	3.04	5.09	5.06	7.98	2.93	2.27e-13	Up	0.0645	0.913	-	-2.22	0.00235	Mit	0.788	0.104	-	-2.26	0.00273	Mit
AT1G03600	850	424	305	297	678	493	-1.24	6.54e-05	down	-1.54	5.04e-07	Ortho	0.967	0.00524	Mit	-0.37	0.332	-	0.543	0.285	-
AT1G24360	176	148	188	169	169	91.8	-0.488	0.00247	down	0.0437	0.831	-	0.0937	0.69	-	-0.107	0.617	-	-0.622	0.0123	Mag
AT1G24310	26	14.3	28.4	13.6	22	6.57	-1.09	3.56e-07	down	0.0906	0.733	-	-0.201	0.591	-	-0.275	0.292	-	-0.793	0.0149	Mag
AT1G03610	31.4	60.6	22.7	69.5	12.2	83.4	0.7	0.0138	Up	-0.528	0.0718	-	0.633	0.276	-	-1.41	6.84e-07	Para	1.76	0.00225	Mag
AT1G24260	0.0324	0.284	0.0197	0.215	1.65	2.44	2.51	0.00864	Up	-0.737	0.694	-	0	NaN	-	5.63	6.18e-07	Ortho	0.241	0.651	-
AT1G27290	32.4	107	3.88	18.4	9.5	98.1	1.48	9.1e-07	Up	-3.08	1.82e-24	Para	0.259	0.736	-	-1.77	1.4e-08	Para	1.56	0.00843	Mag
AT1G27300	13.8	69.1	26.3	82.4	5.24	116	2.09	1.04e-24	Up	0.896	2.42e-05	Ortho	-0.635	0.271	-	-1.41	2.14e-10	Para	2.04	0.00252	Mag
AT1G03630	444	192	456	196	822	231	-1.45	6.46e-05	down	-0.0298	0.958	-	-0.00987	1	-	0.826	0.0421	Para	-0.623	0.112	-
AT1G27385	40.4	103	24.4	51.7	41.6	72.1	1.09	9.89e-06	Up	-0.781	0.00214	Para	-0.277	0.462	-	-0.00678	1	-	-0.553	0.23	-
AT1G27400	225	55.3	147	66.7	183	57.6	-2.25	8.69e-29	down	-0.664	0.00179	Ortho	0.873	0.0108	Mit	-0.341	0.164	-	0.356	0.318	-
AT1G27440	7.88	6.17	20	24.8	20.8	25.7	-0.592	0.00562	down	1.28	6.23e-11	Para	0.548	0.0998	Mit	1.35	1.36e-11	Para	0.57	0.0647	Mit
AT1G27530	53.6	79.2	49.4	60.6	56.4	88.3	0.33	0.0408	Up	-0.168	0.331	-	-0.267	0.302	-	0.0349	0.893	-	0.0783	0.821	-
AT1G27630	12.5	161	31.9	133	18.1	144	3.44	1.05e-74	Up	1.3	2.17e-11	Ortho	-1.56	0.000622	Mit	0.494	0.0258	Ortho	-0.672	0.324	-
AT1G27680	24.3	44.6	46.3	23.2	33.7	20.9	0.646	0.0317	Up	0.886	0.00258	Ortho	-1.83	2.8e-05	Mit	0.429	0.211	-	-1.52	0.00164	Mit
AT1G27730	12.1	224	3.95	3.52	2.91	175	3.99	1.85e-22	Up	-1.55	0.000465	Para	-4.16	8.91e-05	Mit	-1.97	1.45e-05	Para	1.38	0.598	-
AT1G27760	88.2	183	55.2	94.4	71.1	187	0.784	0.000926	Up	-0.74	0.00186	Para	-0.278	0.625	-	-0.373	0.175	-	0.342	0.211	-
AT1G27770	67.2	42.5	74.3	108	36.4	21.3	-0.848	0.0273	down	0.136	0.772	-	1.19	0.0567	Mit	-0.897	0.029	Ortho	-0.0692	0.965	-
AT1G27840	20	37.5	16.1	30	17.3	32.8	0.667	0.000327	Up	-0.362	0.0655	-	-0.00774	1	-	-0.245	0.276	-	0.0018	1	-
AT1G27880	7.34	2.23	2.78	0.411	22.9	7.3	-1.9	5.58e-06	down	-1.47	0.000615	Ortho	-0.334	0.629	-	1.6	0.000233	Para	-0.154	0.831	-
AT1G27960	8.62	5.78	13.3	18.5	12.8	16.2	-0.788	0.00336	down	0.591	0.0286	Para	0.958	0.0213	Mit	0.548	0.0602	-	0.832	0.0725	Mit
AT1G27980	9.63	35.3	19.4	56.2	20.9	59.5	1.63	2.56e-15	Up	0.967	5.02e-06	Ortho	-0.316	0.614	-	1.08	7.18e-07	Ortho	-0.338	0.479	-
AT1G27990	0	0.71	19.4	56.2	0.0656	3.46	4.95	2.32e-07	Up	11.2	6.49e-24	Ortho	0.674	0.383	-	3.01	0.0402	Ortho	1.28	0.164	-
AT1G28050	5.67	108	12.3	35.6	17.1	90.1	4.01	1.24e-79	Up	1.09	1.44e-06	Ortho	-2.54	0.00265	Mit	1.58	2.21e-12	Ortho	-1.67	0.0159	Mit
AT1G28070	3.22	13.6	2.27	3.9	2.93	2.65	1.82	1.97e-08	Up	-0.549	0.14	-	-1.22	0.00435	Mit	-0.177	0.721	-	-1.98	0.00114	Mit
AT1G28110	26.1	13.1	4.74	2.71	20.2	7.46	-1.21	2.54e-05	down	-2.5	9.88e-19	Ortho	0.344	0.369	-	-0.403	0.242	-	-0.344	0.35	-
AT1G28120	37	66.9	23.9	45.7	31	79.9	0.609	0.00268	Up	-0.684	0.0007	Para	0.0688	0.867	-	-0.297	0.21	-	0.494	0.0796	Mag
AT1G28130	5.02	0.953	1.5	0.903	1.85	3.08	-2.47	1.5e-05	down	-1.75	0.00354	Ortho	0.822	0.258	-	-1.45	0.0245	Ortho	2.01	0.0407	Mit
AT1G28140	110	305	133	255	162	255	1.21	9.89e-07	Up	0.219	0.445	-	-0.527	0.0908	Mit	0.509	0.0694	-	-0.813	0.0585	Mit
AT1G28260	9.42	66.4	14.5	161	11.4	81.7	2.55	2e-15	Up	0.574	0.11	-	0.669	0.47	-	0.235	0.605	-	0.0367	1	-
AT1G03730	6.19	12.7	4.25	4.4	4.95	15	0.806	0.0382	Up	-0.563	0.174	-	-1.02	0.0109	Mit	-0.334	0.498	-	0.488	0.599	-
AT1G28290	51.9	16.3	57.6	6.98	62.8	3.38	-1.77	0.000383	down	0.146	0.823	-	-1.21	0.208	-	0.299	0.674	-	-2.29	0.0314	Mag
AT1G28310	12.2	24.8	23.8	17.2	15.8	20.1	0.788	0.008	Up	0.92	0.00181	Ortho	-1.37	0.000282	Mit	0.345	0.335	-	-0.58	0.212	-
AT1G28320	35.5	57.6	0.575	0.254	27.9	51.7	0.449	0.0429	Up	-5.99	6.93e-105	Para	-1.26	0.000547	Mit	-0.406	0.0932	-	0.199	0.732	-
AT1G28330	5.26	450	5.4	251	2.82	850	6.08	5.1e-43	Up	0.0377	0.96	-	-0.898	0.797	-	-0.861	0.124	-	1.56	0.768	-
AT1G28400	45.9	15.9	59.4	7.2	42.1	16.9	-1.71	0.00106	down	0.337	0.594	-	-1.42	0.133	-	-0.185	0.822	-	0.203	0.806	-
AT1G28430	0.0423	0	0.419	6.98	0.0351	0.0557	-3.14	0.0269	down	3.34	0.0336	Para	2.68	0.000704	Mit	-0.362	0.904	-	0	NaN	-
AT1G28440	92	50.1	87.4	43.5	95.4	33.6	-1.1	0.000271	down	-0.122	0.746	-	-0.14	0.796	-	0.00537	1	-	-0.621	0.109	-
AT1G28490	25.8	47.8	21.7	40.3	19.2	53.7	0.646	2.16e-05	Up	-0.303	0.0613	-	0.00608	1	-	-0.475	0.00398	Para	0.582	0.00426	Mag
AT1G28520	33.5	138	71.5	176	38.9	127	1.8	2.26e-25	Up	1.04	3.39e-09	Ortho	-0.718	0.0597	Mit	0.165	0.477	-	-0.329	0.658	-
AT1G28530	19.7	13.9	72.4	180	10.5	4.38	-0.738	0.00151	down	1.82	6.35e-17	Para	1.79	1.18e-05	Mit	-0.953	6.2e-05	Ortho	-0.579	0.0246	Mag
AT1G28540	9.79	28.7	8.05	16.7	8.95	20.4	1.32	4.87e-08	Up	-0.317	0.249	-	-0.469	0.211	-	-0.15	0.667	-	-0.417	0.475	-
AT1G03780	12.9	5.48	20.3	5.75	17.2	0.708	-1.42	0.0026	down	0.61	0.24	-	-0.574	0.338	-	0.366	0.559	-	-2.3	0.000261	Mag
AT1G28760	5.55	4.3	11.2	13.5	7.27	7.86	-0.61	0.0243	down	0.95	0.000185	Para	0.606	0.0399	Mit	0.339	0.274	-	0.406	0.359	-
AT1G29050	20.6	45	13.3	30.6	14.3	20.4	0.879	0.00128	Up	-0.698	0.013	Para	0.0638	0.926	-	-0.586	0.0546	-	-0.568	0.32	-
AT1G29070	553	274	232	116	566	298	-1.23	0.000935	down	-1.3	0.000504	Ortho	0.0226	0.991	-	0.0062	1	-	0.0898	0.92	-
AT1G03790	0	10.6	0.18	14.2	0	4.3	8.01	1.41e-20	Up	4.49	0.000544	Ortho	0.0614	1	-	0	1	-	-1.13	0.574	-
AT1G29220	23	44.8	28	36.5	24	28.5	0.721	8.61e-10	Up	0.231	0.0696	-	-0.575	0.0147	Mit	0.0214	0.922	-	-0.719	0.0178	Mit
AT1G29200	2	4.04	28	36.5	1.14	2.66	0.775	0.00747	Up	3.77	1.32e-47	Ortho	-0.251	0.421	-	-0.872	0.00952	Para	0.379	0.423	-
AT1G29340	56.9	121	66.2	141	46.8	165	0.845	0.0114	Up	0.182	0.646	-	0.00258	1	-	-0.315	0.449	-	0.717	0.371	-
AT1G01970	66.2	42.8	46.5	24.1	26.4	8.9	-0.874	0.00291	down	-0.559	0.0675	-	-0.308	0.305	-	-1.39	2.71e-06	Ortho	-0.87	0.069	Mag
AT1G03840	1.07	0.215	4.34	2.38	1.83	2.39	-2.42	5.59e-07	down	1.99	9.03e-08	Para	0.415	0.358	-	0.77	0.0822	-	1.35	0.00847	Mit
AT1G29470	237	106	224	111	212	59.3	-1.38	1.12e-05	down	-0.118	0.768	-	0.15	0.832	-	-0.199	0.65	-	-0.666	0.284	-
AT1G29530	45.8	17.1	14.9	17.5	49.3	8.54	-1.65	2.77e-10	down	-1.69	1.05e-10	Ortho	1.61	3.63e-05	Mit	0.0496	0.917	-	-0.981	0.000306	Mag
AT1G29630	7.88	2.63	4.04	1.37	6.19	1.97	-1.76	0.00024	down	-1.01	0.0466	Ortho	0.292	0.689	-	-0.401	0.527	-	0.0896	0.918	-
AT1G29660	437	3.93	288	3.65	403	1.23	-6.74	3.55e-31	down	-0.661	0.351	-	0.447	0.867	-	-0.155	0.882	-	-1.04	0.444	-
AT1G29790	27.2	20.8	35.3	25.8	25.1	9.52	-0.618	0.000615	down	0.337	0.0713	-	-0.0506	0.9	-	-0.156	0.499	-	-0.944	0.00184	Mag
AT1G29800	13.7	46.9	25.9	55.5	14.7	45.3	1.53	1.95e-27	Up	0.868	1.6e-09	Ortho	-0.644	0.00708	Mit	0.0483	0.839	-	-0.14	0.584	-
AT1G29820	11.5	25.1	24.1	36.7	21.2	50.2	0.898	5.94e-10	Up	1.03	5.53e-13	Ortho	-0.462	0.0786	Mit	0.847	1.29e-08	Ortho	0.147	0.762	-
AT1G03860	71	56.7	34.3	11.5	68.5	29.9	-0.555	0.0311	down	-1.11	5.54e-06	Ortho	-1.17	0.00754	Mag	-0.0807	0.836	-	-0.853	0.00635	Mag
AT1G29900	169	47.2	75.1	19.2	125	16.3	-2.05	6.91e-08	down	-1.23	0.00185	Ortho	-0.0944	0.939	-	-0.491	0.302	-	-1.06	0.177	-
AT1G03870	93.4	0.352	27.4	2.68	27.2	0.199	-7.59	3.06e-22	down	-1.82	0.042	Ortho	3.31	0.0039	Mit	-1.79	0.062	-	1.41	0.305	-
AT1G30040	6.27	3.67	1.63	3.07	4.75	3.68	-0.957	0.0351	down	-1.98	9.73e-06	Ortho	1.2	0.0173	Mit	-0.401	0.481	-	0.244	0.746	-
AT1G30090	24.7	46.4	12.9	29.6	19.2	52.3	0.663	0.00107	Up	-0.99	7.52e-07	Para	0.312	0.119	-	-0.4	0.0801	-	0.537	0.187	-
AT1G30100	0.372	3.04	0.978	2.98	1.62	1.74	2.68	1.96e-06	Up	1.36	0.0325	Ortho	-0.907	0.0295	Mit	2.11	0.000865	Ortho	-1.91	0.0745	Mit
AT1G30110	5.49	2.78	8.91	6.18	15.1	10.5	-1.19	0.000294	down	0.669	0.0457	Para	0.31	0.419	-	1.43	1.21e-05	Para	0.269	0.652	-
AT1G30130	20.8	17.7	16.7	12.8	17.2	16.8	-0.455	0.0217	down	-0.348	0.0856	-	-0.158	0.587	-	-0.299	0.181	-	0.191	0.579	-
AT1G30220	0.232	22.4	3.8	16.9	22.5	98.8	6.06	2.88e-29	Up	4.02	7.08e-12	Ortho	-2.64	0.353	-	6.58	1.02e-29	Ortho	-2.45	0.63	-
AT1G30240	16.9	8.22	6.65	1.28	23.6	15.1	-1.26	0.000291	down	-1.4	6.13e-05	Ortho	-0.835	0.0936	Mag	0.422	0.322	-	0.295	0.544	-
AT1G30280	16.4	7.04	2.04	5.07	11.8	2.21	-1.37	0.00491	down	-3.01	4.84e-10	Ortho	2.11	0.00471	Mit	-0.478	0.44	-	-0.979	0.111	-
AT1G30300	9.31	24.6	2.56	4.4	8.06	18.9	1.16	7.69e-07	Up	-1.91	8.36e-15	Para	-0.599	0.124	-	-0.237	0.443	-	-0.163	0.745	-
AT1G30330	65.5	39.8	49.4	27.1	57.5	26.8	-0.915	0.00582	down	-0.441	0.217	-	-0.137	0.886	-	-0.213	0.634	-	-0.369	0.488	-
AT1G30360	255	858	502	1040	150	451	1.47	0.000171	Up	0.925	0.0241	Ortho	-0.697	0.344	-	-0.805	0.0708	-	-0.168	0.895	-
AT1G30400	161	106	81.3	88.3	71.2	55.2	-0.841	0.0368	down	-1.04	0.00933	Ortho	0.716	0.242	-	-1.24	0.00281	Ortho	0.233	0.82	-
AT1G30440	74.3	28.8	51.6	14.7	60.4	24.7	-1.59	1.26e-07	down	-0.578	0.0739	-	-0.433	0.276	-	-0.344	0.364	-	0.0766	0.917	-
AT1G30470	81.2	60.6	94.2	59.8	78.5	43.6	-0.668	0.00108	down	0.159	0.498	-	-0.229	0.541	-	-0.102	0.726	-	-0.418	0.391	-
AT1G30475	4.16	16.6	5.61	16.5	10.5	32.1	1.76	2.54e-09	Up	0.407	0.227	-	-0.308	0.752	-	1.32	2.3e-05	Ortho	-0.205	0.76	-
AT1G30500	7.94	54	6.43	12.2	14.9	89.7	2.46	5.85e-10	Up	-0.366	0.444	-	-1.8	0.0195	Mit	0.841	0.071	-	-0.114	0.975	-
AT1G30540	12.6	32.6	12.6	16.1	13.7	20.3	1.13	3.38e-16	Up	-0.0451	0.811	-	-0.963	0.00108	Mit	0.0759	0.72	-	-0.769	0.0552	Mit
AT1G30570	23.2	14.1	225	222	31.9	13.8	-0.944	2.94e-10	down	3.24	3.07e-121	Para	0.671	0.00461	Mit	0.426	0.00784	Para	-0.444	0.153	-
AT1G30600	15.9	8.5	13.2	5.99	18	2.43	-1.12	0.00622	down	-0.315	0.503	-	-0.16	0.807	-	0.122	0.85	-	-1.62	0.0188	Mag
AT1G03960	10.8	22.5	5.75	11.3	13	19.2	0.813	9.95e-05	Up	-0.975	5.01e-06	Para	-0.14	0.752	-	0.213	0.423	-	-0.455	0.281	-
AT1G30755	4.87	27.6	0.472	1.75	2.54	20.8	2.22	1.75e-08	Up	-3.41	2.53e-14	Para	-1.05	0.0777	Mit	-0.982	0.0333	Para	0.433	0.77	-
AT1G30840	2.35	0.2	0.451	0.073	1.24	0.21	-3.54	8.84e-07	down	-2.44	0.00119	Ortho	1.38	0.00564	Mit	-0.95	0.276	-	0.7	0.0407	Mit
AT1G03970	20.2	56.3	26.2	57.4	17.5	70.4	1.24	9.18e-07	Up	0.329	0.243	-	-0.353	0.314	-	-0.241	0.464	-	0.509	0.431	-
AT1G30860	2.51	6.22	0.126	0.0209	8.48	2.2	1.01	0.0244	Up	-4.44	1.4e-13	Para	-0.951	0.0457	Mit	1.69	0.000231	Ortho	-2.46	0.00631	Mit
AT1G31010	8.69	6.82	12.2	7.53	6.14	2.16	-0.584	0.0433	down	0.436	0.14	-	-0.393	0.245	-	-0.549	0.0816	-	-0.91	0.00811	Mag
AT1G01950	32.6	14.5	41	16.8	36.2	6.07	-1.4	7.75e-06	down	0.276	0.445	-	-0.122	0.86	-	0.102	0.838	-	-1.34	0.0115	Mag
AT1G31760	4.27	2.71	10.4	16.8	4	3.29	-0.87	0.0167	down	1.24	0.000339	Para	1.21	0.017	Mit	-0.128	0.814	-	0.28	0.632	-
AT1G31770	7.07	0.921	9.96	2.12	6.04	1.42	-2.98	3.28e-07	down	0.451	0.518	-	0.318	0.799	-	-0.232	0.801	-	0.707	0.361	-
AT1G31800	202	152	115	100	213	144	-0.659	0.00325	down	-0.877	6.16e-05	Ortho	0.213	0.549	-	0.0275	0.951	-	-0.161	0.652	-
AT1G31850	43.5	94.9	80.9	144	95.8	82.6	0.915	0.000121	Up	0.889	0.000186	Ortho	-0.276	0.634	-	1.13	3.3e-06	Ortho	-1.31	0.018	Mit
AT1G04020	17.5	6.22	15.5	1.4	19.7	0.577	-1.69	0.000568	down	-0.239	0.695	-	-1.33	0.124	-	0.108	0.898	-	-2.44	0.00275	Mag
AT1G31880	2.43	5.76	3.89	4.17	2.41	3.11	1.01	0.000971	Up	0.639	0.0485	Ortho	-0.874	0.0575	Mit	-0.0247	0.977	-	-0.755	0.144	-
AT1G31920	24.1	6.61	48.7	53.4	43.2	3.52	-2.09	1.72e-09	down	0.944	0.00911	Para	1.82	0.000279	Mit	0.782	0.0464	Para	-1.52	0.0301	Mag
AT1G32080	811	515	349	381	521	321	-0.896	0.0101	down	-1.27	0.000209	Ortho	0.78	0.0677	Mit	-0.688	0.0739	-	-0.0436	0.945	-
AT1G32090	14.1	24.1	28.9	27.5	54.2	37.8	0.522	0.0154	Up	0.98	1.69e-06	Ortho	-0.824	0.0264	Mit	1.88	8.21e-21	Ortho	-1.25	0.0101	Mit
AT1G32130	72	124	102	146	78	146	0.544	0.000199	Up	0.445	0.0025	Ortho	-0.263	0.469	-	0.0723	0.731	-	0.123	0.769	-
AT1G04040	167	8.48	13.3	1.94	16.3	1.03	-4.45	2.81e-27	down	-3.7	9.97e-19	Ortho	1.83	0.00315	Mit	-3.39	2.93e-15	Ortho	0.978	0.0679	Mit
AT1G32200	124	46.9	15.8	16.5	288	109	-1.63	2.68e-07	down	-3.02	2.37e-22	Ortho	1.42	0.0018	Mit	1.16	0.00056	Para	-0.0181	0.991	-
AT1G32240	7.27	4.59	9.93	7.35	18.4	7.29	-0.911	0.000263	down	0.368	0.161	-	0.256	0.535	-	1.27	1.72e-07	Para	-0.594	0.184	-
AT1G04050	3.87	1.05	5.97	4.99	2	0.413	-2.07	5.11e-06	down	0.558	0.258	-	1.03	0.0183	Mit	-0.997	0.05	-	0.248	0.624	-
AT1G32330	11.2	17.8	10.7	17.3	13.8	15.3	0.433	0.0239	Up	-0.107	0.634	-	0.011	0.998	-	0.268	0.223	-	-0.482	0.183	-
AT1G32400	112	243	21.3	56.5	50.4	167	0.873	7.43e-10	Up	-2.45	1.14e-68	Para	0.261	0.366	-	-1.2	5.35e-17	Para	0.613	0.0156	Mag
AT1G32440	105	51.8	73.8	83.1	87.9	58.8	-1.27	1.69e-07	down	-0.568	0.0258	Ortho	1.17	0.0101	Mit	-0.31	0.299	-	0.429	0.0829	Mit
AT1G32500	143	90.7	86.5	71	115	95.3	-0.907	4.47e-07	down	-0.786	1.22e-05	Ortho	0.374	0.0585	Mit	-0.355	0.0835	-	0.379	0.103	-
AT1G04100	4.73	17.1	18.1	21.6	3.34	6.38	1.6	1.65e-13	Up	1.89	1.43e-18	Ortho	-1.39	1.05e-05	Mit	-0.552	0.0353	Para	-0.909	0.0465	Mit
AT1G32583	4.02	1.39	0.0803	0.0402	0	0	-1.73	0.000183	down	-5.72	4.27e-15	Ortho	1.15	0.00295	Mit	-9.02	3.82e-14	Ortho	1.15	0.00372	Mit
AT1G04110	12.4	5.47	18.1	21.6	20.3	2.44	-1.42	6.43e-05	down	0.476	0.222	-	1.37	0.00189	Mit	0.627	0.125	-	-1.61	0.00667	Mag
AT1G32730	10.4	8.59	8.09	9.29	8.84	13.4	-0.521	0.00593	down	-0.425	0.0267	Ortho	0.463	0.0852	Mit	-0.285	0.189	-	0.848	0.00133	Mit
AT1G32780	6.6	1.1	12.2	1.49	26.6	3.36	-2.8	1.65e-09	down	0.816	0.0984	-	-0.622	0.352	-	1.94	4.75e-05	Para	-0.84	0.106	-
AT1G32790	85.3	209	82.5	126	85.8	177	1.05	1.52e-11	Up	-0.0909	0.638	-	-0.677	0.0218	Mit	-0.0221	0.943	-	-0.242	0.448	-
AT1G32900	281	53	524	164	617	467	-2.62	9.92e-14	down	0.858	0.0237	Para	0.718	0.333	-	1.07	0.00653	Para	1.98	0.0202	Mit
AT1G32910	0.146	0	0.0205	0.237	0	0.0273	-2.9	0.00807	down	-2.73	0.0542	-	0.322	0.754	-	-4.07	0.00622	Ortho	0	1	-
AT1G04130	14.2	8.2	7.23	3.81	18.3	12.5	-1.02	1.74e-05	down	-1.02	2e-05	Ortho	-0.0357	0.966	-	0.313	0.273	-	0.268	0.609	-
AT1G32990	455	303	208	119	426	234	-0.821	0.0418	down	-1.18	0.00288	Ortho	-0.225	0.716	-	-0.139	0.819	-	-0.277	0.655	-
AT1G33040	98.1	54.7	72.7	62.9	105	63.8	-1.08	3.42e-09	down	-0.479	0.012	Ortho	0.628	0.0206	Mit	0.0592	0.839	-	0.121	0.628	-
AT1G33080	11.1	8.22	3.69	3.03	11.8	8.85	-0.665	0.0226	down	-1.64	5.74e-09	Ortho	0.293	0.423	-	0.0315	0.959	-	-0.0115	0.999	-
AT1G33170	64.6	20	92.3	18.1	77.1	19.9	-1.9	2.36e-06	down	0.467	0.308	-	-0.654	0.138	-	0.193	0.749	-	-0.257	0.552	-
AT1G33240	193	28.2	26.2	5.07	88.3	7.15	-2.97	1.51e-14	down	-2.94	5.05e-14	Ortho	0.601	0.29	-	-1.16	0.00729	Ortho	-0.758	0.134	-
AT1G33270	26.1	80.6	43	53.8	23.5	46.9	1.37	1.32e-19	Up	0.656	2.51e-05	Ortho	-1.25	0.000336	Mit	-0.205	0.285	-	-0.595	0.184	-
AT1G33360	17.8	41.9	3.72	10	23.7	52.3	0.99	1.36e-10	Up	-2.31	5.42e-44	Para	-0.00841	1	-	0.37	0.0347	Ortho	-0.0583	0.928	-
AT1G33340	7.75	0.987	36	33.2	6.93	2.35	-3.13	2.96e-13	down	2.17	1.45e-07	Para	2.2	7.06e-05	Mit	-0.192	0.76	-	1.02	0.124	-
AT1G33410	54.3	36.2	43.8	21	41.9	10.4	-0.814	0.0105	down	-0.374	0.276	-	-0.459	0.417	-	-0.424	0.255	-	-1.33	0.0248	Mag
AT1G33811	67.8	5.84	90.5	4.16	126	12.1	-3.69	2.07e-14	down	0.332	0.582	-	-0.833	0.375	-	0.816	0.168	-	0.0299	0.991	-
AT1G33840	0.0414	0	0.719	0.0424	21	2.29	-3	0.0315	down	4	0.000924	Para	-0.585	0.0181	Mag	8.91	2.26e-14	Para	-2.76	4.64e-05	Mag
AT1G33980	34.7	57.9	39.7	44.5	37	45.4	0.501	0.0117	Up	0.143	0.527	-	-0.55	0.157	-	0.0504	0.875	-	-0.416	0.452	-
AT1G34120	8.72	22.9	7.97	6.17	18.5	13.9	1.14	8.67e-07	Up	-0.195	0.479	-	-1.64	1.58e-05	Mit	1.03	1.96e-05	Ortho	-1.7	0.00422	Mit
AT1G04220	5.63	251	41	60.1	6.73	157	5.14	4.94e-57	Up	2.81	2.11e-17	Ortho	-4.68	1.1e-06	Mit	0.19	0.703	-	-0.869	0.755	-
AT1G34340	30.4	87	13.5	18.5	3.87	8.64	1.28	2.67e-14	Up	-1.2	2.78e-12	Para	-1.06	0.00292	Mit	-3.01	4.3e-61	Para	-0.449	0.134	-
AT1G34355	3.72	1.15	4.89	1.86	10.3	0.674	-1.84	0.00217	down	0.338	0.643	-	0.184	0.842	-	1.41	0.0338	Para	-1.24	0.111	-
AT1G34370	43.9	72.6	70.5	56.2	66.9	128	0.495	0.00284	Up	0.628	0.000108	Ortho	-1.03	0.00238	Mit	0.569	0.000852	Ortho	0.216	0.604	-
AT1G34380	8.34	17.4	7.72	4.92	28.9	16.2	0.829	0.00199	Up	-0.15	0.644	-	-1.48	0.000257	Mit	1.77	1.55e-11	Ortho	-1.78	0.000158	Mit
AT1G04260	10.9	20.7	10.9	21.4	14.9	27.5	0.697	0.000369	Up	-0.0336	0.899	-	-0.0107	0.994	-	0.43	0.0479	Ortho	-0.0262	0.969	-
AT1G31230	123	72.1	95.8	52.2	215	39.2	-0.987	0.00558	down	-0.403	0.304	-	-0.0991	0.91	-	0.758	0.053	-	-1.66	0.0152	Mag
AT1G04270	541	249	358	159	453	286	-1.34	1.3e-07	down	-0.644	0.0153	Ortho	-0.0534	0.934	-	-0.287	0.369	-	0.449	0.39	-
AT1G31470	5.32	16.5	10.3	17.3	3.68	16.5	1.38	8.99e-07	Up	0.904	0.0019	Ortho	-0.711	0.0177	Mit	-0.584	0.0808	-	0.531	0.44	-
AT1G31430	1.15	2.21	31.8	13.3	2.05	1.68	0.708	0.0204	Up	4.76	2.39e-73	Ortho	-1.73	7.99e-05	Mit	0.805	0.0129	Ortho	-0.772	0.0669	Mit
AT1G31410	44.6	29.4	21.7	13.8	39.3	24.5	-0.844	1.08e-05	down	-1.1	5.68e-09	Ortho	-0.0242	0.964	-	-0.237	0.311	-	-0.0735	0.896	-
AT1G31330	4330	1920	4840	1780	5060	1510	-1.41	7.12e-05	down	0.0964	0.835	-	-0.264	0.667	-	0.169	0.747	-	-0.564	0.126	-
AT1G34760	11.8	3.85	13.6	1.38	19.6	3.38	-1.85	2.73e-06	down	0.114	0.824	-	-1.24	0.0274	Mag	0.678	0.14	-	-0.735	0.104	-
AT1G35140	18.5	0.629	8.65	0.624	1.73	3.06	-4.5	2.52e-07	down	-1.04	0.346	-	1.22	0.282	-	-3.35	0.00122	Ortho	4.38	0.000984	Mit
AT1G35190	10.7	27.8	8.24	14.9	21.6	64.1	1.16	3.3e-07	Up	-0.395	0.116	-	-0.5	0.341	-	1.01	1.8e-05	Ortho	0.218	0.711	-
AT1G35260	1.7	0.138	0.0197	0.043	0.104	0.0142	-3.31	0.000598	down	-6.38	7.25e-05	Ortho	1.32	0.00772	Mit	-4.08	0.00397	Ortho	1.32	0.00941	Mit
AT1G35510	45	19.3	35	12	30.8	19.4	-1.47	1.78e-28	down	-0.417	0.00236	Ortho	-0.276	0.327	-	-0.595	1.94e-05	Ortho	0.553	0.0385	Mit
AT1G35530	3.87	1.44	7.17	1.8	18	1.61	-1.59	0.00996	down	0.821	0.226	-	-0.507	0.508	-	2.15	0.000881	Para	-1.73	0.0914	Mag
AT1G35560	26.6	2.09	17.8	1.24	15.8	1.9	-3.79	2.63e-16	down	-0.616	0.244	-	-0.0324	0.986	-	-0.773	0.168	-	0.715	0.311	-
AT1G35680	664	393	215	159	349	254	-0.984	0.00834	down	-1.68	3.82e-06	Ortho	0.319	0.542	-	-0.961	0.0162	Ortho	0.3	0.681	-
AT1G35720	343	3030	598	4060	154	1130	2.89	2.27e-17	Up	0.789	0.0334	Ortho	-0.378	0.738	-	-1.16	0.00199	Para	-0.265	0.826	-
AT1G35730	1.23	0.344	0.0171	0.113	0.168	0.102	-1.95	0.0118	down	-6.07	3.34e-06	Ortho	0.678	0.0539	Mit	-2.91	0.00175	Ortho	0.678	0.214	-
AT1G36060	0.563	0.153	0.543	0.374	14.4	8.96	-1.89	0.0367	down	-0.11	0.932	-	0.322	0.541	-	4.65	1.74e-07	Para	0.199	0.836	-
AT1G42440	61.6	32.1	51.2	21	51.2	15.2	-1.17	0.000592	down	-0.326	0.401	-	-0.321	0.567	-	-0.323	0.458	-	-0.774	0.207	-
AT1G42970	4020	1320	2030	866	3940	1220	-1.84	2.36e-07	down	-1.03	0.00558	Ortho	0.381	0.512	-	-0.0824	0.894	-	-0.0758	0.886	-
AT1G42990	34	83.9	43.2	79	48.7	157	1.07	0.000228	Up	0.327	0.316	-	-0.422	0.57	-	0.508	0.132	-	0.389	0.523	-
AT1G04400	92.8	306	78.5	247	140	457	1.47	2.32e-07	Up	-0.286	0.382	-	-0.0683	0.949	-	0.546	0.0975	-	-0.00774	1	-
AT1G43130	20.1	86.2	11.5	35.1	15.9	39	1.85	8.86e-20	Up	-0.855	6.86e-05	Para	-0.5	0.332	-	-0.378	0.126	-	-0.82	0.0141	Mit
AT1G04410	835	772	593	414	1190	743	-0.344	0.0352	down	-0.54	0.000558	Ortho	-0.405	0.0901	Mag	0.481	0.0037	Para	-0.564	0.0367	Mag
AT1G43620	26.7	113	16.2	19	31.7	38	1.83	5.5e-26	Up	-0.769	2.68e-05	Para	-1.81	3.61e-06	Mit	0.201	0.376	-	-1.76	6.22e-06	Mit
AT1G43700	34.4	84	19.7	36	24.3	86.7	1.04	7.63e-08	Up	-0.85	1.65e-05	Para	-0.449	0.279	-	-0.545	0.0111	Para	0.523	0.172	-
AT1G04430	206	75.1	67.5	30.9	91.7	42.3	-1.69	8.94e-10	down	-1.65	2.03e-09	Ortho	0.344	0.394	-	-1.2	3.47e-05	Ortho	0.341	0.407	-
AT1G43860	30.3	21.7	34.5	38.9	37.2	48.1	-0.723	0.000545	down	0.13	0.597	-	0.621	0.0576	Mit	0.245	0.332	-	0.823	0.0398	Mit
AT1G44100	49.3	21.3	48.4	28.8	117	75.5	-1.43	0.000809	down	-0.0858	0.88	-	0.453	0.457	-	1.18	0.0103	Para	0.556	0.319	-
AT1G44110	18.3	7.05	10.1	1.31	25.3	4.75	-1.56	0.0015	down	-0.92	0.082	-	-1.02	0.033	Mag	0.423	0.514	-	-0.924	0.126	-
AT1G44160	0.52	2.08	38.4	104	0.147	0.665	1.69	2.3e-05	Up	6.14	2.56e-61	Ortho	0.521	0.341	-	-1.87	0.00191	Para	-0.0857	0.908	-
AT1G44446	636	85.5	365	80.4	571	102	-3.12	4.2e-27	down	-0.861	0.00534	Ortho	0.712	0.115	-	-0.216	0.596	-	0.402	0.415	-
AT1G44770	35.5	98.2	25.2	58.3	39	125	1.23	2.48e-08	Up	-0.534	0.0223	Para	-0.263	0.519	-	0.109	0.74	-	0.212	0.605	-
AT1G44820	32.8	76.8	30.4	46.5	21	23.8	0.975	2.3e-09	Up	-0.162	0.393	-	-0.597	0.137	-	-0.693	6.77e-05	Para	-1.04	0.000325	Mit
AT1G44830	0.995	0.0691	0.685	0.18	2.56	1.83	-3.38	0.000718	down	-0.503	0.695	-	0.415	0.224	-	1.41	0.257	-	0.778	0.383	-
AT1G44960	13.5	26.8	9.48	17.3	12.1	36.8	0.749	0.000489	Up	-0.56	0.012	Para	-0.114	0.774	-	-0.207	0.452	-	0.599	0.217	-
AT1G45150	13.9	44.1	9.06	21.9	13	43.6	1.42	5.13e-15	Up	-0.666	0.000589	Para	-0.443	0.432	-	-0.14	0.584	-	0.0417	0.974	-
AT1G45180	14.3	8.11	11.8	5.8	20	19.7	-1.04	0.000119	down	-0.331	0.267	-	-0.144	0.71	-	0.446	0.153	-	0.704	0.162	-
AT1G45207	22.4	13.8	8.95	2.51	11.4	4.17	-0.915	0.000448	down	-1.36	1.31e-07	Ortho	-0.953	0.031	Mag	-1	0.000223	Ortho	-0.619	0.0274	Mag
AT1G45231	10.5	17.3	13.9	12.3	9.29	15.8	0.471	0.0389	Up	0.346	0.142	-	-0.814	0.0124	Mit	-0.233	0.399	-	0.0385	0.974	-
AT1G45249	28.4	414	46.4	506	12.9	208	3.59	8.17e-36	Up	0.655	0.0385	Ortho	-0.399	0.627	-	-1.18	0.000196	Para	0.112	0.971	-
AT1G45545	2.07	6.34	101	57	0.98	0.786	1.35	6.53e-05	Up	5.56	2.84e-69	Ortho	-2.09	5.24e-05	Mit	-1.11	0.00496	Para	-1.64	0.0027	Mit
AT1G45688	131	95.6	127	133	102	143	-0.697	0.00362	down	-0.0824	0.781	-	0.519	0.119	-	-0.398	0.145	-	0.937	0.00365	Mit
AT1G45976	17.8	65.9	25.6	54.8	26.6	69	1.63	9.5e-13	Up	0.474	0.0562	-	-0.764	0.122	-	0.536	0.0408	Ortho	-0.495	0.213	-
AT1G47128	408	2370	544	1290	492	1780	2.27	1.13e-31	Up	0.361	0.0935	-	-1.3	0.00449	Mit	0.214	0.397	-	-0.678	0.253	-
AT1G47200	50.5	44.5	68.8	65.1	62.1	62.5	-0.427	0.000437	down	0.391	0.00112	Para	0.099	0.621	-	0.249	0.063	-	0.184	0.521	-
AT1G47210	27.1	13.8	29.8	24.8	19	4.94	-1.19	4.41e-07	down	0.0897	0.763	-	0.632	0.0357	Mit	-0.554	0.0349	Ortho	-0.849	0.0173	Mag
AT1G47270	13.8	54.3	10.2	27.7	13.7	40.5	1.74	1.18e-18	Up	-0.473	0.0298	Para	-0.564	0.0519	Mit	-0.0337	0.93	-	-0.413	0.289	-
AT1G47290	23.8	18.5	24.6	15.6	47.5	26	-0.597	0.00499	down	-0.00117	0.996	-	-0.284	0.312	-	0.946	6.91e-06	Para	-0.501	0.219	-
AT1G47330	18.2	35.1	29.2	52.8	38	62.5	0.707	6.67e-05	Up	0.634	0.000358	Ortho	-0.115	0.726	-	1.02	7.47e-09	Ortho	-0.219	0.642	-
AT1G47480	1.82	0.664	5.56	7.89	1.34	2.07	-1.66	0.00264	down	1.57	0.00362	Para	1	0.184	-	-0.536	0.438	-	1	0.0151	Mit
AT1G04520	40.5	3.35	25.3	1.64	41.2	2.79	-3.77	5.73e-30	down	-0.72	0.0438	Ortho	0.0622	0.97	-	-0.0139	0.999	-	-0.38	0.267	-
AT1G47670	11.8	6.2	16.4	3.48	30.8	4.22	-1.12	0.00051	down	0.434	0.214	-	-1.09	0.0355	Mag	1.36	3.1e-05	Para	-1.73	0.000394	Mag
AT1G47740	58.7	41.8	57.3	58.4	45.1	15.9	-0.723	5.48e-06	down	-0.0892	0.643	-	0.516	0.00883	Mit	-0.418	0.0161	Ortho	-0.974	0.0011	Mag
AT1G04530	140	28.3	108	18.8	198	18.9	-2.52	1.48e-15	down	-0.441	0.22	-	-0.21	0.712	-	0.449	0.253	-	-1.06	0.00313	Mag
AT1G47750	12.1	30.5	57.3	58.4	17.5	40.7	1.09	1.44e-08	Up	2.19	3.8e-32	Ortho	-1.22	5.51e-05	Mit	0.501	0.02	Ortho	-0.103	0.7	-
AT1G04540	5.58	1.04	8.75	0.203	1.33	0.154	-2.56	7.96e-07	down	0.592	0.313	-	-1.53	0.00487	Mag	-2.11	0.00017	Ortho	0.433	0.084	Mit
AT1G48000	0.723	23.5	1.08	6.28	0.666	10.9	4.63	2.8e-22	Up	0.571	0.342	-	-1.9	0.157	-	-0.193	0.822	-	-1.06	0.56	-
AT1G48110	59.7	51.1	42.2	42	37.8	36	-0.473	0.00207	down	-0.562	0.000198	Ortho	0.222	0.518	-	-0.717	3.26e-06	Ortho	0.173	0.64	-
AT1G04555	5.73	12	3.17	5.46	7.47	17.7	0.807	0.00374	Up	-0.916	0.00143	Para	-0.217	0.611	-	0.34	0.315	-	0.224	0.668	-
AT1G04560	0	10.3	0.828	104	0.0769	721	8.03	2.58e-22	Up	6.68	1.33e-08	Ortho	2.23	0.49	-	3.24	0.0264	Ortho	6	0.418	-
AT1G48320	10.2	125	11.9	25.6	11.7	63.2	3.34	8.32e-34	Up	0.182	0.604	-	-2.47	6.26e-06	Mit	0.156	0.711	-	-1.19	0.159	-
AT1G48330	5.46	65.2	8.86	38.7	5.15	11.9	3.26	1.61e-15	Up	0.629	0.181	-	-1.3	0.0693	Mit	-0.147	0.829	-	-2.18	0.00109	Mit
AT1G48350	411	268	290	192	485	168	-0.85	0.0119	down	-0.552	0.118	-	0.0191	0.993	-	0.199	0.665	-	-0.909	0.0585	Mag
AT1G48360	8.67	26.3	11.7	9.45	13.3	13.9	1.35	1.44e-08	Up	0.371	0.161	-	-1.75	0.000834	Mit	0.559	0.0387	Ortho	-1.45	0.0215	Mit
AT1G48370	3.23	112	26.7	67.6	24.1	128	4.83	2.36e-53	Up	3.02	5.83e-21	Ortho	-3.44	6.68e-06	Mit	2.87	2.42e-18	Ortho	-2.37	0.165	-
AT1G48380	13.3	24.9	23	15.8	11.4	7.02	0.67	0.00221	Up	0.751	0.000533	Ortho	-1.37	0.000848	Mit	-0.264	0.324	-	-1.45	0.00036	Mit
AT1G48440	63.4	145	226	269	67.1	168	0.961	6e-07	Up	1.8	2.8e-22	Ortho	-0.926	0.000583	Mit	0.0492	0.879	-	0.127	0.768	-
AT1G48460	34.4	21.7	50.8	46.2	42.8	56.1	-0.906	0.00996	down	0.481	0.2	-	0.537	0.25	-	0.26	0.569	-	1.05	0.0641	Mit
AT1G48550	13.1	20	30.1	36.5	9.85	20.5	0.37	0.0108	Up	1.15	6.54e-18	Ortho	-0.332	0.173	-	-0.451	0.00347	Para	0.382	0.226	-
AT1G48600	283	159	148	162	8.19	4.85	-1.08	1.1e-06	down	-1.02	3.95e-06	Ortho	0.953	0.0396	Mit	-5.18	1.97e-123	Ortho	0.288	0.225	-
AT1G48630	226	29.6	98.6	10.5	180	44.8	-3.14	6.69e-34	down	-1.25	2.68e-06	Ortho	-0.216	0.741	-	-0.371	0.253	-	0.911	0.0631	Mit
AT1G48745	8.83	4.54	1.75	1.4	5.81	3.86	-1.2	0.0017	down	-2.4	3.56e-10	Ortho	0.411	0.568	-	-0.652	0.14	-	0.319	0.698	-
AT1G48790	41.1	74	15.1	36.2	31.5	72.8	0.601	0.000787	Up	-1.5	4.36e-18	Para	0.383	0.47	-	-0.426	0.0298	Para	0.351	0.447	-
AT1G48830	187	132	118	103	156	179	-0.736	0.00097	down	-0.721	0.0012	Ortho	0.318	0.284	-	-0.294	0.268	-	0.702	0.089	Mit
AT1G48840	25.5	58.7	49.7	85.2	28.4	75.8	0.947	1.77e-05	Up	0.908	3.75e-05	Ortho	-0.395	0.445	-	0.098	0.767	-	0.23	0.778	-
AT1G04620	36.2	108	4.44	11.5	62.5	105	1.31	3.19e-06	Up	-3.06	1.1e-27	Para	-0.346	0.508	-	0.734	0.0184	Ortho	-0.816	0.0581	Mit
AT1G48920	568	270	374	113	258	64.8	-1.31	6.26e-08	down	-0.668	0.00806	Ortho	-0.644	0.0595	Mag	-1.19	2.05e-06	Ortho	-0.904	0.0245	Mag
AT1G48930	0	0.155	0	0.21	0	0.263	2.52	0.0411	Up	-0.139	0.965	-	0.322	0.676	-	0	1	-	0.322	0.634	-
AT1G49050	14.8	28.5	8.13	8.04	7.33	34.1	0.699	0.0438	Up	-0.905	0.00867	Para	-0.968	0.155	-	-1.05	0.0035	Para	1.11	0.228	-
AT1G49170	4.37	11.9	3.08	4.24	5.65	15.8	1.21	0.00141	Up	-0.541	0.2	-	-0.916	0.04	Mit	0.349	0.478	-	-0.0711	0.96	-
AT1G49390	0.822	0.299	43.3	49.6	16.4	37.5	-1.64	0.000151	down	5.77	9.08e-80	Para	0.675	0.196	-	4.37	1.06e-44	Para	1.64	0.00355	Mit
AT1G49470	18.6	9.25	16	14	11.7	6.57	-1.26	0.000695	down	-0.336	0.431	-	0.771	0.102	-	-0.76	0.0702	-	0.162	0.814	-
AT1G49510	60.1	25.1	47	36.6	52.6	59.7	-1.48	5.22e-08	down	-0.394	0.19	-	0.877	0.00172	Mit	-0.221	0.544	-	1.39	0.00321	Mit
AT1G49560	9.6	33.7	9.47	13.4	25	51.5	1.57	1.96e-10	Up	-0.0598	0.859	-	-1.22	0.0033	Mit	1.36	1.22e-07	Ortho	-0.655	0.134	-
AT1G49580	41.1	33.1	57.1	28.2	46.4	39.4	-0.553	0.0354	down	0.418	0.12	-	-0.674	0.0349	Mag	0.129	0.724	-	0.0745	0.909	-
AT1G49590	22.9	49.7	16.2	30	16.9	32.8	0.883	1.6e-06	Up	-0.543	0.00457	Para	-0.229	0.415	-	-0.47	0.0224	Para	-0.168	0.665	-
AT1G49600	118	38.8	86.1	17.7	121	35.5	-1.82	1.96e-11	down	-0.505	0.0866	-	-0.647	0.253	-	0.00261	1	-	-0.177	0.646	-
AT1G49720	11.3	67.3	26.2	43.7	6.32	81.4	2.31	1.91e-22	Up	1.14	3.25e-06	Ortho	-1.75	0.000383	Mit	-0.911	0.000604	Para	0.991	0.202	-
AT1G49730	59.7	18.9	15.1	3.96	37.1	4.73	-1.87	6.77e-08	down	-2.04	4.38e-09	Ortho	-0.172	0.845	-	-0.729	0.0671	-	-1.13	0.054	Mag
AT1G49750	190	41.3	317	23.4	187	8.85	-2.36	8.89e-06	down	0.668	0.273	-	-1.54	0.0734	Mag	-0.0702	0.95	-	-2.07	0.00225	Mag
AT1G49780	28.6	10.2	7.21	8.95	19.7	13.6	-1.71	1.72e-05	down	-2.05	2.47e-07	Ortho	1.67	0.000453	Mit	-0.585	0.221	-	0.874	0.205	-
AT1G49870	6.58	1.77	9.12	1.69	10.2	0.591	-2.03	0.000738	down	0.397	0.588	-	-0.368	0.688	-	0.57	0.471	-	-1.19	0.0531	Mag
AT1G04690	92.4	313	82.8	296	123	409	1.5	2.34e-06	Up	-0.203	0.598	-	0.0719	0.936	-	0.379	0.339	-	-0.0274	0.994	-
AT1G50020	160	353	776	549	198	331	0.884	0.000612	Up	2.21	2.74e-19	Ortho	-1.64	3.8e-05	Mit	0.269	0.404	-	-0.4	0.497	-
AT1G50180	4.21	1.93	53.6	42	4.31	2.64	-1.36	8.43e-05	down	3.62	1.04e-30	Para	0.584	0.171	-	-0.0426	0.951	-	0.281	0.689	-
AT1G50200	244	147	179	126	244	115	-0.977	0.000195	down	-0.509	0.0648	-	0.223	0.726	-	-0.0541	0.905	-	-0.354	0.557	-
AT1G50240	11.5	6.3	2.59	1.52	20.2	5.69	-1.05	0.0424	down	-2.19	1.65e-05	Ortho	0.201	0.816	-	0.781	0.189	-	-0.869	0.271	-
AT1G50360	20.7	38.9	47.3	37.6	23.4	31.9	0.671	0.00962	Up	1.15	4.17e-06	Ortho	-1.21	0.0103	Mit	0.133	0.715	-	-0.46	0.476	-
AT1G50450	114	83.4	57.6	40.5	108	56.5	-0.699	0.0007	down	-1.04	2.4e-07	Ortho	-0.0539	0.926	-	-0.129	0.646	-	-0.484	0.147	-
AT1G50460	40.5	8.22	26.5	12.7	20.7	8.92	-2.49	9.35e-19	down	-0.629	0.0373	Ortho	1.15	0.0764	Mit	-0.985	0.00125	Ortho	1.01	0.0498	Mit
AT1G50640	27.3	64.5	30.6	77.4	27.3	134	0.991	0.00419	Up	0.117	0.787	-	0.116	0.883	-	-0.0377	0.96	-	1.05	0.263	-
AT1G50840	112	47	129	70.5	169	21.4	-1.5	1.71e-05	down	0.131	0.766	-	0.383	0.417	-	0.524	0.208	-	-1.69	0.00613	Mag
AT1G50910	103	39	266	127	18.1	16.2	-1.63	3.62e-09	down	1.31	2.69e-06	Para	0.332	0.389	-	-2.57	1.9e-20	Ortho	1.25	0.00588	Mit
AT1G50930	0.0117	3.7	0.0401	0.105	0.0411	0.586	6.03	5.58e-10	Up	1.58	0.385	-	-2.25	0.093	Mit	1.66	0.414	-	-1.66	0.081	Mit
AT1G50940	18	59.9	25.2	50.8	34.8	109	1.49	3.13e-17	Up	0.43	0.0234	Ortho	-0.686	0.0603	Mit	0.904	1.11e-06	Ortho	-0.0333	0.97	-
AT1G50950	6.09	14.1	4.02	6.43	8.14	26.1	0.957	0.00025	Up	-0.656	0.0184	Para	-0.538	0.103	-	0.376	0.231	-	0.435	0.435	-
AT1G04780	39.6	88.4	56.6	134	38.2	78.6	0.904	0.00113	Up	0.462	0.116	-	0.0949	0.926	-	-0.103	0.809	-	-0.116	0.92	-
AT1G51060	143	77.5	81	40.2	89.7	49.9	-1.11	0.000463	down	-0.881	0.00674	Ortho	-0.116	0.752	-	-0.719	0.0415	Ortho	0.0479	0.96	-
AT1G51070	61.6	34.9	46.2	13.9	60.1	39.4	-1.05	3.27e-08	down	-0.456	0.0221	Ortho	-0.854	0.00264	Mag	-0.0767	0.793	-	0.205	0.538	-
AT1G51100	60.7	37.3	37.7	18.9	20.9	8.14	-0.933	0.0281	down	-0.731	0.0974	-	-0.272	0.535	-	-1.58	0.00025	Ortho	-0.573	0.336	-
AT1G51130	3.64	11.9	7.42	5.09	5.58	5.05	1.48	1.38e-06	Up	0.978	0.00209	Ortho	-1.85	0.000359	Mit	0.581	0.108	-	-1.62	0.00036	Mit
AT1G51140	49.7	403	48.3	258	57.3	327	2.76	3.68e-52	Up	-0.0725	0.764	-	-0.597	0.24	-	0.168	0.501	-	-0.504	0.375	-
AT1G51170	10.9	22.9	5.88	5.9	20.4	13.1	0.823	0.00333	Up	-0.965	0.000671	Para	-0.962	0.0158	Mit	0.844	0.00428	Ortho	-1.62	6.12e-05	Mit
AT1G51200	190	360	186	261	191	501	0.689	3.27e-05	Up	-0.0769	0.707	-	-0.437	0.0993	Mit	-0.0199	0.954	-	0.461	0.142	-
AT1G51355	1.82	0.858	1.43	0.962	1.61	0.503	-1.26	0.0051	down	-0.37	0.466	-	0.263	0.65	-	-0.204	0.752	-	-0.29	0.598	-
AT1G51380	4.31	0.861	4.56	0.947	8.37	5.73	-2.51	1.35e-10	down	0.0161	0.979	-	-0.131	0.785	-	0.917	0.0252	Para	0.899	0.116	-
AT1G04830	21.1	104	17.9	43.1	23.3	117	2.06	6.5e-25	Up	-0.288	0.211	-	-1.01	0.00129	Mit	0.103	0.736	-	0.0408	0.981	-
AT1G51520	2.47	4.78	29.3	29.1	5.96	7	0.705	0.0226	Up	3.51	1.71e-36	Ortho	-0.74	0.107	-	1.21	8.06e-05	Ortho	-0.471	0.421	-
AT1G51550	12.8	27.6	37.8	62.5	13	33.8	0.867	3.44e-07	Up	1.51	2.62e-20	Ortho	-0.348	0.21	-	-0.0237	0.945	-	0.27	0.401	-
AT1G51570	137	82.7	64	80.4	107	54.6	-0.971	3.47e-05	down	-1.16	5.41e-07	Ortho	1.05	0.00199	Mit	-0.411	0.13	-	-0.228	0.56	-
AT1G51580	23.2	19.1	47.5	59.3	0	0	-0.52	0.00445	down	0.981	1.34e-08	Para	0.579	0.0386	Mit	-11.6	4.08e-27	Ortho	0.26	0.354	-
AT1G51590	34	62.2	47.5	59.3	63	71.2	0.632	2.63e-05	Up	0.437	0.00438	Ortho	-0.535	0.0265	Mit	0.849	1.89e-08	Ortho	-0.679	0.0437	Mit
AT1G51745	20.3	12.4	15.1	7.59	24.7	10.6	-0.949	4.4e-08	down	-0.494	0.00561	Ortho	-0.222	0.523	-	0.233	0.264	-	-0.492	0.115	-
AT1G51940	39.2	19.3	65.8	16.6	59.2	8.48	-1.24	0.000445	down	0.699	0.0605	-	-0.946	0.00232	Mag	0.571	0.167	-	-1.67	0.000957	Mag
AT1G51980	244	166	197	191	217	235	-0.796	8.86e-13	down	-0.358	0.00188	Ortho	0.507	0.00444	Mit	-0.212	0.104	-	0.667	0.000722	Mit
AT1G52080	4.63	59.1	11.5	42.4	11.6	48.3	3.37	1.15e-35	Up	1.23	1.61e-05	Ortho	-1.58	0.0951	Mit	1.26	1.89e-05	Ortho	-1.4	0.224	-
AT1G52155	4.87	13.3	4.41	6.21	4.8	7.21	1.2	5.76e-05	Up	-0.183	0.622	-	-0.8	0.0187	Mit	-0.0488	0.932	-	-0.771	0.191	-
AT1G52160	20.1	13.7	15	12.6	32.4	16.6	-0.777	0.0304	down	-0.475	0.21	-	0.191	0.49	-	0.638	0.108	-	-0.451	0.49	-
AT1G52190	125	3.73	72.5	4.35	91.8	4.81	-5.03	2.85e-19	down	-0.835	0.202	-	0.989	0.497	-	-0.452	0.571	-	0.714	0.549	-
AT1G52230	2340	692	820	266	2910	1000	-1.97	2.4e-06	down	-1.58	0.000219	Ortho	0.133	0.819	-	0.266	0.653	-	0.213	0.719	-
AT1G52290	38.4	4.25	34.2	31.9	28.2	16.6	-3.35	3.62e-18	down	-0.219	0.651	-	2.87	0.000257	Mit	-0.485	0.321	-	2.23	0.00267	Mit
AT1G04910	32	47.8	27.1	43.9	22.4	31.5	0.34	0.0352	Up	-0.29	0.0771	-	0.101	0.789	-	-0.56	0.000595	Para	-0.0687	0.908	-
AT1G52340	40.2	18.6	27.4	10.5	26.4	25.5	-1.35	2.39e-07	down	-0.623	0.0227	Ortho	-0.247	0.559	-	-0.665	0.0214	Ortho	0.995	0.0246	Mit
AT1G52510	215	169	16.1	13.3	164	69.5	-0.6	0.0135	down	-3.82	2.63e-64	Ortho	0.0732	0.893	-	-0.45	0.093	-	-0.876	0.00167	Mag
AT1G52600	28.6	50.8	22.9	19	30.8	21.8	0.584	0.0427	Up	-0.362	0.233	-	-1.08	0.00821	Mit	0.0727	0.873	-	-1.28	0.00994	Mit
AT1G52680	0	1.56	0.0205	0.698	0	0	5.61	1.2e-08	Up	1.32	0.507	-	-0.737	0.395	-	0	1	-	-1.32	0.000568	Mit
AT1G52690	1.08	2600	2.76	343	0.232	1290	10.5	1.86e-96	Up	1.32	0.0243	Ortho	-3.65	0.749	-	-2.31	0.000683	Para	0.161	1	-
AT1G52770	7.04	23.1	8.13	8.36	13.4	10.9	1.42	0.0119	Up	0.192	0.79	-	-1.56	0.0368	Mit	0.852	0.206	-	-1.83	0.0119	Mit
AT1G52830	4.57	1.56	0.0205	0.0601	0	0.0218	-1.77	0.000112	down	-7.91	1.16e-12	Ortho	1.06	0.0177	Mit	-9.23	2.9e-15	Ortho	1.06	0.00843	Mit
AT1G52880	10.5	29.4	1.74	3.39	8.56	46.3	1.19	0.00166	Up	-2.67	3.01e-12	Para	-0.697	0.16	-	-0.357	0.464	-	0.907	0.312	-
AT1G52930	48.1	11.9	62.8	62	23.2	5.35	-2.25	5.38e-34	down	0.324	0.107	-	1.9	8.71e-07	Mit	-1.1	8.26e-09	Ortho	0.0221	0.971	-
AT1G52980	87.2	61.5	75.1	52.3	97	72.4	-0.735	0.0037	down	-0.265	0.343	-	-0.0202	0.994	-	0.106	0.778	-	0.0827	0.921	-
AT1G53000	33.9	64.5	23.9	22.9	26.4	29.5	0.697	0.000185	Up	-0.547	0.00409	Para	-0.959	0.00312	Mit	-0.399	0.0564	-	-0.753	0.0104	Mit
AT1G04960	23.3	58.6	17.1	43.9	27.2	71.7	1.09	2.42e-09	Up	-0.49	0.0113	Para	0.0121	0.997	-	0.187	0.431	-	0.0548	0.866	-
AT1G53100	0.598	73.9	60.8	74.5	15.2	90.5	6.56	3.22e-84	Up	6.59	1.86e-81	Ortho	-5.13	2.96e-05	Mit	4.6	6.39e-39	Ortho	-2.91	0.00837	Mit
AT1G53140	8.41	2.67	7.7	1.16	13.3	0.579	-1.79	0.00503	down	-0.192	0.82	-	-0.519	0.526	-	0.619	0.46	-	-1.83	0.00294	Mag
AT1G53170	11.1	85.7	11.4	112	9.09	76.9	2.67	1.13e-14	Up	-0.0299	0.958	-	0.355	0.828	-	-0.327	0.485	-	0.104	0.959	-
AT1G53210	260	707	113	686	312	506	1.19	2.12e-07	Up	-1.24	5.19e-08	Para	1.16	0.0123	Mag	0.226	0.445	-	-0.742	0.0514	Mit
AT1G53240	591	199	283	147	433	99.3	-1.81	7.49e-20	down	-1.12	2.46e-08	Ortho	0.628	0.0136	Mit	-0.501	0.0263	Ortho	-0.546	0.0219	Mag
AT1G53250	17.3	8.43	10.5	3.91	27.8	9.76	-1.25	0.000925	down	-0.773	0.0509	-	-0.354	0.421	-	0.637	0.143	-	-0.464	0.49	-
AT1G53290	17.9	14.4	11.6	11.7	19	15	-0.561	0.000494	down	-0.69	1.45e-05	Ortho	0.317	0.41	-	0.046	0.856	-	-0.0227	0.971	-
AT1G04980	13.7	33.4	46.6	73.4	10.9	16.8	1.05	0.004	Up	1.74	9.91e-07	Ortho	-0.584	0.224	-	-0.361	0.433	-	-0.641	0.389	-
AT1G53400	30.3	78.6	21.5	54.1	22.2	99.4	1.14	2.1e-07	Up	-0.532	0.0223	Para	-0.0576	0.896	-	-0.472	0.0608	-	0.761	0.0991	Mag
AT1G53450	25.3	45.8	10.1	7.11	0.0889	0.0519	0.627	0.0261	Up	-1.37	4.13e-07	Para	-1.3	0.00228	Mit	-8.22	7.22e-45	Para	-0.84	0.0611	Mit
AT1G53500	107	80.3	68.6	34.5	91	32.6	-0.657	0.0209	down	-0.689	0.0152	Ortho	-0.572	0.135	-	-0.28	0.421	-	-1.04	0.0808	Mag
AT1G53510	69.9	45.3	6.71	5.79	48.8	28	-0.862	0.0146	down	-3.45	4.51e-25	Ortho	0.519	0.538	-	-0.576	0.151	-	-0.16	0.864	-
AT1G53560	26.2	105	1.95	53.6	13.7	77.7	1.73	9.05e-07	Up	-3.8	3.46e-26	Para	2.36	0.0365	Mag	-0.964	0.014	Para	0.459	0.658	-
AT1G53570	40	133	9.98	25.5	32.1	66.5	1.47	9.23e-09	Up	-2.06	8.44e-16	Para	-0.44	0.414	-	-0.358	0.257	-	-0.687	0.454	-
AT1G05000	2.05	6.2	2.99	3.71	3.25	25.9	1.32	0.00176	Up	0.485	0.308	-	-0.974	0.165	-	0.599	0.24	-	1.45	0.0545	Mag
AT1G53710	13.1	25.4	19.3	20.2	15.8	12.8	0.721	1.34e-05	Up	0.505	0.00287	Ortho	-0.86	0.0123	Mit	0.229	0.257	-	-1.15	0.00117	Mit
AT1G53730	61.3	19.9	0	0	66.2	38.8	-1.83	1.15e-07	down	-13.1	6.61e-33	Ortho	1.57	3.3e-05	Mit	0.0727	0.906	-	0.818	0.138	-
AT1G53770	10.6	32.5	14.9	20.5	23.6	35.6	1.38	2.04e-15	Up	0.441	0.0184	Ortho	-1.09	0.00106	Mit	1.11	6.27e-10	Ortho	-0.936	0.0312	Mit
AT1G53800	69.5	27.5	25.9	9.17	84.9	20.7	-1.56	0.000117	down	-1.49	0.000284	Ortho	-0.0824	0.943	-	0.224	0.7	-	-0.661	0.352	-
AT1G53850	55.4	109	49.1	86.4	85.6	172	0.74	0.000449	Up	-0.222	0.346	-	-0.167	0.62	-	0.597	0.00797	Ortho	0.0217	0.981	-
AT1G53860	1.59	0.412	2.56	1.22	10.3	3.11	-2.08	0.000211	down	0.66	0.264	-	0.837	0.12	-	2.67	6.38e-07	Para	-0.114	0.87	-
AT1G05030	17.2	33.5	29	39.8	30.4	45.4	0.703	0.000154	Up	0.693	0.000183	Ortho	-0.489	0.145	-	0.763	6.53e-05	Ortho	-0.365	0.262	-
AT1G05055	13.1	10.3	28.2	38.7	11.8	6.06	-0.574	0.00385	down	1.07	8.65e-09	Para	0.735	0.0243	Mit	-0.186	0.453	-	-0.581	0.145	-
AT1G54100	55.7	2190	15.9	438	109	3110	5.01	5.28e-80	Up	-1.84	2.08e-11	Para	-0.582	0.677	-	0.926	0.0018	Ortho	-0.449	0.876	-
AT1G54115	18.9	38	26.3	35.2	15.4	27.1	0.771	7.87e-07	Up	0.429	0.00805	Ortho	-0.529	0.0549	Mit	-0.329	0.0682	-	-0.166	0.663	-
AT1G54120	3.64	41.7	9.78	4.1	18.8	3.31	3.14	1.14e-09	Up	1.36	0.0156	Ortho	-4.24	7.51e-05	Mit	2.33	3.13e-05	Ortho	-5.39	3.32e-06	Mit
AT1G05060	14.5	42.8	28.2	38.7	14	50.3	1.31	2.82e-14	Up	0.907	2.22e-07	Ortho	-1.05	0.00307	Mit	-0.0877	0.74	-	0.252	0.476	-
AT1G54150	14.1	34.8	108	119	17.4	35.1	1.06	1.05e-08	Up	2.9	8.41e-60	Ortho	-1.11	0.000808	Mit	0.271	0.233	-	-0.263	0.608	-
AT1G54170	30.7	73.3	26.9	37.8	29.5	37.9	1.01	8.06e-10	Up	-0.242	0.187	-	-0.748	0.0709	Mit	-0.106	0.648	-	-0.868	0.0536	Mit
AT1G54200	7.8	3.6	4.63	2.93	2.93	0.402	-1.32	0.000282	down	-0.807	0.0344	Ortho	0.407	0.532	-	-1.45	0.000172	Ortho	-0.543	0.279	-
AT1G54217	1.17	11.7	10.3	12.6	6.7	15.9	3.07	5.76e-18	Up	3.13	2.69e-18	Ortho	-2.21	0.000172	Mit	2.51	1.63e-11	Ortho	-1.4	0.086	Mit
AT1G54290	22.4	110	28.5	74.5	29	130	2.04	4.53e-15	Up	0.299	0.323	-	-0.91	0.0645	Mit	0.336	0.308	-	-0.135	0.88	-
AT1G55080	8.12	23.2	4.19	5.28	12	19.2	1.27	3.87e-07	Up	-0.999	0.000143	Para	-1.11	0.00169	Mit	0.526	0.0672	-	-0.8	0.0319	Mit
AT1G55130	27.8	20.6	70.7	57.5	26.4	28.8	-0.659	0.00544	down	1.31	5.74e-09	Para	0.12	0.747	-	-0.113	0.738	-	0.546	0.119	-
AT1G55200	10.1	4.41	61	19.8	19.3	9.27	-1.41	1.88e-05	down	2.55	3.49e-16	Para	-0.524	0.245	-	0.882	0.0126	Para	0.0324	0.985	-
AT1G55265	11.5	32.9	21.6	30	22.7	13.6	1.25	6.67e-08	Up	0.839	0.000416	Ortho	-0.981	0.0122	Mit	0.931	0.000147	Ortho	-2.16	3.78e-05	Mit
AT1G55360	123	45.7	179	49.3	186	68.5	-1.63	2.68e-05	down	0.487	0.263	-	-0.419	0.332	-	0.552	0.241	-	-0.0168	0.992	-
AT1G55460	28.7	44.5	19.5	26	18	25.9	0.393	0.000614	Up	-0.605	1.08e-07	Para	-0.233	0.247	-	-0.717	8.51e-10	Para	-0.106	0.71	-
AT1G05100	1.34	141	7.12	133	0.834	230	6.24	2.25e-36	Up	2.43	5.73e-06	Ortho	-1.92	0.634	-	-0.69	0.319	-	1.06	0.902	-
AT1G05120	17.1	34.3	44.7	92.7	45.9	51.9	0.761	0.00569	Up	1.33	4.77e-07	Ortho	0.0654	0.944	-	1.37	5.25e-07	Ortho	-0.795	0.285	-
AT1G55590	16.9	32.5	14.4	21.5	16.2	15.7	0.702	0.00438	Up	-0.283	0.297	-	-0.319	0.479	-	-0.11	0.76	-	-0.939	0.135	-
AT1G55690	45.8	22.9	60.6	18.7	93.1	15.5	-1.22	0.000736	down	0.354	0.386	-	-0.683	0.2	-	0.968	0.013	Para	-1.55	0.028	Mag
AT1G55720	0	0.108	7.67	10.9	0	0.696	2.75	0.021	Up	9.89	1.2e-15	Ortho	0.456	0.282	-	0	1	-	0.585	0.392	-
AT1G05150	52.7	32	135	120	49.8	18.2	-0.942	0.000213	down	1.32	1.02e-07	Para	0.538	0.178	-	-0.124	0.736	-	-0.721	0.196	-
AT1G55890	22.7	12.2	17.2	5.54	24	7.18	-1.12	6.16e-07	down	-0.452	0.0574	-	-0.608	0.176	-	0.0459	0.907	-	-0.73	0.0352	Mag
AT1G55900	24.6	13.9	23	12	26	10.1	-1.06	2.25e-06	down	-0.161	0.541	-	-0.11	0.754	-	0.036	0.931	-	-0.487	0.252	-
AT1G55920	52.5	29.7	22	3.46	108	38.7	-1.04	0.0103	down	-1.31	0.00115	Ortho	-1.54	0.00419	Mag	0.995	0.0223	Para	-0.641	0.432	-
AT1G55930	24.9	16.5	19.9	14.7	10.6	2.01	-0.828	0.000701	down	-0.38	0.146	-	0.119	0.845	-	-1.29	1.68e-07	Ortho	-1.41	0.00257	Mag
AT1G56090	7.01	18	5.75	14.6	5.07	19.1	1.13	3.34e-08	Up	-0.332	0.149	-	0.0101	1	-	-0.493	0.039	Para	0.47	0.169	-
AT1G56110	217	32.5	165	23.8	162	14.7	-2.91	5.5e-13	down	-0.459	0.332	-	-0.0161	0.999	-	-0.477	0.36	-	-0.656	0.397	-
AT1G56180	27.7	15.4	33.3	52.5	25.1	23.4	-1.09	6.89e-12	down	0.206	0.24	-	1.46	2.68e-05	Mit	-0.191	0.333	-	0.702	0.00504	Mit
AT1G54340	32.1	52.9	12.3	27.2	37	106	0.494	0.0091	Up	-1.41	6.52e-15	Para	0.38	0.342	-	0.18	0.445	-	0.794	0.12	-
AT1G05180	33.1	54.3	39.4	40	42.2	50.6	0.481	3.37e-05	Up	0.209	0.0904	-	-0.689	0.00409	Mit	0.314	0.0126	Ortho	-0.448	0.169	-
AT1G05190	731	490	436	272	763	593	-0.817	0.00259	down	-0.796	0.00342	Ortho	-0.106	0.864	-	0.0217	0.976	-	0.213	0.607	-
AT1G05200	79.2	40.4	39.2	31	134	26.2	-1.21	1.55e-05	down	-1.08	0.000138	Ortho	0.614	0.263	-	0.69	0.026	Para	-1.35	0.0158	Mag
AT1G54500	214	172	173	130	175	114	-0.556	0.0196	down	-0.354	0.153	-	-0.103	0.679	-	-0.33	0.226	-	-0.307	0.373	-
AT1G54510	9.64	19	5.76	4.53	13.7	33.2	0.753	0.0443	Up	-0.794	0.0374	Para	-1.24	0.0247	Mit	0.474	0.28	-	0.323	0.685	-
AT1G54520	147	326	103	145	118	168	0.888	3.31e-05	Up	-0.57	0.00958	Para	-0.644	0.0336	Mit	-0.363	0.144	-	-0.646	0.00453	Mit
AT1G05210	7.36	2.48	6.09	1.58	6.8	1.48	-1.78	4.5e-07	down	-0.319	0.429	-	-0.205	0.648	-	-0.142	0.79	-	-0.352	0.533	-
AT1G54710	29.6	120	26.5	70.6	33.4	61.5	1.74	1.25e-11	Up	-0.229	0.456	-	-0.577	0.297	-	0.108	0.79	-	-1.12	0.223	-
AT1G54830	20.9	93.6	61.4	240	43	255	1.91	6.91e-25	Up	1.5	6.64e-16	Ortho	-0.157	0.673	-	0.997	3.79e-07	Ortho	0.436	0.374	-
AT1G56300	4.7	318	199	507	5.65	264	5.62	1.28e-33	Up	5.31	8.03e-29	Ortho	-4.44	0.0054	Mit	0.162	0.838	-	-0.439	0.861	-
AT1G56430	26	0.77	21.9	12.4	18.8	2.27	-5.17	5.6e-32	down	-0.277	0.594	-	3.15	0.000153	Mit	-0.494	0.36	-	1.23	0.0745	Mit
AT1G56450	90.7	206	85.3	114	108	139	0.946	2.52e-07	Up	-0.133	0.544	-	-0.764	0.0319	Mit	0.215	0.347	-	-0.818	0.0044	Mit
AT1G56590	24	21.8	13.8	19.6	23.1	33	-0.373	0.00238	down	-0.851	6.65e-13	Ortho	0.628	0.00944	Mit	-0.0906	0.57	-	0.634	0.0231	Mit
AT1G56600	8.47	210	2.8	69.6	0.819	275	4.29	8.69e-37	Up	-1.68	4.56e-06	Para	-0.139	0.97	-	-3.44	1.44e-18	Para	2.64	0.388	-
AT1G56650	14.7	92.5	9.4	25.7	20.5	140	2.35	2.54e-07	Up	-0.659	0.204	-	-1.2	0.131	-	0.429	0.482	-	0.148	0.953	-
AT1G56670	12.6	5.84	12.4	2.26	8.45	5.64	-1.35	7e-07	down	-0.0624	0.861	-	-1	0.00134	Mag	-0.634	0.0369	Ortho	0.624	0.068	Mit
AT1G57590	9.13	304	0.27	56.8	8.86	173	4.69	5.66e-34	Up	-5.17	1.25e-26	Para	0.962	0.859	-	-0.082	0.91	-	-0.735	0.716	-
AT1G57600	17.5	39	18.6	39.8	14.9	15.8	0.916	1.92e-05	Up	0.0397	0.892	-	-0.0298	0.971	-	-0.275	0.299	-	-1.03	0.000343	Mit
AT1G01820	42.2	84.1	18.3	18.1	40.5	38.4	0.752	9.96e-05	Up	-1.26	2.72e-11	Para	-0.993	0.00437	Mit	-0.0979	0.727	-	-1.05	0.00668	Mit
AT1G57610	35.9	67.2	11.1	10.9	19.6	19.3	0.653	0.0293	Up	-1.74	9.18e-10	Para	-0.883	0.0515	Mit	-0.913	0.00308	Para	-0.918	0.0467	Mit
AT1G05385	35.8	9.36	78	75.8	64.9	15.5	-2.16	2.84e-11	down	1.05	0.00173	Para	1.81	1.48e-06	Mit	0.803	0.028	Para	-0.143	0.843	-
AT1G05450	0.116	2.59	54.4	61	0	7.35	4.03	9.55e-13	Up	8.81	7.28e-51	Ortho	-1.64	0.000257	Mit	-3.92	0.00332	Para	1.28	0.13	-
AT1G05510	0.0432	0.675	52.2	66.3	0	0.25	3.11	0.0002	Up	10.2	1.91e-25	Ortho	-0.465	0.892	-	-2.44	0.162	-	-0.485	0.786	-
AT1G05540	9.9	1.9	0.0736	0.0569	0.125	0.364	-2.5	6.33e-05	down	-7.11	1.37e-17	Ortho	1.97	6.2e-07	Mit	-6.36	5.54e-16	Ortho	2.29	0.000207	Mit
AT1G05590	22.7	8.69	22.1	8.45	27	8.32	-1.62	2.64e-08	down	-0.0956	0.799	-	-0.0605	0.912	-	0.195	0.627	-	-0.342	0.344	-
AT1G05630	32.2	14.9	16.2	6.61	24.8	4.57	-1.33	0.000639	down	-1.05	0.00881	Ortho	-0.146	0.853	-	-0.417	0.394	-	-1.17	0.0824	Mag
AT1G05750	9.22	18.5	6	9.97	4.48	4.75	0.772	0.00807	Up	-0.669	0.0264	Para	-0.362	0.377	-	-1.08	0.000414	Para	-0.899	0.0474	Mit
AT1G05840	24.4	54.5	43.8	77.8	21	52.8	0.916	2.32e-12	Up	0.79	1.32e-09	Ortho	-0.307	0.196	-	-0.259	0.0956	-	0.15	0.532	-
AT1G01730	17.8	42.1	47.8	40.1	5.82	6.61	1.01	1.3e-06	Up	1.38	1.22e-11	Ortho	-1.47	0.0017	Mit	-1.64	3.5e-14	Para	-1.07	0.0142	Mit
AT1G05850	802	441	638	405	711	451	-1.09	4.64e-05	down	-0.37	0.21	-	0.203	0.563	-	-0.205	0.568	-	0.204	0.708	-
AT1G05860	13.9	9.98	44.6	67	8.06	6.71	-0.71	0.0183	down	1.62	8.9e-09	Para	0.995	0.0273	Mit	-0.83	0.00843	Ortho	0.152	0.78	-
AT1G05880	0	0.269	0.0342	0.0892	0	0.0273	3.16	0.0215	Up	2.03	0.459	-	-0.322	0.324	-	0	1	-	-0.322	0.324	-
AT1G05894	0.559	2.25	41	90.8	0.676	4.97	1.69	0.00111	Up	6.14	1.92e-35	Ortho	0.555	0.603	-	0.219	0.795	-	1.42	0.221	-
AT1G05900	33	24.7	17.2	19.6	31.3	17.1	-0.671	0.00167	down	-1.02	1.08e-06	Ortho	0.613	0.224	-	-0.137	0.633	-	-0.404	0.349	-
[truncated: 6,013 more rows]
