# Supplementary material for: Cis-regulatory evolution spotlights species differences in the adaptive potential of gene expression plasticity
Source: Nat Commun. 2021 Jun 7;12:3376. doi: 10.1038/s41467-021-23558-2 (PMC8184852; doi:10.1038/s41467-021-23558-2)
Supplement: Supplementary file 7 — Supplementary data 4 [file 41467_2021_23558_MOESM7_ESM.xlsx]

## Sheet: Sheet1
Supplementary Data 4: List of plastic genes in A. thaliana (Ath) after 1.5 hours of desiccation and their basal change or plastic response in A. halleri (Aha) and A. lyrata (Aly). Plastic genes were selected by comparing time point 1.5h with 0h in A. thaliana with an FDR threshold of 0.05. The mean expression levels before and after the stress are shown as the mean FPKM of 4 replicates. For each …
	FPKM (Mean)						Ath			Aha						Aly
	Ath		Aha		Aly		1.5h vs 0h			Aha-0h vs Ath-0h			Aha/Ath-1.5h vs Aha/Ath-0h			Aly-0h vs Ath-0h			Aly/Ath-1.5h vs Aly/Ath-0h
gene	0h	1.5h	0h	1.5h	0h	1.5h	log2FoldChange	padj	regulation	log2FoldChange	padj	basal	log2ratio	padj	plastic	log2FoldChange	padj	basal	log2ratio	padj	plastic
AT1G10280	7.92	12.9	14.7	39.9	9.69	20.1	0.966	4.68e-05	Up	0.846	0.000277	Ortho	0.792	0.1	-	0.25	0.393	-	0.389	0.673	-
AT1G10580	32.6	81.3	41.5	50.7	32	19.4	1.55	4.89e-08	Up	0.297	0.354	-	-1.01	0.124	-	-0.0768	0.87	-	-1.99	0.017	Mit
AT1G10590	96.6	152	67.8	118	76	93.4	0.933	0.000179	Up	-0.557	0.0274	Para	0.148	0.799	-	-0.375	0.189	-	-0.353	0.557	-
AT1G10820	26.6	13	20.6	10.4	12.2	7.53	-0.75	0.0361	down	-0.426	0.248	-	0.0229	0.991	-	-1.17	0.000899	Ortho	0.334	0.768	-
AT1G11060	17.4	9.66	6.58	7.08	18.9	12.4	-0.598	0.0441	down	-1.47	7.43e-08	Ortho	0.921	0.122	-	0.0644	0.889	-	0.207	0.948	-
AT1G11170	0.568	1.33	5.71	5.28	4.69	5.01	1.45	0.00661	Up	3.3	4.09e-11	Ortho	-0.696	0.795	-	3	6.81e-09	Ortho	-0.459	1	-
AT1G11210	1.11	66.7	5.89	32.5	0.242	7.93	5.87	1.31e-25	Up	2.36	0.000111	Ortho	-2.7	0.203	-	-2.22	0.00239	Para	-1.74	0.691	-
AT1G01180	11	2.48	6.77	1.98	4.7	2.26	-1.83	5.08e-08	down	-0.769	0.0255	Ortho	0.515	0.381	-	-1.26	0.000286	Ortho	1.06	0.107	-
AT1G11730	3.84	1.83	7.1	2.79	35	28.4	-0.766	0.0229	down	0.867	0.00481	Para	-0.381	0.455	-	3.18	1.83e-28	Para	0.376	0.682	-
AT1G12130	0.183	0	2.56	0.769	0.529	0.148	-3.31	0.00483	down	3.83	4.27e-06	Para	-1.1	0.0703	Mag	1.52	0.129	-	-0.585	0.161	-
AT1G12860	76.5	27.5	32.8	7.93	49.1	15.6	-1.19	0.000152	down	-1.28	2.97e-05	Ortho	-0.459	0.367	-	-0.695	0.0415	Ortho	-0.13	0.883	-
AT1G13310	0.0489	0.293	0.0205	0.0232	0	0.0461	2.45	0.0156	Up	-1.11	0.552	-	-0.322	0.655	-	-2.46	0.198	-	-0.322	0.808	-
AT1G13990	11.8	118	12	30.9	12.7	51.6	3.55	5.99e-46	Up	-0.053	0.881	-	-1.92	0.025	Mit	0.0403	0.936	-	-1.3	0.271	-
AT1G14380	32.4	5.44	26.2	9.65	25.2	5.2	-2.26	1.22e-06	down	-0.351	0.523	-	1.09	0.142	-	-0.417	0.491	-	0.317	0.865	-
AT1G14630	5.07	2.3	3.07	1.75	4.11	2.43	-0.836	0.0257	down	-0.751	0.0417	Ortho	0.344	0.415	-	-0.321	0.476	-	0.37	0.672	-
AT1G02400	2.9	61.5	1.66	69.7	0.335	59.9	4.61	8.14e-21	Up	-0.746	0.202	-	0.725	0.766	-	-3.09	2.68e-07	Para	1.65	0.717	-
AT1G16830	3.32	1.41	5.9	2.81	8.13	6.36	-0.95	0.00567	down	0.782	0.0145	Para	-0.135	0.805	-	1.27	7.22e-05	Para	0.503	0.494	-
AT1G16960	11.5	17.8	39.2	34.7	13.5	25.8	0.881	0.00171	Up	1.68	1.58e-10	Ortho	-0.747	0.0155	Mit	0.15	0.697	-	0.308	0.703	-
AT1G18200	1.69	4.05	20.3	45.9	0.156	0.118	1.53	0.0125	Up	3.61	6.54e-10	Ortho	0.283	0.807	-	-3.53	2.37e-06	Para	-0.862	0.441	-
AT1G18420	5.02	1.1	6.32	2.55	14.5	7.19	-1.82	0.00376	down	0.285	0.707	-	0.316	0.703	-	1.5	0.0263	Para	0.461	0.785	-
AT1G18610	14.9	7.43	10.1	11	5.54	5.07	-0.741	6.65e-07	down	-0.62	1.62e-05	Ortho	1.02	0.0025	Mit	-1.48	1.51e-23	Ortho	0.774	0.0665	Mit
AT1G18680	7.68	9.95	12.3	11.3	6.72	7.32	0.655	0.017	Up	0.622	0.0198	Ortho	-0.47	0.126	-	-0.234	0.489	-	-0.286	0.742	-
AT1G02850	1.2	2.6	0.216	0.401	2.43	1.61	1.26	0.045	Up	-2.58	0.000166	Para	-0.485	0.769	-	0.946	0.184	-	-1.16	0.907	-
AT1G20520	1.34	2.71	1.61	4.5	0.893	1.67	1.33	0.00198	Up	0.281	0.582	-	0.465	0.455	-	-0.583	0.28	-	-0.415	0.506	-
AT1G20890	6.77	9.26	102	86.2	3.2	8.41	0.731	0.00402	Up	3.85	2.5e-65	Ortho	-0.687	0.153	-	-1.12	1.81e-05	Para	0.632	0.551	-
AT1G21770	45.5	63.6	80.9	94.2	46.8	65.9	0.776	0.00219	Up	0.794	0.00122	Ortho	-0.248	0.524	-	0.0146	0.988	-	0.0166	1	-
AT1G03120	0.387	1.17	151	91.3	2.55	14.6	1.84	2.11e-05	Up	8.58	8.37e-109	Ortho	-1.57	0.0119	Mit	2.7	1.5e-10	Ortho	1.25	0.023	Mag
AT1G22030	4.76	1.22	6.55	2.65	3.86	1.88	-1.65	1.8e-05	down	0.395	0.335	-	0.354	0.42	-	-0.353	0.453	-	0.691	0.336	-
AT1G22740	12	5.95	33.5	45.6	1.28	0.78	-0.679	0.0494	down	1.45	3.37e-06	Para	1.27	0.00562	Mit	-3.23	7.08e-22	Ortho	0.521	0.769	-
AT1G23200	2.93	34.5	12.2	42.6	17.8	102	3.77	7.72e-34	Up	2.01	3.88e-10	Ortho	-1.43	0.038	Mit	2.53	5.11e-15	Ortho	-0.685	0.718	-
AT1G23440	35.7	116	44	73.6	55.6	147	1.97	1.61e-15	Up	0.251	0.383	-	-0.931	0.0829	Mit	0.607	0.0297	Ortho	-0.272	0.862	-
AT1G23750	11.1	18.7	34.2	48.7	30.1	31.5	1.04	1.73e-06	Up	1.58	1.3e-14	Ortho	-0.174	0.658	-	1.4	4.3e-11	Ortho	-0.591	0.0479	Mit
AT1G24050	65.9	73.3	39.6	40.5	48.5	50.6	0.44	0.00166	Up	-0.779	3.1e-09	Para	-0.108	0.752	-	-0.48	0.000656	Para	-0.0857	0.939	-
AT1G26760	3.08	1.04	30.7	24.8	4.33	1.1	-1.28	0.000552	down	3.27	4.54e-25	Para	0.902	0.0509	Mit	0.441	0.282	-	-0.0297	1	-
AT1G26690	12.8	36	32.7	139	12.4	15.9	1.76	4.59e-09	Up	1.33	9.4e-06	Ortho	0.627	0.416	-	-0.0913	0.852	-	-1.12	0.0362	Mit
AT1G26620	11.1	14.9	18.8	28.4	26.2	24	0.673	0.027	Up	0.69	0.0192	Ortho	0.174	0.853	-	1.18	5.83e-05	Ortho	-0.502	0.835	-
AT1G26330	3.85	0.582	5.82	2.36	3.4	0.727	-2.39	4.5e-05	down	0.515	0.428	-	0.556	0.428	-	-0.248	0.771	-	0.383	0.798	-
AT1G25480	12	3.5	65.8	25.8	9.68	4.59	-1.49	1.51e-06	down	2.4	6.53e-17	Para	0.288	0.664	-	-0.366	0.324	-	0.744	0.291	-
AT1G03620	0.608	0.109	2.86	1.12	0.187	0.0836	-1.94	0.021	down	2.22	0.00349	Para	-0.322	0.706	-	-1.65	0.0777	-	0.585	0.44	-
AT1G03687	19.4	9.31	14.1	10.7	17.6	16.2	-0.797	0.00106	down	-0.519	0.0327	Ortho	0.599	0.205	-	-0.201	0.505	-	0.883	0.185	-
AT1G03750	5.62	2.54	7.99	6.73	11.6	8.99	-0.88	0.0299	down	0.433	0.299	-	0.632	0.552	-	0.984	0.0154	Para	0.461	0.906	-
AT1G28550	0.00986	0.269	8.05	14.7	0.135	0.232	3.4	0.000845	Up	9.24	1.21e-13	Ortho	0.83	0.045	Mag	3.31	0.0273	Ortho	0	1	-
AT1G28560	11.8	4.81	9.14	6.97	13	11.7	-1.03	2.28e-06	down	-0.426	0.0541	-	0.919	0.0229	Mit	0.0745	0.819	-	1.11	0.0487	Mit
AT1G29400	79.7	137	91.8	105	106	125	1.03	1.31e-05	Up	0.146	0.6	-	-0.574	0.153	-	0.346	0.209	-	-0.531	0.702	-
AT1G29540	0.602	3.15	0.951	1.27	0.0199	0.027	2.57	0.00069	Up	0.719	0.459	-	-1.18	0.0109	Mit	-4.79	0.000776	Para	-1.5	0.000816	Mit
AT1G30590	65.6	34.3	44	20.9	51	13.3	-0.684	0.0131	down	-0.625	0.0203	Ortho	-0.117	0.729	-	-0.422	0.165	-	-0.959	0.187	-
AT1G30690	109	32.3	33.3	7.55	117	24.9	-1.5	2.91e-05	down	-1.77	4.04e-07	Ortho	-0.27	0.595	-	0.0508	0.941	-	-0.448	0.631	-
AT1G31970	138	53.3	92.5	62.5	96.6	64.3	-1.12	2.28e-09	down	-0.634	0.000788	Ortho	0.799	0.0488	Mit	-0.561	0.00515	Ortho	0.77	0.0303	Mit
AT1G32415	2.28	0.959	1.22	0.681	1.97	1.41	-0.953	0.0314	down	-0.941	0.0301	Ortho	0.338	0.599	-	-0.251	0.659	-	0.411	0.601	-
AT1G32530	34.2	17.2	65	41.1	32.1	11.3	-0.741	0.00059	down	0.875	1.85e-05	Para	0.282	0.53	-	-0.144	0.606	-	-0.521	0.541	-
AT1G32700	18.5	41.7	19	30.5	23.3	61.4	1.43	4.03e-08	Up	-0.00609	0.989	-	-0.484	0.475	-	0.282	0.391	-	0.219	0.894	-
AT1G33800	3.13	4.63	7.8	14.5	4.26	7.88	0.849	0.00868	Up	1.3	1.73e-05	Ortho	0.389	0.52	-	0.437	0.239	-	0.371	0.832	-
AT1G04280	14.2	2.6	0.268	0.468	9.5	2.12	-2.05	0.000279	down	-5.76	5.85e-21	Ortho	2.1	0.000396	Mit	-0.593	0.406	-	0.327	0.787	-
AT1G04310	4.03	29.4	6.85	95	5.73	87.9	3.09	5.03e-17	Up	0.719	0.0796	-	1.09	0.569	-	0.447	0.351	-	1.18	0.776	-
AT1G35470	23.8	25.4	34.6	31.3	36.7	35.9	0.366	0.046	Up	0.479	0.00528	Ortho	-0.22	0.404	-	0.573	0.00123	Ortho	-0.0898	0.961	-
AT1G35670	31.3	12.9	35.4	41.9	31.9	19.2	-1	0.000127	down	0.123	0.691	-	1.47	0.0248	Mit	-0.0156	0.987	-	0.525	0.666	-
AT1G36940	1.9	0.239	1.3	0.435	2.03	0.494	-2.51	0.000581	down	-0.605	0.458	-	0.611	0.209	-	0.0666	0.968	-	0.459	0.473	-
AT1G45160	46.9	21.3	58.2	38.4	44.6	27.9	-0.894	0.019	down	0.252	0.553	-	0.524	0.61	-	-0.13	0.817	-	0.439	0.861	-
AT1G04650	6.42	1.49	4.04	2.4	5.89	2.02	-1.84	0.000173	down	-0.76	0.14	-	1.01	0.248	-	-0.2	0.781	-	0.341	0.88	-
AT1G45248	3.64	1.7	46.4	191	0.83	1.54	-0.822	0.0033	down	3.63	1.46e-56	Para	2.73	8.79e-07	Mit	-2.18	1.29e-13	Ortho	1.03	0.0694	Mit
AT1G02170	22.2	26.9	79.2	34.7	18.4	31.5	0.551	0.0486	Up	1.79	5.99e-13	Ortho	-1.42	0.0238	Mit	-0.302	0.343	-	0.511	0.335	-
AT1G04990	12.5	23.7	5.52	28.1	3.08	5.23	1.21	1.71e-05	Up	-1.21	1.65e-05	Para	1.24	0.174	-	-2.06	6.68e-13	Para	-0.303	0.954	-
AT1G50000	10.5	5.2	9.3	5.18	10.6	6.99	-0.751	0.000336	down	-0.232	0.294	-	0.225	0.468	-	-0.0412	0.904	-	0.415	0.506	-
AT1G50040	12.4	0.452	11.8	6.96	3.79	0.866	-4.31	5.64e-13	down	-0.109	0.892	-	2.71	0.000378	Mit	-1.68	0.00944	Ortho	2.19	0.0634	Mit
AT1G50260	17.6	71.4	0.683	0.251	18.4	96.9	2.27	6.82e-28	Up	-4.76	1e-69	Para	-2.54	2.13e-05	Mit	0.00821	1	-	0.375	0.953	-
AT1G50630	8.19	11.2	4.39	5.02	12.8	12.7	0.741	0.0018	Up	-0.934	7.05e-05	Para	-0.319	0.575	-	0.629	0.0107	Ortho	-0.445	0.696	-
AT1G50960	0	8.1	0	0.0188	0	0.0523	8.61	3.08e-16	Up	-0.139	0.972	-	-3.17	2.57e-07	Mit	0	1	-	-3.17	4.67e-07	Mit
AT1G52000	255	968	261	323	5.55	125	2.12	7.02e-05	Up	0.00767	0.991	-	-1.61	0.0677	Mit	-5.59	1.44e-26	Para	2.36	0.0261	Mag
AT1G52570	2.37	0.842	2.59	5.41	1.06	1.04	-1.23	0.0157	down	0.0723	0.911	-	1.84	0.0883	Mit	-1.23	0.0211	Ortho	1.19	0.233	-
AT1G53060	1.89	2.83	5.5	2.54	54.6	74.5	0.841	0.0164	Up	1.48	4.26e-06	Ortho	-1.06	0.00632	Mit	4.8	1.65e-55	Ortho	0.117	0.927	-
AT1G53090	34.5	61.7	60.8	80.1	48.4	36.7	1.07	6.18e-05	Up	0.751	0.00506	Ortho	-0.426	0.402	-	0.427	0.164	-	-1.2	0.138	-
AT1G53470	1.24	170	1.63	7.45	1.36	15.6	7.19	3.37e-79	Up	0.337	0.499	-	-4.48	0.00894	Mit	0.0654	0.937	-	-3.5	0.0474	Mit
AT1G53580	66	295	49.7	129	83.9	196	2.45	6.95e-34	Up	-0.445	0.0441	Para	-0.79	0.259	-	0.318	0.201	-	-0.934	0.12	-
AT1G53645	33.9	13.8	9.38	5.55	38.5	19.4	-1.04	1.93e-05	down	-1.9	2.65e-16	Ortho	0.52	0.186	-	0.143	0.667	-	0.248	0.766	-
AT1G53680	2.26	6.27	68.2	73.6	5.47	15.2	1.69	2.17e-07	Up	4.86	2.47e-57	Ortho	-1.05	0.0556	Mit	1.22	0.000365	Ortho	0.164	0.997	-
AT1G54160	2.73	11.7	108	81	4.07	6.36	2.37	8e-30	Up	5.26	4.13e-150	Ortho	-2.21	0.000699	Mit	0.524	0.0376	Ortho	-1.33	0.162	-
AT1G54220	33.7	16.6	34.2	17.8	28.7	12.3	-0.767	0.0152	down	-0.0499	0.902	-	0.0995	0.91	-	-0.289	0.448	-	-0.167	0.944	-
AT1G54270	212	134	88.3	80	224	139	-0.419	0.0243	down	-1.32	2.61e-15	Ortho	0.519	0.162	-	0.0288	0.928	-	-0.0266	1	-
AT1G55110	22.2	33.3	24.8	27.7	25.5	31	0.847	8.23e-05	Up	0.104	0.685	-	-0.429	0.407	-	0.14	0.626	-	-0.302	0.885	-
AT1G55280	7.74	21.5	25	56.9	15.4	67.2	1.74	2.52e-12	Up	1.63	2.94e-11	Ortho	-0.197	0.819	-	0.938	0.00039	Ortho	0.686	0.48	-
AT1G55370	61.4	21.6	18.9	7.35	75.8	34.8	-1.22	0.0041	down	-1.76	1.58e-05	Ortho	0.252	0.677	-	0.253	0.658	-	0.366	0.495	-
AT1G55740	1.88	2.6	4.43	4.22	0.111	0.0208	0.702	0.0456	Up	1.17	0.000323	Ortho	-0.222	0.698	-	-4.18	3.45e-13	Para	-0.222	0.865	-
AT1G56010	15.5	5.61	0.821	0.818	6.55	4.16	-1.15	0.00295	down	-4.27	4.96e-28	Ortho	1.54	0.0177	Mit	-1.27	0.00127	Ortho	0.829	0.667	-
AT1G01760	4.5	1.64	8.27	6.49	9.43	8.27	-1.2	8.25e-05	down	0.816	0.00406	Para	0.762	0.235	-	1.02	0.000463	Para	0.847	0.276	-
AT1G54450	7.03	2.44	3.66	2.77	12.6	9.16	-1.21	2.78e-07	down	-0.967	2.07e-05	Ortho	0.913	0.0225	Mit	0.837	0.000229	Para	0.856	0.0139	Mit
AT1G54820	75.9	9.38	40.4	5.95	27.6	6.07	-2.7	1.87e-08	down	-0.992	0.0545	-	0.307	0.709	-	-1.54	0.0033	Ortho	0.836	0.224	-
AT1G56280	229	302	199	264	169	264	0.707	0.00212	Up	-0.239	0.335	-	0.0048	1	-	-0.47	0.0574	-	0.24	0.907	-
AT1G56310	12.2	6.75	15.3	15.1	22.5	24.1	-0.582	0.00467	down	0.268	0.198	-	0.751	0.0717	Mit	0.829	2.14e-05	Para	0.863	0.014	Mit
AT1G06010	14.5	22.1	17	12.5	19.1	19.8	0.905	0.000583	Up	0.188	0.53	-	-0.961	0.00894	Mit	0.379	0.21	-	-0.54	0.508	-
AT1G01690	5.53	1.97	1.05	0.241	4.63	0.803	-1.18	0.00456	down	-2.45	2.85e-09	Ortho	0.322	0.431	-	-0.292	0.586	-	-0.482	0.608	-
AT1G06550	64.6	24.9	85.5	62.9	50.9	25.8	-1.12	1.11e-05	down	0.364	0.182	-	0.894	0.0997	Mit	-0.382	0.198	-	0.381	0.71	-
AT1G06620	5.79	67.5	1.95	1.66	1.57	6.63	3.78	2.84e-15	Up	-1.55	0.00301	Para	-3.49	0.00185	Mit	-1.83	0.000748	Para	-1.72	0.114	-
AT1G06840	15.2	7.9	67	37.6	30.4	11.6	-0.672	0.0191	down	2.09	2.41e-16	Para	0.0411	0.902	-	0.955	0.000585	Para	-0.481	0.692	-
AT1G06850	8.5	3.87	8.21	2.2	11.5	6.37	-0.839	0.00971	down	-0.0999	0.797	-	-0.472	0.33	-	0.411	0.261	-	0.301	0.813	-
AT1G07020	9.39	14	126	94.9	4.95	7.15	0.858	0.00764	Up	3.72	9.77e-38	Ortho	-0.935	0.075	Mit	-0.952	0.00438	Para	-0.0487	1	-
AT1G07050	0.51	0.0712	1.2	1.53	0.716	0.132	-2.02	0.0494	down	1.16	0.3	-	0.737	0.721	-	0.353	0.824	-	0	1	-
AT1G07410	2.5	4.32	2.03	3	5.53	8.26	1.04	0.00454	Up	-0.357	0.387	-	-0.379	0.587	-	1.1	0.00335	Ortho	-0.0759	1	-
AT1G07640	30.5	63.1	30.7	69.2	24.4	58.2	1.31	4.27e-05	Up	-0.0526	0.903	-	0.123	0.868	-	-0.383	0.324	-	0.194	0.946	-
AT1G08230	8.9	47.1	3.96	14.3	3.73	50.4	2.66	1.26e-18	Up	-1.19	0.000211	Para	-0.612	0.468	-	-1.28	0.000128	Para	1.17	0.731	-
AT1G08310	0.655	1.2	8.51	26.7	0.045	0.152	1.07	0.0414	Up	3.62	8.48e-15	Ortho	1.18	0.0914	Mag	-4.02	1.67e-05	Para	-0.363	0.72	-
AT1G01450	4.91	1.94	11.4	5.53	12.1	16.6	-1.07	0.0194	down	1.14	0.00893	Para	-0.00482	1	-	1.24	0.00658	Para	1.37	0.395	-
AT1G09460	1.83	0.702	34.2	25.4	2.45	1.22	-1.05	0.0207	down	4.21	5.26e-29	Para	0.564	0.374	-	0.44	0.386	-	0.193	0.95	-
AT1G01380	1.42	2.42	25.4	17.6	3.22	6.05	1.01	0.00574	Up	4.08	2.25e-36	Ortho	-1.14	0.031	Mit	1.12	0.00263	Ortho	0.133	0.954	-
AT1G01360	13.3	50.8	21.8	105	0	0	2.19	1.85e-11	Up	0.676	0.0552	-	0.347	0.699	-	-10.8	3.91e-22	Para	-1.86	1.38e-05	Mit
AT1G10060	11.8	28.2	9.29	4.06	13.2	6.26	1.46	0.00151	Up	-0.421	0.417	-	-2.22	0.00968	Mit	0.0981	0.899	-	-2.13	0.0524	Mit
AT1G66840	56.4	19.3	30.6	30.1	42.1	38.5	-1.29	3.66e-06	down	-0.95	0.000606	Ortho	1.46	0.000249	Mit	-0.49	0.121	-	1.37	0.0265	Mit
AT1G64625	2.63	0.701	3.2	3.74	3.37	6.43	-1.57	0.000325	down	0.249	0.604	-	1.48	0.00239	Mit	0.329	0.533	-	2.14	0.000851	Mit
AT1G67070	7.56	25.5	5.77	5.84	17.8	14.8	1.98	1.4e-13	Up	-0.46	0.126	-	-1.55	0.00118	Mit	1.17	3.74e-05	Ortho	-1.85	0.00211	Mit
AT1G67570	4.29	5.06	45.4	50.9	5.54	3.6	0.517	0.0187	Up	3.36	2.86e-73	Ortho	-0.0314	0.949	-	0.351	0.142	-	-0.723	0.282	-
AT1G68795	1.19	4.92	0.944	2.32	0.521	0.849	2.26	2.46e-05	Up	-0.352	0.6	-	-0.778	0.475	-	-1.22	0.0632	-	-1	0.507	-
AT1G69360	17	54.7	50.1	69.7	17	21.7	1.92	2.5e-07	Up	1.52	4.65e-05	Ortho	-1.18	0.119	-	-0.0416	0.96	-	-1.33	0.528	-
AT1G69430	1.21	5.01	36.2	61.3	1.5	5.28	2.33	8.18e-11	Up	4.88	8.81e-46	Ortho	-0.668	0.342	-	0.299	0.557	-	-0.0931	1	-
AT1G70360	1.63	2.95	8.98	9.12	5.8	8.19	1.15	1.45e-07	Up	2.44	2.82e-35	Ortho	-0.642	0.148	-	1.82	1.22e-18	Ortho	-0.224	0.781	-
AT1G70550	24.7	8.11	37.1	6.69	24.1	10.1	-1.33	0.000906	down	0.522	0.221	-	-0.787	0.0398	Mag	-0.0915	0.889	-	0.35	0.665	-
AT1G70940	161	40.4	61.2	54.1	114	118	-1.7	8.93e-08	down	-1.44	4.86e-06	Ortho	1.79	0.00696	Mit	-0.553	0.133	-	2.03	0.000206	Mit
AT1G71010	64	24.9	58	46.5	59.8	23.9	-1.09	0.00922	down	-0.195	0.691	-	1.01	0.203	-	-0.14	0.822	-	0.0265	1	-
AT1G63210	0.0968	0	59.6	41.6	0.606	0.0208	-3.51	0.00612	down	9.22	2.02e-44	Para	-0.515	0.371	-	2.62	0.000531	Para	-0.807	0.0229	Mag
AT1G71696	18	21.2	23.1	20.2	2.51	2.81	0.515	0.00207	Up	0.303	0.0735	-	-0.42	0.159	-	-2.9	3.37e-59	Para	-0.128	0.878	-
AT1G71720	85.6	34.6	116	92.2	93.5	61.8	-1.06	6.38e-06	down	0.389	0.114	-	0.937	0.0132	Mit	0.0743	0.838	-	0.686	0.29	-
AT1G71980	58.8	33.4	50	37.9	71.4	48.3	-0.535	0.0207	down	-0.297	0.208	-	0.398	0.441	-	0.236	0.378	-	0.247	0.947	-
AT1G72730	21.6	7.63	6.6	1.42	17.3	1.98	-1.21	0.000834	down	-1.75	6.15e-07	Ortho	-0.422	0.519	-	-0.356	0.426	-	-1.15	0.0147	Mag
AT1G72990	12.9	5.79	14.7	7.53	108	19.6	-0.871	0.0103	down	0.135	0.734	-	0.202	0.753	-	3.02	1.5e-22	Para	-1.38	0.0498	Mag
AT1G73040	0.974	2.1	73.3	128	1.05	2.63	1.37	0.000233	Up	6.21	3.39e-77	Ortho	0.0221	1	-	0.0686	0.921	-	0.222	1	-
AT1G73600	1160	212	27.4	10.6	929	379	-2.12	8e-05	down	-5.43	1.16e-25	Ortho	1.16	0.133	-	-0.386	0.597	-	1.16	0.00277	Mit
AT1G74420	2.54	4.05	34.8	54.3	6.03	24	0.974	0.00129	Up	3.79	5.54e-45	Ortho	0.196	0.731	-	1.26	2.48e-05	Ortho	1.47	0.0203	Mag
AT1G75510	25.5	31.2	22.4	21.4	20.7	17.4	0.562	4.49e-05	Up	-0.249	0.0824	-	-0.346	0.223	-	-0.355	0.0168	Para	-0.536	0.143	-
AT1G76310	7.4	1.92	12.3	5.93	14.2	10.2	-1.64	0.000146	down	0.686	0.124	-	0.486	0.256	-	0.897	0.0536	-	0.988	0.0574	Mit
AT1G77550	29.7	8.8	36.4	20.5	47.5	16.5	-1.48	6.64e-05	down	0.246	0.57	-	0.855	0.191	-	0.638	0.13	-	0.186	0.937	-
AT1G77860	0.419	0.0359	9.18	5.29	0.735	0.185	-3.22	0.000328	down	4.41	1.36e-16	Para	-0.356	0.528	-	0.791	0.259	-	-0.678	0.245	-
AT1G78140	77.3	97	44	53.2	101	163	0.587	0.0172	Up	-0.875	0.000165	Para	-0.047	0.916	-	0.325	0.24	-	0.369	0.506	-
AT1G78290	33.5	7.08	58.6	75.8	22.2	20.1	-1.94	3.9e-07	down	0.743	0.065	-	2.49	2.73e-05	Mit	-0.658	0.138	-	1.97	0.00486	Mit
AT1G79420	5.56	2.29	6.3	5.12	4.55	2.4	-0.969	0.00555	down	0.158	0.692	-	0.679	0.238	-	-0.303	0.473	-	0.134	0.932	-
AT1G79610	16.1	24.8	1.64	2.98	18.6	23	0.889	2.2e-07	Up	-3.35	8.08e-66	Para	-0.0513	0.96	-	0.161	0.463	-	-0.311	0.771	-
AT1G80750	61	26.8	71.9	33.5	64.8	25.2	-0.929	0.000338	down	0.173	0.559	-	0.0785	0.854	-	0.0353	0.942	-	-0.165	0.924	-
AT1G80745	0.203	0.0103	3.57	3.17	0.0541	0.0744	-3.05	0.00213	down	4.1	1.48e-22	Para	-0.16	0.646	-	-1.94	0.0304	Ortho	0	1	-
AT1G80500	59.9	71.1	21.5	13.7	14.2	12.1	0.532	0.0277	Up	-1.54	3.07e-12	Para	-0.843	0.0225	Mit	-2.11	2.72e-21	Para	-0.48	0.438	-
AT1G64450	7.95	1.36	14.9	2.81	1.9	0.578	-2.23	8.11e-09	down	0.851	0.0296	Para	0.0227	0.993	-	-2.12	8.79e-08	Ortho	0.862	0.0614	Mit
AT1G60640	28.9	11	19.1	4.89	23.4	7.39	-1.15	0.000531	down	-0.656	0.0536	-	-0.47	0.467	-	-0.359	0.372	-	-0.26	0.807	-
AT1G60560	15.3	4.93	24.6	17.5	12.2	5.13	-1.37	0.000716	down	0.611	0.148	-	1.04	0.108	-	-0.382	0.446	-	0.356	0.842	-
AT1G58110	23.2	8.12	12.6	11.7	13.3	8.95	-1.24	1.97e-05	down	-0.953	0.000953	Ortho	1.32	0.0248	Mit	-0.857	0.00507	Ortho	0.894	0.284	-
AT1G58280	22	31.7	25.4	25.1	64.2	61.2	0.798	0.0196	Up	0.159	0.689	-	-0.551	0.195	-	1.5	5.46e-06	Ortho	-0.578	0.376	-
AT1G64820	0.152	1.02	0.206	1.47	0.0251	0.225	2.75	0.000365	Up	0.462	0.668	-	0	1	-	-2.8	0.0635	-	-0.678	0.857	-
AT1G65070	42.9	18.2	21.2	12.1	34.1	14.4	-0.984	0.00206	down	-1.08	0.000475	Ortho	0.409	0.407	-	-0.388	0.3	-	0.00934	1	-
AT3G10310	6.2	1.19	7.58	2.74	10.2	1.5	-2.06	0.00163	down	0.236	0.773	-	0.636	0.433	-	0.668	0.413	-	-0.464	0.831	-
AT3G10410	41.5	64.2	51.5	51.7	40.7	53	0.911	1.03e-05	Up	0.278	0.212	-	-0.606	0.287	-	-0.0674	0.834	-	-0.244	0.939	-
AT3G10440	8.5	3.54	58.7	66	15.2	5.65	-0.996	0.0196	down	2.76	7.82e-13	Para	1.21	0.13	-	0.787	0.0821	-	-0.304	0.893	-
AT3G10650	64.1	31.3	80.5	65.4	63.9	31.3	-0.797	0.0467	down	0.265	0.547	-	0.718	0.325	-	-0.0712	0.914	-	0.0111	1	-
AT3G10915	19.6	30.7	16	22.8	17.9	20.9	0.924	0.000881	Up	-0.352	0.237	-	-0.16	0.801	-	-0.173	0.642	-	-0.447	0.669	-
AT3G11340	0.0489	1.08	9.76	1.43	0.061	0.1	3.95	8.24e-05	Up	7.81	1.47e-10	Ortho	-3.26	0.0165	Mit	0.499	0.82	-	-1	0.674	-
AT3G11530	18.1	25.7	17.8	21.7	12.8	17.2	0.792	0.00118	Up	-0.0762	0.8	-	-0.199	0.607	-	-0.543	0.0393	Para	-0.111	0.977	-
AT3G12060	0.612	0.131	14.4	8.8	2.35	1.21	-1.82	0.00174	down	4.49	3.01e-29	Para	0.162	0.835	-	1.87	2.32e-05	Para	0	1	-
AT3G12390	168	88.9	74.5	41.5	96.9	40.6	-0.638	0.000221	down	-1.22	4.32e-14	Ortho	0.0819	0.817	-	-0.828	1.09e-06	Ortho	-0.316	0.261	-
AT3G13920	699	394	332	178	497	286	-0.564	0.0141	down	-1.12	1.32e-07	Ortho	-0.0683	0.86	-	-0.535	0.0242	Ortho	0.0343	1	-
AT3G14075	24.2	30.4	19.3	22.9	21.9	27.6	0.591	0.00189	Up	-0.383	0.0467	Para	-0.0768	0.815	-	-0.198	0.386	-	0	1	-
AT3G02260	128	37.3	203	192	183	56.7	-1.49	0.0401	down	0.593	0.471	-	1.68	0.476	-	0.442	0.653	-	0.0829	1	-
AT3G14740	9.83	2.56	10.3	3.08	8.99	4.62	-1.61	0.000993	down	-0.00326	0.996	-	0.297	0.513	-	-0.194	0.79	-	0.756	0.185	-
AT3G14890	26.9	11.2	75.2	61.2	18.2	12.2	-0.962	0.00612	down	1.44	1.29e-05	Para	0.93	0.0763	Mit	-0.593	0.125	-	0.684	0.429	-
AT3G15760	3.42	19.6	2.97	10.9	3.76	21.4	2.76	2.48e-14	Up	-0.255	0.574	-	-0.633	0.696	-	0.119	0.845	-	0.0402	1	-
AT3G16810	35.4	9.11	36.7	4.69	26.6	2.53	-1.7	0.000211	down	-0.0167	0.982	-	-0.921	0.254	-	-0.471	0.409	-	-1.21	0.143	-
AT3G02500	2.91	0.679	4.88	14.8	0.213	0.0253	-1.74	6.78e-05	down	0.74	0.0825	-	2.39	0.000871	Mit	-3.83	2.59e-13	Ortho	1	0.0657	Mit
AT3G17330	54.6	10.1	36.8	11	39.8	5.45	-2.15	2.95e-11	down	-0.635	0.066	-	0.656	0.175	-	-0.506	0.189	-	-0.396	0.594	-
AT3G17790	31.5	192	610	702	27.4	48	2.8	4.06e-15	Up	4.2	6.42e-33	Ortho	-2.37	0.0151	Mit	-0.31	0.521	-	-1.79	0.0395	Mit
AT3G17800	184	724	763	859	555	741	2.2	3.68e-14	Up	2	3.43e-12	Ortho	-1.8	0.00423	Mit	1.54	3.34e-07	Ortho	-1.56	0.156	-
AT3G17850	69.6	28.9	61.1	37.7	82.2	45.6	-1.01	0.0246	down	-0.252	0.626	-	0.564	0.5	-	0.187	0.77	-	0.4	0.864	-
AT3G02650	24.6	10.5	49	32.1	27.1	9.14	-0.968	3.17e-05	down	0.93	3e-05	Para	0.511	0.146	-	0.0872	0.801	-	-0.38	0.335	-
AT3G19460	19.9	26	12.3	18.2	9.32	10.2	0.664	0.00585	Up	-0.735	0.00173	Para	0.159	0.75	-	-1.13	2.12e-06	Para	-0.246	0.864	-
AT3G02800	0.902	5.27	2.03	10.7	1.99	5.61	2.75	2.24e-09	Up	1.13	0.024	Ortho	0.0765	0.976	-	1.11	0.0384	Ortho	-0.893	0.717	-
AT3G20395	0.547	1.99	0.63	3.99	1.28	1.12	2.12	0.00703	Up	0.263	0.803	-	0.322	0.775	-	1.29	0.179	-	-1.32	0.169	-
AT3G20440	15.7	4.78	111	66.3	22.3	7.96	-1.45	8.84e-05	down	2.77	9.68e-16	Para	0.813	0.162	-	0.453	0.3	-	0.173	0.938	-
AT3G21250	71.5	23.8	1.59	2.73	118	192	-1.34	0.00436	down	-5.55	3.63e-35	Ortho	2.09	0.0753	Mit	0.65	0.231	-	2.25	0.154	-
AT3G21360	14.6	21.3	15.7	16.2	33.9	46.1	0.822	0.000176	Up	0.045	0.874	-	-0.455	0.342	-	1.17	4.92e-08	Ortho	-0.0731	0.976	-
AT3G21465	18.1	7.3	7.52	3.29	12.2	6.95	-1.01	0.00123	down	-1.32	1.2e-05	Ortho	0.204	0.687	-	-0.612	0.0721	-	0.476	0.674	-
AT3G22420	61.4	26.7	30.3	20.3	19	10.7	-0.917	0.00444	down	-1.09	0.000469	Ortho	0.603	0.556	-	-1.76	1.77e-08	Ortho	0.404	0.91	-
AT3G03080	0.159	0	0.359	0.28	0.0199	0	-3.65	0.00715	down	1.1	0.479	-	0.322	0.645	-	-2.99	0.128	-	0.322	0.876	-
AT3G23150	2.4	6.07	0.94	2.29	2.47	9.89	1.61	0.00269	Up	-1.35	0.0172	Para	-0.35	0.822	-	0.047	0.972	-	0.634	0.577	-
AT3G03200	1.21	2.19	2.15	6.39	1.75	2.7	1.1	0.0171	Up	0.76	0.108	-	0.858	0.18	-	0.473	0.399	-	0.0324	1	-
AT3G25430	8.63	2.64	11.5	7.01	17.5	9.07	-1.44	4.32e-06	down	0.359	0.283	-	0.87	0.0515	Mit	0.965	0.00242	Para	0.589	0.527	-
AT2G04350	93	285	50.5	75.1	99.9	528	1.86	9.16e-22	Up	-0.932	2.69e-06	Para	-1.04	0.0027	Mit	0.0503	0.88	-	0.784	0.518	-
AT2G05260	7.61	25.1	5.17	9.73	5.1	9.89	2	5.86e-15	Up	-0.59	0.0361	Para	-0.921	0.0671	Mit	-0.606	0.0434	Para	-0.739	0.5	-
AT2G05920	226	80.8	209	54.8	112	36.9	-1.2	3.98e-07	down	-0.152	0.587	-	-0.438	0.279	-	-1.06	1.1e-05	Ortho	-0.0814	0.951	-
AT2G13690	14.1	6.87	23.4	16.6	18.9	15.3	-0.754	0.00221	down	0.69	0.00344	Para	0.443	0.384	-	0.382	0.158	-	0.647	0.193	-
AT2G20250	8.32	2.51	4.58	3.64	5.58	2.51	-1.44	0.000977	down	-0.936	0.0354	Ortho	1.19	0.0805	Mit	-0.646	0.198	-	0.455	0.735	-
AT2G17150	13.3	4.12	28	18.6	46.6	23.1	-1.42	0.000194	down	1.01	0.00736	Para	0.963	0.306	-	1.76	3.14e-06	Para	0.566	0.812	-
AT2G18000	0.661	1.37	28.3	45.4	0.723	0.82	1.32	6.13e-05	Up	5.39	4.22e-81	Ortho	0.0638	0.93	-	0.125	0.819	-	-0.585	0.457	-
AT3G04340	156	56.6	123	67.5	129	57	-1.23	0.00321	down	-0.414	0.367	-	0.594	0.527	-	-0.346	0.512	-	0.294	0.9	-
AT2G18480	2.13	0.0602	5	2.41	2.38	0.808	-4.28	2.44e-06	down	1.23	0.179	-	0.907	0.38	-	0.189	0.896	-	0.363	0.984	-
AT2G18700	39.4	109	12.4	21	4.18	33.7	1.71	7e-06	Up	-1.71	6.35e-06	Para	-0.749	0.356	-	-3.25	9.84e-18	Para	1.26	0.836	-
AT2G16380	13.4	1.97	17.4	7.95	11.1	3.76	-2.5	3.54e-09	down	0.288	0.562	-	1.36	0.0705	Mit	-0.349	0.527	-	1.06	0.34	-
AT2G16430	88.4	39.2	40.8	24.1	118	75.9	-0.902	1e-05	down	-1.17	1.9e-09	Ortho	0.4	0.119	-	0.369	0.106	-	0.518	0.168	-
AT2G16440	27	4.54	33.5	12.9	42.9	10.2	-2.27	1.75e-06	down	0.246	0.673	-	1.06	0.0964	Mit	0.617	0.287	-	0.372	0.78	-
AT2G19180	23.6	35.5	0.412	0.383	24.9	33	0.862	0.000264	Up	-5.89	3.99e-79	Para	-0.56	0.338	-	0.0296	0.95	-	-0.16	0.929	-
AT2G20470	0.119	0.688	2.14	1.21	1.82	0.57	2.56	2.97e-05	Up	4.03	5.6e-11	Ortho	-1.12	0.0779	Mit	3.81	2.29e-09	Ortho	-1.72	0.00785	Mit
AT3G04890	21.2	27.9	7.09	5.33	8.55	5.32	0.67	0.0215	Up	-1.64	1.64e-09	Para	-0.738	0.0533	Mit	-1.36	1.43e-06	Para	-1.02	0.0633	Mit
AT3G05010	19.7	29.2	15.8	22.6	20.7	34.9	0.853	2.62e-05	Up	-0.365	0.087	-	-0.0594	0.893	-	0.0286	0.941	-	0.19	0.817	-
AT3G01600	0.63	0.0996	0.775	0.679	2.09	0.734	-2.12	0.0134	down	0.352	0.713	-	0.363	0.754	-	1.76	0.0373	Para	0	1	-
AT3G05880	32	311	0.469	0.201	10.7	169	3.51	1.81e-24	Up	-6.15	1.04e-52	Para	-3.56	6.38e-06	Mit	-1.6	1.72e-05	Para	0.613	0.957	-
AT3G06070	48	16.5	29	27.9	36.5	12.4	-1.2	0.0357	down	-0.777	0.195	-	1.44	0.0175	Mit	-0.398	0.59	-	-0.0155	1	-
AT3G07090	59.4	285	21.1	221	29.5	233	2.5	1.61e-12	Up	-1.55	1.78e-05	Para	1.07	0.312	-	-1.06	0.00664	Para	0.693	0.516	-
AT3G07570	11.5	5.66	5.27	3.7	8.86	5.95	-0.732	0.0366	down	-1.18	0.000358	Ortho	0.547	0.689	-	-0.405	0.308	-	0.429	0.591	-
AT3G07730	3.42	8.93	11.9	8.04	3.93	0.883	1.63	0.000329	Up	1.74	0.000106	Ortho	-1.62	0.00136	Mit	0.144	0.842	-	-2.56	0.0447	Mit
AT3G07750	14.2	5.99	21.1	8.5	19.4	9.76	-0.979	0.00123	down	0.501	0.104	-	-0.052	0.935	-	0.405	0.242	-	0.262	0.577	-
AT3G07980	18.8	7.33	13.1	8.23	26.8	12.5	-1.1	0.00682	down	-0.567	0.181	-	0.661	0.352	-	0.454	0.342	-	0.22	0.968	-
AT3G08490	0.189	0.0175	30.1	22.8	0.131	0.0613	-2.83	0.00576	down	7.33	1.9e-70	Para	-0.411	0.182	-	-0.521	0.523	-	0	NaN	-
AT3G09380	0.106	0	0	0	0.0418	0	-3.78	0.00841	down	-3.95	0.169	-	0	1	-	-1.37	0.705	-	0	1	-
AT3G09710	9.23	3.91	32.7	13.5	17.1	5.22	-0.977	0.00106	down	1.78	5.97e-11	Para	-0.172	0.721	-	0.851	0.00464	Para	-0.49	0.501	-
AT2G27500	22.8	117	17.6	71.6	14.4	89.1	2.61	6.58e-12	Up	-0.403	0.363	-	-0.33	0.759	-	-0.681	0.133	-	0.26	0.957	-
AT2G28450	29	8.76	25.2	16	24	9.47	-1.45	0.0014	down	-0.25	0.643	-	0.958	0.203	-	-0.314	0.6	-	0.299	0.904	-
AT2G28105	7.27	3.54	21.5	8.92	3.49	2.44	-0.763	0.0165	down	1.5	1.73e-07	Para	-0.41	0.205	-	-1.12	0.000413	Ortho	0.327	0.607	-
AT2G28590	2.2	2.77	7.26	9.46	2.81	2.7	0.62	0.0252	Up	1.68	3.22e-12	Ortho	0.026	0.983	-	0.326	0.306	-	-0.322	0.718	-
AT2G29070	3.68	6.8	8.3	17.2	0.644	1.22	1.19	1.23e-07	Up	1.15	1.66e-07	Ortho	0.13	0.817	-	-2.54	1.19e-18	Para	-0.66	0.208	-
AT2G29890	23.1	5.66	24.1	16.1	14.2	6.51	-1.72	1.23e-06	down	0.0173	0.976	-	1.33	0.0749	Mit	-0.741	0.0614	-	0.861	0.198	-
AT2G30890	12	2.83	16.1	7.39	10.9	4.32	-1.77	4.38e-08	down	0.38	0.277	-	0.772	0.0379	Mit	-0.165	0.717	-	0.668	0.141	-
AT2G30933	1.38	2.42	3.68	4.55	1.59	0.47	1.07	0.0311	Up	1.35	0.00574	Ortho	-0.362	0.317	-	0.162	0.834	-	-1.64	0.000134	Mit
AT2G30960	7.72	3.3	576	829	10.8	5.63	-0.933	0.000468	down	6.2	1.36e-159	Para	1.53	0.000115	Mit	0.441	0.124	-	0.2	0.855	-
AT2G31180	0.114	2.16	1.8	15.4	0.134	12.7	4.07	1.64e-07	Up	3.97	3.9e-06	Ortho	0.978	0.443	-	0.131	0.946	-	2.17	0.239	-
AT2G31450	17.2	9.51	15.9	9.6	5.79	3.55	-0.602	0.0141	down	-0.186	0.487	-	0.156	0.772	-	-1.65	1.74e-12	Ortho	0.18	0.895	-
AT2G32080	97.2	51	60.3	49.5	58.9	58.6	-0.641	0.00389	down	-0.742	0.000494	Ortho	0.643	0.0041	Mit	-0.764	0.000575	Ortho	0.916	0.012	Mit
AT2G32150	49.5	578	39	400	13.6	577	3.8	1.94e-28	Up	-0.354	0.388	-	-0.194	0.854	-	-1.88	3.39e-07	Para	1.8	0.312	-
AT2G32590	5.8	0.997	4.19	3.77	7.81	2.82	-2.21	1.47e-05	down	-0.515	0.362	-	1.75	0.0028	Mit	0.385	0.56	-	0.532	0.792	-
AT2G33250	36.7	49	77.4	83	57.7	75	0.692	0.0232	Up	1.03	0.00035	Ortho	-0.299	0.308	-	0.596	0.0636	-	-0.034	1	-
AT2G33330	57.9	6.2	49.8	7.91	47.9	8.7	-2.88	9.34e-11	down	-0.272	0.62	-	0.529	0.257	-	-0.319	0.604	-	0.665	0.194	-
AT2G33590	50.6	131	13.3	21.7	22.7	35.2	1.63	1.22e-07	Up	-1.98	5.97e-11	Para	-0.683	0.475	-	-1.21	0.000166	Para	-0.753	0.939	-
AT2G34150	12.1	2.23	4.22	1.79	3.83	1.22	-2.12	5.87e-05	down	-1.61	0.00277	Ortho	1.14	0.101	-	-1.71	0.00235	Ortho	0.991	0.345	-
AT2G34530	2.39	3.96	23.5	22.3	2.1	3.03	1.03	0.00547	Up	3.28	9.09e-23	Ortho	-0.682	0.268	-	-0.194	0.712	-	-0.322	0.879	-
AT2G35390	75.2	37.9	26.3	8.76	28.3	10.8	-0.74	0.00968	down	-1.57	3.22e-09	Ortho	-0.506	0.284	-	-1.49	6.16e-08	Ortho	-0.321	0.77	-
AT2G36370	6.71	3.19	13.3	6.15	22	11.1	-0.816	0.0235	down	0.91	0.00739	Para	-0.068	0.95	-	1.64	1.14e-06	Para	-0.0317	1	-
AT2G36610	0.0865	0.26	0.406	1.22	0.907	2.29	1.72	0.0376	Up	2.23	0.00865	Ortho	0.415	0.576	-	3.36	5.78e-05	Ortho	1	0.258	-
AT2G36650	0.425	2.91	53.6	111	1.46	8.73	2.97	4.76e-07	Up	6.99	1.27e-33	Ortho	-0.659	0.339	-	1.81	0.00663	Ortho	0.322	0.971	-
AT2G37280	1.85	0.451	6.73	33.5	0.273	0.104	-1.59	0.0423	down	1.92	0.0128	Para	3.28	0.00828	Mit	-2.82	0.000905	Ortho	0.816	0.513	-
AT2G37390	10.7	2.83	10.4	1.47	8.34	0.22	-1.58	0.00645	down	-0.0794	0.92	-	-0.647	0.389	-	-0.381	0.626	-	-1.37	0.126	-
AT2G38050	10.4	19.3	239	194	5.03	6.42	1.14	7.6e-05	Up	4.46	6.62e-63	Ortho	-1.11	0.0167	Mit	-1.11	0.000245	Para	-0.433	0.639	-
AT2G38250	0.711	9.61	4.12	20.9	0.693	5.42	3.92	2.21e-14	Up	2.57	1.97e-06	Ortho	-0.67	0.637	-	-0.0379	0.985	-	-0.914	0.735	-
AT2G38370	7	2.14	6.84	5.77	5.32	3.48	-1.4	0.0118	down	-0.0668	0.93	-	1.12	0.219	-	-0.408	0.569	-	0.917	0.549	-
AT2G38500	3.19	7.35	0.0409	0.194	0.158	0.533	1.45	0.0214	Up	-6.33	3.32e-11	Para	-0.874	0.0133	Mit	-4.39	3.37e-09	Para	-0.0671	1	-
AT2G38720	5.26	0.658	1.91	1.06	4.31	0.947	-2.69	1.46e-08	down	-1.55	0.00099	Ortho	1.6	0.00883	Mit	-0.374	0.536	-	0.667	0.529	-
AT2G39050	8.92	74	31.6	92.8	46.3	127	3.31	6.54e-53	Up	1.79	3.82e-16	Ortho	-1.35	0.157	-	2.33	4.23e-26	Ortho	-1.43	0.0544	Mit
AT2G39880	4.56	0.957	3.9	0.985	3.99	3.06	-1.92	2.99e-06	down	-0.266	0.567	-	-0.0551	0.927	-	-0.216	0.7	-	1.15	0.0263	Mit
AT2G40180	0.778	2.51	1.46	2.36	1.98	1.65	1.89	0.000889	Up	0.862	0.167	-	-0.621	0.328	-	1.29	0.0428	Ortho	-1.24	0.00869	Mit
AT2G40460	61.8	130	42.3	26.7	50.5	31.8	1.29	0.00583	Up	-0.616	0.217	-	-1.7	0.000216	Mit	-0.355	0.557	-	-1.71	0.000219	Mit
AT2G23150	15.9	47	307	1490	6.89	20.1	1.83	4.04e-11	Up	4.24	1.58e-57	Ortho	0.776	0.311	-	-1.25	2.25e-05	Para	-0.105	0.984	-
AT2G41480	1.74	3.77	81.1	211	1.04	14.3	1.36	0.000336	Up	5.49	3.26e-57	Ortho	0.511	0.279	-	-0.809	0.0699	-	2.07	0.0315	Mag
AT2G42370	2.76	1.03	24.3	19.3	12.1	3.38	-1.16	0.00851	down	3.06	2.43e-15	Para	0.571	0.423	-	2.06	4.2e-07	Para	-0.651	0.674	-
AT2G43120	24	4.32	9.78	5.27	24.2	3.33	-2.16	3.63e-07	down	-1.34	0.00193	Ortho	1.47	0.0129	Mit	-0.0456	0.961	-	-0.222	0.937	-
AT2G43570	3.88	42	97.6	97	1.72	1.64	3.57	1.12e-10	Up	4.57	2.84e-16	Ortho	-3.12	0.113	-	-1.25	0.0595	-	-2.97	0.321	-
AT2G44060	291	466	298	418	358	540	0.946	5.81e-14	Up	-0.0136	0.941	-	-0.189	0.355	-	0.259	0.0717	-	-0.0858	0.948	-
AT2G44970	36.7	59.5	1.06	0.935	54.5	81.9	0.959	2.15e-05	Up	-5.15	4.63e-93	Para	-1	0.0512	Mit	0.529	0.0303	Ortho	-0.106	0.965	-
AT2G45500	11.8	19.1	28	27.3	22.1	30.6	0.983	1.93e-16	Up	1.2	2.1e-25	Ortho	-0.675	0.0412	Mit	0.863	6.93e-13	Ortho	-0.2	0.859	-
AT2G23550	0.756	0.0995	0.0231	0.186	0	0	-2.43	0.00307	down	-5.26	5.13e-05	Ortho	1	0.0366	Mit	-6.6	1.29e-06	Ortho	1	0.000198	Mit
AT2G46570	6.54	2.39	1.26	1.2	1.91	1.15	-1.16	0.00319	down	-2.42	3.32e-10	Ortho	0.83	0.152	-	-1.8	5.56e-06	Ortho	0.415	0.59	-
AT2G47260	6.26	11.2	2.13	28.9	5.16	10.9	1.11	0.00294	Up	-1.6	1.57e-05	Para	2.4	0.0108	Mag	-0.333	0.478	-	0.134	0.954	-
AT2G47500	34.2	12.3	40.5	30.8	29.7	21.7	-1.2	0.00265	down	0.196	0.678	-	1.01	0.127	-	-0.246	0.645	-	0.944	0.336	-
AT2G25460	3.45	56.7	2.39	29	0.593	3.12	4.24	2.02e-13	Up	-0.423	0.564	-	-0.552	0.801	-	-2.46	0.00025	Para	-2.48	0.471	-
AT2G21590	11.5	17.2	19.5	28.1	45.1	81.8	0.834	0.0221	Up	0.722	0.0449	Ortho	-0.0332	1	-	1.93	2.35e-08	Ortho	0.301	0.987	-
AT3G45290	4.65	1.07	5.12	2.62	2.88	1.63	-1.79	1.03e-05	down	0.0757	0.883	-	0.737	0.366	-	-0.73	0.103	-	1.09	0.499	-
AT3G46450	32.2	95.2	65.3	122	33.3	98.8	1.8	7.38e-20	Up	0.963	1.59e-06	Ortho	-0.631	0.182	-	-0.0154	0.979	-	0.00565	1	-
AT3G46820	30.4	17.7	19.2	12.6	17.4	12	-0.498	0.0125	down	-0.712	0.000151	Ortho	0.209	0.493	-	-0.844	1.23e-05	Ortho	0.306	0.628	-
AT3G47390	37.3	24.3	14.7	8.4	16.5	13.7	-0.356	0.0364	down	-1.42	2.07e-20	Ortho	-0.206	0.458	-	-1.23	4.18e-15	Ortho	0.318	0.492	-
AT3G47830	2.78	1.5	6.16	4.6	9.29	7.78	-0.595	0.0348	down	1.12	2.26e-06	Para	0.338	0.417	-	1.71	2.69e-13	Para	0.544	0.25	-
AT3G48070	35.3	60.7	11.9	17.2	42.4	95.5	1.05	2.79e-06	Up	-1.62	8.41e-14	Para	-0.279	0.414	-	0.214	0.449	-	0.389	0.411	-
AT3G48490	3.42	0.943	2.51	0.386	8.13	2.64	-1.51	0.0059	down	-0.501	0.406	-	-0.637	0.242	-	1.22	0.0342	Para	-0.0931	0.966	-
AT3G48600	3.49	1.82	12.1	21	8.37	7.12	-0.654	0.00866	down	1.75	9.48e-18	Para	1.47	1.36e-05	Mit	1.22	1.57e-08	Para	0.507	0.29	-
AT3G49890	9.43	5.14	30.6	14.2	4.86	2.62	-0.6	0.0206	down	1.64	5.7e-13	Para	-0.344	0.298	-	-1	7.53e-05	Ortho	0.097	0.976	-
AT3G50360	36.7	56.1	38.4	51.7	54.2	109	0.899	0.000143	Up	0.0155	0.967	-	-0.168	0.762	-	0.53	0.0378	Ortho	0.399	0.471	-
AT3G50870	2.34	0.758	1.08	0.709	2.35	0.794	-1.28	0.0101	down	-1.13	0.0223	Ortho	0.923	0.0521	Mit	-0.00485	1	-	0.115	0.968	-
AT3G50910	25.6	89.8	55.5	171	26.7	223	2.06	5.19e-15	Up	1.08	5.92e-05	Ortho	-0.154	0.787	-	0.0251	0.97	-	1.23	0.187	-
AT3G51730	128	245	123	130	185	227	1.21	2.78e-08	Up	-0.109	0.683	-	-0.862	0.0208	Mit	0.482	0.0465	Ortho	-0.64	0.473	-
AT3G52220	49.7	78.8	181	234	48.8	78.8	0.931	2.28e-07	Up	1.83	6.4e-27	Ortho	-0.287	0.18	-	-0.0685	0.804	-	0.017	1	-
AT3G53680	13.1	3.48	6.99	4.07	15.6	4.65	-1.64	0.000117	down	-0.994	0.0218	Ortho	0.985	0.0555	Mit	0.18	0.772	-	0.12	0.982	-
AT3G53860	3.12	1.51	2.6	1.35	2.19	1.16	-0.751	0.0329	down	-0.311	0.396	-	-0.109	0.842	-	-0.547	0.149	-	0.0975	0.984	-
AT3G54280	74.9	32	74	46.8	71.7	25	-1	0.041	down	-0.0894	0.885	-	0.552	0.606	-	-0.134	0.857	-	-0.281	0.963	-
AT3G56300	8.61	4.04	27.9	23.7	10.9	6.78	-0.84	0.00153	down	1.63	7.5e-12	Para	0.664	0.0442	Mit	0.264	0.396	-	0.293	0.756	-
AT3G56320	8.2	27.8	38.5	72.8	46.6	104	2.03	3.54e-27	Up	2.19	3.15e-32	Ortho	-0.753	0.0184	Mit	2.47	8.9e-40	Ortho	-0.519	0.448	-
AT3G56960	4.23	1.92	26.6	44.3	7.03	1.56	-0.85	0.023	down	2.61	7.1e-16	Para	1.53	0.0266	Mit	0.707	0.0642	-	-0.687	0.508	-
AT3G57980	12.2	3.6	29.6	17.2	12.9	4.06	-1.49	0.00131	down	1.2	0.00905	Para	0.797	0.429	-	0.0229	0.994	-	0.0726	1	-
AT3G58100	7.94	1.79	9.46	4.58	4.58	1.72	-1.85	6.67e-09	down	0.206	0.572	-	0.922	0.00771	Mit	-0.827	0.015	Ortho	0.823	0.0785	Mit
AT3G59150	6.33	8.42	6.1	6.27	3.48	3.66	0.698	0.0333	Up	-0.103	0.794	-	-0.379	0.314	-	-0.894	0.00835	Para	-0.267	0.954	-
AT3G59580	3.23	1	5.04	1.93	0.216	0.0208	-1.43	0.00593	down	0.536	0.335	-	-0.0381	0.992	-	-4.03	1.6e-11	Ortho	1.09	0.072	Mit
AT3G59680	4.97	2.05	1.51	0.399	1.11	0.322	-0.965	0.0152	down	-1.76	4.51e-06	Ortho	0	1	-	-2.18	5.81e-08	Ortho	0	1	-
AT3G59780	489	233	350	192	463	249	-0.825	0.0319	down	-0.544	0.165	-	0.196	0.752	-	-0.142	0.797	-	0.174	0.906	-
AT3G60300	34	37.5	36	47.4	21.8	41.7	0.441	0.0277	Up	0.0534	0.824	-	0.246	0.64	-	-0.674	0.000621	Para	0.781	0.429	-
AT3G60840	6.15	1.5	16.2	4.54	11	1.69	-1.74	0.00301	down	1.34	0.0235	Para	0.0525	0.982	-	0.781	0.257	-	-0.488	0.731	-
AT3G60890	0.786	0.024	4.12	2.22	1.67	1.6	-4.36	3.16e-06	down	2.37	6.39e-05	Para	0.0704	0.955	-	1.09	0.115	-	0.945	0.128	-
AT2G03710	14.3	37.6	0.251	0.642	0.245	0.368	1.58	0.0113	Up	-5.91	5.82e-19	Para	-0.751	0.167	-	-5.96	3.15e-18	Para	-1.01	0.0101	Mit
AT3G62120	158	74.9	106	91.9	168	93.7	-0.825	0.00743	down	-0.62	0.0439	Ortho	0.852	0.0399	Mit	0.0407	0.943	-	0.228	0.895	-
AT3G62860	4.1	9.23	13.1	12.1	9.09	14.7	1.41	0.000724	Up	1.66	4.56e-05	Ortho	-1.17	0.139	-	1.11	0.0127	Ortho	-0.439	0.632	-
AT3G25670	7.09	2.49	3.8	4.15	9.98	12.8	-1.21	0.00444	down	-0.973	0.0221	Ortho	1.26	0.0344	Mit	0.437	0.389	-	1.51	0.00739	Mit
AT2G01450	123	170	48.1	48.3	161	270	0.758	0.00659	Up	-1.37	1.52e-07	Para	-0.454	0.412	-	0.367	0.249	-	0.271	0.842	-
AT3G27440	0.0117	0.194	0.0231	0.301	0	0.233	2.84	0.00556	Up	0.596	0.778	-	0.322	0.756	-	-0.74	0.772	-	0.322	0.968	-
AT3G28030	14	4.85	13	8.53	16.8	6.25	-1.26	0.0193	down	-0.18	0.783	-	0.824	0.458	-	0.19	0.813	-	0.054	1	-
AT3G28930	31.7	66.9	167	160	23.9	29.8	1.37	3.85e-06	Up	2.38	4.67e-17	Ortho	-1.12	0.0275	Mit	-0.415	0.242	-	-0.761	0.162	-
AT3G29075	27	36.9	57.3	73.4	16.4	21.7	0.719	0.00124	Up	1.05	6.2e-07	Ortho	-0.0761	0.911	-	-0.758	0.000852	Para	-0.0525	0.969	-
AT5G12840	34.9	85	0.0205	0.0175	16	42.8	1.55	1.27e-14	Up	-10.8	2.98e-26	Para	-1.26	6.84e-06	Mit	-1.18	1.92e-08	Para	0.116	0.991	-
AT5G13290	12.1	6.67	3.15	2.42	13.4	11.2	-0.565	0.0416	down	-1.99	9.37e-15	Ortho	0.359	0.43	-	0.101	0.795	-	0.528	0.233	-
AT5G01900	0.093	0.703	27.7	53.6	0.11	6.85	2.71	0.0376	Up	8.35	7.01e-08	Ortho	0.344	0.882	-	0.299	0.92	-	2.42	0.00181	Mag
AT5G14400	0.0992	0	0.058	0.0419	17.2	11.6	-3.26	0.014	down	-0.744	0.596	-	0	NaN	-	7.45	2.16e-14	Para	-0.546	0.672	-
AT5G14850	14.7	16.2	16.6	10.7	18.3	11.8	0.406	0.021	Up	0.109	0.575	-	-0.706	0.039	Mit	0.262	0.172	-	-0.726	0.127	-
AT5G14960	2.01	4.08	13.6	8.05	14.7	5.26	1.32	5.17e-06	Up	2.73	2.13e-24	Ortho	-1.41	0.0237	Mit	2.85	1.11e-25	Ortho	-2.01	0.00168	Mit
AT5G15940	0.184	0.756	5.32	4.06	6.08	8.5	2.16	0.000188	Up	4.76	3.14e-18	Ortho	-1.32	0.0925	Mit	4.95	6.01e-19	Ortho	-0.559	0.832	-
AT5G16030	237	17.9	117	20	125	15.8	-3.35	7.06e-12	down	-1.1	0.039	Ortho	1.13	0.172	-	-0.994	0.0842	-	0.738	0.333	-
AT5G16050	122	175	22.6	27.3	99.7	127	0.798	4.74e-06	Up	-2.48	1.14e-50	Para	-0.256	0.258	-	-0.33	0.092	-	-0.179	0.639	-
AT5G16070	84.2	41	74.6	49.3	80	69.6	-0.757	0.000157	down	-0.225	0.297	-	0.434	0.152	-	-0.114	0.674	-	0.826	0.019	Mit
AT5G02490	21.5	41.9	584	576	17.4	101	1.2	0.00334	Up	4.7	5.51e-36	Ortho	-0.945	0.286	-	-0.347	0.499	-	1.54	0.198	-
AT5G16660	70.2	99.5	1.23	1.48	92.7	98.3	0.784	0.0126	Up	-5.88	5.15e-80	Para	-0.344	0.534	-	0.373	0.304	-	-0.414	0.732	-
AT5G16930	13.7	6.19	25.2	8.95	12.4	3.92	-0.868	0.00729	down	0.828	0.00803	Para	-0.455	0.322	-	-0.186	0.665	-	-0.482	0.512	-
AT5G17070	21.2	23.5	16	19.5	18.3	17	0.425	0.003	Up	-0.455	0.0011	Para	0.13	0.674	-	-0.252	0.111	-	-0.218	0.355	-
AT5G17390	0.0479	0.349	13.8	9.23	0.0882	0.502	2.75	0.000303	Up	8.28	1.29e-22	Ortho	-0.525	0.435	-	0.977	0.463	-	0.322	0.951	-
AT5G17790	33.7	15.1	50.3	15.8	82.8	30.1	-0.92	0.0346	down	0.517	0.252	-	-0.517	0.499	-	1.23	0.00502	Para	-0.337	0.842	-
AT5G17850	2.06	17.2	2.56	13.3	2	14.4	3.33	2.41e-23	Up	0.324	0.434	-	-0.579	0.615	-	-0.0409	0.959	-	-0.134	0.973	-
AT5G18430	13.1	4.58	18.6	5.2	27.3	8.08	-1.23	0.00808	down	0.421	0.407	-	-0.227	0.697	-	0.996	0.0435	Para	-0.196	0.851	-
AT5G19030	12.6	17.2	55.3	85.1	17.9	22.8	0.725	0.0141	Up	2.08	8.64e-15	Ortho	0.202	0.684	-	0.468	0.149	-	-0.0523	1	-
AT5G20320	21.6	7.43	36.3	20.6	13.2	6.68	-1.28	0.000119	down	0.688	0.0413	Para	0.621	0.348	-	-0.78	0.029	Ortho	0.478	0.776	-
AT5G20635	6.45	1.2	7.78	3.27	6.73	1.36	-2.07	0.000164	down	0.229	0.733	-	0.695	0.367	-	0.041	0.979	-	0	1	-
AT5G21040	29.4	32.6	15.7	15.9	22.5	19.5	0.417	0.02	Up	-0.958	8.11e-09	Para	-0.158	0.677	-	-0.436	0.018	Para	-0.355	0.595	-
AT5G22100	23.4	10.4	19.6	3.28	31.6	10.5	-0.906	0.00299	down	-0.318	0.332	-	-1.2	0.0293	Mag	0.38	0.281	-	-0.408	0.518	-
AT5G22540	0.239	3.23	0.93	1.68	0.0663	0.249	3.73	5.03e-06	Up	2.05	0.031	Ortho	-1.22	0.213	-	-1.73	0.176	-	-1.68	0.121	-
AT5G22650	254	109	174	90.4	72.2	30.7	-0.956	0.000998	down	-0.61	0.0374	Ortho	0.279	0.493	-	-1.86	2.64e-11	Ortho	-0.00307	1	-
AT5G24630	7.4	2.43	1.8	1.13	11.3	5.02	-1.33	0.0024	down	-2.1	8.85e-07	Ortho	0.885	0.188	-	0.554	0.277	-	0.253	0.929	-
AT5G25110	1.04	11.8	4.59	11.5	2.28	11.7	3.62	1.05e-12	Up	2.1	9.55e-05	Ortho	-1.64	0.546	-	1.08	0.0802	-	-0.836	0.922	-
AT5G25340	7.41	26.8	58.3	196	0.0206	0.179	2.11	9.28e-08	Up	2.94	2.08e-14	Ortho	-0.0357	0.999	-	-8.45	7.19e-14	Para	-1.76	0.0167	Mit
AT5G25450	0.329	3.67	0	0.0783	0.291	0.551	3.49	1.75e-07	Up	-5.57	1.71e-05	Para	-2	0.0169	Mit	-0.23	0.852	-	-1.42	0.479	-
AT5G25890	8.37	13	15.6	8.43	8.47	7.01	0.932	0.0479	Up	0.865	0.0642	-	-1.42	0.0565	Mit	0.000472	1	-	-0.833	0.678	-
AT5G26180	24.8	8.81	10.8	2.49	16.1	3.11	-1.21	0.00894	down	-1.26	0.00569	Ortho	-0.413	0.473	-	-0.658	0.213	-	-0.744	0.222	-
AT5G26990	18.7	23.7	12.2	14	15.8	17.9	0.627	0.0199	Up	-0.663	0.0114	Para	-0.171	0.694	-	-0.278	0.38	-	-0.163	0.924	-
AT4G11720	0.188	0.0188	0.234	0.129	0.977	0.319	-2.44	0.033	down	0.237	0.861	-	0	NaN	-	2.3	0.0357	Para	-0.678	0.109	-
AT4G11800	31	50.9	88.7	193	51.7	125	0.974	4.96e-08	Up	1.47	7.28e-18	Ortho	0.416	0.39	-	0.688	0.000196	Ortho	0.559	0.245	-
AT4G12540	2.47	0.637	2.85	1.23	4.45	4.15	-1.66	1.31e-05	down	0.158	0.707	-	0.308	0.58	-	0.826	0.0254	Para	0.826	0.158	-
AT4G04750	33.9	16.3	383	345	51.5	55.7	-0.756	0.0391	down	3.45	2.4e-26	Para	0.853	0.178	-	0.559	0.159	-	1.11	0.122	-
AT4G05100	0.656	71.6	5.96	84.3	1.6	66.8	6.71	2.38e-40	Up	3.13	6.99e-09	Ortho	-1.99	0.37	-	1.18	0.0613	-	-0.84	0.937	-
AT4G05170	0.915	0.0349	0.0948	0.0414	0	0	-3.4	0.0147	down	-3.36	0.315	-	1	0.00163	Mit	-6.9	0.0485	Ortho	1	0.00311	Mit
AT4G02110	8.93	1.98	10.5	4.03	18.6	4.19	-1.88	0.000778	down	0.161	0.82	-	0.567	0.579	-	0.991	0.117	-	-0.156	0.986	-
AT4G01897	16.9	23.2	8.72	7.86	15.2	21.4	0.753	0.0206	Up	-0.999	0.00141	Para	-0.586	0.233	-	-0.177	0.682	-	0.0619	1	-
AT4G01280	22	43	19.1	64.6	17.3	39.1	1.23	1.52e-07	Up	-0.255	0.331	-	0.773	0.142	-	-0.402	0.139	-	0.197	0.802	-
AT4G01130	4.91	10.5	6.6	13.9	39.6	68.6	1.4	1.08e-05	Up	0.407	0.245	-	0	1	-	2.99	8.92e-23	Ortho	-0.221	0.873	-
AT4G01120	16.6	29.6	25.7	82.6	19.3	90.5	1.14	5.75e-06	Up	0.599	0.0204	Ortho	0.829	0.251	-	0.199	0.546	-	1.36	0.109	-
AT5G01660	1.44	0.317	7.12	3.42	7.35	1.72	-1.82	2.02e-05	down	2.28	3.02e-12	Para	0.257	0.674	-	2.32	3.71e-12	Para	-0.458	0.453	-
AT4G00520	19.4	34.9	14.5	73.1	29	222	1.12	0.000763	Up	-0.455	0.201	-	1.43	0.0048	Mag	0.527	0.164	-	2.06	9.11e-05	Mag
AT5G04895	10.2	2.44	11.1	3.55	18.5	5.19	-1.79	0.00039	down	0.055	0.938	-	0.269	0.747	-	0.814	0.157	-	-0.0343	1	-
AT5G05180	16.4	2.47	8.98	2.86	7.18	1.59	-2.39	9.33e-13	down	-0.898	0.00884	Ortho	1.03	0.107	-	-1.2	0.000679	Ortho	0.73	0.29	-
AT5G05330	3.71	11.1	4.35	11.3	2.8	13.3	1.85	8.7e-06	Up	0.177	0.735	-	-0.144	0.86	-	-0.446	0.405	-	0.559	0.594	-
AT5G05965	0.0376	0.294	15.4	23.2	0.0325	1.63	2.61	0.00246	Up	8.48	8.05e-20	Ortho	0.234	0.814	-	-0.419	0.841	-	1.14	0.406	-
AT5G07400	4.76	1.98	69.6	25.3	19.8	9.56	-0.992	0.00354	down	3.82	1.25e-38	Para	-0.537	0.385	-	2.01	8.89e-11	Para	-0.0916	0.979	-
AT5G01960	42.2	47.9	7.31	9.51	35.6	40.9	0.46	0.0159	Up	-2.58	7.87e-48	Para	0.133	0.752	-	-0.287	0.173	-	0.0209	1	-
AT5G08030	9.22	1.53	0.527	0.155	3.36	3.28	-2.21	0.000137	down	-4.2	1.95e-12	Ortho	1.42	0.0295	Mit	-1.55	0.0151	Ortho	1.92	0.00263	Mit
AT5G08110	8.53	3.3	6.56	7.41	15.4	6.9	-1.1	0.0259	down	-0.437	0.415	-	1.25	0.0891	Mit	0.81	0.134	-	0.0703	1	-
AT5G08310	3.46	1.56	5	3.2	7.33	6.57	-0.868	0.0211	down	0.484	0.195	-	0.49	0.243	-	1.04	0.00407	Para	0.788	0.175	-
AT5G01300	0.649	6.02	10.9	13.7	0.0358	0.99	3.38	2.37e-20	Up	3.97	2.6e-27	Ortho	-1.73	0.286	-	-4.41	8.66e-06	Para	-1.05	0.267	-
AT5G09430	0.16	1.33	14	23.6	26.2	30	3.17	2.52e-08	Up	6.42	1.62e-29	Ortho	-0.447	0.546	-	7.35	1.3e-37	Ortho	-0.982	0.321	-
AT5G01190	1.81	0.404	1.96	1.51	1.95	1.55	-1.81	0.00128	down	0.0801	0.911	-	0.874	0.0896	Mit	0.0467	0.971	-	0.759	0.31	-
AT5G10250	7.68	0.516	257	104	25.9	4.34	-3.58	2.23e-14	down	4.99	8.88e-33	Para	1.24	0.0766	Mit	1.66	0.000288	Para	0.262	0.94	-
AT5G10900	6.46	2.83	5.32	4.94	6.18	2.58	-0.928	0.00896	down	-0.346	0.362	-	0.885	0.0522	Mit	-0.12	0.817	-	0.0995	0.968	-
AT4G30520	16.2	9.16	36.2	29	32.7	29.5	-0.546	0.0322	down	1.11	1.58e-06	Para	0.439	0.205	-	0.956	7.5e-05	Para	0.617	0.187	-
AT4G29910	15.1	4.65	12.8	5.23	10.9	6.28	-1.4	3.06e-05	down	-0.294	0.433	-	0.388	0.391	-	-0.513	0.183	-	0.802	0.129	-
AT4G29740	11.3	44.8	6.8	20.6	0.196	0.25	2.12	0.00358	Up	-0.742	0.378	-	-0.467	0.644	-	-5.96	3.19e-13	Para	-1.94	0.00236	Mit
AT4G27880	15.8	25.5	17	27.1	14.2	16.4	0.961	0.0021	Up	0.0571	0.888	-	-0.00303	1	-	-0.186	0.659	-	-0.442	0.759	-
AT4G27240	13.9	5.42	12.7	3.86	12.7	4.52	-1.07	2.98e-05	down	-0.18	0.536	-	-0.221	0.591	-	-0.186	0.576	-	-0.019	1	-
AT4G25433	0.764	53.3	0.102	5.83	0.0875	25.7	6.17	1.16e-42	Up	-3	1.03e-05	Para	-2.2	0.203	-	-3.22	1.8e-05	Para	-0.226	1	-
AT4G39700	0.157	0.872	0.334	2.15	0.0319	3.51	2.54	0.000287	Up	1.03	0.22	-	0.585	0.47	-	-2.33	0.0724	-	1.17	0.642	-
AT4G39770	18.2	0.849	28.2	4.15	17.9	0.97	-4.04	1.63e-19	down	0.546	0.266	-	1.18	0.137	-	-0.0902	0.907	-	0.434	0.518	-
AT4G23050	17.8	164	27.6	60.6	34	61.7	3.4	1.54e-28	Up	0.581	0.089	-	-2.04	0.0212	Mit	0.872	0.0124	Ortho	-2.31	0.0577	Mit
AT4G22940	0.405	0.803	4.39	11.2	6.26	9.32	1.19	0.0222	Up	3.39	1.99e-13	Ortho	0.903	0.392	-	3.89	6.8e-17	Ortho	0.228	0.991	-
AT4G21980	25.8	46.9	15.8	19.8	12.8	15	1.15	5.03e-07	Up	-0.757	0.00113	Para	-0.548	0.248	-	-1.05	1e-05	Para	-0.664	0.574	-
AT4G21900	12.7	6.27	13.6	6.07	15.3	11.1	-0.755	8.75e-05	down	0.0361	0.882	-	-0.127	0.817	-	0.215	0.337	-	0.516	0.187	-
AT4G21200	0.131	5.89	0.0785	0.383	0.0638	3.59	5.23	1.55e-13	Up	-0.821	0.465	-	-2.75	0.000186	Mit	-1.12	0.379	-	-0.585	0.784	-
AT4G21060	13.5	94	10.9	41	17.4	204	3.04	2.75e-16	Up	-0.354	0.426	-	-0.88	0.558	-	0.324	0.523	-	0.804	0.665	-
AT4G20410	36.4	43.5	39	47	24.3	30.2	0.543	0.00177	Up	0.0503	0.814	-	0.00647	1	-	-0.615	0.000458	Para	0.051	0.998	-
AT4G40000	6.44	1.98	29.3	27.5	8.3	4.16	-1.44	0.000277	down	2.14	5.62e-09	Para	1.22	0.00758	Mit	0.309	0.534	-	0.466	0.633	-
AT4G19660	26.4	6.62	9.19	5.26	9.36	4.72	-1.67	3.97e-08	down	-1.58	1.32e-07	Ortho	1.16	0.0241	Mit	-1.54	6.13e-07	Ortho	1.04	0.225	-
AT4G17080	21.8	9.51	11.7	4.94	20.7	14.7	-0.925	0.000135	down	-0.959	4.3e-05	Ortho	0.0857	0.829	-	-0.128	0.699	-	0.627	0.438	-
AT4G16700	4.89	1.24	16.9	13.7	9.53	2.3	-1.71	1.45e-07	down	1.72	4.27e-09	Para	1.09	0.0235	Mit	0.895	0.00555	Para	-0.231	0.78	-
AT4G16570	10.2	4.97	42.9	43.6	15.3	8.68	-0.765	0.00481	down	2.01	7.97e-17	Para	0.864	0.00761	Mit	0.527	0.0639	-	0.111	0.971	-
AT4G16210	17	24.9	19.4	21.8	24.6	29.1	0.842	0.00226	Up	0.15	0.64	-	-0.353	0.541	-	0.506	0.094	-	-0.316	0.831	-
AT4G37740	10.7	3.04	16.3	10.3	16.1	9.39	-1.53	7.84e-06	down	0.55	0.122	-	0.861	0.133	-	0.535	0.168	-	0.737	0.324	-
AT4G37730	1.51	6.41	201	176	4.1	13	2.38	7.97e-15	Up	7.06	2.18e-129	Ortho	-1.83	0.00536	Mit	1.44	1.11e-05	Ortho	-0.147	0.976	-
AT4G15450	34.2	71.6	38.5	87.5	84.3	130	1.34	2.19e-08	Up	0.123	0.674	-	0.119	0.818	-	1.26	1.82e-07	Ortho	-0.423	0.241	-
AT4G15200	2.9	36.6	4.41	6	0.0398	0.0524	3.57	2.36e-05	Up	0.553	0.614	-	-2.92	0.00247	Mit	-6.16	4.53e-07	Para	-3.32	0.00151	Mit
AT4G14950	22.1	47.5	14.8	25.4	22.5	37	1.38	5.77e-07	Up	-0.622	0.0308	Para	-0.378	0.46	-	-0.0111	0.999	-	-0.408	0.834	-
AT4G14790	20.4	8.87	10.7	5.52	25.3	10.4	-0.94	0.00461	down	-0.999	0.00196	Ortho	0.287	0.485	-	0.248	0.555	-	-0.0952	0.992	-
AT4G14620	18	8.52	8.34	5.31	2.93	1.34	-0.773	0.0178	down	-1.18	0.000139	Ortho	0.474	0.499	-	-2.65	1.68e-17	Ortho	0.17	0.946	-
AT4G14120	3.62	0.776	2.86	0.449	2.28	0.463	-1.89	0.000378	down	-0.427	0.482	-	0.17	0.776	-	-0.725	0.25	-	0.0995	0.916	-
AT4G13750	23.6	3.83	35.1	15.4	58.1	16.4	-2.35	5.19e-08	down	0.508	0.29	-	1.21	0.206	-	1.24	0.00748	Para	0.607	0.722	-
AT5G36240	0.235	0	79.7	76.1	3.48	2.3	-4.92	6.85e-05	down	8.39	3.97e-52	Para	0.254	0.358	-	3.87	3.77e-11	Para	-0.148	0.974	-
AT5G37830	52.1	25.4	66.3	43.2	207	82.4	-0.779	0.0441	down	0.301	0.471	-	0.404	0.649	-	1.95	8.71e-08	Para	-0.301	0.899	-
AT5G41960	21	24.8	7.41	5.23	64.3	56.5	0.521	0.0244	Up	-1.56	2.72e-13	Para	-0.555	0.119	-	1.57	1.46e-13	Ortho	-0.392	0.588	-
AT5G41900	17.7	49.6	33.2	46.5	38.7	66.9	1.69	1.14e-05	Up	0.834	0.0373	Ortho	-0.946	0.101	-	1.07	0.00998	Ortho	-0.648	0.393	-
AT5G41880	16.3	5.26	26.9	11.5	28.7	13.8	-1.32	0.000695	down	0.671	0.0946	-	0.28	0.506	-	0.783	0.0645	-	0.431	0.412	-
AT5G41790	133	14.6	76	17	94.9	10.2	-2.85	9.48e-07	down	-0.889	0.171	-	1.04	0.525	-	-0.59	0.439	-	0.0422	1	-
AT5G41590	0.37	12.7	0.563	2.95	1.45	9	5.13	7.36e-19	Up	0.535	0.487	-	-2.07	0.0835	Mit	1.87	0.00659	Ortho	-1.49	0.158	-
AT5G39890	0.948	0.141	2.51	3.8	0.123	0.167	-2.17	0.009	down	1.48	0.0696	-	1.51	0.206	-	-2.84	0.00264	Ortho	1	0.226	-
AT5G39790	22.3	53.5	22.5	24.5	32.9	102	1.51	0.000994	Up	-0.0338	0.963	-	-1.1	0.0055	Mit	0.523	0.347	-	0.367	0.768	-
AT4G36540	70.3	5.53	26.9	4.11	63.5	4.41	-3.34	3.39e-15	down	-1.46	0.000991	Ortho	1.04	0.119	-	-0.199	0.759	-	-0.0924	0.956	-
AT4G35985	4.54	13.6	5.57	16.2	3.29	13.3	1.91	2.41e-08	Up	0.311	0.437	-	0.049	0.97	-	-0.443	0.305	-	0.386	0.802	-
AT4G35930	11	4.84	6.27	4.57	8.21	3.71	-0.92	0.00019	down	-0.881	0.000228	Ortho	0.757	0.0131	Mit	-0.482	0.0716	-	0.13	0.881	-
AT4G35900	1.34	2.3	9.06	7.28	0.614	2.7	1.05	0.0116	Up	2.74	4.52e-13	Ortho	-0.878	0.0212	Mit	-1.15	0.0162	Para	0.462	0.618	-
AT4G35440	45.5	17.9	62.3	51.2	54.4	33.2	-1.05	0.0159	down	0.386	0.417	-	1.01	0.159	-	0.208	0.73	-	0.601	0.652	-
AT4G35240	29.6	15.5	55.6	20.5	50.1	23.7	-0.654	0.0296	down	0.861	0.00239	Para	-0.514	0.307	-	0.719	0.0184	Para	-0.164	0.971	-
AT4G35060	9.09	36.2	8.59	10.7	1.43	4.33	2.18	0.00022	Up	-0.0715	0.933	-	-1.62	0.0815	Mit	-2.72	1.47e-05	Para	-0.724	0.601	-
AT4G34570	19.2	11.7	24.9	18.3	11.9	4.57	-0.435	0.0411	down	0.323	0.121	-	0.226	0.522	-	-0.729	0.000409	Ortho	-0.563	0.0575	Mag
AT4G33790	2.82	8.17	3.05	5.99	26.2	26	1.72	0.00873	Up	0.0226	0.983	-	-0.493	0.704	-	3.17	1.6e-06	Ortho	-1.28	0.554	-
AT4G33360	33.9	17	14.3	7.85	15.3	8.09	-0.708	0.00648	down	-1.29	1.11e-07	Ortho	0.148	0.758	-	-1.18	3.53e-06	Ortho	0.114	0.931	-
AT4G33140	14	17.3	26.8	24.5	22.4	28.1	0.575	0.0464	Up	0.887	0.000966	Ortho	-0.394	0.159	-	0.635	0.0308	Ortho	0.0443	1	-
AT4G32700	13.8	5.07	13.6	10.9	17.8	6.6	-1.2	0.0178	down	-0.101	0.876	-	0.966	0.323	-	0.293	0.666	-	-0.0358	1	-
AT4G31270	5.6	3.08	3.79	2.7	9.41	8.19	-0.59	0.0246	down	-0.615	0.0142	Ortho	0.414	0.413	-	0.706	0.0051	Para	0.572	0.606	-
AT5G48450	13.8	7.03	5.37	2.57	12.5	6.3	-0.68	0.0477	down	-1.39	1.28e-05	Ortho	0.0704	0.909	-	-0.182	0.685	-	0.037	1	-
AT5G50110	13	24.7	12.3	27.1	14.1	15.8	1.19	0.000603	Up	-0.129	0.763	-	0.226	0.773	-	0.0827	0.884	-	-0.673	0.191	-
AT5G51350	9.83	3.15	11.9	7.75	6.78	3.69	-1.34	2.57e-05	down	0.246	0.489	-	0.796	0.176	-	-0.559	0.114	-	0.754	0.346	-
AT5G51540	13.1	3.18	8.02	3.6	22	8.37	-1.78	5.65e-07	down	-0.778	0.034	Ortho	0.911	0.0809	Mit	0.686	0.0831	-	0.519	0.464	-
AT5G51670	9.34	0.874	1.26	1.5	3.05	1.36	-2.93	2.33e-06	down	-2.93	3.62e-06	Ortho	2.55	0.000472	Mit	-1.63	0.0181	Ortho	1.72	0.094	Mit
AT5G51850	7.64	0.567	1.49	0.0363	4.56	0.116	-3.24	8.64e-05	down	-2.41	0.00808	Ortho	1.18	0.036	Mit	-0.786	0.49	-	-0.0211	1	-
AT5G52600	0.44	1.02	46.4	67	0.837	0.769	1.5	0.0143	Up	6.77	1.59e-34	Ortho	0.0451	0.978	-	0.954	0.179	-	-0.485	0.745	-
AT5G52660	15.6	100	2.98	14.1	8.94	83.6	2.92	2.9e-27	Up	-2.45	5.4e-18	Para	-0.572	0.549	-	-0.868	0.00452	Para	0.516	0.547	-
AT5G52870	11.4	22.7	10.9	14.8	12.7	17.2	1.24	0.000151	Up	-0.127	0.753	-	-0.488	0.411	-	0.103	0.841	-	-0.496	0.544	-
AT5G53550	28.1	8.36	26.3	17.2	8.51	7.63	-1.46	1.39e-07	down	-0.16	0.627	-	1.08	0.215	-	-1.78	1.01e-10	Ortho	1.49	0.237	-
AT5G53895	0.466	0.887	60	41.6	0.346	0.497	1.17	0.000645	Up	6.97	1.01e-139	Ortho	-0.928	0.0114	Mit	-0.472	0.338	-	0.17	0.95	-
AT5G54240	1.4	4.47	1.11	2.72	1.31	1.8	1.93	1.31e-05	Up	-0.35	0.52	-	-0.482	0.438	-	-0.131	0.861	-	-1.14	0.287	-
AT5G55520	12.8	2.23	12.1	2.98	14.6	2.27	-2.15	0.000739	down	-0.132	0.877	-	0.522	0.359	-	0.14	0.898	-	-0.0544	1	-
AT5G46250	84.3	106	70.5	95.4	146	202	0.632	0.000327	Up	-0.277	0.13	-	0.109	0.83	-	0.774	8.49e-06	Ortho	0.148	0.95	-
AT5G56040	45.4	8.03	12.8	2.32	43.5	5.5	-2.2	1.21e-08	down	-1.88	1.14e-06	Ortho	0.348	0.564	-	-0.107	0.866	-	-0.453	0.626	-
AT5G56160	4.12	11.3	1.03	8.77	0.0633	1.16	1.72	7.43e-05	Up	-2	1.02e-05	Para	1	0.181	-	-6.01	1.19e-15	Para	0	1	-
AT5G56190	26.8	54.4	1.04	3.71	51	86.3	1.29	9.24e-12	Up	-4.74	4.66e-95	Para	0.157	0.771	-	0.885	5.68e-06	Ortho	-0.262	0.759	-
AT5G56850	164	53.4	164	59.6	217	101	-1.35	0.0033	down	-0.0731	0.904	-	0.151	0.821	-	0.327	0.584	-	0.51	0.489	-
AT5G57110	12.2	25.7	0.0915	0.282	62.8	100	1.31	0.000749	Up	-7.04	2.35e-32	Para	-1	0.17	-	2.32	7.86e-10	Ortho	-0.331	0.98	-
AT5G57780	9.06	1.14	1.59	0.344	3.54	0.373	-2.57	0.000657	down	-2.6	0.00122	Ortho	1.18	0.0183	Mit	-1.4	0.125	-	0.474	0.598	-
AT5G58300	26	13.9	102	60.7	42.1	24.2	-0.615	0.0296	down	1.94	1.3e-14	Para	0.147	0.782	-	0.658	0.022	Para	0.103	0.968	-
AT5G58370	26.8	6.5	11.5	3.23	12.7	3.49	-1.79	1.58e-06	down	-1.3	0.00053	Ortho	0.344	0.452	-	-1.14	0.00428	Ortho	0.289	0.764	-
AT5G59510	0.333	4.34	1.12	12.4	0.0206	10.9	3.52	0.00027	Up	1.74	0.132	-	0.59	0.658	-	-3.99	0.0153	Para	1.42	0.666	-
AT5G59580	0.889	46.9	8.23	7.54	7.46	56.4	5.78	7.3e-27	Up	3.2	2.09e-08	Ortho	-4.71	1.54e-05	Mit	3.08	1.93e-07	Ortho	-1.83	0.431	-
AT5G60230	4.32	1.79	4.09	2.86	0	0	-0.984	0.00212	down	-0.143	0.701	-	0.466	0.344	-	-9.13	1.75e-16	Ortho	0.807	0.00587	Mit
AT5G60250	0.647	0.0938	7.37	3.66	0	0	-2.29	0.0018	down	3.51	5.61e-09	Para	-0.333	0.603	-	-6.32	6.65e-07	Ortho	0.585	0.161	-
AT5G61160	0.37	0.0524	49.2	33.2	4.89	14.4	-2.35	0.00846	down	6.99	2.84e-28	Para	-0.238	0.439	-	3.66	5.2e-08	Para	1.75	0.225	-
AT5G61940	2.37	0.816	2.62	1.69	7.21	4.1	-1.24	0.027	down	0.0891	0.9	-	0.408	0.578	-	1.58	0.00449	Para	0.215	0.918	-
AT5G63130	1.83	61.3	8.46	22.4	1.19	31.2	5.25	1.13e-62	Up	2.15	5.88e-11	Ortho	-3.2	0.00251	Mit	-0.681	0.103	-	-0.506	0.927	-
AT5G63630	10	2.37	4.53	1.24	5.32	2.16	-1.8	6.04e-05	down	-1.23	0.00709	Ortho	0.363	0.578	-	-0.984	0.047	Ortho	0.537	0.653	-
AT5G63790	12.3	105	51.6	162	13.6	83.6	3.34	2.71e-32	Up	2.03	1.42e-12	Ortho	-1.37	0.178	-	0.107	0.817	-	-0.489	0.852	-
AT5G64510	3.79	7.62	20.6	40.3	65.6	88.7	1.24	0.00703	Up	2.36	5.48e-08	Ortho	-0.0106	1	-	4.04	9.27e-21	Ortho	-0.489	0.75	-
AT5G64910	1.38	0.191	4.43	3.63	1.32	1.18	-2.4	8.83e-06	down	1.7	9.53e-05	Para	1.18	0.0946	Mit	-0.0315	0.983	-	1	0.0191	Mit
AT5G65158	0	0.0362	0.0751	0.221	0.241	0.705	3.28	0.0232	Up	3.23	0.0508	-	0	NaN	-	4.94	0.00192	Ortho	1	0.0275	Mag
AT5G65210	11.4	4.85	9.4	7.06	5.36	1.54	-0.918	0.00161	down	-0.323	0.295	-	0.637	0.381	-	-1.12	0.000129	Ortho	-0.155	0.988	-
AT5G65510	1.66	0.322	2.02	0.693	3.93	0.502	-2.02	0.000161	down	0.259	0.656	-	0.36	0.655	-	1.22	0.0186	Para	-0.788	0.346	-
AT5G65600	0.0818	0.492	0.138	1.52	0.0656	0	2.54	0.000286	Up	0.678	0.491	-	1.14	0.136	-	-0.413	0.777	-	-0.322	0.645	-
AT5G66960	4.12	1.34	19.3	7.72	11.2	6.78	-1.34	0.000284	down	2.16	4.49e-11	Para	-0.00588	1	-	1.39	7.14e-05	Para	0.562	0.417	-
AT5G66920	24.7	5.44	31.4	21.2	33.7	14.4	-1.91	5.42e-11	down	0.296	0.366	-	1.45	0.00507	Mit	0.43	0.209	-	0.798	0.264	-
AT5G66740	15.3	6.12	0.945	1.06	0.902	0.408	-1.07	0.0178	down	-4.1	6.11e-20	Ortho	1.38	0.000246	Mit	-4.18	1.2e-19	Ortho	0.537	0.0989	Mit
AT5G66460	9.05	21.1	25.8	55.5	8.01	47.8	1.45	4.71e-05	Up	1.45	3.04e-05	Ortho	-0.0588	0.984	-	-0.244	0.611	-	1.26	0.35	-
AT5G66450	16.9	23.4	11.1	11.8	21.6	25.7	0.747	0.000519	Up	-0.659	0.00208	Para	-0.363	0.0812	Mit	0.31	0.21	-	-0.216	0.807	-
AT5G66130	3.58	1.04	6.12	3.03	6.94	4.21	-1.5	8.47e-05	down	0.718	0.0524	-	0.45	0.479	-	0.906	0.0184	Para	0.562	0.516	-
AT5G44990	0.0442	0.192	16.9	12.5	9.21	6.34	2.27	0.00481	Up	8.58	4.6e-28	Ortho	-0.395	0.39	-	7.72	3.85e-22	Ortho	-0.451	0.387	-
AT5G44540	0.448	1.09	1.63	0.698	0.17	0.0262	1.45	0.0441	Up	1.79	0.0151	Ortho	-1.07	0.103	-	-1.45	0.116	-	-0.415	0.548	-
AT5G44280	5.64	1.29	2.59	1.06	5.44	1.72	-1.84	6.1e-05	down	-1.2	0.00961	Ortho	0.893	0.278	-	-0.126	0.861	-	0.152	0.981	-
AT5G47240	34.6	768	73.1	533	28.4	1970	4.6	2.54e-19	Up	1.06	0.0638	-	-1.58	0.161	-	-0.325	0.67	-	1.62	0.487	-
AT5G43100	34.4	52.8	33.9	59.4	66.5	104	0.902	1.02e-08	Up	-0.063	0.75	-	0.178	0.562	-	0.918	5.76e-09	Ortho	0.027	1	-
AT1G01470	83.5	1420	62.1	473	99.5	953	4.33	1.85e-52	Up	-0.47	0.148	-	-1.16	0.374	-	0.215	0.594	-	-0.821	0.787	-
AT1G01010	2.87	12.8	0.401	8.97	2.65	67.1	2.34	1.58e-06	Up	-2.86	1.27e-07	Para	1.18	0.398	-	-0.161	0.84	-	2.5	0.0752	Mag
AT1G03380	41.1	21.2	58.2	40.7	46.9	25.4	-0.716	0.0401	down	0.432	0.224	-	0.403	0.642	-	0.131	0.79	-	0.0459	1	-
AT1G03980	11.2	12.1	26.2	31	0.238	0.107	0.397	0.0464	Up	1.19	1.39e-11	Ortho	0.133	0.78	-	-5.59	6.42e-55	Para	-0.0857	0.972	-
AT1G04030	69.9	13.1	4.6	2.37	2.84	0.864	-2.14	1.18e-17	down	-4	1.06e-56	Ortho	1.51	0.000659	Mit	-4.69	1.66e-72	Ortho	1.14	0.0548	Mit
AT1G05470	21	2.81	33.2	11.7	18.5	3.43	-2.6	4.9e-12	down	0.605	0.136	-	1.22	0.1	-	-0.225	0.671	-	0.52	0.632	-
AT1G07150	1.98	12.5	13	198	4.52	101	2.81	8.12e-09	Up	2.67	6.07e-08	Ortho	1.66	0.0973	Mag	1.12	0.0462	Ortho	2.05	0.305	-
AT1G07970	19.7	7.66	39.8	24.2	19.5	4.69	-1.1	1.04e-05	down	0.961	6.32e-05	Para	0.541	0.165	-	-0.0698	0.858	-	-0.588	0.219	-
AT1G08030	19.4	10.8	8.92	4.2	19.2	11.3	-0.58	0.000469	down	-1.17	5.62e-14	Ortho	-0.0726	0.896	-	-0.0555	0.821	-	0.124	0.948	-
AT1G08290	1.35	4.92	5.3	18.7	0.87	3.73	2.18	7.52e-07	Up	2.03	4.51e-06	Ortho	0.655	0.484	-	-0.582	0.315	-	0.184	0.949	-
AT1G09390	19.6	4.36	7.02	5.79	30.4	29.4	-1.84	1.17e-07	down	-1.53	9.42e-06	Ortho	1.6	0.000698	Mit	0.6	0.131	-	1.85	7.34e-05	Mit
AT1G12470	39.3	17.9	1.89	1.98	57.5	46.9	-0.886	0.0212	down	-4.43	1.48e-34	Ortho	1.1	0.106	-	0.5	0.25	-	0.817	0.62	-
AT1G12850	49.1	28.2	39.3	20.7	66	37.7	-0.516	0.00506	down	-0.359	0.0499	Ortho	-0.124	0.778	-	0.395	0.0404	Para	-0.0147	1	-
AT1G13280	47.4	91.6	35.4	25.6	35.4	40.4	1.25	0.00302	Up	-0.427	0.356	-	-1.39	0.09	Mit	-0.426	0.409	-	-0.754	0.521	-
AT1G13330	4.09	7.79	7.84	8.7	9.22	9.87	1.24	1.73e-06	Up	0.911	0.000419	Ortho	-0.621	0.284	-	1.15	1.19e-05	Ortho	-0.635	0.405	-
AT1G14120	0.73	10.6	3.93	20	0.226	61.7	3.84	1.92e-06	Up	2.42	0.00687	Ortho	-0.677	0.329	-	-1.71	0.111	-	3.22	0.0846	Mag
AT1G15125	3.69	1.06	239	326	0.132	0.935	-1.4	0.029	down	5.99	4.76e-25	Para	1.7	0.00168	Mit	-4.86	9.9e-11	Ortho	2.25	0.391	-
AT1G16850	2.5	124	27.5	485	2.93	341	5.78	1.28e-44	Up	3.48	2.74e-16	Ortho	-1.08	0.784	-	0.207	0.756	-	1.36	0.968	-
AT1G18550	6.39	1.67	5.86	1.37	5.9	0.782	-1.65	0.00764	down	-0.195	0.802	-	0.0145	1	-	-0.19	0.844	-	-0.36	0.744	-
AT1G18710	14.2	121	5.26	11.2	0.0213	23.8	3.17	2.79e-06	Up	-1.44	0.0533	-	-2.03	0.0575	Mit	-9.42	1.13e-13	Para	1.65	0.682	-
AT1G18840	35.9	9.53	58.4	39.1	28.3	10.8	-1.63	3.81e-06	down	0.659	0.0735	-	1.24	0.0433	Mit	-0.381	0.382	-	0.47	0.668	-
AT1G19220	11.8	2.99	15.6	24.9	23.2	16.5	-1.69	0.000166	down	0.359	0.478	-	2.34	0.0263	Mit	0.94	0.0537	-	1.22	0.453	-
AT1G19835	106	23.6	51.1	26.4	91	28.7	-1.89	0.000672	down	-1.12	0.0559	-	1.19	0.249	-	-0.285	0.722	-	0.471	0.871	-
AT1G22250	2.91	10	2.4	2.73	1.22	0.531	2.02	6.37e-05	Up	-0.355	0.561	-	-1.45	0.00793	Mit	-1.3	0.0246	Para	-2.14	0.151	-
AT1G22490	1.5	2.72	3.64	5.35	10.1	7.36	1.13	0.0218	Up	1.23	0.011	Ortho	-0.341	0.632	-	2.73	4.84e-09	Ortho	-1.11	0.339	-
AT1G22660	14.6	6.03	50	37.9	25.6	16.8	-1.02	0.000191	down	1.71	1.01e-11	Para	0.776	0.112	-	0.753	0.00722	Para	0.598	0.557	-
AT1G22882	31.3	7.54	21.4	18.5	20.2	5.19	-1.78	9.49e-06	down	-0.579	0.181	-	1.72	0.0778	Mit	-0.655	0.158	-	0.13	0.996	-
AT1G23400	75.3	33.8	50.7	37	67.2	39.8	-0.918	0.00283	down	-0.635	0.0397	Ortho	0.701	0.279	-	-0.226	0.564	-	0.39	0.778	-
AT1G26550	97.2	109	81.9	77.2	64.6	66.7	0.445	0.0268	Up	-0.302	0.134	-	-0.253	0.411	-	-0.632	0.0014	Para	-0.115	0.916	-
AT1G28960	20.1	83.3	8.43	11.5	12.4	106	2.33	1.61e-31	Up	-1.3	3.86e-10	Para	-1.59	0.000295	Mit	-0.758	0.000644	Para	1.02	0.0706	Mag
AT1G32370	11.2	13.1	2.41	2.71	6.59	9.29	0.51	0.0472	Up	-2.26	1.92e-20	Para	-0.0159	0.993	-	-0.785	0.0022	Para	0.193	0.912	-
AT1G32740	5.51	13.5	41.7	36.1	11.2	19.1	1.55	1.44e-07	Up	2.86	2.99e-24	Ortho	-1.38	0.00188	Mit	0.957	0.00238	Ortho	-0.439	0.843	-
AT1G34200	13.3	5.99	2.29	1.09	5.99	3.88	-0.86	2.88e-05	down	-2.58	1.94e-35	Ortho	0.218	0.489	-	-1.18	6.65e-09	Ortho	0.466	0.473	-
AT1G34420	1.82	4.1	5.28	6.83	3	2.9	1.37	0.0237	Up	1.5	0.0134	Ortho	-0.462	0.653	-	0.673	0.359	-	-0.769	0.713	-
AT1G47900	42.2	18	41.5	26.3	0	0.0478	-0.974	0.00436	down	-0.0698	0.873	-	0.518	0.463	-	-12.4	2.28e-29	Ortho	1.17	0.0553	Mit
AT1G48570	46	11.1	77.4	39.2	45.3	22.2	-1.78	1.19e-08	down	0.691	0.0335	Para	1	0.0217	Mit	-0.0759	0.885	-	0.97	0.0282	Mit
AT1G52240	14.2	4.58	0	0.475	34.9	15.2	-1.29	0.0213	down	-11	6.04e-21	Ortho	2.08	0.00464	Mit	1.26	0.0362	Para	0.347	0.497	-
AT1G52370	13.7	24.7	50.2	44.1	48.6	43.7	1.13	1.42e-17	Up	1.82	3.25e-47	Ortho	-1.01	0.00108	Mit	1.79	2.29e-44	Ortho	-0.989	0.000941	Mit
AT1G52560	0.0948	0.363	0.0736	0.561	0.207	1.06	1.98	0.0195	Up	-0.312	0.816	-	0.485	0.865	-	1.18	0.305	-	0.485	0.785	-
AT1G52565	1.56	58.8	0.395	18.7	0.432	5.05	5.37	9.33e-32	Up	-2.01	0.00026	Para	-0.878	0.773	-	-1.91	0.000897	Para	-2.58	0.0339	Mit
AT1G55500	37.8	45.5	33	18.1	6.09	2.97	0.516	0.0113	Up	-0.26	0.218	-	-1.07	0.00216	Mit	-2.7	3.44e-44	Para	-1.2	0.0166	Mit
AT1G55530	41.6	50.2	44.1	97.5	81.4	133	0.545	0.0285	Up	0.0334	0.917	-	0.856	0.208	-	0.917	0.000137	Ortho	0.442	0.244	-
AT1G55850	12.3	2.54	59.6	69.9	12.2	8.2	-1.96	1.46e-09	down	2.24	1.72e-13	Para	2.05	0.00612	Mit	-0.0737	0.89	-	1.3	0.479	-
AT1G54440	25.4	11.2	45.5	17.1	41.5	14.4	-0.922	0.00177	down	0.791	0.00601	Para	-0.277	0.632	-	0.657	0.035	Para	-0.356	0.832	-
AT1G63100	11.9	1.39	15.2	4.16	19.5	3.32	-2.75	3.31e-07	down	0.309	0.637	-	0.872	0.322	-	0.675	0.307	-	0.315	0.844	-
AT1G62360	0.945	0.101	1.12	2.82	1.47	0.474	-2.46	0.0256	down	0.186	0.905	-	2	0.0644	Mit	0.64	0.693	-	0.263	0.788	-
AT1G62320	0.154	1.68	0.675	9.4	0.365	1.03	3.52	5.19e-07	Up	2.12	0.00718	Ortho	1.31	0.175	-	1.23	0.189	-	-0.781	0.531	-
AT1G62260	1.95	0.639	1.61	1.34	1.99	0.858	-1.32	0.00916	down	-0.326	0.558	-	0.737	0.394	-	-0.0309	0.985	-	0.29	0.883	-
AT1G67260	7.11	0.73	1.19	0.756	0.755	0.0521	-2.78	0.000236	down	-2.55	0.00141	Ortho	1.78	0.0221	Mit	-3.25	8.42e-05	Ortho	1.39	0.0634	Mit
AT1G67410	9.24	11.9	15.5	13	9.22	8.42	0.636	0.0023	Up	0.685	0.00063	Ortho	-0.552	0.152	-	-0.0434	0.9	-	-0.424	0.413	-
AT1G68320	0.134	0	0.65	0.497	0.0503	0.0135	-3.39	0.00999	down	2.28	0.0462	Para	0	1	-	-1.56	0.332	-	0	NaN	-
AT1G68720	55	25.3	53.3	35.2	49.6	23.8	-0.871	0.0253	down	-0.096	0.84	-	0.515	0.48	-	-0.204	0.695	-	0.0716	1	-
AT1G69070	42.4	12.9	63.6	38.8	32.7	5.05	-1.47	5.85e-05	down	0.525	0.178	-	0.932	0.166	-	-0.437	0.321	-	-0.856	0.493	-
AT1G69450	21.9	34.6	29.9	62.7	27.4	62.2	0.933	0.00383	Up	0.403	0.238	-	0.42	0.532	-	0.259	0.524	-	0.53	0.464	-
AT1G72020	191	233	140	110	130	141	0.575	0.0422	Up	-0.503	0.0699	-	-0.624	0.0316	Mit	-0.584	0.0455	Para	-0.16	0.955	-
AT1G73230	227	109	182	180	195	104	-0.797	2.29e-05	down	-0.363	0.0611	-	1.04	0.00156	Mit	-0.262	0.233	-	0.161	0.822	-
AT1G73400	3.74	8.68	7.25	9.53	10.3	46.3	1.48	1.79e-08	Up	0.894	0.0008	Ortho	-0.69	0.0213	Mit	1.41	1.11e-07	Ortho	1.03	0.0358	Mag
AT1G74250	21.9	7.29	105	69	19.5	5.69	-1.33	0.00418	down	2.19	7.46e-07	Para	0.82	0.307	-	-0.232	0.722	-	-0.237	0.982	-
AT1G74480	0.948	0.136	2710	1100	1.44	0.878	-2.5	5.85e-05	down	11.4	8.43e-144	Para	-0.292	0.535	-	0.538	0.383	-	0.678	0.224	-
AT1G76040	10.7	18.6	13.5	33.2	3.52	5.05	1.08	0.000194	Up	0.295	0.36	-	0.435	0.377	-	-1.62	5.42e-08	Para	-0.365	0.759	-
AT1G76280	27.9	13.5	29.3	14.3	23.4	12.2	-0.783	0.00111	down	0.00422	0.991	-	-0.0125	1	-	-0.313	0.258	-	0.116	0.971	-
AT1G78210	28	192	24.1	65.9	42.5	134	3.02	3.38e-20	Up	-0.252	0.53	-	-1.34	0.0213	Mit	0.558	0.162	-	-1.11	0.148	-
AT1G80720	8.99	3.75	4.48	1.64	8.32	2.66	-0.96	0.0455	down	-1.06	0.0246	Ortho	0.074	0.888	-	-0.149	0.835	-	-0.328	0.77	-
AT1G80290	6.52	8.8	11.9	7.48	11.3	14.8	0.704	3.06e-05	Up	0.82	3.2e-07	Ortho	-0.991	0.0116	Mit	0.749	8.07e-06	Ortho	-0.0451	0.987	-
AT3G03060	16	4.06	10.3	2.67	13.2	2.21	-1.71	6.04e-06	down	-0.705	0.0741	-	0.127	0.829	-	-0.33	0.493	-	-0.388	0.584	-
AT3G03720	36.3	51.3	11.7	11.6	26.7	26.5	0.768	0.000132	Up	-1.68	1.59e-18	Para	-0.517	0.0588	Mit	-0.502	0.0196	Para	-0.501	0.577	-
AT3G04010	0.711	13.8	32	46.9	0.0715	7.77	4.41	7.82e-25	Up	5.45	2.1e-36	Ortho	-2.51	0.003	Mit	-3.5	1.04e-05	Para	0.0787	1	-
AT3G04050	0.529	2.78	0	0.0188	0	0	2.56	2.15e-06	Up	-6.21	4.86e-07	Para	-1.1	0.00557	Mit	-6.09	1.86e-06	Para	-1.1	0.0634	Mit
AT3G05830	9.32	27.5	8.91	22.3	13.2	27.4	1.82	3.78e-11	Up	-0.11	0.755	-	-0.223	0.685	-	0.448	0.174	-	-0.415	0.669	-
AT3G06200	21.8	13.2	10.1	4.05	21.3	8.7	-0.459	0.00954	down	-1.17	1.07e-12	Ortho	-0.454	0.0724	Mag	-0.0792	0.744	-	-0.49	0.12	-
AT3G06520	4.22	6.81	1.31	2.78	38.3	27.9	0.93	0.0259	Up	-1.76	1.85e-05	Para	0.316	0.709	-	3.12	5.52e-16	Ortho	-0.964	0.668	-
AT3G10000	0.854	0.139	2.55	5.43	0.552	1.91	-2.13	0.0112	down	1.59	0.0509	-	2.01	0.000687	Mit	-0.645	0.539	-	2.29	1.17e-05	Mit
AT3G10010	10.6	2.13	33.7	27.5	16.7	5.09	-2.01	0.000527	down	1.6	0.00636	Para	1.55	0.18	-	0.583	0.423	-	0.317	0.952	-
AT3G10880	3.36	1.03	9.79	10.3	2.61	1.81	-1.42	3.31e-05	down	1.51	5.63e-07	Para	1.02	0.00746	Mit	-0.39	0.317	-	0.47	0.245	-
AT3G11840	1.67	7.94	12.7	11.4	0.727	7.69	2.46	3.31e-07	Up	2.89	1.76e-09	Ortho	-1.81	0.0048	Mit	-1.22	0.0357	Para	0.459	0.934	-
AT3G12760	45.6	69.5	42.4	66.1	56.5	95.6	0.901	1.5e-05	Up	-0.153	0.524	-	0.0199	0.989	-	0.275	0.264	-	0.147	0.953	-
AT3G13900	0.216	0.624	4.85	10.6	1.66	0.621	1.75	0.00367	Up	4.49	9.16e-16	Ortho	0.354	0.757	-	2.92	1.08e-06	Ortho	-1.24	0.224	-
AT3G14820	0	0.186	0	0.0175	0	0	3.2	0.0274	Up	-0.139	0.982	-	0	1	-	0	1	-	0	1	-
AT3G16260	69.1	24.5	10.3	4.43	38.5	18.4	-1.24	1.87e-05	down	-2.8	2.89e-24	Ortho	0.407	0.401	-	-0.904	0.00288	Ortho	0.444	0.576	-
AT3G17690	1.78	5.14	1.13	0.941	1.09	4.68	1.77	0.00102	Up	-0.676	0.272	-	-1.35	0.00849	Mit	-0.723	0.285	-	0.339	0.735	-
AT3G18230	17.4	3.41	24.1	8.12	26.7	8.42	-2.07	2.59e-11	down	0.415	0.217	-	0.614	0.412	-	0.57	0.104	-	0.517	0.743	-
AT3G19200	0.684	2.13	0.0685	1.24	0.204	1.27	1.82	0.0455	Up	-3.27	0.00354	Para	0.392	0.721	-	-1.75	0.128	-	0.392	0.817	-
AT3G19340	71.6	75.3	96.4	76.4	44.8	31.8	0.344	0.0228	Up	0.377	0.00881	Ortho	-0.409	0.0676	Mit	-0.724	4.43e-07	Para	-0.549	0.125	-
AT3G19500	1.37	3.29	42.3	47.4	0.877	0.866	1.53	0.000318	Up	4.9	7.08e-36	Ortho	-0.826	0.357	-	-0.683	0.194	-	-1	0.124	-
AT3G20250	17.9	24	13	12.5	36.4	61.8	0.7	0.0144	Up	-0.512	0.0747	-	-0.422	0.622	-	0.985	0.000467	Ortho	0.347	0.96	-
AT3G20640	6.22	2.37	6.11	2.85	8.05	1.88	-1.05	0.0304	down	-0.059	0.926	-	0.206	0.733	-	0.343	0.571	-	-0.73	0.595	-
AT3G21070	21.9	40.3	22.7	36.9	14.4	161	1.14	2.58e-06	Up	0.00999	0.98	-	-0.174	0.707	-	-0.659	0.0119	Para	2.57	0.00356	Mag
AT3G21260	7.68	2.03	6.51	2.76	14.1	12.5	-1.59	3.78e-05	down	-0.312	0.472	-	0.503	0.337	-	0.84	0.0418	Para	1.35	0.0632	Mit
AT3G21320	0.0813	1.39	0.934	2.01	0	0	4.09	5.61e-08	Up	3.61	2.97e-05	Ortho	-0.737	0.257	-	-3.28	0.0321	Para	-1.32	0.0445	Mit
AT3G21660	0.887	41.7	5.08	81.9	18	10.9	5.66	1.6e-53	Up	2.44	3.46e-10	Ortho	-0.875	0.568	-	4.26	8.17e-29	Ortho	-5.3	4.82e-05	Mit
AT3G24340	0.773	0.159	5.92	2.83	12.7	2.75	-1.89	0.0036	down	2.91	2.67e-08	Para	-0.0931	0.931	-	4.03	1.77e-14	Para	-1.09	0.497	-
AT3G24660	14.5	6.79	17.6	6.83	18.5	5.18	-0.804	0.0371	down	0.243	0.569	-	-0.32	0.53	-	0.31	0.508	-	-0.728	0.362	-
AT3G24750	0.903	5.72	4.32	13.1	0.103	2.15	2.62	0.000868	Up	2.16	0.011	Ortho	-0.478	0.788	-	-3.3	0.00122	Para	-0.308	0.996	-
AT2G04305	19.2	28.4	13.5	17.1	12.5	24.1	0.848	0.00726	Up	-0.548	0.0885	-	-0.231	0.564	-	-0.644	0.0582	-	0.346	0.794	-
AT2G19830	94	157	79.8	99.1	75.1	95.2	1.02	8.1e-06	Up	-0.294	0.235	-	-0.425	0.263	-	-0.37	0.158	-	-0.398	0.603	-
AT2G19670	19.3	5.87	13.5	2.98	2.97	0.39	-1.45	1.47e-06	down	-0.57	0.0703	-	-0.255	0.527	-	-2.74	1.46e-19	Ortho	0.188	0.861	-
AT2G19400	10.4	6.02	36.7	30.4	7.34	5.59	-0.53	0.0283	down	1.75	6.03e-17	Para	0.474	0.284	-	-0.567	0.021	Ortho	0.404	0.736	-
AT2G17525	6.55	3.14	16	15.3	3.2	1.59	-0.799	0.0131	down	1.25	2.15e-05	Para	0.867	0.0918	Mit	-1.07	0.000842	Ortho	0.414	0.7	-
AT2G17550	24	1.87	16.8	6.57	18.8	6.37	-3.33	6.58e-23	down	-0.558	0.123	-	1.77	0.0417	Mit	-0.379	0.365	-	1.61	0.235	-
AT2G17770	0.228	0	0.266	0.285	0.0715	0.0678	-3.89	0.00318	down	0.12	0.954	-	0	1	-	-1.81	0.311	-	0	NaN	-
AT2G18550	0.0456	0.209	0.0376	0.931	0.301	0.655	2.13	0.044	Up	-0.178	0.928	-	0.485	0.644	-	2.73	0.0406	Ortho	0.163	0.972	-
AT2G16390	9.52	3.58	37.6	20.7	14.2	8.77	-1.15	0.00365	down	1.92	1.76e-07	Para	0.354	0.704	-	0.522	0.247	-	0.557	0.797	-
AT2G18969	3.47	15.1	6.75	12.4	1.33	4.32	2.36	4.62e-06	Up	0.94	0.0938	-	-1.1	0.00853	Mit	-1.43	0.0155	Para	-0.782	0.264	-
AT2G18915	20.1	31.6	21.4	43.2	0	0	0.9	5.96e-05	Up	0.0299	0.922	-	0.366	0.374	-	-11.4	6.94e-26	Para	-0.602	0.000146	Mit
AT2G22660	25.1	12.3	50.7	56.7	54.5	54.7	-0.744	0.0174	down	0.985	0.000837	Para	1.14	0.25	-	1.1	0.000318	Para	0.973	0.659	-
AT2G22810	4.2	0.461	0.143	0.0182	0.524	0.112	-2.77	0.000217	down	-4.96	8.2e-07	Ortho	1.65	0.000625	Mit	-3.1	0.00238	Ortho	1.07	0.2	-
AT2G23320	17.2	40.4	15.9	23.6	4.54	22.5	1.53	0.000232	Up	-0.108	0.84	-	-0.656	0.542	-	-1.93	5.86e-06	Para	0.905	0.831	-
AT2G24280	150	31.3	29.3	11.6	16	4.76	-1.99	5.84e-09	down	-2.42	4.05e-13	Ortho	0.967	0.0711	Mit	-3.29	1.89e-22	Ortho	0.65	0.607	-
AT2G24560	0.354	3.88	0.737	0.182	1.36	0.844	3.56	8.74e-08	Up	1.04	0.189	-	-3.25	1.62e-06	Mit	1.91	0.0146	Ortho	-2.57	0.00113	Mit
AT2G25130	0.589	3.46	1.22	1.1	2.78	3.45	2.68	5.36e-05	Up	1.01	0.184	-	-1.77	0.0229	Mit	2.18	0.00321	Ortho	-1.6	0.0107	Mit
AT2G25170	80.5	31.7	242	119	109	44.8	-1.11	0.0164	down	1.52	0.00063	Para	0.304	0.805	-	0.364	0.528	-	0.0673	1	-
AT2G27170	42.5	16.3	54.3	34.2	77.8	24.6	-1.14	0.0102	down	0.289	0.569	-	0.661	0.477	-	0.804	0.0995	-	-0.305	0.951	-
AT2G27190	23.8	9.69	13	12.2	4.89	3.11	-1.02	0.00598	down	-0.944	0.00988	Ortho	1.12	0.0899	Mit	-2.35	6.27e-11	Ortho	0.699	0.444	-
AT2G29410	1.81	4.29	0.759	1.56	2.46	4.78	1.51	0.00252	Up	-1.29	0.016	Para	-0.473	0.46	-	0.399	0.541	-	-0.217	0.951	-
AT2G29580	9.47	4.03	0.579	0.29	1.21	0.504	-0.95	0.0202	down	-4.07	9.51e-23	Ortho	0.485	0.583	-	-3.03	6.95e-14	Ortho	0.485	0.832	-
AT2G29620	0.346	0.0812	1.6	1.41	1.24	0.627	-1.64	0.0341	down	2.12	0.000464	Para	0.322	0.66	-	1.79	0.00604	Para	-0.263	0.889	-
AT2G30040	14.9	75.4	21.5	135	13.5	62.4	2.59	1.63e-13	Up	0.52	0.187	-	0.332	0.682	-	-0.158	0.772	-	-0.168	0.991	-
AT2G31580	15	21.6	1.43	1.51	14.9	13.6	0.795	0.000432	Up	-3.45	5.1e-47	Para	-0.469	0.155	-	-0.0785	0.819	-	-0.612	0.236	-
AT2G31970	22.9	5.78	7.34	5.28	19	6.11	-1.72	0.00482	down	-1.72	0.00534	Ortho	1.39	0.219	-	-0.363	0.667	-	0.278	0.978	-
AT2G32930	11.7	19.7	17	30	18.3	27.8	1.03	0.000162	Up	0.509	0.07	-	0.0706	0.948	-	0.608	0.0391	Ortho	-0.123	0.979	-
AT2G35950	0.933	11	6.49	16.4	0.759	3.66	3.71	1.21e-16	Up	2.74	3.22e-09	Ortho	-1.35	0.048	Mit	-0.402	0.546	-	-1.11	0.234	-
AT2G37930	5.61	1.15	4.54	5.25	7.66	3.73	-1.99	1.22e-07	down	-0.353	0.389	-	1.83	0.00233	Mit	0.402	0.364	-	0.704	0.29	-
AT2G40980	25.1	12.3	24.3	14.6	26.1	14.3	-0.765	3.05e-05	down	-0.0871	0.688	-	0.286	0.316	-	0.0141	0.976	-	0.176	0.854	-
AT2G41950	55.3	23.3	54	29.9	58	29.4	-0.963	0.00274	down	-0.0932	0.814	-	0.348	0.263	-	0.0134	0.998	-	0.247	0.774	-
AT2G42190	84.6	24	45	8.08	51.8	19.7	-1.49	0.000676	down	-0.964	0.032	Ortho	-0.572	0.258	-	-0.754	0.13	-	0.421	0.672	-
AT2G47730	287	483	266	506	358	477	1.03	2.33e-07	Up	-0.157	0.497	-	0.176	0.721	-	0.279	0.238	-	-0.339	0.684	-
AT2G01190	20.8	6.59	42.6	21.5	21.9	7.85	-1.38	4.44e-05	down	0.974	0.00372	Para	0.585	0.449	-	0.0406	0.953	-	0.142	0.999	-
AT2G02990	1.01	252	52.8	319	1.91	89.1	7.32	2.8e-20	Up	5.71	7.69e-11	Ortho	-4.41	0.361	-	0.857	0.463	-	-2.08	0.881	-
AT2G03980	44.3	290	7.36	7.55	10.1	52.4	2.96	3.6e-24	Up	-2.65	4.49e-19	Para	-2.69	3.3e-05	Mit	-2.19	5.98e-13	Para	-0.437	0.715	-
AT3G26570	705	285	349	138	696	215	-1.05	0.00175	down	-1.07	0.00109	Ortho	-0.0263	0.982	-	-0.0675	0.904	-	-0.383	0.543	-
AT3G26850	17	28.3	39.6	68.8	9.66	5.78	1.01	8.87e-05	Up	1.18	2.34e-06	Ortho	0.0838	0.874	-	-0.848	0.00176	Para	-1.3	0.0145	Mit
AT3G27025	1.32	10.4	6.9	7.17	1.51	2.1	3.14	7.59e-09	Up	2.36	2.88e-05	Ortho	-2.28	0.00476	Mit	0.16	0.865	-	-2.06	0.607	-
AT3G27520	7.12	3.26	57	57.5	5.4	5.62	-0.841	8.24e-05	down	2.96	6.8e-60	Para	0.969	0.0114	Mit	-0.43	0.0574	-	0.957	0.0604	Mit
AT3G27620	0.762	0.272	53.2	41	0.0457	0	-1.17	0.0198	down	6.09	9.2e-63	Para	-0.0995	0.878	-	-4.16	2.05e-06	Ortho	0.263	0.738	-
AT3G28210	0.716	9.25	3.41	23.9	0.318	2.82	3.75	8.02e-10	Up	2.26	0.000565	Ortho	-0.319	0.918	-	-1.21	0.138	-	-1	0.985	-
AT3G28960	3.52	0.699	0.35	0.0357	3.01	0.63	-1.95	0.00681	down	-3.43	6.14e-06	Ortho	1.04	0.0193	Mit	-0.29	0.793	-	0.0825	0.97	-
AT3G46130	15.9	0.493	25.7	1.65	0.0251	0	-4.56	2.52e-18	down	0.629	0.283	-	0.207	0.883	-	-9.57	3.23e-16	Ortho	3.5	3.61e-08	Mit
AT3G47570	9.69	3.47	3.16	2.97	0.785	0.34	-1.15	0.00178	down	-1.63	4.64e-06	Ortho	1.17	0.0457	Mit	-3.63	2.64e-21	Ortho	0.449	0.786	-
AT3G53450	0.0601	0.272	0.73	3.13	0.588	1.63	2.22	0.00703	Up	3.69	4.05e-05	Ortho	1.28	0.103	-	3.42	0.000304	Ortho	0.874	0.603	-
AT3G53460	628	268	141	109	535	335	-0.962	0.00772	down	-2.21	4.79e-11	Ortho	0.855	0.181	-	-0.285	0.529	-	0.557	0.323	-
AT3G55480	60.8	28	8.2	6.92	26.6	19.2	-0.861	0.0116	down	-2.95	5.59e-21	Ortho	0.869	0.185	-	-1.24	0.000239	Ortho	0.636	0.679	-
AT3G58800	6.29	11.9	3.49	5.29	8.29	13.1	1.17	0.00764	Up	-0.897	0.0459	Para	-0.32	0.305	-	0.365	0.509	-	-0.131	0.999	-
AT3G59500	31.4	71	24.6	44.6	26.3	41.3	1.45	7.63e-10	Up	-0.396	0.123	-	-0.313	0.406	-	-0.299	0.307	-	-0.501	0.25	-
AT3G61830	20.4	9.79	60.9	72.4	18.8	12.3	-0.755	0.0169	down	1.53	1.19e-07	Para	1.23	0.0735	Mit	-0.146	0.735	-	0.407	0.621	-
AT3G62070	9.94	2.38	3.43	2.24	5.31	4.75	-1.81	1.37e-08	down	-1.62	2.14e-07	Ortho	1.26	0.027	Mit	-0.993	0.00292	Ortho	1.54	0.0316	Mit
AT3G62610	0.712	0.138	3.5	13.8	1.97	20.6	-2	0.0123	down	2.2	0.00221	Para	2.63	0.0017	Mit	1.35	0.0958	-	3.79	7.43e-05	Mit
AT5G01930	26	14.3	70.3	45.9	39.6	21.5	-0.609	0.0437	down	1.38	4.87e-07	Para	0.211	0.699	-	0.548	0.0822	-	-0.0213	1	-
AT5G01200	0.86	3.31	10.7	7.64	4.62	14.8	2.23	1.82e-07	Up	3.61	2.26e-18	Ortho	-1.56	0.000574	Mit	2.45	2.08e-08	Ortho	0.284	0.909	-
AT5G02400	3.15	0.369	3.45	1.52	3.27	1.98	-2.72	1.95e-07	down	0.0764	0.908	-	1	0.186	-	0.000215	1	-	1.61	0.00528	Mit
AT5G02510	0.316	0.0572	5.48	5.74	9.34	13	-2.04	0.00519	down	4.07	5.54e-24	Para	0.0544	0.826	-	4.85	3.71e-33	Para	0.415	0.696	-
AT5G03740	79	36	123	75.2	143	93.3	-0.871	5.99e-09	down	0.575	0.000101	Para	0.414	0.185	-	0.812	5.1e-08	Para	0.505	0.19	-
AT5G05510	2.1	0.307	2.6	1.01	14.9	6.69	-2.39	0.000217	down	0.248	0.743	-	0.263	0.702	-	2.78	5.89e-06	Para	0.24	0.951	-
AT5G06090	0.0479	4.93	0.145	0.206	0	0.101	6.04	2.13e-14	Up	1.71	0.159	-	-2.2	0.0482	Mit	-2.49	0.157	-	-2.52	0.0145	Mit
AT5G06520	0.0639	0.377	22.5	15	0.045	0.0777	2.59	6.81e-05	Up	8.41	1.41e-39	Ortho	-0.555	0.376	-	-0.601	0.674	-	0	1	-
AT5G07590	12	3.1	12.5	7.45	19.6	14.6	-1.67	2.14e-09	down	0.00247	0.994	-	1.01	0.0428	Mit	0.665	0.0249	Para	1.32	0.0276	Mit
AT5G07830	22.3	9.93	10.6	7.54	22.5	17.3	-0.882	9.13e-07	down	-1.12	7.47e-11	Ortho	0.659	0.295	-	-0.0259	0.938	-	0.73	0.494	-
AT5G08360	2.58	0.923	0	0	0.568	0.358	-1.13	0.0151	down	-8.44	9.09e-14	Ortho	0.907	0.0435	Mit	-2.17	9.09e-06	Ortho	0.421	0.75	-
AT5G08535	6.45	10	2.85	4.46	4.4	10.2	0.921	0.00141	Up	-1.22	2.21e-05	Para	-0.029	0.983	-	-0.583	0.0692	-	0.547	0.558	-
AT5G08600	4.55	0.651	0	0	0	0	-2.28	0.0302	down	-9.35	7.86e-09	Ortho	1.94	0.00761	Mit	-9.23	3.24e-08	Ortho	1.94	0.0248	Mit
AT5G09230	31.2	35.2	27.6	26	38.5	41.7	0.419	0.0178	Up	-0.246	0.172	-	-0.271	0.442	-	0.254	0.192	-	-0.0743	0.971	-
AT5G10150	45.8	6.77	29.8	5.02	0.256	0.155	-2.41	2.24e-07	down	-0.664	0.197	-	0.197	0.773	-	-7.57	2.28e-43	Ortho	2.55	2.29e-05	Mit
AT5G11300	3.45	1.33	20.6	10.3	3.56	1.45	-1.03	0.00221	down	2.58	2.3e-19	Para	0.0656	0.942	-	0.0385	0.952	-	0.152	0.937	-
AT5G11620	0.837	2.18	2.68	5.81	1.21	2.09	1.59	0.000467	Up	1.6	0.000403	Ortho	0.17	0.856	-	0.453	0.441	-	-0.363	0.784	-
AT5G11840	46.3	60	23.8	21.7	39.4	39.7	0.646	3.59e-05	Up	-1.02	8.42e-12	Para	-0.49	0.105	-	-0.28	0.112	-	-0.36	0.394	-
AT5G12100	8.61	4.81	9.13	4.5	8.4	5.7	-0.576	0.018	down	0.0357	0.907	-	-0.198	0.73	-	-0.0798	0.82	-	0.246	0.846	-
AT5G12390	8.64	14.6	17.8	16.4	10.7	18.4	1.04	2.82e-07	Up	0.978	6.94e-07	Ortho	-0.77	0.0241	Mit	0.262	0.286	-	0.0316	1	-
AT5G16800	18	23.2	12.6	13.6	3.4	6.22	0.64	8.37e-05	Up	-0.564	0.000511	Para	-0.239	0.567	-	-2.44	2.81e-46	Para	0.491	0.24	-
AT5G19160	1.53	0.586	2.84	2.89	2.45	1.26	-1.08	0.042	down	0.818	0.106	-	0.363	0.505	-	0.635	0.27	-	-0.275	0.884	-
AT5G20420	0.6	0.0749	9.73	5.17	1.9	0.429	-2.43	0.00105	down	3.93	3.55e-12	Para	0.0815	0.954	-	1.58	0.0141	Para	-0.0671	1	-
AT5G22930	2.2	0.476	4.88	1.62	1.64	0.413	-1.84	0.000666	down	1.12	0.0336	Para	-0.0689	0.91	-	-0.436	0.518	-	-0.022	1	-
AT5G24318	2.62	4.74	3.22	5.13	2.46	2.95	1.14	0.000693	Up	0.247	0.524	-	0.0272	0.984	-	-0.118	0.821	-	-0.337	0.735	-
AT5G26170	1.94	3.3	0.69	0.524	0.507	0.828	1	0.0419	Up	-1.53	0.00259	Para	-0.541	0.37	-	-1.97	0.000232	Para	-0.0551	1	-
AT5G27460	8.97	10.5	34.2	14.8	7.82	8.61	0.5	0.0215	Up	1.88	1e-22	Ortho	-1.41	0.000625	Mit	-0.232	0.363	-	-0.114	0.968	-
AT5G27320	12.5	17.3	7.21	11.1	10	18.5	0.746	0.0139	Up	-0.844	0.00438	Para	0.106	0.87	-	-0.355	0.315	-	0.409	0.725	-
AT4G09830	44.2	50.2	22.1	31	51.5	93.3	0.481	0.00338	Up	-1.03	1.81e-11	Para	0.28	0.488	-	0.199	0.297	-	0.664	0.312	-
AT4G11910	1.12	2.6	8.18	101	0.356	1.83	1.44	0.00916	Up	2.86	5.25e-08	Ortho	2.47	0.288	-	-1.69	0.00878	Para	0.138	1	-
AT4G04695	5.97	2.81	3.13	1.05	8.96	3.98	-0.809	0.0185	down	-0.998	0.00253	Ortho	-0.333	0.551	-	0.528	0.153	-	-0.319	0.716	-
AT4G05460	12.1	16.4	14.9	12.6	12.8	20.8	0.717	0.00416	Up	0.263	0.328	-	-0.669	0.0735	Mit	0.051	0.902	-	0.26	0.849	-
AT4G02900	12.5	5.85	10.3	6.66	15.2	11	-0.844	0.000469	down	-0.354	0.154	-	0.383	0.499	-	0.217	0.459	-	0.513	0.479	-
AT4G02780	0.835	0.169	0.164	0.118	0.902	0.331	-1.96	0.0016	down	-2.38	0.00018	Ortho	1	0.0278	Mit	0.0507	0.968	-	0.322	0.798	-
AT4G01040	27	15.5	40.8	24.9	12.8	11.2	-0.535	0.0258	down	0.527	0.0221	Para	0.0925	0.883	-	-1.12	9.54e-07	Ortho	0.583	0.404	-
AT4G38340	0.848	0.0375	1.47	0.57	0.557	0.117	-3.58	0.000312	down	0.749	0.475	-	0	1	-	-0.643	0.605	-	0.193	0.968	-
AT4G38360	42.5	62.4	8.4	3.51	17.1	22.2	0.832	8.33e-05	Up	-2.39	3.34e-32	Para	-1.71	1.54e-05	Mit	-1.35	8.85e-11	Para	-0.192	0.927	-
AT4G40010	1.17	12.5	1.92	10.4	3.3	8.42	3.6	7.92e-20	Up	0.634	0.172	-	-0.958	0.58	-	1.42	0.0014	Ortho	-1.62	0.548	-
AT4G37810	3.12	0.447	1.62	0.852	3.79	0.77	-2.41	1.22e-05	down	-0.978	0.0814	-	1.4	0.0111	Mit	0.268	0.722	-	0.444	0.648	-
AT4G36820	0.277	3.12	13.1	64.2	1.03	117	3.58	1.71e-09	Up	5.49	5.6e-20	Ortho	0.102	0.953	-	1.81	0.00919	Ortho	3.79	0.0491	Mag
AT4G36550	15.1	4.2	21.6	6.35	25.4	8.68	-1.56	1.95e-08	down	0.463	0.11	-	0.0283	0.983	-	0.698	0.0181	Para	0.236	0.852	-
AT4G36450	0.11	0.374	2.53	3.27	0.958	2.03	1.88	0.00249	Up	4.52	3.4e-14	Ortho	0.387	0.805	-	3.11	1.3e-06	Ortho	0.585	0.911	-
AT4G35890	64.8	79.7	41.4	33.8	62.3	89.8	0.564	6.16e-05	Up	-0.696	2.87e-07	Para	-0.564	0.0346	Mit	-0.1	0.586	-	0.223	0.393	-
AT4G35110	9.3	49.1	13.3	94.3	3.68	9.46	2.61	9.75e-11	Up	0.483	0.297	-	0.454	0.671	-	-1.38	0.00201	Para	-1.14	0.247	-
AT4G34740	102	35.2	43.8	7.91	61.9	9.5	-1.26	2.53e-05	down	-1.27	1.36e-05	Ortho	-0.869	0.0659	Mag	-0.776	0.0151	Ortho	-1.13	0.094	Mag
AT4G32810	0.694	0.108	0.0401	0.128	0.634	1.02	-2.15	0.0168	down	-4.2	0.000237	Ortho	0.807	0.197	-	-0.24	0.864	-	1.03	0.531	-
AT4G32710	15.9	5.32	7.18	3.19	17.8	4.61	-1.3	2.17e-05	down	-1.2	6.24e-05	Ortho	0.496	0.318	-	0.106	0.819	-	-0.297	0.758	-
AT4G32680	17.6	20.7	9.08	12.5	12	16.3	0.53	0.00838	Up	-0.989	2.24e-07	Para	0.219	0.573	-	-0.574	0.00546	Para	0.194	0.777	-
AT4G31210	65.8	18.1	58.7	21.2	58.5	18.1	-1.61	0.000495	down	-0.245	0.66	-	0.388	0.667	-	-0.237	0.719	-	0.185	0.938	-
AT4G30500	2.39	5.78	12.4	13.3	3.71	2.78	1.55	1.36e-07	Up	2.34	5.79e-17	Ortho	-0.817	0.125	-	0.605	0.0734	-	-1.2	0.0262	Mit
AT4G29050	2.47	0.365	0.286	0.137	0.0914	0.0379	-2.17	0.0213	down	-3.17	0.00192	Ortho	1.06	0.279	-	-4.85	1.92e-05	Ortho	1.38	0.485	-
AT4G27860	13.7	32.2	58.4	167	18.5	18.8	1.48	0.0131	Up	2.13	0.000267	Ortho	0.315	0.82	-	0.455	0.557	-	-1.15	0.312	-
AT4G27380	34.6	17.6	44.7	35.4	7.77	2.26	-0.688	0.0144	down	0.328	0.261	-	0.605	0.148	-	-2.19	1.1e-16	Ortho	-0.456	0.695	-
AT4G27010	17.7	4.31	69	47.4	9.53	2.29	-1.78	3.04e-07	down	1.9	1.45e-08	Para	1.28	0.0387	Mit	-0.952	0.0109	Ortho	0.125	0.968	-
AT4G25270	6.78	2.46	32.9	21.4	5.86	4	-1.19	0.0071	down	2.23	5.51e-08	Para	0.621	0.305	-	-0.26	0.659	-	0.773	0.653	-
AT4G23950	5.68	2.37	7.24	3.7	4.27	1.37	-1	0.00694	down	0.291	0.469	-	0.03	0.988	-	-0.473	0.263	-	-0.275	0.871	-
AT4G22690	95.8	15.2	89.5	13.7	45.4	25.8	-2.3	4.79e-06	down	-0.131	0.843	-	-0.0154	1	-	-1.12	0.0495	Ortho	1.79	0.0229	Mit
AT4G21480	2.24	3.51	37.9	31	0.554	1.23	0.938	0.0469	Up	4.06	3.87e-22	Ortho	-0.744	0.13	-	-2.01	6.11e-05	Para	0.115	1	-
AT4G20430	17.5	3.25	21.1	9.8	14.6	2.79	-2.12	1.42e-07	down	0.222	0.648	-	1.11	0.0172	Mit	-0.307	0.564	-	0.0747	0.988	-
AT4G20060	8.39	3.34	14.9	9.77	9.23	4.78	-1.05	0.000136	down	0.771	0.00353	Para	0.636	0.0774	Mit	0.0796	0.849	-	0.341	0.825	-
AT4G19550	7.01	8.92	21.4	20.4	0.664	1.69	0.63	0.0145	Up	1.56	2.02e-11	Ortho	-0.335	0.238	-	-3.43	1.52e-30	Para	0.174	0.882	-
AT4G16150	54.4	76.2	162	221	59.2	73	0.73	0.0289	Up	1.53	7.32e-07	Ortho	-0.0294	0.99	-	0.0772	0.883	-	-0.187	0.97	-
AT4G15440	66.7	252	483	898	1430	2820	2.09	0.00107	Up	2.82	1.01e-05	Ortho	-1.01	0.147	-	4.37	8.12e-12	Ortho	-0.919	0.625	-
AT5G35910	48.5	21.7	44	22.4	61.3	25	-0.897	0.00758	down	-0.185	0.632	-	0.162	0.819	-	0.295	0.473	-	-0.131	0.976	-
AT5G41050	27.2	10.2	8.07	2.56	21	9.01	-1.11	0.0143	down	-1.81	2.7e-05	Ortho	0.0258	0.978	-	-0.424	0.442	-	0.191	0.928	-
AT5G40930	31.8	34.6	14.3	12.9	21.3	20.6	0.406	0.0358	Up	-1.19	1.31e-11	Para	-0.25	0.427	-	-0.62	0.00112	Para	-0.159	0.89	-
AT5G46330	8.83	20.9	26	139	8.45	18.7	1.48	0.00556	Up	1.57	0.00317	Ortho	1.24	0.324	-	-0.0743	0.942	-	-0.0632	1	-
AT5G46030	52.3	58.9	17.4	17.4	46	56.7	0.453	0.0309	Up	-1.63	9.89e-18	Para	-0.147	0.577	-	-0.22	0.364	-	0.137	0.91	-
AT5G45690	0.0423	9.29	0	0.0188	0	0.0523	6.98	2.16e-20	Up	-2.55	0.111	-	-3.36	0.00592	Mit	-2.43	0.165	-	-3.36	0.000612	Mit
AT5G45300	25.5	13.2	20.2	16.1	22.5	9.71	-0.692	0.00629	down	-0.399	0.121	-	0.535	0.162	-	-0.238	0.435	-	-0.233	0.831	-
AT5G44720	104	202	148	154	129	90.2	1.26	2.43e-09	Up	0.488	0.0264	Ortho	-0.89	0.0109	Mit	0.301	0.233	-	-1.47	0.000498	Mit
AT5G43840	0.462	2.04	1.75	16.1	0.0229	1.24	2.19	0.0043	Up	1.81	0.0284	Ortho	1.39	0.591	-	-4.53	0.00119	Para	-0.0931	1	-
AT5G49690	0.0235	0.439	7.05	8.95	2.99	2.59	3.53	1.01e-05	Up	8.31	1.12e-13	Ortho	-0.0444	0.992	-	7.11	9e-10	Ortho	-0.415	0.944	-
AT5G51050	15.5	24.7	27.6	33.4	34.6	48.5	0.931	3.66e-05	Up	0.774	0.000487	Ortho	-0.365	0.148	-	1.09	1.14e-06	Ortho	-0.151	0.909	-
AT5G52010	48.2	16.3	14.1	4.47	36.8	10.5	-1.29	0.000231	down	-1.82	5.97e-08	Ortho	-0.00105	1	-	-0.439	0.291	-	-0.201	0.876	-
AT5G52060	165	312	165	273	142	238	1.17	1.88e-07	Up	-0.06	0.835	-	-0.182	0.536	-	-0.269	0.326	-	-0.165	0.664	-
AT5G52410	15	34.9	15.8	11.3	28	19.5	1.43	0.000367	Up	0.034	0.956	-	-1.62	0.0428	Mit	0.854	0.0537	-	-1.66	0.137	-
AT5G53560	130	158	124	157	114	131	0.569	0.0403	Up	-0.111	0.729	-	0.0632	0.922	-	-0.215	0.524	-	-0.0788	0.992	-
AT5G53620	70.3	25.8	57.3	33.3	75.8	40.1	-1.2	0.000349	down	-0.356	0.332	-	0.652	0.317	-	0.0567	0.924	-	0.514	0.673	-
AT5G55820	8.23	1.72	9.17	8.25	9.44	3.19	-1.94	0.00218	down	0.105	0.903	-	1.6	0.152	-	0.144	0.892	-	0.445	0.884	-
AT5G56950	65.9	38	66	29.6	50.5	23.3	-0.509	0.00498	down	-0.0419	0.852	-	-0.343	0.102	-	-0.415	0.0283	Ortho	-0.314	0.542	-
AT5G57770	0.975	2.86	1.19	1.02	0.31	0.652	1.75	0.0233	Up	0.202	0.844	-	-0.737	0.46	-	-1.68	0.0713	-	-0.421	0.83	-
AT5G58450	44.1	16.1	46.1	21	52.6	20.4	-1.2	6.57e-08	down	0.00438	0.99	-	0.288	0.557	-	0.197	0.487	-	0.0681	0.999	-
AT5G60050	11.8	4.81	27.5	12.7	13.1	6.17	-1.01	0.000324	down	1.14	1.91e-05	Para	0.0973	0.854	-	0.0855	0.841	-	0.149	0.917	-
AT5G60590	10.9	4.86	5.63	3.76	8.63	6.58	-0.876	0.00806	down	-1.01	0.00154	Ortho	0.554	0.105	-	-0.378	0.325	-	0.72	0.597	-
AT5G60930	14.9	2.54	19.6	7.36	34.4	8.29	-2.22	0.000152	down	0.337	0.636	-	0.879	0.408	-	1.15	0.083	-	0.263	0.931	-
AT5G61150	49.9	23.6	41.3	42	49.7	41.7	-0.827	0.0187	down	-0.323	0.391	-	1.06	0.133	-	-0.0585	0.922	-	0.788	0.541	-
AT5G61270	52.2	13.7	27.4	7.59	37.4	5.61	-1.66	0.00209	down	-1	0.0755	-	0.186	0.826	-	-0.551	0.41	-	-0.635	0.59	-
AT5G61330	43.2	11.2	28.2	10.3	24.5	5.78	-1.66	9.77e-08	down	-0.671	0.0393	Ortho	0.496	0.266	-	-0.865	0.0103	Ortho	0.0094	1	-
AT5G62550	18.7	4.45	44.4	51	26.1	6.14	-1.75	4.76e-06	down	1.22	0.0013	Para	2.04	0.000671	Mit	0.459	0.321	-	-0.103	0.972	-
AT5G63420	37.9	13.1	56.6	32.5	58.3	25.4	-1.28	0.00385	down	0.517	0.277	-	0.708	0.352	-	0.561	0.28	-	0.326	0.88	-
AT5G63520	18.3	10.1	16.5	11.1	16.1	15	-0.588	0.00122	down	-0.209	0.273	-	0.274	0.486	-	-0.227	0.277	-	0.68	0.0806	Mit
AT5G65280	7.79	191	11.6	103	14.3	129	4.8	5.44e-38	Up	0.576	0.182	-	-1.4	0.14	-	0.827	0.0633	-	-1.37	0.226	-
AT5G65925	1.56	4.81	1.35	1.54	0.905	1.06	1.88	4.12e-05	Up	-0.243	0.675	-	-1.2	0.137	-	-0.755	0.185	-	-1.2	0.263	-
AT5G67590	123	157	53.3	53.9	53.6	58.7	0.634	0.00468	Up	-1.26	1.52e-09	Para	-0.327	0.233	-	-1.24	9.06e-09	Para	-0.221	0.857	-
AT5G67340	3.27	6.04	8.36	9.37	1.72	1.9	1.13	0.014	Up	1.33	0.00293	Ortho	-0.61	0.468	-	-0.975	0.0545	-	-0.594	0.747	-
AT5G67180	19.3	182	32.2	173	9.14	496	3.39	1.02e-10	Up	0.716	0.235	-	-0.792	0.314	-	-1.13	0.0672	-	2.42	0.196	-
AT5G67050	1.24	4.13	0.844	1.12	1.96	2.32	1.97	2.01e-06	Up	-0.62	0.203	-	-1.22	0.0266	Mit	0.621	0.223	-	-1.11	0.161	-
AT1G02060	5.56	1.57	3.78	1.63	4.8	1.33	-1.54	0.00166	down	-0.641	0.219	-	0.379	0.595	-	-0.263	0.697	-	-0.145	0.962	-
AT1G01190	5.31	1.4	62.9	37.2	54.9	18.6	-1.6	0.000926	down	3.52	1.37e-15	Para	0.645	0.337	-	3.34	1.56e-13	Para	-0.125	0.957	-
AT1G02280	150	86.3	110	64.6	118	113	-0.526	0.03	down	-0.505	0.0316	Ortho	0.0345	0.958	-	-0.391	0.135	-	0.727	0.189	-
AT1G03010	2.26	0.595	6.07	1.77	0.211	0.0523	-1.5	0.0384	down	1.43	0.053	-	0	1	-	-3.43	2e-05	Ortho	1.22	0.0221	Mit
AT1G03270	9.15	3.5	38.7	38.3	15.1	30.5	-1.11	9.4e-06	down	2.01	4.82e-19	Para	1.16	0.0111	Mit	0.674	0.00837	Para	2.18	0.00037	Mit
AT1G03300	10.3	0.639	0.592	0.294	7.69	0.699	-3.58	8.01e-09	down	-4.18	8.02e-11	Ortho	2.64	0.000215	Mit	-0.469	0.58	-	0.585	0.54	-
AT1G03530	15.3	4.53	19.5	3.69	17.8	2.13	-1.5	0.00287	down	0.276	0.641	-	-0.649	0.446	-	0.152	0.845	-	-0.988	0.373	-
AT1G03560	12.2	5.49	22.5	13.6	30.4	35.8	-0.882	0.00251	down	0.837	0.0027	Para	0.328	0.451	-	1.28	4.82e-06	Para	1.21	0.103	-
AT1G04180	0.101	0.443	0.0572	0.0232	0.326	0.704	2.02	0.0455	Up	-0.932	0.533	-	-0.322	0.578	-	1.55	0.255	-	-0.0589	1	-
AT1G04390	16.1	8.25	16.3	10.7	14.6	13.4	-0.735	0.01	down	-0.0673	0.847	-	0.307	0.705	-	-0.205	0.567	-	0.741	0.513	-
AT1G04840	1.11	0.466	2.05	1.64	2.43	1.22	-0.939	0.0252	down	0.867	0.0154	Para	0.459	0.391	-	1.12	0.00218	Para	-0.322	0.809	-
AT1G05170	30.1	88.2	20.3	10.5	30.5	24.7	1.79	7e-24	Up	-0.634	0.000736	Para	-2.37	1.91e-08	Mit	-0.0495	0.871	-	-1.81	3.74e-05	Mit
AT1G05830	39.4	17.8	43.8	57.6	34.6	25.8	-0.895	0.00279	down	0.101	0.78	-	1.48	0.0149	Mit	-0.236	0.529	-	0.687	0.576	-
AT1G06020	0.246	1.14	0.123	0.24	0.279	0.985	2.31	3.51e-05	Up	-1.15	0.132	-	-0.678	0.23	-	0.0331	0.993	-	-0.322	0.839	-
AT1G06210	30.8	68.5	20.7	40	26	47.7	1.41	7e-15	Up	-0.617	0.00109	Para	-0.204	0.655	-	-0.292	0.182	-	-0.266	0.782	-
AT1G06670	57.5	12	1860	1320	48.6	12	-1.98	0.000298	down	4.98	2.18e-21	Para	1.65	0.166	-	-0.314	0.684	-	0.214	0.979	-
AT1G06910	8.08	3.3	12.3	3.23	13.1	6.32	-1.01	0.0251	down	0.552	0.237	-	-0.715	0.175	-	0.639	0.202	-	0.0646	1	-
AT1G06970	0.0197	0.13	26.9	25.4	0.425	0.397	2.32	0.0295	Up	10.3	5.11e-18	Ortho	-0.0529	0.931	-	4.25	0.00134	Ortho	0	1	-
AT1G07200	32.5	10.3	61.8	71	61.9	40.7	-1.37	0.000412	down	0.892	0.0224	Para	1.77	0.0655	Mit	0.893	0.0319	Para	0.966	0.645	-
AT1G07380	7.51	3.63	11.2	10.2	25.3	27.6	-0.768	0.0083	down	0.531	0.0607	-	0.792	0.256	-	1.71	1.3e-10	Para	1.06	0.367	-
AT1G07473	0	0.367	14.6	42.6	0.105	0.14	4.13	0.000126	Up	10.8	1.45e-16	Ortho	1.18	0.304	-	3.72	0.0185	Ortho	-0.322	0.975	-
AT1G07900	0.543	10.5	1.27	1.29	0.14	1.05	4.22	5.73e-10	Up	1.17	0.145	-	-3.38	0.00649	Mit	-2.05	0.029	Para	-2.06	0.594	-
AT1G08820	29.2	37.1	38.6	73	26.6	33.1	0.622	0.0117	Up	0.374	0.135	-	0.581	0.306	-	-0.169	0.589	-	-0.0467	1	-
AT1G09170	1.34	0.302	0	0	1.31	0.337	-1.79	0.0346	down	-7.6	1.74e-08	Ortho	0.848	0.05	Mit	-0.103	0.954	-	0	1	-
AT1G09350	9.65	154	0.504	26.7	1.91	12.5	4.07	2.5e-12	Up	-4.32	8.27e-12	Para	0.357	0.851	-	-2.43	0.00018	Para	-1.66	0.0958	Mit
AT1G09440	15.5	3.94	22.6	15.5	20.1	12.6	-1.68	0.000113	down	0.477	0.317	-	1.25	0.00355	Mit	0.34	0.547	-	1.16	0.417	-
AT1G09450	4.76	1.8	34.2	25.4	12.5	9.69	-1.13	6.97e-05	down	2.8	1.12e-30	Para	0.69	0.0934	Mit	1.36	1.67e-07	Para	0.79	0.0636	Mit
AT1G09932	2.38	16.9	3.09	34.4	0.0544	0.222	3	8.65e-07	Up	0.401	0.6	-	0.593	0.659	-	-5.44	6.69e-09	Para	-2.47	0.00245	Mit
AT1G10520	2.06	0.809	4.93	1.89	7.85	5.49	-1.05	0.0049	down	1.22	0.000174	Para	-0.348	0.59	-	1.91	2.88e-09	Para	0.308	0.701	-
AT1G10585	1.35	123	0	0.748	0.108	8.05	6.51	6.25e-43	Up	-7.6	9e-11	Para	-4.97	5.59e-06	Mit	-3.72	2.18e-07	Para	-2.61	0.173	-
AT1G10700	39.1	82.4	18.3	38.8	25.6	35.1	1.36	5.41e-07	Up	-1.13	3.31e-05	Para	-0.0205	0.992	-	-0.627	0.0377	Para	-0.605	0.3	-
AT1G11720	104	159	146	179	118	170	0.823	0.029	Up	0.431	0.272	-	-0.314	0.532	-	0.115	0.837	-	-0.0878	1	-
AT1G11740	1.93	0.0789	1.87	0.959	1.19	0.548	-4.2	2.93e-10	down	-0.119	0.855	-	0.933	0.0229	Mit	-0.734	0.222	-	1.17	0.0129	Mit
AT1G11940	7.01	12.4	7.61	8.84	4.87	8.61	1.11	1.65e-07	Up	0.0785	0.77	-	-0.527	0.0957	Mit	-0.546	0.0225	Para	0.0169	1	-
AT1G13920	4.79	8.75	32.6	21.8	10	7.34	1.14	3e-05	Up	2.71	7.34e-27	Ortho	-1.3	0.0246	Mit	1.01	0.00029	Ortho	-1.18	0.0265	Mit
AT1G13940	16.3	5.2	33.9	21.5	27.2	6.16	-1.38	0.0049	down	0.984	0.0485	Para	0.864	0.347	-	0.669	0.24	-	-0.527	0.869	-
AT1G14580	46.5	18.8	28.1	6.21	32.5	8.67	-1.04	0.00513	down	-0.794	0.033	Ortho	-0.726	0.0783	Mag	-0.584	0.161	-	-0.555	0.404	-
AT1G14690	37.5	11	45.4	30	21.4	5.28	-1.49	3.74e-06	down	0.226	0.547	-	1.11	0.0634	Mit	-0.866	0.0125	Ortho	-0.225	0.923	-
AT1G15080	4.15	2.26	6.3	3.24	5.65	3.26	-0.575	0.0342	down	0.567	0.0233	Para	-0.198	0.685	-	0.408	0.147	-	0.00851	1	-
AT1G15290	332	82.3	265	411	416	209	-1.75	0.000575	down	-0.379	0.521	-	2.63	0.00311	Mit	0.261	0.721	-	1.01	0.342	-
AT1G15330	0.0723	0.315	42.6	122	2.18	62.7	2.27	0.00146	Up	9.33	5.15e-40	Ortho	1.18	0.259	-	5.05	1.12e-11	Ortho	3.97	0.0196	Mag
AT1G15415	0.928	2.15	15.5	14.1	0.075	0.546	1.45	0.00367	Up	4.03	2.66e-18	Ortho	-0.722	0.299	-	-3.64	2.09e-06	Para	0	1	-
AT1G15920	14.6	18.1	14.7	15.8	246	207	0.59	0.00367	Up	-0.0314	0.906	-	-0.16	0.727	-	4.04	2.06e-110	Ortho	-0.52	0.178	-
AT1G16290	0.103	0.902	3	8.32	0.551	0.915	3.26	3.28e-06	Up	4.93	1.18e-11	Ortho	0.122	0.868	-	2.45	0.00303	Ortho	-0.322	0.875	-
AT1G16330	3.39	0.477	0.247	0.914	3.27	0.998	-2.44	0.000172	down	-3.81	3.1e-08	Ortho	2.39	0.00169	Mit	-0.108	0.926	-	0.497	0.601	-
AT1G16400	7.19	2.17	110	13.3	71.7	12.1	-1.41	0.0295	down	3.85	1.71e-10	Para	-1.52	0.11	-	3.27	1.84e-07	Para	-1.04	0.118	-
AT1G16430	6.97	10.6	3.97	2.8	3.85	5.18	0.886	0.0011	Up	-0.851	0.00187	Para	-0.939	0.0336	Mit	-0.889	0.00192	Para	-0.128	0.978	-
AT1G16800	10.1	2.43	29.5	17	20.3	4.8	-1.79	0.00167	down	1.48	0.00976	Para	0.904	0.348	-	0.942	0.145	-	-0.184	0.987	-
AT1G17380	16.8	216	50.6	261	6.87	232	3.9	5.63e-13	Up	1.7	0.00335	Ortho	-1.25	0.27	-	-1.24	0.0524	-	1.27	0.464	-
AT1G17790	10.7	16.3	7.48	10.3	7.91	9.23	0.884	5.2e-06	Up	-0.571	0.00426	Para	-0.15	0.683	-	-0.489	0.0231	Para	-0.332	0.533	-
AT1G18030	12.6	5.3	5.61	2.83	12.7	5.92	-0.97	0.000227	down	-1.22	1.52e-06	Ortho	0.163	0.741	-	-0.0295	0.956	-	0.188	0.951	-
AT1G18940	0.857	2.82	0.981	1.85	0.414	0.229	1.93	1.17e-07	Up	0.105	0.836	-	-0.778	0.0896	Mit	-1.18	0.0138	Para	-1.42	0.0683	Mit
AT1G19250	0.0414	0.478	0	0.0539	0.0398	0.236	3.12	0.00049	Up	-2.58	0.116	-	-0.585	0.39	-	-0.0697	0.993	-	-0.585	0.901	-
AT1G19490	9.05	17.3	19.6	43.4	9.47	28	1.19	1.97e-05	Up	1.04	0.000158	Ortho	0.25	0.699	-	-0.0154	0.991	-	0.598	0.605	-
AT1G19580	47.5	127	28.6	33.8	51.1	102	1.69	5.91e-27	Up	-0.781	1.62e-06	Para	-1.17	4.62e-06	Mit	0.0709	0.773	-	-0.415	0.204	-
AT1G19950	11.1	4.19	10.9	8.53	11.5	3.24	-1.12	0.0015	down	-0.072	0.873	-	1.02	0.0391	Mit	0.00222	1	-	-0.264	0.757	-
AT1G19970	11.1	79.5	20.6	25.2	15.1	33.3	3.11	7.82e-41	Up	0.848	0.000598	Ortho	-2.48	0.000178	Mit	0.404	0.16	-	-1.66	0.0144	Mit
AT1G19980	7.37	10.5	6.67	6.72	8.27	9.42	0.796	0.00107	Up	-0.184	0.507	-	-0.389	0.405	-	0.122	0.723	-	-0.214	0.797	-
AT1G20110	64.2	75.6	50.3	93.1	58.4	114	0.502	0.0284	Up	-0.405	0.0737	-	0.633	0.0759	Mag	-0.176	0.53	-	0.709	0.246	-
AT1G20620	1380	420	803	570	2160	943	-1.42	4.26e-05	down	-0.824	0.02	Ortho	1.22	0.0999	Mit	0.592	0.135	-	0.516	0.792	-
AT1G21160	33.3	15	8.56	3.48	6.15	2.19	-0.897	0.0471	down	-2.02	1.52e-06	Ortho	0.02	1	-	-2.51	4.79e-09	Ortho	-0.00888	1	-
AT1G21400	24	151	16.5	24.8	45.8	150	2.9	2.71e-23	Up	-0.604	0.0603	-	-2.05	0.0399	Mit	0.906	0.00531	Ortho	-0.913	0.645	-
AT1G22330	24	0.839	4	1.35	14.3	1.46	-4.44	2.25e-19	down	-2.65	8.71e-08	Ortho	2.49	6.72e-05	Mit	-0.762	0.196	-	1.04	0.267	-
AT1G23790	5.93	0.923	18.7	40.3	8.56	1.54	-2.35	6.09e-06	down	1.65	0.00119	Para	2.89	0.00251	Mit	0.5	0.436	-	-0.119	0.968	-
AT1G24070	29.3	527	40.7	53.9	60	563	4.31	2.52e-15	Up	0.506	0.446	-	-3.74	0.000186	Mit	1.02	0.126	-	-0.928	0.674	-
AT1G26790	0.861	0.0445	0.998	1.83	1.66	0.414	-3.66	0.000296	down	0.145	0.911	-	1.27	0.0827	Mit	0.852	0.48	-	-0.652	0.124	-
AT1G26140	0.0235	0.184	33.7	21.8	0.252	0.815	2.83	0.00283	Up	10.6	2.72e-22	Ortho	-0.621	0.179	-	3.52	0.00535	Ortho	1	0.0938	Mag
AT1G26100	15.9	7.39	2.9	2.65	11.2	6.61	-0.782	0.0487	down	-2.49	1.2e-11	Ortho	0.95	0.0269	Mit	-0.531	0.228	-	0.383	0.638	-
AT1G25500	5.82	73.1	12.4	35.2	7.76	28.1	3.91	9.07e-27	Up	1.09	0.00597	Ortho	-2.03	0.00121	Mit	0.395	0.421	-	-1.68	0.0496	Mit
AT1G27470	31.2	13.6	77	49	33.1	14.2	-0.931	2.09e-05	down	1.26	1.07e-09	Para	0.5	0.129	-	0.0392	0.917	-	-0.0147	1	-
AT1G28040	0	0.504	0.508	3.53	0.0206	0.0523	4.55	2.42e-05	Up	5.99	1.93e-05	Ortho	1	0.404	-	1.44	0.534	-	-0.585	0.662	-
AT1G29940	50.4	20.9	42.7	18	33.8	11.7	-1.02	0.00997	down	-0.306	0.487	-	0.0168	1	-	-0.625	0.157	-	-0.226	0.908	-
AT1G30520	88.9	20.3	27.2	22.3	116	65.1	-1.85	5.23e-09	down	-1.77	1.44e-08	Ortho	1.82	0.000299	Mit	0.338	0.396	-	1.25	0.00138	Mit
AT1G30640	7.39	29.8	0.0231	0.0552	5.64	26.2	2.24	1.37e-12	Up	-8.59	4.56e-16	Para	-1.86	0.00105	Mit	-0.435	0.274	-	0.199	0.973	-
AT1G31040	2.64	0.29	0.742	0.224	0.991	0.145	-2.57	0.00256	down	-1.88	0.0411	Ortho	0.778	0.402	-	-1.4	0.173	-	0.585	0.817	-
AT1G32350	0.22	1.65	1.22	11.6	0.189	8.77	2.91	2.38e-05	Up	2.42	0.00114	Ortho	1.18	0.621	-	-0.34	0.783	-	2	0.735	-
AT1G33060	14.7	4.42	23.6	11.6	14.3	2.01	-1.45	5.26e-05	down	0.631	0.0872	-	0.614	0.356	-	-0.0868	0.881	-	-0.761	0.641	-
AT1G33260	17.2	86.1	9.97	17.9	13.3	295	2.53	5.64e-08	Up	-0.822	0.108	-	-1.44	0.154	-	-0.426	0.491	-	2.1	0.0914	Mag
AT1G34010	20.3	7.04	14.6	5.62	16.2	10.1	-1.22	2.54e-05	down	-0.526	0.0792	-	0.133	0.73	-	-0.355	0.302	-	0.76	0.222	-
AT1G36380	9.81	18.7	62.7	34.8	6.19	7.97	1.19	0.00023	Up	2.63	4.58e-18	Ortho	-1.74	0.00115	Mit	-0.709	0.0479	Para	-0.6	0.775	-
AT1G36980	56.5	84.5	26.9	28.7	39.1	54.1	0.863	0.000406	Up	-1.13	1.56e-06	Para	-0.491	0.226	-	-0.569	0.0296	Para	-0.104	0.981	-
AT1G48180	0.0672	0	10	3.91	6.61	4.14	-3.17	0.015	down	7.03	2.61e-27	Para	-1.14	0.0149	Mag	6.44	2.72e-22	Para	-0.585	0.161	-
AT1G48240	39	18.6	28.3	17.9	14.6	13.5	-0.777	5.03e-05	down	-0.514	0.00694	Ortho	0.383	0.0953	Mit	-1.46	3.94e-15	Ortho	0.922	0.0112	Mit
AT1G50590	4.91	1.58	8.33	3.01	14.7	2.63	-1.36	0.00243	down	0.724	0.11	-	0.0536	0.979	-	1.52	0.000588	Para	-0.807	0.212	-
AT1G51965	9.19	4.36	9.85	5.72	9.06	5.59	-0.798	0.000193	down	0.0533	0.838	-	0.258	0.548	-	-0.0666	0.835	-	0.327	0.736	-
AT1G52150	53.9	17.6	80.2	51.6	46.2	33.6	-1.32	9.67e-08	down	0.536	0.0356	Para	0.934	0.142	-	-0.25	0.418	-	1.11	0.112	-
AT1G52750	5.12	0.372	0.32	0	0.592	0.114	-3.23	8.76e-05	down	-4.04	5.89e-06	Ortho	2.32	1.69e-05	Mit	-3.13	0.000742	Ortho	1.51	0.0874	Mit
AT1G53110	5.45	11.8	16.5	8.64	6.18	15.8	1.39	1.06e-05	Up	1.56	3.25e-07	Ortho	-1.82	0.000108	Mit	0.159	0.728	-	0.187	0.939	-
AT1G53200	10.9	3.23	12.2	3.83	14.3	6.25	-1.49	3.12e-06	down	0.0931	0.814	-	0.0611	0.955	-	0.334	0.387	-	0.394	0.756	-
AT1G53920	5.61	29.5	21	121	6.51	85	2.53	6.07e-05	Up	1.87	0.00447	Ortho	0.354	0.721	-	0.159	0.884	-	1.39	0.512	-
AT1G54050	20.7	40	8.05	28	7.76	21.1	1.22	0.00473	Up	-1.39	0.00115	Para	0.773	0.199	-	-1.46	0.00107	Para	0.416	0.716	-
AT1G55325	48.4	23.1	130	53.8	51.9	23.7	-0.817	0.0258	down	1.39	5.21e-05	Para	-0.217	0.741	-	0.0418	0.954	-	-0.0397	1	-
AT1G55870	17.7	10.8	17.8	13.2	11.5	6.98	-0.448	0.0119	down	-0.0452	0.832	-	0.271	0.223	-	-0.669	0.000124	Ortho	0.0864	0.971	-
AT1G54960	3.7	1.88	59.3	44.5	17	14.3	-0.678	0.0273	down	3.96	1.16e-55	Para	0.299	0.726	-	2.19	6.26e-17	Para	0.491	0.793	-
AT1G56570	3.01	0.964	105	222	1.62	0.726	-1.32	0.00913	down	5.12	8.57e-31	Para	2.26	0.000716	Mit	-0.91	0.0978	-	0.541	0.754	-
AT1G64170	2.02	0.352	4.19	1.87	3.58	1.51	-2.19	1.24e-05	down	0.993	0.032	Para	0.526	0.382	-	0.759	0.142	-	0.263	0.823	-
AT1G63850	34.9	13	29.5	22.4	18.8	8.04	-1.17	2.24e-06	down	-0.311	0.246	-	0.951	0.0198	Mit	-0.959	0.000159	Ortho	0.212	0.884	-
AT1G63680	91.2	35.4	89.9	46.4	88.3	43	-1.1	0.000933	down	-0.0752	0.859	-	0.396	0.41	-	-0.0983	0.849	-	0.301	0.72	-
AT1G63470	24.7	14.5	28.6	21.9	12.8	7.47	-0.468	0.0337	down	0.166	0.481	-	0.371	0.294	-	-0.984	2.79e-06	Ortho	0.0264	1	-
AT1G62710	10.8	67.6	1.21	3.17	0.604	0.952	2.74	7.57e-06	Up	-3.21	4.24e-07	Para	-1.66	0.29	-	-4.25	1.22e-10	Para	-2.16	0.771	-
AT1G61110	0.156	16.4	0.348	2.94	0	0.991	6.31	1.39e-12	Up	1.12	0.375	-	-2.34	0.000452	Mit	-4.38	0.00831	Para	-2.94	5.38e-06	Mit
AT1G61100	76.3	34.7	46.3	64.7	90.8	232	-0.883	0.0186	down	-0.758	0.0414	Ortho	1.6	0.0266	Mit	0.21	0.671	-	2.47	0.0216	Mit
AT1G60960	14.9	7.44	91.8	106	93.4	14.2	-0.704	0.0425	down	2.58	3.62e-17	Para	1.12	0.0165	Mit	2.61	7.16e-17	Para	-1.74	0.0234	Mag
AT1G60060	8.43	0.263	9.99	2.06	9.29	0.423	-4.4	2.97e-12	down	0.253	0.74	-	1.33	0.401	-	0.189	0.847	-	0.139	1	-
AT1G58460	1.05	0.0633	0.372	0.0714	0.45	0.0253	-3.33	0.0032	down	-1.59	0.248	-	0.678	0.0122	Mit	-1.24	0.43	-	0.678	0.0235	Mit
AT1G58230	44.2	20.4	72.7	62.8	47.2	26	-0.874	0.0492	down	0.661	0.139	-	0.858	0.422	-	0.0368	0.971	-	0.236	0.971	-
AT1G64790	175	60.3	86.6	59.7	155	62.5	-1.28	0.00918	down	-1.08	0.0303	Ortho	0.993	0.295	-	-0.238	0.731	-	0.229	0.952	-
AT1G65040	33.3	50.4	32.2	33.2	26.6	29.4	0.874	0.000949	Up	-0.092	0.776	-	-0.549	0.339	-	-0.357	0.245	-	-0.455	0.696	-
AT1G65710	6.2	1.53	2.73	0.38	6.02	1.34	-1.69	0.000843	down	-1.23	0.0171	Ortho	-0.0995	0.907	-	-0.0778	0.933	-	0	1	-
AT1G67320	16.1	5.06	16.1	7.51	19.5	4.96	-1.38	0.000106	down	-0.0605	0.898	-	0.503	0.333	-	0.217	0.649	-	-0.211	0.874	-
AT1G67600	0.553	1.82	0.518	0.34	0.728	0.594	1.91	0.000692	Up	-0.177	0.818	-	-0.874	0.231	-	0.318	0.707	-	-0.652	0.584	-
AT1G67690	12.3	5.24	18.3	5.63	16.3	9.82	-0.956	7.9e-06	down	0.522	0.0128	Para	-0.451	0.161	-	0.349	0.14	-	0.446	0.316	-
AT1G68230	4.53	6.58	3.96	6.52	4.96	7.34	0.826	0.0238	Up	-0.244	0.554	-	0.138	0.835	-	0.0913	0.874	-	-0.0353	1	-
AT1G68500	1	26.2	4.69	47.7	3.15	16.8	4.83	7.25e-28	Up	2.17	3.93e-06	Ortho	-0.45	0.879	-	1.64	0.00111	Ortho	-1.54	0.864	-
AT1G69840	54.9	80.4	45.8	83.8	28.1	51.1	0.851	0.000339	Up	-0.284	0.265	-	0.31	0.566	-	-0.979	4.11e-05	Para	0.275	0.808	-
AT1G71000	0.0578	7.07	2.42	60.2	0.0213	19.8	6.18	9.34e-16	Up	5.45	2.78e-08	Ortho	1.08	0.859	-	-1.37	0.467	-	1.31	0.917	-
AT1G71340	37.8	81.3	6.67	3.65	9.79	5.48	1.4	1.99e-09	Up	-2.55	1.87e-28	Para	-1.75	0.000833	Mit	-1.98	2.76e-17	Para	-1.85	0.0235	Mit
AT1G71930	0.895	1.83	1.21	6.39	0.746	1.59	1.26	0.00315	Up	0.371	0.449	-	1.08	0.0481	Mag	-0.331	0.576	-	-0.138	0.931	-
AT1G71950	35.8	86	37	68.2	39.3	88.9	1.55	7.64e-08	Up	0.0129	0.978	-	-0.362	0.623	-	0.106	0.814	-	-0.0726	1	-
AT1G72250	11.9	1.92	13.9	5.41	20.4	3.21	-2.33	1.97e-05	down	0.159	0.821	-	1.09	0.249	-	0.716	0.277	-	-0.0978	0.999	-
AT1G72440	69.5	16.7	30.9	8.71	42	9.32	-1.8	7.2e-06	down	-1.23	0.00257	Ortho	0.296	0.702	-	-0.785	0.0841	-	0.0103	1	-
AT1G72810	23.3	6.07	18.9	13.9	88.2	49.2	-1.64	3.84e-09	down	-0.342	0.261	-	1.36	0.0108	Mit	1.9	2.19e-12	Para	0.953	0.042	Mit
AT1G74340	22.6	29.8	21.4	23	11.9	14.6	0.681	0.00463	Up	-0.135	0.628	-	-0.306	0.238	-	-0.967	5.55e-05	Para	-0.123	0.953	-
AT1G75310	20.8	2.84	38	17.7	28.2	3.73	-2.53	8.07e-05	down	0.808	0.263	-	1.49	0.201	-	0.356	0.703	-	-0.074	1	-
AT1G76065	3.72	7.32	3.7	2.11	3.78	2.91	1.24	0.000444	Up	-0.058	0.904	-	-1.34	0.00156	Mit	-0.00215	1	-	-1.04	0.0698	Mit
AT1G76130	42.9	103	61.8	222	138	269	1.51	1.01e-05	Up	0.465	0.212	-	0.587	0.645	-	1.62	3e-06	Ortho	-0.287	0.909	-
AT1G76190	0.659	0.0895	0.896	0.332	154	176	-2.49	0.000204	down	0.368	0.532	-	0.0995	0.783	-	7.81	1.52e-66	Para	0.779	0.156	-
AT1G76490	283	390	304	770	246	222	0.754	0.00019	Up	0.0772	0.753	-	0.874	0.0151	Mag	-0.235	0.329	-	-0.611	0.146	-
AT1G76710	11.8	5.12	12.1	10.1	15	9.57	-0.937	0.00389	down	-0.026	0.956	-	0.879	0.24	-	0.298	0.448	-	0.48	0.757	-
AT1G77630	23.3	3.98	17	5.61	29.2	5.38	-2.25	4.8e-11	down	-0.518	0.163	-	0.897	0.0809	Mit	0.292	0.513	-	0.0799	0.971	-
AT1G77855	2.78	0.681	5.57	4.14	2.5	6.83	-1.66	0.00169	down	0.981	0.0591	-	0.959	0.138	-	-0.172	0.825	-	2.47	0.000134	Mit
AT1G78050	6.58	19	80.4	56.7	22.2	23.3	1.8	2.68e-08	Up	3.6	4.59e-31	Ortho	-1.91	0.00818	Mit	1.75	1.16e-07	Ortho	-1.35	0.0799	Mit
AT1G79160	15.1	55.4	19.4	33.3	13.3	27.8	2.12	1.25e-12	Up	0.311	0.37	-	-1.06	0.0649	Mit	-0.25	0.536	-	-0.801	0.154	-
AT1G79260	14.4	22.1	8.51	7.24	44	56.9	0.896	0.000571	Up	-0.805	0.00189	Para	-0.856	0.15	-	1.58	2.61e-10	Ortho	-0.247	0.864	-
AT1G80370	4.33	0.654	15.8	9.96	7.32	2.84	-2.39	2.47e-08	down	1.82	3.75e-06	Para	1.39	0.048	Mit	0.715	0.121	-	0.862	0.172	-
AT1G80190	7.55	2.63	8.32	3.85	14.7	13.4	-1.24	1.55e-05	down	0.0825	0.814	-	0.222	0.697	-	0.912	0.00143	Para	1.08	0.0206	Mit
AT1G80160	0.15	11.5	4.67	185	0.761	56	6.06	1.98e-37	Up	4.87	4.66e-20	Ortho	1.4	0.704	-	2.25	0.000185	Ortho	1.41	0.795	-
AT3G01810	88.7	31.6	181	217	132	53.4	-1.25	0.00131	down	0.972	0.0128	Para	1.73	0.0041	Mit	0.512	0.262	-	0.162	0.968	-
AT3G01160	31.7	8.86	5.65	1.99	32.4	6.5	-1.59	0.000256	down	-2.53	1.84e-09	Ortho	0.578	0.343	-	-0.0306	0.982	-	-0.411	0.832	-
AT3G03480	3.75	29.4	459	1760	61	704	3.09	8.99e-09	Up	6.89	9.43e-39	Ortho	-0.663	0.776	-	3.94	8.56e-13	Ortho	0.91	0.776	-
AT3G03690	14.1	21.3	17.8	21.8	16.4	17.5	0.86	6.76e-05	Up	0.288	0.213	-	-0.25	0.35	-	0.173	0.534	-	-0.429	0.555	-
AT3G04450	13.3	2.63	31.3	17.3	68.1	65.2	-2.08	3.99e-12	down	1.17	6.19e-05	Para	1.23	0.0302	Mit	2.29	1.28e-15	Para	1.99	0.00735	Mit
AT3G04850	4.32	1.25	6.57	4.53	5.66	1.83	-1.47	0.000274	down	0.564	0.171	-	0.708	0.224	-	0.364	0.454	-	0.0525	1	-
AT3G04910	71.3	121	92.4	129	121	186	1.02	0.00053	Up	0.325	0.308	-	-0.275	0.687	-	0.721	0.021	Ortho	-0.136	0.991	-
AT3G05100	38	13.8	31.6	18.2	23.4	26.7	-1.18	1.42e-07	down	-0.306	0.205	-	0.612	0.0532	Mit	-0.732	0.00177	Ortho	1.57	0.000929	Mit
AT3G05510	9.69	4.8	9.75	8.58	12.3	13.6	-0.744	0.00461	down	-0.0479	0.884	-	0.663	0.07	Mit	0.308	0.302	-	0.944	0.208	-
AT3G06140	11.6	2.8	8.3	3.19	30.8	16.5	-1.77	8.34e-11	down	-0.529	0.0594	-	0.615	0.0359	Mit	1.37	2.46e-07	Para	0.878	0.0144	Mit
AT3G08960	35.8	15.9	3.91	2.87	36	22.2	-0.917	0.0116	down	-3.24	8.28e-22	Ortho	0.899	0.173	-	-0.0409	0.955	-	0.463	0.812	-
AT3G09560	40.8	90.1	31.5	63.4	29.8	68.4	1.34	0.00184	Up	-0.431	0.365	-	-0.124	0.886	-	-0.527	0.305	-	0.0523	1	-
AT3G09660	4.76	1.6	41.4	18.3	7.75	2.33	-1.29	0.000118	down	3.08	5.31e-26	Para	0.0862	0.858	-	0.641	0.066	-	-0.383	0.615	-
AT3G10480	26.9	12.5	18.2	12.1	10.8	4.19	-0.831	0.00556	down	-0.625	0.0364	Ortho	0.474	0.469	-	-1.37	2.93e-06	Ortho	-0.18	0.956	-
AT3G10810	28.7	12.4	27	19.7	45	33.6	-0.927	2.57e-07	down	-0.126	0.544	-	0.695	0.04	Mit	0.612	0.000852	Para	0.715	0.0605	Mit
AT3G12130	39.1	45.7	29.6	23.3	31.9	26.2	0.506	0.0177	Up	-0.453	0.0303	Para	-0.553	0.0193	Mit	-0.338	0.148	-	-0.49	0.368	-
AT3G12170	7.06	1.82	59	96.4	13.4	5.76	-1.65	4.29e-05	down	3.03	3.01e-16	Para	2.3	8.5e-05	Mit	0.886	0.0387	Para	0.507	0.156	-
AT3G12270	24.2	6.87	87.2	49.4	27.6	4.66	-1.54	1.38e-05	down	1.78	1.81e-07	Para	0.899	0.0749	Mit	0.137	0.798	-	-0.669	0.226	-
AT3G12340	9.95	4.52	16.1	11.1	10.1	4.12	-0.893	0.000889	down	0.634	0.0151	Para	0.413	0.309	-	-0.0402	0.932	-	-0.1	0.984	-
AT3G12550	9.19	3.39	11.7	6.35	5.98	3.71	-1.17	0.00521	down	0.293	0.531	-	0.456	0.621	-	-0.672	0.15	-	0.633	0.766	-
AT3G12590	36.4	12.3	40.8	25.3	31.1	15.7	-1.3	1.46e-05	down	0.11	0.766	-	0.818	0.128	-	-0.276	0.464	-	0.518	0.73	-
AT3G13000	25.8	2.91	25.2	7.49	22.8	6.9	-2.88	1.3e-19	down	-0.109	0.787	-	1.22	0.0344	Mit	-0.248	0.558	-	1.25	0.118	-
AT3G13050	13.7	32.7	13.5	12.3	13.3	19.6	1.52	2.42e-09	Up	-0.0615	0.855	-	-1.37	0.00115	Mit	-0.0814	0.843	-	-0.658	0.42	-
AT3G14190	9.14	4.5	55.2	62.4	16.9	8.89	-0.721	0.0075	down	2.56	1.96e-27	Para	1.01	0.0122	Mit	0.853	0.00115	Para	-0.014	1	-
AT3G15080	14.8	6.58	4.02	1.87	10.9	3.21	-0.913	0.00029	down	-1.94	8.05e-16	Ortho	0.238	0.528	-	-0.498	0.069	-	-0.452	0.522	-
AT3G15120	22.7	8.57	24.1	21.1	38.7	13.6	-1.16	0.0266	down	0.0177	0.982	-	1.09	0.32	-	0.7	0.242	-	-0.186	0.993	-
AT3G16175	4.27	8.18	0.0171	0	5.12	5.8	1.19	0.000214	Up	-7.82	1.7e-13	Para	-0.817	0.00139	Mit	0.208	0.637	-	-0.706	0.298	-
AT3G16840	47.6	13.9	27.8	11.1	26.6	5.83	-1.51	0.00175	down	-0.848	0.0918	-	0.44	0.647	-	-0.903	0.0937	-	-0.287	0.932	-
AT3G16850	138	38.3	61	28	81.3	43.3	-1.55	1.08e-10	down	-1.22	2.91e-07	Ortho	0.729	0.0859	Mit	-0.79	0.00203	Ortho	0.925	0.048	Mit
AT3G16980	0.779	2.96	16	13.5	0.698	0.79	2.19	1.23e-11	Up	4.34	1.11e-45	Ortho	-1.23	0.0116	Mit	-0.185	0.733	-	-0.807	0.164	-
AT3G17170	117	50.5	54.6	22.5	103	82.5	-0.935	0.0234	down	-1.16	0.00347	Ortho	-0.0572	0.946	-	-0.236	0.665	-	0.876	0.0357	Mit
AT3G18110	50.2	16.4	41.1	25.2	48.5	15.3	-1.37	0.000263	down	-0.347	0.408	-	0.879	0.148	-	-0.108	0.854	-	-0.036	1	-
AT3G18850	22.1	9.01	9.81	5.68	9	7.47	-0.977	0.000807	down	-1.22	1.4e-05	Ortho	0.53	0.183	-	-1.32	5.08e-06	Ortho	0.967	0.00884	Mit
AT3G18900	1.48	0.171	4.33	1.02	7.32	1.97	-2.69	9.39e-07	down	1.49	0.000889	Para	-0.0704	0.924	-	2.28	3.63e-07	Para	-0.181	0.954	-
AT3G19180	34.7	16	38.7	24.1	49.9	37.1	-0.86	0.00254	down	0.0988	0.773	-	0.412	0.484	-	0.465	0.14	-	0.648	0.506	-
AT3G19370	40.5	7.88	47.8	25	27.2	6.01	-2.08	6.35e-07	down	0.197	0.703	-	1.28	0.119	-	-0.63	0.204	-	0.18	0.966	-
AT3G19440	8.96	2.41	8.49	1.91	13.8	4.13	-1.63	6.03e-06	down	-0.145	0.739	-	-0.00585	1	-	0.563	0.168	-	0.234	0.785	-
AT3G19870	42.1	21.6	28.3	20.4	34.3	24.1	-0.698	0.0124	down	-0.628	0.0213	Ortho	0.49	0.281	-	-0.338	0.29	-	0.429	0.789	-
AT3G21060	14.7	4.76	19	24.4	23.6	21.7	-1.36	4.11e-08	down	0.316	0.234	-	1.82	0.00595	Mit	0.639	0.0147	Para	1.33	0.106	-
AT3G21740	4.86	6.16	6.59	7.24	8.08	7.96	0.628	0.0195	Up	0.403	0.138	-	-0.177	0.691	-	0.721	0.00774	Ortho	-0.262	0.877	-
AT3G23080	127	41.8	49.2	139	35.1	83.8	-1.3	1.51e-06	down	-1.42	6.94e-08	Ortho	3.06	4.41e-06	Mit	-1.89	1.25e-12	Ortho	2.82	0.00281	Mit
AT3G23400	364	542	276	240	174	221	0.829	0.000101	Up	-0.461	0.0336	Para	-0.778	0.0101	Mit	-1.12	8.61e-08	Para	-0.232	0.626	-
AT3G25250	0.254	1.3	2.16	18.4	1.13	3.2	2.47	0.000143	Up	3.11	2.58e-06	Ortho	1.38	0.284	-	2.13	0.00315	Ortho	-0.404	0.842	-
AT2G04842	197	118	174	102	190	136	-0.491	0.0265	down	-0.236	0.304	-	-0.0252	0.981	-	-0.107	0.719	-	0.262	0.617	-
AT2G06005	5.13	5.96	16.8	16.9	6.67	9.19	0.492	0.0269	Up	1.66	1.24e-17	Ortho	-0.284	0.544	-	0.335	0.166	-	0.131	0.966	-
AT2G06040	8.58	4.98	34	58.2	9.92	3.27	-0.518	0.0228	down	1.93	2.42e-23	Para	1.42	0.00121	Mit	0.147	0.598	-	-0.676	0.278	-
AT2G07170	10.1	2.31	19.7	8.89	21.7	9.23	-1.82	0.000101	down	0.919	0.0558	-	0.706	0.34	-	1.08	0.033	Para	0.625	0.55	-
AT2G20290	23.3	7.85	16	16.9	11.8	5.51	-1.34	0.00747	down	-0.622	0.246	-	1.55	0.0915	Mit	-1.07	0.0475	Ortho	0.513	0.84	-
AT2G20240	13.4	2.87	9.37	4.29	28.9	15.6	-1.94	0.000249	down	-0.588	0.316	-	0.891	0.268	-	1.04	0.0789	-	0.995	0.447	-
AT2G20180	37.9	3.73	5.25	1.2	34.1	9.79	-3.01	4.64e-14	down	-2.91	2.87e-13	Ortho	1.72	0.000728	Mit	-0.2	0.736	-	1.3	0.229	-
AT2G19270	28.5	37.6	28	36.2	37.9	54.2	0.676	0.000269	Up	-0.0721	0.749	-	-0.0544	0.89	-	0.374	0.0642	-	0.128	0.93	-
AT2G17210	1.05	0.481	11	10.8	1.73	0.946	-0.853	0.0435	down	3.34	1.18e-25	Para	0.818	0.0796	Mit	0.633	0.119	-	0.263	0.836	-
AT2G17470	1.23	0.48	52.5	10.6	7	6.17	-1.07	0.0125	down	5.33	2.67e-58	Para	-1.55	0.0146	Mag	2.43	4.84e-12	Para	0.492	0.692	-
AT2G17900	6.58	9.14	13.2	18.1	7.54	4.4	0.747	0.0122	Up	0.961	0.000697	Ortho	0.0411	0.951	-	0.152	0.709	-	-0.996	0.314	-
AT2G18120	1.26	0.479	11.3	18	2.03	1.9	-1.12	0.0335	down	3.06	3.68e-12	Para	1.22	0.0477	Mit	0.598	0.291	-	0.459	0.539	-
AT2G18170	10.9	68	12.2	24	13.2	38	2.92	1.39e-31	Up	0.124	0.702	-	-1.59	0.00763	Mit	0.249	0.461	-	-1.04	0.386	-
AT2G18630	33.4	64.6	17.7	24	16.5	33.1	1.24	3.02e-05	Up	-0.97	0.00114	Para	-0.521	0.269	-	-1.06	0.000646	Para	0.0381	1	-
AT2G21940	15.4	22.3	12.3	10.6	20.2	25.5	0.814	0.000196	Up	-0.385	0.0911	-	-0.71	0.0442	Mit	0.353	0.154	-	-0.192	0.883	-
AT2G22400	46.8	14.2	14.4	9.99	80.2	38	-1.47	0.000145	down	-1.76	2.86e-06	Ortho	1.2	0.044	Mit	0.73	0.091	-	0.621	0.649	-
AT2G23530	1.05	0.184	3.17	1.3	5.18	0.64	-2.13	0.00176	down	1.53	0.0139	Para	-0.152	0.827	-	2.25	0.000325	Para	-1.1	0.182	-
AT2G24320	0.0122	0.29	0	0.0364	0.0103	0	3.53	0.00092	Up	-0.861	0.695	-	-0.322	0.251	-	-0.0185	1	-	-0.322	0.406	-
AT2G25050	25.2	8.11	22.3	14.4	22.4	9.44	-1.36	0.000153	down	-0.239	0.564	-	0.936	0.192	-	-0.22	0.65	-	0.382	0.849	-
AT2G26360	4.12	1.34	6.42	1.72	2.09	0.763	-1.29	0.00385	down	0.594	0.196	-	-0.247	0.486	-	-1.03	0.0307	Ortho	0.374	0.715	-
AT2G28260	9.26	2.83	4.97	4.59	10.2	4.59	-1.42	2.65e-05	down	-0.94	0.00529	Ortho	1.39	0.00551	Mit	0.0949	0.856	-	0.515	0.622	-
AT2G27610	1.38	0.489	91.8	102	0	0	-1.19	0.00018	down	6	5.81e-181	Para	0.999	0.063	Mit	-7.48	1.33e-11	Ortho	0.848	0.12	-
AT2G28830	6.01	2.03	6.23	4.08	14.5	14.7	-1.29	0.00322	down	0.0106	0.988	-	0.686	0.314	-	1.24	0.00507	Para	1.25	0.448	-
AT2G30300	0.635	2.73	0.952	0.274	0.768	0.365	2.14	0.00489	Up	0.465	0.628	-	-1.68	0.00429	Mit	0.155	0.913	-	-1.87	0.00622	Mit
AT2G30930	38.3	3.99	19.2	14.1	3.94	3.57	-2.89	1.36e-10	down	-1.04	0.029	Ortho	2.55	0.000461	Mit	-3.28	9.76e-13	Ortho	2.81	0.000496	Mit
AT2G31350	23.9	31.7	30.2	41	51.8	91.2	0.679	0.000122	Up	0.293	0.111	-	0.0174	0.996	-	1.08	2.71e-10	Ortho	0.406	0.789	-
AT2G32415	21.3	27.3	39.4	27.6	22.6	29.6	0.615	0.0128	Up	0.835	0.000354	Ortho	-0.835	0.0238	Mit	0.0277	0.955	-	0.0478	1	-
AT2G33500	13.7	6.23	14.4	13.2	10.9	7.48	-0.846	0.00359	down	0.0309	0.938	-	0.905	0.0404	Mit	-0.364	0.276	-	0.578	0.479	-
AT2G34170	21.5	4.89	15.4	12.5	19.7	8	-1.86	5.04e-05	down	-0.561	0.266	-	1.7	0.0261	Mit	-0.203	0.764	-	0.763	0.612	-
AT2G34357	75	17.3	46.1	11.4	60.8	8.68	-1.85	0.0011	down	-0.778	0.209	-	0.147	0.92	-	-0.374	0.629	-	-0.648	0.756	-
AT2G34650	6.92	12.2	9.7	16.3	7.37	22.1	1.07	0.0307	Up	0.453	0.403	-	-0.064	0.955	-	0.0522	0.96	-	0.749	0.696	-
AT2G34680	85.9	27.5	180	142	74.3	26.6	-1.36	0.0011	down	1.02	0.0151	Para	1.28	0.0626	Mit	-0.254	0.653	-	0.171	0.96	-
AT2G35658	0.838	1.59	1.3	1.92	0.244	1.09	1.2	0.0166	Up	0.622	0.246	-	-0.17	0.842	-	-1.78	0.00322	Para	0.71	0.557	-
AT2G36270	0.295	9.27	1.46	17.9	1.8	10.8	5.02	1.45e-24	Up	2.26	3.49e-05	Ortho	0.0233	1	-	2.56	4.65e-06	Ortho	-1.07	0.881	-
AT2G36360	22	23.7	9.75	10.9	17.1	19.5	0.397	0.0288	Up	-1.22	3.48e-13	Para	0.0529	0.93	-	-0.401	0.033	Para	0.0993	0.971	-
AT2G36570	47.8	11	38.2	13.2	20.7	3.61	-1.74	1.64e-05	down	-0.332	0.477	-	0.577	0.488	-	-1.21	0.00509	Ortho	-0.243	0.909	-
AT2G36690	0	0.0924	0.49	0.32	0.922	0.378	3.72	0.00542	Up	5.9	2.16e-05	Ortho	0	1	-	6.86	1.22e-06	Ortho	-0.678	0.502	-
AT2G36895	92.7	228	74.8	112	50	98.4	1.56	5.89e-08	Up	-0.36	0.258	-	-0.708	0.13	-	-0.943	0.00198	Para	-0.321	0.78	-
AT2G36970	8.88	1.32	15.8	1.41	9.37	4.83	-2.37	0.000261	down	0.737	0.309	-	-0.709	0.603	-	-0.0039	1	-	1.17	0.924	-
AT2G37690	25.5	11.4	31.8	22.9	26.1	15.6	-0.895	6.76e-05	down	0.263	0.272	-	0.596	0.0952	Mit	-0.0101	0.996	-	0.353	0.493	-
AT2G37870	0.833	24.1	5.06	37.5	4.3	35.3	4.82	1.5e-16	Up	2.54	5.68e-05	Ortho	-1.15	0.807	-	2.29	0.000569	Ortho	-1.12	1	-
AT2G37920	33.7	48.2	59.4	74.6	40.2	42.6	0.793	0.00107	Up	0.767	0.00115	Ortho	-0.194	0.602	-	0.211	0.483	-	-0.437	0.403	-
AT2G38960	13	7.26	15.6	21.8	20.5	24.6	-0.556	0.0074	down	0.228	0.286	-	1.27	0.0294	Mit	0.629	0.00191	Para	1.04	0.115	-
AT2G39250	41.4	95.2	33	24.8	24.5	62.9	1.42	0.00324	Up	-0.4	0.465	-	-1.59	0.0584	Mit	-0.769	0.164	-	0.14	0.968	-
AT2G39740	27.9	11.7	1.24	2.65	26.8	16.7	-0.995	0.000318	down	-4.55	1.04e-57	Ortho	1.9	0.00111	Mit	-0.107	0.792	-	0.482	0.591	-
AT2G39830	4.51	6.58	6.69	11.3	18.1	15.7	0.81	0.0116	Up	0.504	0.124	-	0.261	0.823	-	1.95	7.75e-11	Ortho	-0.565	0.625	-
AT2G40260	5.74	2	10	1.52	12.1	6.35	-1.24	0.00464	down	0.728	0.101	-	-1.15	0.0366	Mag	1.01	0.0273	Para	0.349	0.692	-
AT2G41170	14	63.7	1.57	14.6	5.96	115	2.42	4.54e-11	Up	-3.21	2.92e-17	Para	0.521	0.565	-	-1.27	0.00156	Para	1.96	0.163	-
AT2G41960	44.1	16.1	19	17.2	48.8	18.1	-1.21	0.0202	down	-1.28	0.013	Ortho	1.27	0.242	-	0.0738	0.939	-	0.0157	1	-
AT2G42820	1.88	3.46	2.63	4.54	2.85	3.92	1.16	0.00142	Up	0.425	0.284	-	-0.0324	0.98	-	0.567	0.175	-	-0.0704	1	-
AT2G42975	34.8	68.2	22.4	20.1	31.9	33	1.23	0.00206	Up	-0.701	0.0904	-	-1.1	0.0166	Mit	-0.178	0.757	-	-0.9	0.367	-
AT2G43330	49.8	190	31.4	180	24.6	243	2.2	5.94e-21	Up	-0.712	0.00416	Para	0.582	0.418	-	-1.06	2.45e-05	Para	1.33	0.000197	Mag
AT2G43900	33.9	7.56	17.6	17.9	8.74	8.08	-1.9	4.9e-06	down	-1.01	0.019	Ortho	2.05	0.00366	Mit	-2.02	1.89e-06	Ortho	1.96	0.0303	Mit
AT2G44190	3.38	1.68	29.1	55.2	5.63	2.26	-0.739	0.00754	down	3.06	2.54e-42	Para	1.55	2.11e-06	Mit	0.688	0.00883	Para	-0.542	0.314	-
AT2G44800	3.47	4.06	2.48	1.71	2.38	3.05	0.487	0.0385	Up	-0.545	0.0208	Para	-0.599	0.0913	Mit	-0.605	0.0159	Para	0.0406	1	-
AT2G44810	0.0235	71.2	0.368	120	0	10.7	9.69	2.83e-24	Up	4.1	0.00669	Ortho	0.423	0.935	-	-1.48	0.536	-	-2.66	0.122	-
AT2G45480	3.59	1.45	28	26.6	5.3	5.89	-0.999	0.000524	down	2.95	3.78e-35	Para	0.771	0.109	-	0.547	0.0586	-	1.01	0.0884	Mit
AT2G46270	3.95	176	7.74	125	3.81	140	5.66	4.58e-54	Up	0.957	0.0188	Ortho	-1.38	0.429	-	-0.104	0.875	-	-0.33	0.998	-
AT2G47010	3	0.621	5.12	2.04	1.07	0.861	-1.94	0.000799	down	0.741	0.22	-	0.196	0.81	-	-1.54	0.0125	Ortho	1.32	0.0842	Mit
AT2G47090	12.9	5.28	12.5	9.24	19.2	6.2	-1.03	0.00503	down	-0.113	0.8	-	0.852	0.266	-	0.515	0.216	-	-0.292	0.923	-
AT2G47390	139	70.5	190	154	199	114	-0.741	0.0141	down	0.396	0.203	-	0.664	0.237	-	0.454	0.173	-	0.175	0.954	-
AT2G48030	10.5	1.65	6.69	2.43	6.76	2.21	-2.36	9.47e-17	down	-0.723	0.0108	Ortho	1.02	0.0181	Mit	-0.679	0.0251	Ortho	0.963	0.0101	Mit
AT2G01250	648	403	546	274	633	426	-0.411	0.0218	down	-0.298	0.0936	-	-0.306	0.273	-	-0.0722	0.773	-	0.11	0.846	-
AT2G02170	22.1	10.3	15.3	9.2	27.9	16	-0.8	0.0225	down	-0.577	0.101	-	0.313	0.632	-	0.305	0.471	-	0.242	0.909	-
AT2G03670	8.16	2.21	4.08	0.969	4.51	1.3	-1.6	0.000463	down	-1.08	0.0205	Ortho	0.357	0.469	-	-0.909	0.0719	-	0.22	0.885	-
AT3G25740	16.3	22.2	10.5	6.65	7.4	6.28	0.702	0.00458	Up	-0.696	0.00432	Para	-1.03	0.0148	Mit	-1.2	1.04e-06	Para	-0.645	0.176	-
AT3G27420	9.52	21.2	8.41	9.47	18	27.2	1.45	1.28e-10	Up	-0.203	0.446	-	-0.889	0.0716	Mit	0.9	0.000142	Ortho	-0.493	0.521	-
AT3G27460	6.79	10.5	9.72	12.3	7.68	11.2	0.922	5.15e-06	Up	0.475	0.0221	Ortho	-0.241	0.458	-	0.157	0.558	-	-0.0839	0.979	-
AT3G43590	42.6	25.8	14.8	8.03	21.4	11.4	-0.474	0.0441	down	-1.58	9.94e-14	Ortho	-0.0976	0.832	-	-1.04	2.99e-06	Ortho	-0.138	0.936	-
AT3G43600	39.9	7.64	73.4	31.9	54.6	15.9	-2.12	4.94e-08	down	0.834	0.0404	Para	1.04	0.0911	Mit	0.4	0.415	-	0.527	0.595	-
AT3G44610	14.1	5.84	11.4	10.4	17	14.3	-0.976	2.79e-05	down	-0.354	0.144	-	1.02	0.0158	Mit	0.23	0.415	-	0.937	0.00199	Mit
AT3G46960	25.9	7.45	23.6	13.9	23	9.05	-1.53	0.00534	down	-0.194	0.775	-	0.975	0.338	-	-0.241	0.763	-	0.47	0.888	-
AT3G47550	20.2	32.6	19	34.8	14	18.3	0.975	2.94e-06	Up	-0.144	0.558	-	0.192	0.753	-	-0.567	0.0122	Para	-0.286	0.673	-
AT3G47960	111	429	104	360	195	1060	2.18	6.58e-13	Up	-0.118	0.763	-	-0.165	0.723	-	0.778	0.0222	Ortho	0.493	0.7	-
AT3G48190	34.4	9.74	11.1	9.56	45	18.6	-1.55	0.00282	down	-1.68	0.00103	Ortho	1.5	0.175	-	0.328	0.637	-	0.485	0.884	-
AT3G48390	1.77	2.37	23.9	29	1.71	9.26	0.666	0.0462	Up	3.69	2.97e-39	Ortho	0.174	0.869	-	-0.0965	0.85	-	1.78	0.336	-
AT3G48480	1.92	0.598	19.7	10.9	4.4	2.65	-1.42	0.000115	down	3.29	1.15e-29	Para	-0.0125	1	-	1.13	0.000564	Para	0.193	0.924	-
AT3G49500	26.1	10.3	50.6	35.3	30.4	13.9	-1.09	0.0119	down	0.893	0.0385	Para	0.718	0.251	-	0.167	0.79	-	0.137	0.98	-
AT3G51270	57.5	35.5	50.4	28.5	43.2	24.3	-0.415	0.0252	down	-0.239	0.204	-	-0.123	0.725	-	-0.45	0.0166	Ortho	-0.115	0.932	-
AT3G51710	1.35	0.105	1.46	0.69	3.06	0.528	-3.07	3.69e-06	down	0.083	0.915	-	0.959	0.201	-	1.16	0.0604	-	-0.0931	1	-
AT3G52115	3.1	1.24	12.4	14.5	4.99	1.67	-1.04	0.0403	down	1.93	2.7e-05	Para	1.06	0.018	Mit	0.629	0.262	-	-0.433	0.794	-
AT3G53780	15.2	146	24.3	60.5	7.27	67.9	3.51	7.03e-34	Up	0.632	0.0476	Ortho	-1.91	0.0137	Mit	-1.11	0.000557	Para	-0.136	0.932	-
AT3G54780	2.17	0.184	3.19	1.18	12.5	1.48	-3.19	5.16e-10	down	0.47	0.31	-	0.7	0.297	-	2.46	1.59e-09	Para	-0.759	0.438	-
AT3G54790	24.4	5.22	52.8	22.4	27.9	12.6	-1.95	5.11e-09	down	1.05	0.0017	Para	0.88	0.167	-	0.135	0.788	-	0.97	0.335	-
AT3G54830	30.1	2.13	86.6	71	62.9	9.28	-3.47	7.11e-13	down	1.44	0.00419	Para	3.09	1.72e-05	Mit	0.992	0.0753	-	0.727	0.557	-
AT3G55010	67.1	32.9	46.3	14.5	69.4	19.3	-0.758	0.00611	down	-0.592	0.0307	Ortho	-0.59	0.0732	Mag	-0.00181	1	-	-0.787	0.0335	Mag
AT3G55020	81.1	44.5	64.2	53.5	54.6	31.2	-0.617	0.041	down	-0.392	0.201	-	0.6	0.308	-	-0.623	0.046	Ortho	0.0821	0.994	-
AT3G55160	20.5	5.54	30	10.7	22.8	5.24	-1.63	0.000294	down	0.489	0.324	-	0.383	0.69	-	0.101	0.893	-	-0.144	0.984	-
AT3G55530	17.3	19.3	65.8	62	22.2	19.9	0.444	0.0482	Up	1.88	7.74e-22	Ortho	-0.233	0.574	-	0.325	0.18	-	-0.264	0.818	-
AT3G56480	35.3	6.86	34.1	15.7	28.7	9.6	-2.06	2.11e-14	down	-0.0972	0.777	-	1.15	0.0724	Mit	-0.322	0.335	-	0.757	0.273	-
AT3G56870	6.51	1.15	9.8	2.64	7.48	1.4	-2.22	1.08e-06	down	0.524	0.289	-	0.354	0.594	-	0.139	0.844	-	-0.0106	1	-
AT3G57130	0.791	0.0602	1.69	0.772	1.42	0	-3.11	0.000506	down	1.09	0.199	-	0.155	0.844	-	0.833	0.393	-	-0.363	0.609	-
AT3G57190	31	12.6	19.3	17.7	28	16.8	-1.04	0.00453	down	-0.751	0.0402	Ortho	1.12	0.00492	Mit	-0.212	0.664	-	0.537	0.769	-
AT3G57280	34	53.4	45.4	55.2	27.9	42.2	0.93	0.000366	Up	0.373	0.176	-	-0.363	0.371	-	-0.322	0.299	-	-0.0706	0.984	-
AT3G57680	3.95	9.57	0.0205	0.271	12.3	19.6	1.5	0.000153	Up	-7.7	1.13e-12	Para	-0.748	0.368	-	1.58	8.74e-05	Ortho	-0.441	0.963	-
AT3G57790	15.8	5.16	44.4	24.3	26.5	8.28	-1.33	9.25e-05	down	1.43	1.16e-05	Para	0.602	0.13	-	0.71	0.0542	-	-0.128	0.979	-
AT3G57860	5.85	1.87	5.49	3.04	4.67	3	-1.3	0.0125	down	-0.119	0.856	-	0.595	0.228	-	-0.346	0.611	-	0.743	0.321	-
AT3G58460	32.5	34.3	24.4	20.2	27.8	26.6	0.362	0.0259	Up	-0.471	0.00227	Para	-0.309	0.164	-	-0.265	0.131	-	-0.127	0.931	-
AT3G58650	7.91	1.26	10.3	2.5	13.2	2.87	-2.3	2.17e-05	down	0.325	0.615	-	0.316	0.695	-	0.692	0.289	-	0.074	0.99	-
AT3G59760	68.3	78.6	68.6	61.9	31.7	18.6	0.474	0.0254	Up	-0.0307	0.91	-	-0.345	0.408	-	-1.14	1.28e-08	Para	-0.922	0.0755	Mit
AT3G60290	17	4.64	3.61	3.65	3.84	2.16	-1.57	9.48e-08	down	-2.31	1.13e-15	Ortho	1.69	0.000409	Mit	-2.21	6.73e-14	Ortho	1.03	0.114	-
AT3G60620	40.7	19	34.2	13.7	41	12	-0.833	0.00157	down	-0.309	0.27	-	-0.189	0.54	-	-0.0468	0.917	-	-0.676	0.155	-
AT3G61150	24.4	9.65	18.3	8.93	36.3	23.5	-1.06	0.000999	down	-0.461	0.173	-	0.285	0.669	-	0.524	0.146	-	0.671	0.594	-
AT3G61250	3.33	1.12	12.5	6.08	7.04	1.58	-1.23	0.0175	down	1.91	6.66e-05	Para	-0.0995	0.894	-	1.08	0.0425	Para	-0.83	0.383	-
AT3G61310	38.7	6.59	34.5	8.48	34.5	10.7	-2.25	2.56e-14	down	-0.217	0.536	-	0.495	0.36	-	-0.209	0.604	-	0.771	0.214	-
AT3G61450	0.242	1.06	1.37	1.75	0.181	1.28	2.25	1.2e-06	Up	2.38	3.27e-07	Ortho	-0.71	0.441	-	-0.511	0.506	-	0.17	0.982	-
AT3G61780	30.6	5.03	33.2	14	38.7	8.12	-2.31	6e-05	down	0.0468	0.959	-	1.22	0.291	-	0.262	0.761	-	0.308	0.955	-
AT3G61900	1.22	3.25	3.03	4.95	2.08	5.21	1.63	6.97e-05	Up	1.23	0.0029	Ortho	-0.152	0.932	-	0.672	0.163	-	0.0544	1	-
AT3G62990	0.0931	0.396	0.0572	0.323	0.0213	0	1.95	0.0214	Up	-0.859	0.495	-	0	1	-	-2.27	0.157	-	-0.322	0.934	-
AT3G63370	14.5	2.88	11	14.2	13	3.07	-2.05	0.000207	down	-0.486	0.444	-	2.4	0.000833	Mit	-0.228	0.785	-	0.24	0.939	-
AT3G63400	51.8	25.7	468	303	44.8	27.8	-0.755	0.0178	down	3.13	6.29e-28	Para	0.359	0.423	-	-0.263	0.499	-	0.316	0.857	-
AT3G63530	15.8	21.7	9.14	8.44	8.26	8.83	0.714	0.0134	Up	-0.857	0.00226	Para	-0.554	0.12	-	-1	0.000552	Para	-0.326	0.543	-
AT5G01850	12.2	115	18	28.9	17.8	43.9	3.5	5.23e-69	Up	0.521	0.0178	Ortho	-2.46	0.000193	Mit	0.519	0.0269	Ortho	-1.89	0.000253	Mit
AT5G02320	2.89	4.5	4.65	10.3	8.68	14.4	0.897	0.0138	Up	0.65	0.0767	-	0.416	0.685	-	1.55	1.1e-05	Ortho	0.13	0.993	-
AT5G02940	251	615	303	468	272	719	1.5	0.000239	Up	0.231	0.636	-	-0.661	0.259	-	0.0495	0.953	-	0.114	0.987	-
AT5G02950	7.07	20.7	13.3	51.4	7.42	59.5	1.74	0.000489	Up	0.863	0.103	-	0.493	0.299	-	0.00139	1	-	1.45	0.381	-
AT5G04490	54.4	76.6	43	56.9	51	57	0.773	0.00289	Up	-0.403	0.133	-	-0.0923	0.824	-	-0.141	0.689	-	-0.342	0.44	-
AT5G05240	8.33	4.56	2.82	2.3	7.69	3.58	-0.588	0.0259	down	-1.61	8.48e-11	Ortho	0.611	0.078	Mit	-0.159	0.635	-	-0.142	0.885	-
AT5G05490	0.0611	0.44	22.6	16.2	0	0.0262	2.72	0.000617	Up	8.44	1.08e-24	Ortho	-0.783	0.529	-	-3.01	0.052	-	-0.322	0.859	-
AT5G05940	5.48	0.875	5.89	2.84	3.75	1.46	-2.27	0.00045	down	0.0492	0.961	-	0.837	0.161	-	-0.598	0.47	-	0.566	0.681	-
AT5G05990	17.8	7.25	19	10.2	6.37	1.59	-1.02	1.13e-05	down	0.0364	0.905	-	0.341	0.134	-	-1.53	2.11e-11	Ortho	-0.195	0.807	-
AT5G06760	1.4	199	5.53	703	1.09	324	7.09	8.03e-43	Up	1.96	0.000583	Ortho	0.379	0.989	-	-0.455	0.557	-	0.851	1	-
AT5G07130	3.39	1.3	2.78	0.524	3.27	0.613	-1.09	0.00479	down	-0.34	0.413	-	-0.737	0.225	-	-0.119	0.836	-	-0.655	0.492	-
AT5G07630	24.8	15.4	6.85	5.56	16.8	17.5	-0.414	0.039	down	-1.91	1.42e-25	Ortho	0.388	0.406	-	-0.6	0.00228	Ortho	0.682	0.0818	Mit
AT5G07670	25.1	15	33.7	29.2	36.1	27.4	-0.478	0.0304	down	0.359	0.0972	-	0.523	0.0455	Mit	0.469	0.0375	Para	0.334	0.496	-
AT5G07950	8.1	11.7	51.1	42.7	7.13	7.93	0.8	0.00176	Up	2.59	4.96e-29	Ortho	-0.73	0.0117	Mit	-0.233	0.467	-	-0.348	0.785	-
AT5G08020	15.8	3.53	18.5	3.73	20.1	4.25	-1.88	1.52e-07	down	0.149	0.735	-	-0.16	0.796	-	0.274	0.562	-	-0.0866	0.968	-
AT5G08580	24	12.3	95.8	52.1	24	14.9	-0.673	0.00533	down	1.96	1.66e-19	Para	0.062	0.881	-	-0.0287	0.951	-	0.286	0.576	-
AT5G09400	28.6	17.1	30.7	27.9	45.4	44.6	-0.488	0.03	down	0.0469	0.864	-	0.582	0.383	-	0.625	0.00476	Para	0.709	0.479	-
AT5G09420	7.15	3.79	12.6	18.5	7.3	2.63	-0.645	0.0413	down	0.76	0.00996	Para	1.25	0.0126	Mit	-0.0267	0.97	-	-0.415	0.341	-
AT5G09730	4.2	1.38	1.41	0.833	2.94	3.42	-1.34	0.0257	down	-1.64	0.00589	Ortho	0.637	0.327	-	-0.584	0.423	-	1.08	0.144	-
AT5G09760	33.3	20.4	38.2	29.4	41.4	51.3	-0.441	0.0328	down	0.137	0.542	-	0.356	0.281	-	0.257	0.262	-	1.01	0.00587	Mit
AT5G10630	30.9	15.1	30.6	22	33.4	17.9	-0.776	0.0147	down	-0.0597	0.881	-	0.524	0.465	-	0.0668	0.895	-	0.0979	1	-
AT5G10780	45	56.4	21.6	21.2	48.9	46.5	0.604	0.00316	Up	-1.1	1.16e-08	Para	-0.338	0.372	-	0.0835	0.777	-	-0.381	0.246	-
AT5G10800	7.25	1.67	0.757	2.53	12.2	3.55	-1.84	0.00115	down	-3.33	4.24e-09	Ortho	2.58	0.00215	Mit	0.663	0.33	-	-0.028	1	-
AT5G11020	10.5	3.32	37.4	32.1	13.2	7.88	-1.37	1.76e-17	down	1.79	7.02e-39	Para	1.32	1.21e-05	Mit	0.288	0.0888	-	0.892	0.00167	Mit
AT5G11240	35	11.2	43.2	17.1	20.8	6.31	-1.38	3.72e-05	down	0.247	0.521	-	0.258	0.534	-	-0.801	0.0271	Ortho	-0.0969	0.976	-
AT5G12440	31.4	7.64	29.1	14.4	28.7	8.53	-1.74	5.8e-07	down	-0.157	0.714	-	0.928	0.0881	Mit	-0.167	0.74	-	0.246	0.881	-
AT5G13830	1.83	0.926	6.6	3.34	11.1	10.1	-0.698	0.0477	down	1.82	1.46e-10	Para	-0.325	0.538	-	2.58	8.62e-20	Para	0.334	0.725	-
AT5G14520	89.7	37.8	102	47.8	90.2	50.8	-0.991	5.91e-06	down	0.137	0.594	-	0.158	0.649	-	-0.0346	0.931	-	0.426	0.497	-
AT5G15660	0.0179	1.4	0	1.13	0	1.36	4.75	2.88e-06	Up	-1.55	0.458	-	-0.322	0.882	-	-1.43	0.55	-	-0.152	1	-
AT5G15920	14.6	3.55	18.3	8.83	23.8	6.29	-1.76	0.00228	down	0.242	0.733	-	0.826	0.51	-	0.638	0.367	-	0.036	1	-
AT5G16530	3.34	0.791	1.24	0.692	9.57	7.04	-1.72	0.00215	down	-1.48	0.00862	Ortho	1.11	0.0426	Mit	1.49	0.00938	Para	0.888	0.198	-
AT5G16715	135	68	100	77.9	123	81.2	-0.759	0.0023	down	-0.495	0.0476	Ortho	0.624	0.268	-	-0.202	0.515	-	0.388	0.531	-
AT5G19200	6.13	1.86	15.9	6.95	11.4	6.83	-1.43	7.43e-09	down	1.32	2.05e-09	Para	0.186	0.758	-	0.87	0.000234	Para	0.555	0.461	-
AT5G19860	31.7	56.4	226	403	30.8	44.4	1.11	4.84e-08	Up	2.8	7.15e-48	Ortho	0.0313	0.978	-	-0.0776	0.805	-	-0.282	0.559	-
AT5G20260	0	0.11	44.3	95.8	0.229	0.105	2.76	0.0259	Up	12.4	5.08e-19	Ortho	1.1	0.0617	Mag	4.79	0.00252	Ortho	0	1	-
AT5G21030	0.13	0.839	0.0231	0.649	0.0305	0.0748	2.62	0.000618	Up	-2.8	0.043	Para	-0.222	0.786	-	-2.13	0.126	-	-0.807	0.597	-
AT5G24140	0.197	0.928	0.0231	0.0188	0.831	1.8	2.32	0.00281	Up	-3.33	0.0139	Para	-0.807	0.0118	Mit	2.05	0.0205	Ortho	-0.155	0.977	-
AT5G24500	16.4	7.31	5.23	7.31	5.8	8.96	-0.892	3.58e-05	down	-1.7	2.11e-16	Ortho	1.43	0.000229	Mit	-1.55	2.89e-13	Ortho	1.71	0.0327	Mit
AT5G24590	29.7	37.6	19.3	41.9	13.5	36.4	0.643	0.0428	Up	-0.63	0.0418	Para	0.753	0.258	-	-1.15	0.000205	Para	1.04	0.179	-
AT5G26742	981	442	596	226	868	413	-0.888	0.00179	down	-0.771	0.00589	Ortho	-0.246	0.629	-	-0.229	0.523	-	0.078	0.981	-
AT5G26760	34.3	20.6	27	21.3	28.5	19.4	-0.478	0.0414	down	-0.402	0.0793	-	0.365	0.536	-	-0.32	0.212	-	0.154	0.956	-
AT4G08920	260	65.1	241	114	221	86.5	-1.73	1.31e-13	down	-0.172	0.538	-	0.908	0.0383	Mit	-0.286	0.326	-	0.635	0.465	-
AT4G08280	45.6	59.4	21.2	16.5	32.8	28.9	0.67	0.0156	Up	-1.16	9.16e-06	Para	-0.747	0.0264	Mit	-0.505	0.0905	-	-0.55	0.506	-
AT4G08350	74.7	36.8	91.5	85.1	91.5	54.2	-0.782	0.0316	down	0.231	0.567	-	0.904	0.286	-	0.236	0.609	-	0.261	0.95	-
AT4G09970	7.81	2.93	1.64	0.459	35	13.7	-1.14	0.000331	down	-2.29	1.36e-13	Ortho	0.0849	0.915	-	2.13	4.23e-13	Para	-0.0649	0.99	-
AT4G10890	8.01	3.17	5.86	2.99	6.02	3.14	-1.07	0.00049	down	-0.512	0.102	-	0.328	0.575	-	-0.463	0.179	-	0.415	0.512	-
AT4G11680	15.9	18.5	18.4	17.4	14.6	16.2	0.488	0.0177	Up	0.155	0.491	-	-0.255	0.593	-	-0.169	0.504	-	-0.0436	1	-
AT4G12010	7.31	1.96	0.956	1.28	5.36	7.85	-1.61	0.000931	down	-2.99	4.94e-10	Ortho	1.87	0.0225	Mit	-0.521	0.375	-	2.07	0.161	-
AT4G12120	6.32	9.63	13.8	13.6	12.7	11	0.839	0.00564	Up	1.06	0.000263	Ortho	-0.534	0.498	-	0.945	0.00201	Ortho	-0.757	0.652	-
AT4G12300	15.3	39.7	63.7	53.3	61.9	42.2	1.63	2.21e-28	Up	2.01	6.77e-44	Ortho	-1.57	1.71e-05	Mit	1.96	4.57e-41	Ortho	-1.87	0.000554	Mit
AT4G04450	1.08	0.2	0.783	0.601	5.43	3.08	-2.04	0.000962	down	-0.524	0.409	-	0.807	0.267	-	2.27	3.39e-05	Para	0.333	0.809	-
AT4G05390	29.4	11.8	22.7	14.8	39.1	30.3	-1.02	4.03e-06	down	-0.418	0.0665	-	0.717	0.118	-	0.387	0.118	-	0.931	0.0835	Mit
AT4G02050	17.7	8.36	5.74	3.48	15.5	7.94	-0.796	0.00959	down	-1.69	4.57e-09	Ortho	0.382	0.826	-	-0.23	0.548	-	0.145	0.984	-
AT4G01883	81.1	111	21.7	20.5	34.2	39.2	0.724	0.032	Up	-1.96	2.42e-10	Para	-0.554	0.0878	Mit	-1.29	8.31e-05	Para	-0.274	0.808	-
AT4G01630	0.18	0	0.0821	0.208	0.188	0.421	-3.51	0.0133	down	-1.08	0.592	-	0	1	-	0.053	1	-	0.263	0.789	-
AT4G01460	41	3.45	44.9	10.4	67.8	7.73	-3.2	4.49e-12	down	0.0627	0.924	-	1.23	0.0301	Mit	0.68	0.228	-	0.215	0.928	-
AT4G01360	2.37	7.17	11.8	69.3	7.39	65.5	1.92	6.24e-05	Up	2.36	5.41e-07	Ortho	1.12	0.381	-	1.69	0.000756	Ortho	1.63	0.47	-
AT4G01030	20.8	72	36.3	169	7.75	9.57	2.05	2.27e-08	Up	0.769	0.0488	Ortho	0.441	0.661	-	-1.48	0.000155	Para	-1.48	0.0763	Mit
AT4G00850	5.16	11.9	58.8	67.2	1.92	3.12	1.5	2.6e-10	Up	3.47	3.73e-54	Ortho	-0.837	0.0717	Mit	-1.47	2.43e-08	Para	-0.488	0.5	-
AT4G00480	15.5	3.9	18.4	8.02	27.1	5.98	-1.67	4.45e-07	down	0.222	0.564	-	0.739	0.229	-	0.789	0.0271	Para	-0.204	0.903	-
AT4G00340	40.4	23.5	103	53.5	58.1	24.4	-0.516	0.00137	down	1.29	8.73e-19	Para	-0.195	0.528	-	0.465	0.00434	Para	-0.459	0.317	-
AT4G00335	10.8	5.47	12.3	11.3	5.41	4.95	-0.693	0.00143	down	0.133	0.584	-	0.77	0.0355	Mit	-1.03	1.3e-06	Ortho	0.734	0.3	-
AT4G39050	62.5	24.1	36.4	25.3	59.5	22.9	-1.13	0.0259	down	-0.833	0.107	-	0.838	0.368	-	-0.134	0.865	-	0.00524	1	-
AT4G37920	54.7	20.3	22.7	7.47	173	80	-1.14	0.00412	down	-1.32	0.000694	Ortho	-0.0909	0.891	-	1.62	4.24e-05	Para	0.284	0.88	-
AT4G37380	5.32	1.54	2.78	1.5	6.49	3.71	-1.51	1.37e-05	down	-0.994	0.00384	Ortho	0.794	0.103	-	0.23	0.607	-	0.642	0.294	-
AT4G36945	9.61	20	22.9	20.3	16.2	20.8	1.33	1.86e-07	Up	1.21	1.3e-06	Ortho	-1.16	0.0123	Mit	0.729	0.00777	Ortho	-0.649	0.394	-
AT4G36870	48.2	60.3	25.7	24.4	62.7	210	0.577	0.0225	Up	-0.96	5.13e-05	Para	-0.392	0.386	-	0.317	0.267	-	1.41	0.00298	Mag
AT4G36600	0.205	2.22	0.22	1.58	0	0.462	3.47	1.12e-08	Up	0.0737	0.945	-	-0.379	0.844	-	-4.72	0.000373	Para	-1.12	0.649	-
AT4G36520	17.4	3.23	19.3	21	16.5	4.21	-2.12	0.00213	down	0.0568	0.958	-	2.24	0.0738	Mit	-0.177	0.879	-	0.315	0.969	-
AT4G35230	57.2	26.1	44.3	29.3	58.4	42	-0.861	1.14e-08	down	-0.422	0.00561	Ortho	0.534	0.199	-	-0.014	0.968	-	0.652	0.334	-
AT4G34370	20.1	27.2	27.8	36.7	27.4	43.4	0.707	5.06e-06	Up	0.417	0.00759	Ortho	-0.0306	0.965	-	0.403	0.0153	Ortho	0.224	0.773	-
AT4G34030	45.5	21.8	85.6	74.6	43.1	61.1	-0.797	0.000557	down	0.854	0.000111	Para	0.816	0.217	-	-0.124	0.693	-	1.51	0.0615	Mit
AT4G33490	14.3	17.8	277	343	19.6	25.6	0.589	0.017	Up	4.24	2.39e-85	Ortho	0.012	1	-	0.412	0.123	-	0.0902	0.984	-
AT4G32950	1.05	0.115	5.17	2.79	0.711	0.329	-2.74	0.000105	down	2.24	0.000155	Para	0.322	0.732	-	-0.598	0.448	-	0.778	0.217	-
AT4G32605	18.8	9.66	146	168	23.5	22.1	-0.659	0.00169	down	2.93	1.96e-56	Para	1.11	0.00286	Mit	0.302	0.194	-	0.82	0.05	Mit
AT4G32570	81.7	20	23	7.98	56.4	22.1	-1.75	3.65e-12	down	-1.89	1.51e-14	Ortho	0.576	0.204	-	-0.583	0.0387	Ortho	0.685	0.0634	Mit
AT4G32285	68.5	81	76.5	82.3	79	84.7	0.502	0.0424	Up	0.0995	0.726	-	-0.135	0.782	-	0.157	0.614	-	-0.133	0.977	-
AT4G32040	29.2	39.8	33.7	27.6	47.1	38.8	0.726	4.87e-07	Up	0.161	0.314	-	-0.739	0.0209	Mit	0.656	6.72e-06	Ortho	-0.721	0.122	-
AT4G31760	0.395	3.21	14.8	145	1.45	7.65	3.17	1.55e-07	Up	5.19	6.01e-18	Ortho	1.78	0.0198	Mag	1.85	0.00709	Ortho	0.392	0.931	-
AT4G31300	107	121	101	97	95	101	0.455	0.00251	Up	-0.143	0.379	-	-0.23	0.5	-	-0.213	0.211	-	-0.088	0.945	-
AT4G31020	4.25	1.25	16.2	11.8	0.89	1.8	-1.44	0.00023	down	1.9	9e-08	Para	0.786	0.138	-	-2.23	2.46e-08	Ortho	1.81	0.000612	Mit
AT4G30662	1.63	3.8	0	0.0188	0	0	1.44	0.0188	Up	-7.84	1.56e-10	Para	-0.848	0.216	-	-7.72	9e-10	Para	-0.848	0.188	-
AT4G30430	0.107	0.415	0.197	0.623	0.108	0.424	2.01	0.00775	Up	0.749	0.429	-	0	1	-	-0.113	0.951	-	0.263	0.882	-
AT4G28770	37.1	48	13.7	14.4	40.4	45.2	0.66	0.00172	Up	-1.48	7.7e-14	Para	-0.303	0.468	-	0.0901	0.765	-	-0.201	0.805	-
AT4G28350	2.66	4.79	6.58	21.2	1.9	4.9	1.07	0.0255	Up	1.25	0.00728	Ortho	0.936	0.226	-	-0.544	0.344	-	0.322	0.968	-
AT4G27710	72.8	16.8	141	71.6	277	143	-1.83	1.28e-07	down	0.9	0.0118	Para	1.07	0.0834	Mit	1.87	1e-07	Para	1.09	0.275	-
AT4G27420	0	0.0779	0	0.584	0	0.222	3.25	0.018	Up	-0.139	0.963	-	0.807	0.0548	Mag	0	1	-	0	1	-
AT4G26830	1.81	0.632	1.3	0.867	2.41	1.32	-1.24	0.0303	down	-0.559	0.353	-	0.29	0.708	-	0.334	0.646	-	0.167	0.969	-
AT4G26440	0	0.112	0.0197	0.201	0	0	2.82	0.0352	Up	1.32	0.582	-	0.322	0.602	-	0	1	-	0	1	-
AT4G26300	103	57.4	60.8	44.3	143	102	-0.589	0.00358	down	-0.82	1.87e-05	Ortho	0.382	0.333	-	0.434	0.042	Para	0.344	0.659	-
AT4G25150	4.09	7.24	6.45	5.69	1.8	2.33	1.12	0.00193	Up	0.628	0.0948	-	-0.755	0.0709	Mit	-1.2	0.002	Para	-0.304	0.826	-
AT4G23540	26	9.17	24.2	12	27.9	9.29	-1.26	0.000802	down	-0.17	0.706	-	0.44	0.42	-	0.0388	0.962	-	-0.0558	1	-
AT4G21770	52.3	19.8	24	12.2	45.8	32.5	-1.14	1.71e-05	down	-1.17	6.18e-06	Ortho	0.458	0.335	-	-0.233	0.488	-	0.868	0.0761	Mit
AT4G21323	1.27	0.215	24.8	30.9	40.2	22.5	-2.12	0.000115	down	4.25	2.82e-22	Para	1.62	0.251	-	4.95	4.56e-29	Para	0.51	0.955	-
AT4G21190	32.9	13.3	75	49.4	31.9	13.8	-1.02	0.00273	down	1.14	0.000542	Para	0.658	0.0156	Mit	-0.0897	0.866	-	0.104	0.982	-
AT4G21120	0.878	2.65	3.33	3.4	0.99	0.705	1.78	0.00109	Up	1.89	0.000552	Ortho	-0.93	0.217	-	0.135	0.886	-	-1.1	0.405	-
AT4G20970	0.875	6.98	86.1	41.4	7.29	8.69	3.18	1.59e-09	Up	6.61	3.24e-37	Ortho	-3.23	0.00191	Mit	3.05	3.36e-08	Ortho	-1.99	0.258	-
AT4G20940	27.5	5.72	34.5	11.5	32.4	8.44	-1.98	2.28e-06	down	0.276	0.578	-	0.597	0.324	-	0.197	0.749	-	0.287	0.706	-
AT4G20930	9.89	14.3	6.89	7.86	5.96	5.02	0.822	0.0075	Up	-0.549	0.0808	-	-0.329	0.563	-	-0.762	0.0193	Para	-0.668	0.696	-
AT4G20260	257	35.9	18	2.98	303	46.8	-2.53	7.92e-15	down	-3.88	6.26e-34	Ortho	0.641	0.541	-	0.221	0.629	-	0.139	0.997	-
AT4G19880	21.7	10.9	27	25.3	16.1	13.7	-0.7	0.0131	down	0.275	0.357	-	0.8	0.135	-	-0.456	0.139	-	0.702	0.492	-
AT4G19130	2.35	0.665	1.53	1.68	5.11	1.45	-1.51	0.00427	down	-0.665	0.227	-	1.12	0.0781	Mit	1.08	0.0488	Para	-0.148	0.972	-
AT4G18270	15.2	34	10.1	5.77	35.4	28.9	1.42	8.86e-05	Up	-0.655	0.0862	-	-1.81	7.46e-05	Mit	1.18	0.00178	Ortho	-1.41	0.0811	Mit
AT4G17180	8.35	3.61	2.05	0.561	14.2	8.36	-0.93	0.0018	down	-2.07	6.7e-13	Ortho	0.222	0.679	-	0.726	0.0176	Para	0.341	0.618	-
AT4G16835	2.14	0.845	4.42	2.6	2.39	0.912	-1.01	0.00978	down	1.01	0.00414	Para	0.225	0.725	-	0.116	0.836	-	-0.0297	1	-
AT4G16807	2.71	0.745	0.54	0.0764	3.32	0.782	-1.51	0.00418	down	-2.36	1.07e-05	Ortho	0.415	0.499	-	0.258	0.725	-	-0.28	0.866	-
AT4G16600	0.104	1.59	0.423	0.559	0.175	0.794	3.85	2.42e-06	Up	2.06	0.0363	Ortho	-1.58	0.0448	Mit	0.773	0.556	-	-0.515	0.515	-
AT4G16141	43.9	20.1	44.8	8.03	29.7	6.37	-0.839	0.0288	down	-0.0255	0.965	-	-1.21	0.00137	Mag	-0.6	0.154	-	-0.973	0.0537	Mag
AT4G15290	0.0479	0	6.63	1.68	0	0	-3.22	0.025	down	7.15	2.48e-10	Para	-1.49	0.0105	Mag	-2.5	0.181	-	0	NaN	-
AT4G15250	0	0.146	0.0606	0.553	0	9.15	3.96	0.00279	Up	2.92	0.101	-	0.322	0.345	-	0	1	-	3.32	2.38e-05	Mag
AT4G14640	0.501	0.195	173	161	0.0199	0	-1.1	0.0158	down	8.34	9.79e-243	Para	0.482	0.281	-	-4.62	4.99e-05	Ortho	0.585	0.161	-
AT4G14510	40	10.1	66.1	147	31.8	10.6	-1.73	1.87e-05	down	0.664	0.121	-	3.02	0.00079	Mit	-0.402	0.428	-	0.354	0.899	-
AT4G13970	18	7.72	11.2	8.45	14.5	6.39	-0.959	0.00883	down	-0.73	0.0464	Ortho	0.752	0.289	-	-0.346	0.435	-	0.0713	1	-
AT5G37300	10.7	114	19.3	20.7	43.7	131	3.44	3.51e-07	Up	0.81	0.308	-	-3.18	0.108	-	1.94	0.0118	Ortho	-1.71	0.638	-
AT5G41310	0.0414	1.06	0.175	0.151	0	0	4.41	7.72e-07	Up	1.99	0.115	-	-1.17	0.000189	Mit	-2.46	0.18	-	-1.17	0.000369	Mit
AT5G40550	5.37	9.11	8.3	9.63	7.03	6.06	1.07	2.58e-05	Up	0.605	0.0195	Ortho	-0.531	0.175	-	0.37	0.215	-	-0.906	0.112	-
AT5G38130	2.74	77	14.6	310	0	0.191	4.63	7.2e-07	Up	2.53	0.0259	Ortho	-0.148	0.962	-	-8.34	8.75e-08	Para	-4.15	6.43e-05	Mit
AT5G47680	32.4	14.7	17.4	16.8	20.7	10.9	-0.872	0.000551	down	-0.934	0.00013	Ortho	1.03	0.00825	Mit	-0.685	0.00919	Ortho	0.217	0.891	-
AT5G45720	6.38	1.58	21.5	5.73	25.4	8.1	-1.73	5.96e-06	down	1.68	2.93e-06	Para	-0.0489	0.979	-	1.92	1.79e-07	Para	0.183	0.949	-
AT5G43630	109	42.5	59.3	77.7	53.1	18.9	-1.11	0.0294	down	-0.944	0.0646	-	1.71	0.0154	Mit	-1.11	0.0395	Ortho	-0.104	1	-
AT5G42880	4.11	1.23	2.57	1.87	2.84	0.703	-1.45	0.0103	down	-0.731	0.221	-	1	0.225	-	-0.579	0.396	-	-0.0995	1	-
AT5G42690	4.6	0.881	14.7	16	8.89	14.3	-2.08	1.28e-10	down	1.62	8.93e-09	Para	1.63	0.0237	Mit	0.899	0.0038	Para	2.17	0.000712	Mit
AT5G42320	25.7	11.9	79.3	42.4	26	17.8	-0.83	4.3e-05	down	1.58	2.28e-17	Para	0.149	0.673	-	-0.0175	0.971	-	0.528	0.379	-
AT5G48880	195	778	102	124	110	516	2.22	5.43e-09	Up	-0.953	0.0172	Para	-1.71	0.00073	Mit	-0.852	0.048	Para	0.231	0.815	-
AT5G49160	46.9	10.6	33.4	15.2	41.6	12.8	-1.86	0.00036	down	-0.556	0.34	-	0.986	0.243	-	-0.226	0.77	-	0.407	0.76	-
AT5G49920	0.158	1.65	97.8	50.8	0.583	1.08	3.42	7.49e-08	Up	9.22	6.48e-47	Ortho	-2.25	0.00824	Mit	1.8	0.0201	Ortho	-0.907	0.8	-
AT5G49930	27.5	12.1	31.4	29.1	30.3	16.6	-0.941	0.0229	down	0.133	0.787	-	1.02	0.268	-	0.0781	0.91	-	0.305	0.959	-
AT5G50350	13.8	26.3	12.6	14.7	12.6	16.8	1.21	1.88e-12	Up	-0.176	0.381	-	-0.64	0.118	-	-0.175	0.438	-	-0.491	0.594	-
AT5G50890	8.87	3.92	11.9	9.52	17.6	11.9	-0.849	0.0149	down	0.411	0.252	-	0.655	0.149	-	0.988	0.00433	Para	0.407	0.661	-
AT5G51700	14.7	15.1	12.3	8.66	12.5	11.9	0.32	0.0325	Up	-0.305	0.037	Para	-0.511	0.068	Mit	-0.272	0.0883	-	-0.123	0.927	-
AT5G52910	9.44	1.19	6.56	1.47	0	0	-2.62	2.7e-05	down	-0.566	0.461	-	0.775	0.261	-	-10.2	3e-16	Ortho	2.22	0.000257	Mit
AT5G52950	8.26	2.38	7.59	1.65	9.96	2.61	-1.49	0.000478	down	-0.185	0.718	-	-0.119	0.819	-	0.216	0.717	-	-0.25	0.798	-
AT5G53530	27.9	38.6	9.44	10.7	44.7	54.8	0.763	0.000637	Up	-1.6	4.96e-14	Para	-0.305	0.414	-	0.644	0.00534	Ortho	-0.182	0.89	-
AT5G54870	38.9	52	12.5	15.5	29.8	53.6	0.677	0.000515	Up	-1.69	3.93e-20	Para	-0.0769	0.863	-	-0.433	0.0389	Para	0.411	0.387	-
AT5G55400	28.3	69.9	61.7	186	64.6	165	1.52	1.41e-05	Up	1.07	0.00233	Ortho	0.302	0.762	-	1.13	0.00202	Ortho	0.0589	1	-
AT5G56460	9.29	11.6	6.46	8.87	9.99	9.89	0.593	0.0432	Up	-0.548	0.0588	-	0.0636	0.924	-	0.0668	0.884	-	-0.348	0.591	-
AT5G56720	2.79	3.47	32.8	24.5	3.93	4.67	0.587	0.0311	Up	3.51	4.93e-53	Ortho	-0.585	0.201	-	0.461	0.113	-	-0.0324	1	-
AT5G57035	27.3	45.4	115	205	29.2	32.2	0.997	0.00902	Up	2.03	1.3e-08	Ortho	0.126	0.797	-	0.0345	0.968	-	-0.57	0.847	-
AT5G57910	6.18	20	69.9	235	10.5	23.2	2	4.95e-13	Up	3.48	6.85e-39	Ortho	0.197	0.872	-	0.752	0.015	Ortho	-0.443	0.903	-
AT5G57920	0.0725	0.285	0	0.12	0.233	0.873	2.05	0.00922	Up	-3.35	0.0159	Para	0	1	-	1.66	0.088	-	1	0.0819	Mag
AT5G58360	0.797	0.0307	0.967	0.36	1.46	0.747	-4.05	5.11e-06	down	0.198	0.808	-	0.392	0.299	-	0.8	0.299	-	0.0704	0.991	-
AT5G59740	4.56	7.57	4.52	4.73	1.52	6.32	1.02	0.000598	Up	-0.0543	0.892	-	-0.395	0.281	-	-1.62	3.48e-07	Para	0.878	0.081	Mag
AT5G59980	6.09	1.9	7.51	2.09	7.69	1.81	-1.42	0.000924	down	0.233	0.641	-	-0.28	0.677	-	0.278	0.622	-	-0.447	0.636	-
AT5G60790	140	471	212	691	152	568	1.99	2.38e-14	Up	0.559	0.0454	Ortho	-0.0439	0.948	-	0.0756	0.861	-	0.149	0.982	-
AT5G60980	72.9	44	48.7	21.6	49.6	22.8	-0.429	0.0283	down	-0.622	0.000689	Ortho	-0.424	0.266	-	-0.589	0.00228	Ortho	-0.375	0.468	-
AT5G62040	0.307	5.25	6.84	3.88	0.0418	5.15	4.13	9.79e-16	Up	4.37	2.51e-16	Ortho	-3.08	0.000302	Mit	-2.93	0.00378	Para	0.206	1	-
AT5G62280	2.75	0.415	2.25	0.876	4.42	0.773	-2.3	0.00496	down	-0.386	0.714	-	0.778	0.301	-	0.652	0.564	-	0.193	0.881	-
AT5G62380	1.44	4.64	1.27	4.95	2.17	4.71	1.93	3.82e-06	Up	-0.227	0.672	-	0.386	0.41	-	0.578	0.267	-	-0.421	0.682	-
AT5G62840	34.4	18.1	27.5	17.5	49.9	35.2	-0.669	0.0126	down	-0.386	0.158	-	0.26	0.589	-	0.48	0.0948	-	0.39	0.187	-
AT5G63440	17.2	18.6	56.6	32.5	10.5	11.4	0.4	0.0334	Up	1.67	3.02e-24	Ortho	-0.875	0.00622	Mit	-0.735	6.31e-05	Para	-0.0355	0.99	-
AT5G63550	29.7	8.2	11.4	6.99	18.3	4.69	-1.58	7.43e-05	down	-1.45	0.000258	Ortho	1.04	0.125	-	-0.764	0.0887	-	-0.0102	1	-
AT5G63970	7.42	17.9	34.2	45.9	14.3	27.5	1.56	5.87e-08	Up	2.2	1.92e-15	Ortho	-0.684	0.324	-	0.947	0.00197	Ortho	-0.186	0.955	-
AT5G64470	15.3	6.34	21.4	10.8	12	7.68	-1	2.97e-07	down	0.433	0.0259	Para	0.249	0.648	-	-0.418	0.048	Ortho	0.615	0.183	-
AT5G65090	2.16	0.564	3.35	2.59	0.337	0.384	-1.61	0.00124	down	0.598	0.237	-	0.713	0.298	-	-2.76	2.85e-07	Ortho	0.893	0.293	-
AT5G65165	0.0705	0.383	0.0614	0.187	0	0.027	2.31	0.00972	Up	-0.295	0.843	-	-0.322	0.716	-	-3.24	0.0451	Para	-0.322	0.808	-
AT5G65440	44.4	8.79	39.9	30.4	33.1	7.31	-2.05	2.96e-05	down	-0.203	0.742	-	1.84	0.0217	Mit	-0.474	0.451	-	0.179	0.972	-
AT5G65450	10.6	4.05	1.73	1.33	29.2	28	-1.12	3.63e-07	down	-2.67	2.97e-32	Ortho	0.787	0.173	-	1.41	7.69e-12	Para	1.15	0.045	Mit
AT5G65810	46.4	23.5	42.3	35	36.1	23.8	-0.702	0.00175	down	-0.189	0.442	-	0.688	0.0102	Mit	-0.398	0.105	-	0.373	0.217	-
AT5G67100	26.3	4.03	34.5	14.8	46	12	-2.39	4.87e-06	down	0.332	0.598	-	1.3	0.136	-	0.745	0.236	-	0.592	0.796	-
AT5G66820	20.2	9.42	6.42	3.66	3.95	3.13	-0.823	0.00213	down	-1.7	2.07e-11	Ortho	0.407	0.23	-	-2.41	1.88e-20	Ortho	0.769	0.319	-
AT5G66480	2.28	3.6	0.845	2.45	1.82	1.57	0.93	0.00499	Up	-1.48	2.31e-05	Para	0.445	0.549	-	-0.359	0.384	-	-0.225	0.951	-
AT1G09520	13.5	27.4	13.2	20	11.5	27.2	1.28	0.000187	Up	-0.0767	0.863	-	-0.39	0.555	-	-0.261	0.562	-	0.201	0.971	-
AT1G09530	9.53	37.1	9.08	22.2	12.4	53.2	2.19	1.01e-08	Up	-0.117	0.814	-	-0.638	0.539	-	0.327	0.522	-	0.151	1	-
AT1G09570	58.1	17.8	70.5	48.2	96.5	38.4	-1.41	0.000802	down	0.227	0.65	-	1.12	0.405	-	0.698	0.143	-	0.353	0.963	-
AT1G09620	171	67	112	54.4	163	71.4	-1.1	0.000762	down	-0.665	0.0458	Ortho	0.307	0.596	-	-0.13	0.788	-	0.162	0.958	-
AT1G09660	58.1	19.2	48.4	10.9	46	18.3	-1.31	2.67e-07	down	-0.321	0.25	-	-0.514	0.16	-	-0.382	0.202	-	0.273	0.689	-
AT1G09700	15.4	8.15	11.9	5.85	11.7	6.34	-0.654	0.00807	down	-0.415	0.0937	-	-0.0826	0.864	-	-0.435	0.102	-	0.0694	0.98	-
AT1G09710	10.8	4.07	10.7	5.01	14.2	9.21	-1.14	1.62e-05	down	-0.065	0.845	-	0.263	0.699	-	0.335	0.276	-	0.659	0.533	-
AT1G01250	5.04	42.4	23.2	95.2	8.78	74	3.25	2.92e-14	Up	2.16	8.28e-07	Ortho	-0.857	0.51	-	0.714	0.172	-	0.0889	1	-
AT1G09750	226	17	199	54.1	74	11.5	-3.43	3.23e-45	down	-0.237	0.411	-	1.79	0.0077	Mit	-1.65	6.23e-11	Ortho	1.07	0.0473	Mit
AT1G09795	121	139	1.56	2.69	14.9	29.8	0.466	0.000716	Up	-6.33	0	Para	0.281	0.437	-	-3.07	1.79e-121	Para	0.738	0.00944	Mag
AT1G09800	5.75	1.91	0.0785	0.34	9.26	3.97	-1.3	0.000251	down	-6.22	2.94e-24	Ortho	1.44	0.0245	Mit	0.66	0.0842	-	0.0451	1	-
AT1G09810	16	5.12	13.6	6.79	13	3.97	-1.38	6.15e-10	down	-0.293	0.223	-	0.494	0.132	-	-0.353	0.17	-	-0.0183	1	-
AT1G09830	71.3	38.2	39.3	14.6	45.1	21.8	-0.628	0.0117	down	-0.918	9.46e-05	Ortho	-0.496	0.157	-	-0.714	0.00451	Ortho	-0.134	0.602	-
AT1G09940	16.2	28.6	113	150	51.1	51.8	1.08	0.000595	Up	2.8	1.23e-21	Ortho	-0.389	0.511	-	1.64	1.17e-07	Ortho	-0.766	0.533	-
AT1G01240	28.4	92.4	21.2	132	9.36	112	1.98	2.82e-14	Up	-0.468	0.102	-	0.89	0.329	-	-1.63	2.11e-09	Para	1.78	0.0548	Mag
AT1G09950	2.6	18.7	10.9	30.6	0.488	8	3.14	3.6e-10	Up	2.16	3.28e-05	Ortho	-0.956	0.286	-	-2.32	7.5e-05	Para	0.246	0.971	-
AT1G09960	4.26	12.4	12	59.1	25.3	41.7	1.84	7.37e-10	Up	1.49	6.15e-07	Ortho	0.917	0.325	-	2.56	3.92e-18	Ortho	-0.592	0.676	-
AT1G01230	25.7	45	24.1	134	26.2	49.9	1.09	0.000364	Up	-0.135	0.715	-	1.65	0.00357	Mag	0.00445	1	-	0.117	0.98	-
AT1G10090	31.6	126	0.817	3.51	125	194	2.25	1.22e-23	Up	-5.32	4.49e-85	Para	-0.782	0.276	-	1.95	1.09e-17	Ortho	-1.32	0.0276	Mit
AT1G10180	23.6	7.05	35.6	19	43.2	18.7	-1.47	0.00234	down	0.535	0.31	-	0.709	0.44	-	0.809	0.139	-	0.421	0.883	-
AT1G10200	51.3	22.5	123	68.8	170	67.6	-0.888	0.00287	down	1.21	1.82e-05	Para	0.324	0.514	-	1.69	3.1e-09	Para	-0.151	0.958	-
AT1G01220	38.8	15.8	0.956	1.21	27.5	25.4	-1.04	0.00379	down	-5.4	7e-51	Ortho	1.42	0.0111	Mit	-0.562	0.164	-	1.13	0.354	-
AT1G10230	14.5	26.9	29	14.1	12.9	17.1	1.15	2.52e-05	Up	0.934	0.000578	Ortho	-1.8	1.21e-05	Mit	-0.227	0.523	-	-0.478	0.642	-
AT1G10270	15.9	4.73	15.4	4.5	27.4	8.36	-1.47	9.42e-05	down	-0.106	0.823	-	0.0233	0.998	-	0.728	0.0809	-	-0.00835	1	-
AT1G10320	15.6	6.52	26.5	13.8	22.2	9.17	-1.01	0.0155	down	0.698	0.097	-	0.213	0.859	-	0.442	0.367	-	-0.0541	1	-
AT1G10350	18.1	23.8	12.5	15.4	23.8	32.4	0.679	0.000308	Up	-0.579	0.002	Para	-0.117	0.777	-	0.347	0.0949	-	0.0742	0.939	-
AT1G10360	89.2	110	23.7	109	24.3	69.5	0.589	0.0147	Up	-1.97	4.12e-19	Para	1.85	5.59e-06	Mag	-1.94	5.88e-18	Para	1.18	0.0122	Mag
AT1G10400	0.0798	0.469	23.2	15.8	0	0	2.33	0.0297	Up	8.19	2.49e-12	Ortho	-0.856	0.346	-	-3.31	0.0715	-	-0.322	0.936	-
AT1G10410	23.5	87.2	17.8	33.7	15.7	23.6	2.14	5.63e-16	Up	-0.438	0.136	-	-0.955	0.173	-	-0.625	0.0399	Para	-1.27	0.0577	Mit
AT1G10450	29	8.28	30.2	34.9	47.7	24.4	-1.55	0.000558	down	-0.00908	0.99	-	1.9	0.0694	Mit	0.654	0.21	-	0.748	0.803	-
AT1G10500	98.2	172	42.7	55.6	151	228	1.07	0.000696	Up	-1.25	4.9e-05	Para	-0.428	0.439	-	0.579	0.0992	-	-0.21	0.939	-
AT1G10550	1.73	0.0103	7.37	3.8	15.9	0.307	-6.19	4.94e-08	down	2.07	0.0222	Para	0.62	0.154	-	3.27	0.000327	Para	-2.31	0.261	-
AT1G10560	1.8	28.3	0.606	82.9	0.507	12.5	3.97	3.87e-08	Up	-1.59	0.0581	-	2.16	0.26	-	-1.82	0.0421	Para	-0.227	1	-
AT1G10657	43.2	13.1	37.1	11.4	69.3	11.6	-1.41	0.00209	down	-0.282	0.598	-	0.0225	0.986	-	0.63	0.238	-	-0.864	0.12	-
AT1G10720	21.1	23.1	20.1	17	21	18.4	0.416	0.00247	Up	-0.11	0.472	-	-0.347	0.285	-	-0.0426	0.838	-	-0.315	0.622	-
AT1G10740	57.5	111	28.6	97.1	29	92.6	1.23	3.18e-06	Up	-1.07	4.38e-05	Para	0.773	0.21	-	-1.04	0.000137	Para	0.697	0.171	-
AT1G10770	0	0.379	0	0	0.0411	0.027	4.25	9.14e-05	Up	-0.14	0.963	-	-0.322	0.499	-	2.38	0.243	-	-0.322	0.699	-
AT1G10780	9.15	2.4	5.21	4.15	7.59	5.19	-1.63	0.00019	down	-0.89	0.0477	Ortho	1.37	0.0175	Mit	-0.318	0.577	-	1.01	0.011	Mit
AT1G10830	50.8	63	38.9	32.8	68.2	78.5	0.576	0.0246	Up	-0.443	0.0817	-	-0.552	0.0944	Mit	0.377	0.18	-	-0.103	0.96	-
AT1G10850	35.8	13.7	52.1	15.6	53.6	16.2	-1.13	2.96e-07	down	0.49	0.0287	Para	-0.361	0.408	-	0.534	0.0238	Para	-0.346	0.465	-
AT1G10865	13.4	22.4	50.8	16	4.94	6.5	1.04	0.000221	Up	1.89	1.15e-12	Ortho	-2.32	9.11e-06	Mit	-1.45	3.76e-07	Para	-0.313	0.874	-
AT1G10930	25.9	5.82	23	10.3	37.4	11.6	-1.89	6.75e-07	down	-0.235	0.604	-	0.854	0.253	-	0.471	0.308	-	0.334	0.842	-
AT1G10980	1.34	0.326	17	12.4	18.6	10.7	-1.67	0.00215	down	3.69	1.75e-16	Para	0.433	0.574	-	3.81	6.47e-17	Para	0.0862	0.997	-
AT1G11020	15.5	18.7	15.7	14	14.7	13.8	0.547	2.91e-05	Up	-0.0301	0.859	-	-0.377	0.186	-	-0.12	0.471	-	-0.31	0.506	-
AT1G11080	2.92	0.0359	0.646	1.29	0.749	0.317	-5.19	1.61e-06	down	-2.21	0.0585	-	2.36	0.0103	Mit	-1.92	0.133	-	1.19	0.189	-
AT1G11112	2.22	0.551	0	0	0.634	0.0902	-1.64	0.0467	down	-8.33	1.57e-09	Ortho	1	0.019	Mit	-1.87	0.0719	-	0.415	0.599	-
AT1G11160	3.34	0.721	4.39	1.53	8.34	1.04	-1.91	0.00058	down	0.333	0.6	-	0.347	0.63	-	1.27	0.029	Para	-0.798	0.108	-
AT1G11180	11.5	15.5	5.84	5.63	13.9	13.9	0.683	9.22e-05	Up	-1.04	1.75e-09	Para	-0.379	0.193	-	0.21	0.315	-	-0.354	0.469	-
AT1G11290	6.78	1.49	2.22	0.701	6.5	3.49	-1.91	6.36e-05	down	-1.69	0.000382	Ortho	0.517	0.488	-	-0.12	0.877	-	0.895	0.161	-
AT1G11380	7.8	3.84	5.29	7.34	5.49	5.31	-0.717	0.0103	down	-0.613	0.0247	Ortho	1.28	0.00228	Mit	-0.539	0.0687	-	0.825	0.369	-
AT1G11440	21.3	35.9	34.2	42.8	40.3	43.4	1.02	0.00405	Up	0.648	0.0739	-	-0.42	0.287	-	0.885	0.018	Ortho	-0.624	0.092	Mit
AT1G11545	39.1	10	9.29	3.82	39.6	12.6	-1.64	3.17e-05	down	-2.11	4e-08	Ortho	0.718	0.0606	Mit	0.00722	1	-	0.269	0.842	-
AT1G11630	10.8	14.6	5.77	4.8	11.4	11.2	0.706	0.000209	Up	-0.955	4.14e-07	Para	-0.676	0.0132	Mit	0.0466	0.881	-	-0.421	0.282	-
AT1G11700	25.1	2.65	29.5	2.22	31.2	2.36	-2.94	7.12e-18	down	0.163	0.699	-	-0.323	0.728	-	0.249	0.588	-	-0.286	0.919	-
AT1G02110	32.6	15.6	50.6	39.5	19.7	10.5	-0.791	0.00726	down	0.578	0.0484	Para	0.682	0.163	-	-0.767	0.0116	Ortho	0.188	0.904	-
AT1G12020	20.9	6.95	17.3	4.11	23.7	8.95	-1.31	0.000159	down	-0.328	0.392	-	-0.355	0.335	-	0.123	0.813	-	0.099	0.97	-
AT1G01060	146	33.5	146	34.1	234	78.2	-1.75	0.0189	down	-0.00304	0.997	-	0.0261	1	-	0.646	0.503	-	0.519	0.871	-
AT1G12120	52.5	62.3	61.6	84.3	57.5	65.8	0.513	0.00425	Up	0.186	0.331	-	0.205	0.507	-	0.0902	0.714	-	-0.0458	0.998	-
AT1G12320	7.82	3.23	8.39	7.57	4.17	3.04	-0.975	0.0297	down	0.0372	0.954	-	0.84	0.251	-	-0.945	0.0453	Ortho	0.695	0.671	-
AT1G12330	31.8	6.6	31.5	6.98	34.6	10.1	-2	8.92e-09	down	-0.0837	0.854	-	0.0569	0.957	-	0.064	0.918	-	0.389	0.662	-
AT1G12370	9.42	16	66.6	112	17.9	33	1.03	0.00035	Up	2.77	1.23e-25	Ortho	0.0166	0.993	-	0.878	0.0031	Ortho	0.11	0.96	-
AT1G01030	2.76	32.8	4.55	16.9	11.7	21.3	3.75	1.29e-26	Up	0.648	0.105	-	-1.58	0.0188	Mit	2.02	6.86e-08	Ortho	-2.48	0.0186	Mit
AT1G12400	5.69	6.98	16.6	15.5	6.19	8.72	0.61	0.0372	Up	1.51	8.86e-09	Ortho	-0.32	0.4	-	0.112	0.787	-	0.285	0.813	-
AT1G12410	205	224	147	119	198	200	0.397	0.0468	Up	-0.525	0.00527	Para	-0.422	0.0731	Mit	-0.0972	0.714	-	-0.109	0.707	-
AT1G12420	9.96	36.8	21.7	58.5	15.3	45.5	2.13	4.12e-12	Up	1.09	0.000567	Ortho	-0.386	0.498	-	0.57	0.115	-	-0.264	0.935	-
AT1G12430	37.5	11.1	53.9	28.1	37.2	7.2	-1.49	0.000298	down	0.48	0.283	-	0.741	0.199	-	-0.0561	0.943	-	-0.561	0.464	-
AT1G12440	94.2	33	44.4	59.8	82.8	57.9	-1.2	3.06e-06	down	-1.13	8.05e-06	Ortho	1.91	4.83e-05	Mit	-0.204	0.543	-	0.978	0.185	-
AT1G12450	8.56	12.2	6.2	20.5	14.7	21.7	0.794	0.016	Up	-0.507	0.135	-	1.13	0.0849	Mag	0.757	0.0273	Ortho	0.111	0.961	-
AT1G01020	18.9	25.1	4.55	16.9	22.9	21.8	0.688	0.0203	Up	-2.11	2.71e-14	Para	1.28	0.0268	Mag	0.226	0.537	-	-0.457	0.518	-
AT1G12500	98	11.3	43.8	13.3	78.6	13.2	-2.83	1.7e-30	down	-1.22	1.04e-06	Ortho	1.36	0.0006	Mit	-0.366	0.225	-	0.479	0.122	-
AT1G12580	35.8	15.9	26.1	26.9	40.8	49.6	-0.911	0.000513	down	-0.504	0.0583	-	1.16	0.00908	Mit	0.139	0.699	-	1.41	0.108	-
AT1G12760	46.4	80	93.1	92.8	53.9	70.8	1.07	1.26e-08	Up	0.967	1.77e-07	Ortho	-0.773	0.0263	Mit	0.183	0.447	-	-0.377	0.509	-
AT1G12770	77.5	37.7	93.1	92.8	113	49.8	-0.789	0.000962	down	0.216	0.409	-	1.02	0.0116	Mit	0.489	0.0574	-	-0.137	0.932	-
AT1G12830	19.9	27	12.1	5.33	18.2	14.3	0.722	0.000142	Up	-0.761	4.62e-05	Para	-1.42	7.66e-05	Mit	-0.155	0.525	-	-0.756	0.0154	Mit
AT1G12840	215	272	211	219	185	229	0.628	0.0161	Up	-0.0669	0.833	-	-0.284	0.367	-	-0.242	0.439	-	-0.0325	1	-
AT1G12880	13.2	27.3	3.09	5.14	12.4	17	1.31	0.000845	Up	-2.15	2.5e-08	Para	-0.343	0.469	-	-0.129	0.832	-	-0.572	0.584	-
AT1G12930	27.9	11.2	34.2	17.4	46.4	26.6	-1.05	1.87e-05	down	0.237	0.38	-	0.291	0.582	-	0.687	0.00721	Para	0.455	0.659	-
AT1G12970	8.22	10.5	14.8	11.7	18.5	19.8	0.641	0.00111	Up	0.804	1.57e-05	Ortho	-0.619	0.106	-	1.14	1.16e-09	Ortho	-0.224	0.781	-
AT1G13030	13.5	3.18	11.6	4.59	15.6	5.11	-1.82	6.37e-05	down	-0.296	0.58	-	0.519	0.505	-	0.148	0.835	-	0.289	0.864	-
AT1G13050	3.47	1.52	3.38	3.01	2.7	1.78	-0.9	0.0228	down	-0.104	0.825	-	0.678	0.278	-	-0.402	0.382	-	0.5	0.528	-
AT1G13060	103	103	73.2	66.4	86.1	96.1	0.287	0.038	Up	-0.535	2.55e-05	Para	-0.138	0.6	-	-0.292	0.0396	Para	0.149	0.855	-
AT1G13080	69.8	9.73	1.57	0.688	132	30.6	-2.54	3.5e-11	down	-5.57	1.51e-46	Ortho	1.88	0.00835	Mit	0.861	0.0472	Para	0.657	0.516	-
AT1G02270	33.8	42.3	98.2	91.8	52	41.2	0.585	0.00178	Up	1.48	6.72e-18	Ortho	-0.399	0.281	-	0.565	0.00304	Ortho	-0.632	0.132	-
AT1G13160	42.6	12.1	34.1	12.3	37.5	8.51	-1.56	0.000577	down	-0.381	0.459	-	0.305	0.706	-	-0.251	0.691	-	-0.312	0.915	-
AT1G13170	35.7	13.4	26.3	16.8	50.3	35.9	-1.15	0.000131	down	-0.485	0.122	-	0.71	0.22	-	0.455	0.184	-	0.862	0.224	-
AT1G13190	55.4	98.1	57.3	125	47	111	1.1	0.000611	Up	0.0114	0.982	-	0.303	0.38	-	-0.277	0.491	-	0.418	0.835	-
AT1G13195	6.66	16.7	57.3	125	7.99	17.2	1.6	6.19e-12	Up	3.06	6.88e-43	Ortho	-0.13	0.748	-	0.225	0.467	-	-0.223	0.922	-
AT1G13220	25.2	7.01	27.8	24.4	25.6	6.72	-1.57	0.00877	down	0.0776	0.925	-	1.54	0.213	-	-0.051	0.972	-	-0.073	1	-
AT1G13340	3.59	9.25	1.45	1.34	2.29	5.25	1.63	0.0016	Up	-1.33	0.0138	Para	-1.07	0.312	-	-0.646	0.307	-	-0.222	0.947	-
AT1G13390	23.1	48	18.2	25.5	5.28	20.9	1.34	3.66e-06	Up	-0.368	0.247	-	-0.561	0.38	-	-2.16	1.31e-13	Para	0.72	0.644	-
AT1G13460	23.3	25.6	13.7	5.8	14.4	14.2	0.406	0.0359	Up	-0.831	3.75e-06	Para	-1.23	0.000167	Mit	-0.749	6.58e-05	Para	-0.151	0.914	-
AT1G02310	0.26	0.558	50.2	52.4	0.383	0.767	1.21	0.025	Up	7.47	1.35e-58	Ortho	-0.208	0.96	-	0.427	0.56	-	0.415	0.989	-
AT1G13560	87.8	104	63.3	97.5	76.1	102	0.51	0.00109	Up	-0.52	0.000585	Para	0.372	0.0763	Mag	-0.249	0.153	-	0.17	0.717	-
AT1G13640	43	15.5	33	34.3	32.5	59.4	-1.21	2.17e-08	down	-0.44	0.0499	Ortho	1.47	0.0148	Mit	-0.452	0.0591	-	2.27	0.00228	Mit
AT1G13790	5.29	1.47	11.6	8.89	10.7	3.71	-1.59	0.00104	down	1.05	0.0303	Para	0.898	0.135	-	0.939	0.0734	-	-0.122	0.977	-
AT1G13830	0.302	0.963	0.295	0.488	0.316	0.281	1.82	0.025	Up	-0.0419	0.976	-	-0.193	0.825	-	0.0601	0.983	-	-1.32	0.137	-
AT1G02370	10.6	3.36	9.9	2.77	11	2.81	-1.37	1.73e-06	down	-0.157	0.643	-	-0.168	0.699	-	0.0124	0.997	-	-0.293	0.529	-
AT1G13880	24.3	40.3	22	48.1	21.9	29.5	0.99	0.00337	Up	-0.197	0.614	-	0.397	0.56	-	-0.192	0.674	-	-0.287	0.88	-
AT1G13930	470	1120	637	654	2170	2440	1.52	1.64e-06	Up	0.366	0.297	-	-1.22	0.014	Mit	2.16	4.94e-12	Ortho	-1.09	0.237	-
AT1G13960	13.6	35.7	50.1	91.4	10.1	43.1	1.63	1.31e-07	Up	1.82	1.63e-09	Ortho	-0.477	0.443	-	-0.493	0.178	-	0.636	0.844	-
AT1G13980	36.7	15.2	12	30.9	44.8	33.1	-1	0.0264	down	-1.66	0.000112	Ortho	2.52	0.00697	Mit	0.24	0.692	-	0.788	0.791	-
AT1G14000	73.9	109	12	30.9	54.1	70	0.816	1.47e-05	Up	-2.69	2.02e-50	Para	0.754	0.0666	Mag	-0.498	0.0134	Para	-0.178	0.769	-
AT1G14030	64.3	24.7	56.6	34.5	32	21.1	-1.12	2.26e-06	down	-0.239	0.368	-	0.651	0.181	-	-1.06	1.13e-05	Ortho	0.767	0.0504	Mit
AT1G02390	3.16	5.4	1.28	5.72	1.02	19.4	0.998	0.0253	Up	-1.36	0.00231	Para	0.937	0.694	-	-1.66	0.000368	Para	2.67	0.162	-
AT1G14205	6.22	2.4	3.3	4.73	5.32	6.14	-1.04	0.00803	down	-0.948	0.0137	Ortho	1.54	0.0156	Mit	-0.243	0.63	-	1.33	0.0226	Mit
AT1G14330	18.7	27.8	16.5	67.1	10.7	26.2	0.844	0.0164	Up	-0.216	0.588	-	1.42	0.1	-	-0.829	0.0244	Para	0.672	0.391	-
AT1G14350	17	3.63	90.2	98	42	11.5	-1.93	6.08e-06	down	2.36	9e-09	Para	2.04	0.000475	Mit	1.26	0.00506	Para	0.14	0.984	-
AT1G14400	112	155	78.7	78.9	116	150	0.758	0.00186	Up	-0.557	0.0218	Para	-0.454	0.242	-	0.0198	0.974	-	-0.0946	0.993	-
AT1G14420	0.0902	0	0.556	1.17	0.0503	0	-3.55	0.00813	down	2.63	0.0446	Para	0.585	0.107	-	-0.959	0.628	-	0	NaN	-
AT1G14530	7.38	16.6	5.39	19.9	7.63	26.3	1.43	4.86e-05	Up	-0.501	0.193	-	0.633	0.49	-	0.00187	1	-	0.597	0.864	-
AT1G14610	148	54.5	81	54.8	154	61.2	-1.2	0.0054	down	-0.928	0.032	Ortho	0.879	0.292	-	-0.00514	1	-	0.107	0.996	-
AT1G14660	7.46	4.25	0.966	1.16	14.7	12.3	-0.536	0.00376	down	-3.01	2.95e-45	Ortho	0.695	0.0952	Mit	0.926	2.86e-08	Para	0.473	0.436	-
AT1G14700	38.2	7.83	38	18.9	244	216	-1.96	3.9e-09	down	-0.0543	0.905	-	1.2	0.00627	Mit	2.61	1.34e-15	Para	1.99	0.00131	Mit
AT1G14710	83.3	43.9	2.26	1.34	52.6	27.1	-0.669	0.00615	down	-5.26	2.08e-107	Ortho	0.374	0.307	-	-0.717	0.00377	Ortho	-0.049	1	-
AT1G14720	47.2	10.9	14.4	5.95	24.5	4.6	-1.81	8.99e-06	down	-1.76	1.27e-05	Ortho	0.935	0.31	-	-1	0.0245	Ortho	-0.141	1	-
AT1G14770	8.76	3.28	5.7	3.28	5.4	2.97	-1.13	6.23e-06	down	-0.677	0.00627	Ortho	0.7	0.1	Mit	-0.741	0.00438	Ortho	0.585	0.46	-
AT1G14780	1.28	3.91	8.08	4.17	0.422	0.517	1.75	0.0413	Up	2.7	0.00215	Ortho	-2.04	0.129	-	-1.65	0.112	-	-1.15	0.236	-
AT1G14790	10.6	3.36	105	47.8	12.6	3.88	-1.32	0.00431	down	3.26	2.82e-14	Para	0.271	0.805	-	0.195	0.77	-	-0.0748	1	-
AT1G14840	57.1	10.2	49.8	16.7	57.7	20	-2.21	2.2e-05	down	-0.267	0.676	-	0.791	0.4	-	-0.0529	0.964	-	0.867	0.618	-
AT1G14920	61.5	28.1	33.6	39.6	56.9	67.9	-0.86	0.00255	down	-0.937	0.000674	Ortho	1.33	0.00177	Mit	-0.173	0.645	-	1.34	0.00342	Mit
AT1G15010	2.24	42.9	1.23	36.5	0.604	11	4.35	2.79e-11	Up	-0.813	0.306	-	0.298	0.931	-	-1.85	0.0204	Para	-0.973	0.827	-
AT1G15020	28.1	9.52	11.4	14.3	12.2	14.4	-1.27	1.31e-06	down	-1.37	9.74e-08	Ortho	1.85	0.00315	Mit	-1.24	2.95e-06	Ortho	1.74	0.0363	Mit
AT1G15110	4.76	12.8	239	326	112	134	1.68	1.01e-08	Up	5.6	2.45e-91	Ortho	-0.807	0.206	-	4.52	9.6e-59	Ortho	-0.993	0.331	-
AT1G15190	0.124	0.855	108	104	0.184	3.1	2.95	3.27e-09	Up	9.8	2.3e-89	Ortho	-1.06	0.0865	Mit	0.603	0.461	-	1	0.429	-
AT1G15200	73.7	35.9	108	104	63.2	46.4	-0.789	0.00331	down	0.503	0.0626	-	0.95	0.0112	Mit	-0.274	0.394	-	0.571	0.69	-
AT1G15260	40.8	9.14	180	126	28.2	4.75	-1.89	7.18e-12	down	2.08	6.23e-15	Para	1.56	0.0038	Mit	-0.586	0.0599	-	-0.289	0.771	-
AT1G15280	59.3	36.9	14.5	13.4	44.3	40.3	-0.436	0.0104	down	-2.08	5.77e-41	Ortho	0.559	0.177	-	-0.475	0.00555	Ortho	0.547	0.227	-
AT1G15350	11.1	33.9	13.9	22.4	15.8	26.9	1.9	1.77e-16	Up	0.27	0.309	-	-0.857	0.186	-	0.48	0.0739	-	-0.837	0.528	-
AT1G15370	38.8	54.1	28.6	31.6	37.6	51.1	0.768	0.00152	Up	-0.48	0.0506	-	-0.318	0.289	-	-0.0738	0.842	-	-0.0442	1	-
AT1G15400	21.3	33.6	56.7	67.7	18.9	29.3	0.943	0.000823	Up	1.37	3.08e-07	Ortho	-0.381	0.316	-	-0.194	0.6	-	-0.0177	1	-
AT1G15430	7.5	37.1	0	0	8.84	28.5	2.52	7.13e-10	Up	-10	4.01e-19	Para	-2.16	6.38e-06	Mit	0.202	0.746	-	-0.551	0.922	-
AT1G15480	10.6	2.69	39.2	22.2	10.5	3.48	-1.7	7.3e-05	down	1.82	1.06e-05	Para	0.88	0.068	Mit	-0.0789	0.916	-	0.294	0.865	-
AT1G15490	17.3	9.4	39.2	22.2	22.9	15.6	-0.605	0.0263	down	1.12	6.55e-06	Para	0.0103	1	-	0.365	0.224	-	0.252	0.874	-
AT1G15510	17.8	4.71	13.1	4.8	13.9	5.28	-1.66	4.34e-05	down	-0.522	0.235	-	0.421	0.395	-	-0.417	0.406	-	0.523	0.643	-
AT1G15580	2.36	14.5	1.29	10.1	0.203	3.25	2.76	1.19e-06	Up	-0.943	0.146	-	0.266	0.803	-	-3.6	2.09e-07	Para	0.0636	1	-
AT1G15660	20.7	9.41	17.8	13.4	29	12.1	-0.86	0.00277	down	-0.269	0.387	-	0.687	0.175	-	0.44	0.168	-	-0.105	0.994	-
AT1G15750	164	44.9	53.5	20.1	147	38.6	-1.58	0.000238	down	-1.68	7.51e-05	Ortho	0.47	0.592	-	-0.204	0.741	-	-0.0504	1	-
AT1G15880	22.2	30.6	2.57	2.72	14.7	29.7	0.754	0.00397	Up	-3.14	5.21e-35	Para	-0.234	0.669	-	-0.622	0.0247	Para	0.516	0.32	-
AT1G15950	213	342	161	89.3	96.1	66.5	0.94	0.00175	Up	-0.457	0.143	-	-1.52	0.0006	Mit	-1.21	5.16e-05	Para	-1.2	0.0495	Mit
AT1G02630	0.477	0.0188	0.34	0.235	0.167	0.0524	-3.13	0.0294	down	-0.469	0.882	-	0.263	0.681	-	-1.43	0.669	-	0.585	0.224	-
AT1G15970	21.5	34	29.7	28.7	23.2	21	0.942	7.16e-08	Up	0.409	0.0237	Ortho	-0.695	0.00406	Mit	0.0641	0.813	-	-0.819	0.0605	Mit
AT1G16020	34	19.5	19.2	15.3	53.5	42	-0.551	0.0361	down	-0.891	0.00028	Ortho	0.45	0.0746	Mit	0.59	0.0273	Para	0.448	0.57	-
AT1G02640	18	2.69	15.8	20.7	9.84	3.1	-2.37	2.32e-11	down	-0.198	0.643	-	2.7	6.31e-05	Mit	-0.841	0.0312	Ortho	0.896	0.47	-
AT1G16070	2.7	0.678	3.68	0.958	4.51	7.75	-1.64	0.006	down	0.431	0.517	-	0.074	0.933	-	0.729	0.292	-	1.93	0.00505	Mit
AT1G02650	1.01	0.283	1.54	2.27	1.57	1.2	-1.55	0.0139	down	0.547	0.392	-	1.21	0.0898	Mit	0.592	0.403	-	0.526	0.746	-
AT1G16280	14.5	6.59	83.9	119	21.2	11.4	-0.884	0.000472	down	2.47	2.02e-27	Para	1.54	2.18e-05	Mit	0.493	0.0682	-	0.186	0.902	-
AT1G16300	12.4	33.1	2.62	3.27	3.17	7.26	1.69	6.1e-08	Up	-2.29	4.45e-13	Para	-1.06	0.0307	Mit	-1.99	8.85e-10	Para	-0.206	0.965	-
AT1G16320	70.3	123	80	128	88.3	171	1.06	4.13e-05	Up	0.124	0.69	-	-0.127	0.806	-	0.275	0.387	-	0.15	0.949	-
AT1G16560	47.8	61.2	8.39	9.76	41	48.5	0.655	0.0077	Up	-2.55	4.16e-29	Para	-0.195	0.553	-	-0.242	0.41	-	-0.102	0.993	-
AT1G16630	10.5	1.98	4.11	0.888	13.4	3.43	-2.1	1.63e-05	down	-1.42	0.00423	Ortho	0.581	0.28	-	0.307	0.644	-	0.35	0.711	-
AT1G16690	10.2	4.28	25.9	16.8	16.7	13.3	-0.97	2.05e-05	down	1.29	5.25e-10	Para	0.526	0.247	-	0.67	0.00334	Para	0.839	0.182	-
AT1G16700	71.7	76.4	99.9	92.4	84.5	97.4	0.378	0.0468	Up	0.431	0.0172	Ortho	-0.203	0.345	-	0.199	0.357	-	0.117	0.928	-
AT1G16750	12	6.49	7.9	5.21	20.1	7.36	-0.636	0.00666	down	-0.677	0.00264	Ortho	0.344	0.356	-	0.681	0.00323	Para	-0.435	0.553	-
AT1G16810	45.6	60.3	45.6	47.9	45.7	60.5	0.691	0.00107	Up	-0.0513	0.847	-	-0.331	0.317	-	-0.0348	0.925	-	-0.00184	1	-
AT1G16840	24.8	64.9	27.3	61.8	16.7	40.4	1.65	1.48e-10	Up	0.0856	0.798	-	-0.214	0.783	-	-0.606	0.038	Para	-0.115	0.998	-
AT1G16870	35.8	16.7	25.7	14.9	26.1	16.8	-0.836	5.64e-05	down	-0.536	0.00973	Ortho	0.312	0.367	-	-0.5	0.0239	Ortho	0.422	0.404	-
AT1G16900	23.9	15	15.7	10.3	21.7	12.1	-0.397	0.0139	down	-0.649	1.6e-05	Ortho	0.0589	0.883	-	-0.18	0.33	-	-0.136	0.863	-
AT1G02720	14.2	7.27	12.1	10.8	16.4	10.7	-0.717	0.00357	down	-0.276	0.287	-	0.697	0.0415	Mit	0.154	0.628	-	0.289	0.738	-
AT1G16970	19.1	11.3	39.2	34.7	25	18.6	-0.497	0.0262	down	0.98	1.21e-06	Para	0.554	0.0994	Mit	0.34	0.156	-	0.291	0.816	-
AT1G17070	16.1	9.46	17.3	16.8	19.1	20.4	-0.502	0.039	down	0.054	0.853	-	0.676	0.23	-	0.206	0.472	-	0.803	0.329	-
AT1G17100	112	53.6	212	186	179	78.3	-0.797	0.00374	down	0.88	0.000884	Para	0.862	0.00902	Mit	0.629	0.0297	Para	-0.134	0.96	-
AT1G17120	27.8	45.8	108	104	27.5	51.4	1	4.45e-09	Up	1.91	4.71e-32	Ortho	-0.728	0.00414	Mit	-0.0532	0.846	-	0.2	0.796	-
AT1G17220	681	347	2.58	2.21	601	330	-0.731	0.0119	down	-8.11	1.16e-191	Ortho	0.863	0.0349	Mit	-0.243	0.494	-	0.108	0.943	-
AT1G02750	11.5	15	9.08	8.32	14.1	21.3	0.657	0.00334	Up	-0.396	0.0853	-	-0.404	0.501	-	0.248	0.349	-	0.234	0.853	-
AT1G17280	38.3	53.9	47.4	49.5	32.9	45.6	0.761	5.99e-09	Up	0.257	0.0619	-	-0.42	0.182	-	-0.266	0.0738	-	-0.0116	1	-
AT1G17340	24.7	36.1	38.9	84.8	24	48	0.795	0.0291	Up	0.616	0.0906	-	0.567	0.249	-	-0.0779	0.893	-	0.438	0.862	-
AT1G17345	0.68	0	0.663	0.0232	0.211	0	-5.46	1.91e-05	down	-0.0836	0.97	-	0	1	-	-1.7	0.322	-	0.807	0.00141	Mit
AT1G02090	39.6	43.4	50	47.7	27.5	21.5	0.406	0.00859	Up	0.287	0.0609	-	-0.192	0.398	-	-0.572	0.000184	Para	-0.452	0.212	-
AT1G17420	41.4	1520	70.5	1420	5.87	490	5.18	2.34e-15	Up	0.796	0.314	-	-0.85	0.528	-	-2.79	0.000152	Para	1.02	0.931	-
AT1G17470	89	62.4	67	60.1	58	73.9	-0.235	0.035	down	-0.464	5.19e-06	Ortho	0.352	0.196	-	-0.658	1.69e-10	Ortho	0.861	0.00739	Mit
AT1G17480	3.92	1.82	9.03	6.47	3.72	2	-0.818	0.0477	down	1.16	0.00231	Para	0.373	0.463	-	-0.133	0.822	-	0.126	0.982	-
AT1G17530	16.2	31.7	37.1	40.3	14.5	18.3	1.26	8.87e-10	Up	1.15	1.21e-08	Ortho	-0.816	0.0462	Mit	-0.195	0.468	-	-0.612	0.564	-
AT1G17600	7.24	1.22	33.4	26.3	6.11	2.13	-2.27	2.02e-07	down	2.15	2.05e-07	Para	1.51	0.018	Mit	-0.314	0.581	-	0.723	0.481	-
AT1G17690	33.8	13.6	30	14.4	14.8	6.58	-1.06	0.000713	down	-0.234	0.508	-	0.201	0.763	-	-1.24	8.45e-05	Ortho	0.166	0.957	-
AT1G17720	75.6	83.7	36.6	53.2	56.7	79.3	0.422	0.00221	Up	-1.1	1.03e-17	Para	0.385	0.169	-	-0.46	0.000952	Para	0.327	0.363	-
AT1G17745	27.2	74.8	243	233	55.4	212	1.71	8.73e-07	Up	3.14	4.07e-21	Ortho	-1.49	0.118	-	0.973	0.00959	Ortho	0.498	0.895	-
AT1G17750	3.67	16	8.02	4.51	5.4	13.2	2.37	4.36e-07	Up	1.15	0.0208	Ortho	-2.55	0.00131	Mit	0.567	0.338	-	-0.707	0.584	-
AT1G17830	5.16	38.8	8.84	22.7	16.7	30.9	3.17	3.61e-21	Up	0.777	0.0345	Ortho	-1.38	0.0772	Mit	1.68	2.76e-06	Ortho	-1.85	0.217	-
AT1G17840	114	200	113	102	125	148	1.04	0.00269	Up	-0.0675	0.88	-	-0.955	0.0985	Mit	0.0793	0.888	-	-0.561	0.623	-
AT1G17960	0.372	0.0427	0.0889	0.0996	0.22	0.104	-2.36	0.0233	down	-2.05	0.0677	-	0.322	0.446	-	-0.758	0.566	-	0.322	0.944	-
AT1G18070	182	112	271	277	164	200	-0.453	0.0277	down	0.526	0.00724	Para	0.732	0.072	Mit	-0.2	0.405	-	0.984	0.0636	Mit
AT1G18160	40.1	23.1	51.3	41.7	35.6	34.2	-0.537	0.0278	down	0.295	0.236	-	0.484	0.459	-	-0.219	0.45	-	0.696	0.516	-
AT1G18265	3.94	1.34	0.915	0.728	1.77	1.38	-1.2	0.018	down	-2.18	1.16e-05	Ortho	1	0.0666	Mit	-1.21	0.0244	Ortho	0.71	0.561	-
AT1G18270	35.7	16.4	34	30.5	42.6	21	-0.872	0.0396	down	-0.139	0.781	-	0.909	0.356	-	0.192	0.74	-	0.0605	1	-
AT1G18370	15.6	2.43	15.2	2.26	19	1.55	-2.36	0.000146	down	-0.0891	0.918	-	0.0444	0.993	-	0.227	0.816	-	-0.643	0.631	-
AT1G18460	99	168	0.0171	0.0739	70.4	611	1.03	0.000882	Up	-12.3	2.66e-32	Para	-0.765	0.00194	Mit	-0.54	0.119	-	2.33	0.00124	Mag
AT1G18470	31.4	45.5	0.0171	0.0739	30.1	65.9	0.805	0.000371	Up	-10.7	2.28e-25	Para	-0.525	0.0338	Mit	-0.0999	0.759	-	0.587	0.335	-
AT1G18480	19.2	24.8	16.2	26.1	19.3	20.2	0.63	0.003	Up	-0.294	0.186	-	0.313	0.425	-	-0.0346	0.926	-	-0.26	0.726	-
AT1G18485	19.7	10.4	8.1	4.81	3.86	1.98	-0.675	0.0412	down	-1.34	1.18e-05	Ortho	0.277	0.608	-	-2.41	8.46e-15	Ortho	0.0947	0.99	-
AT1G18620	80.9	7.94	24.5	8.45	46.8	10.8	-3.05	6.6e-13	down	-1.81	3.11e-05	Ortho	1.76	0.0749	Mit	-0.863	0.0813	-	1.16	0.37	-
AT1G18660	76.8	43.9	33.6	33.7	45.2	33.1	-0.566	0.0249	down	-1.25	7.79e-08	Ortho	0.787	0.0263	Mit	-0.826	0.000875	Ortho	0.364	0.768	-
AT1G02860	6.51	10.6	29.6	25.6	14.2	16.8	1.01	0.00118	Up	2.15	8.32e-14	Ortho	-0.818	0.183	-	1.12	0.000348	Ortho	-0.398	0.846	-
AT1G02870	24	13.9	29.6	25.6	19.1	7.45	-0.511	0.0425	down	0.245	0.348	-	0.56	0.18	-	-0.369	0.176	-	-0.473	0.309	-
AT1G18850	20.7	11.4	34.4	15.7	27.5	8.72	-0.602	0.00225	down	0.676	0.000265	Para	-0.239	0.273	-	0.357	0.0907	-	-0.666	0.0921	Mag
AT1G18910	9.82	4.01	17	17.4	22.1	28.8	-1.01	0.0255	down	0.753	0.0951	-	1.18	0.0127	Mit	1.13	0.0137	Para	1.51	0.242	-
AT1G18950	35.3	17.5	19	11.4	39.6	20.4	-0.769	0.0286	down	-0.948	0.00486	Ortho	0.244	0.752	-	0.109	0.833	-	0.0375	1	-
AT1G19025	4.11	1.8	1.93	1.71	2.05	1.9	-0.896	0.0263	down	-1.14	0.00329	Ortho	0.692	0.27	-	-1.03	0.0126	Ortho	0.933	0.281	-
AT1G19100	19.6	8.21	20	13.2	20.1	13.5	-0.99	1.13e-05	down	-0.0327	0.913	-	0.546	0.0202	Mit	-0.0233	0.962	-	0.614	0.342	-
AT1G19180	29.1	442	84	925	17.5	608	4.11	2e-15	Up	1.61	0.0038	Ortho	-0.428	0.779	-	-0.7	0.293	-	1.15	0.862	-
AT1G19300	8.14	44	24.1	162	4.86	72.1	2.68	2.83e-18	Up	1.54	9.28e-07	Ortho	0.406	0.462	-	-0.788	0.0275	Para	1.33	0.109	-
AT1G19320	0.0822	2.58	0.058	0.132	0.045	0.152	4.81	4.36e-10	Up	-0.413	0.766	-	-1.81	0.0271	Mit	-0.856	0.592	-	-1.81	0.00786	Mit
AT1G19340	5.11	1.19	6.95	2.29	14.9	9.48	-1.77	0.00109	down	0.393	0.521	-	0.222	0.715	-	1.51	0.00707	Para	0.773	0.429	-
AT1G19360	26.5	14	76.3	106	24	21.7	-0.644	0.00274	down	1.48	3.12e-14	Para	1.35	0.0117	Mit	-0.181	0.493	-	0.753	0.226	-
AT1G19450	230	426	8.78	15.6	50.8	30.8	1.13	0.00122	Up	-4.74	8.67e-48	Para	-0.105	0.842	-	-2.22	5.75e-11	Para	-1.59	0.000257	Mit
AT1G19520	40.6	13.4	41.4	16.5	51.3	16.6	-1.35	0.000161	down	-0.0357	0.944	-	0.271	0.726	-	0.282	0.538	-	-0.0341	1	-
AT1G19540	1.9	3.93	120	202	5.83	40.8	1.36	0.000213	Up	6	2.6e-72	Ortho	-0.0627	0.953	-	1.64	7.45e-06	Ortho	1.88	0.00878	Mag
AT1G19630	0.947	5.92	3.44	6.94	0.484	1.21	2.85	1.59e-07	Up	1.81	0.00167	Ortho	-0.895	0.224	-	-1.01	0.154	-	-1.39	0.0118	Mit
AT1G19640	13.5	305	56.5	240	4.86	61.3	4.46	7.9e-11	Up	2.07	0.00606	Ortho	-2.35	0.0883	Mit	-1.54	0.0639	-	-0.983	0.802	-
AT1G19650	41.4	180	88.7	180	73.6	123	2.35	2.02e-23	Up	1.04	1.74e-05	Ortho	-1.08	0.0376	Mit	0.763	0.00334	Ortho	-1.37	0.0422	Mit
AT1G19660	92.3	280	39.9	92.6	95	349	1.85	2.76e-08	Up	-1.27	0.000173	Para	-0.389	0.743	-	-0.0131	1	-	0.279	0.85	-
AT1G19670	295	2340	536	1920	109	2630	3.1	5.24e-06	Up	0.849	0.281	-	-1.14	0.151	-	-1.5	0.0599	-	1.6	0.154	-
AT1G19680	25.8	64.3	3.47	2.5	18	57.2	1.58	6.14e-12	Up	-2.95	3.44e-36	Para	-1.54	0.000716	Mit	-0.566	0.0289	Para	0.316	0.789	-
AT1G19770	65.1	27.1	33.5	33.6	40.4	61.8	-0.94	0.00114	down	-0.978	0.000489	Ortho	1.26	0.0461	Mit	-0.683	0.0258	Ortho	1.85	0.00204	Mit
AT1G19860	30.2	40.6	0.928	1.23	88.3	61.6	0.687	0.00734	Up	-5.08	2.78e-76	Para	-0.0553	0.901	-	1.49	8.5e-10	Ortho	-0.928	0.121	-
AT1G02920	9.27	24.9	99.8	165	9.8	18.7	1.62	0.0092	Up	3.35	2.15e-08	Ortho	-0.588	0.721	-	0.00548	1	-	-0.397	0.916	-
AT1G19910	189	280	57.7	60.9	138	162	0.86	0.00122	Up	-1.75	2.02e-12	Para	-0.481	0.232	-	-0.474	0.106	-	-0.335	0.844	-
AT1G19920	229	105	299	152	241	84.5	-0.857	2.84e-05	down	0.327	0.127	-	0.156	0.595	-	0.0137	0.983	-	-0.377	0.29	-
AT1G20050	55.8	74.9	34.6	22.8	43.2	44.7	0.722	0.00261	Up	-0.728	0.00186	Para	-0.986	0.00259	Mit	-0.393	0.141	-	-0.381	0.546	-
AT1G20100	68	121	76.6	129	93.7	136	1.11	4.2e-06	Up	0.118	0.684	-	-0.0787	0.936	-	0.414	0.132	-	-0.288	0.839	-
AT1G20270	16.9	35.3	13.8	38.5	13.8	54	1.34	5.68e-06	Up	-0.326	0.323	-	0.387	0.57	-	-0.327	0.373	-	0.882	0.145	-
AT1G20300	12.7	5.26	12.9	2.76	12.4	4.84	-0.994	0.018	down	-0.0476	0.933	-	-0.737	0.0707	Mag	-0.0876	0.897	-	-0.0324	1	-
AT1G20350	1.06	2.18	0.148	0.224	0.0907	0.0731	1.29	0.0214	Up	-2.87	1.68e-05	Para	-0.263	0.709	-	-3.64	3.22e-06	Para	-0.585	0.662	-
AT1G20470	11.7	1.98	13.2	12.6	7.44	2.86	-2.26	7.09e-06	down	0.0864	0.898	-	2.03	0.000115	Mit	-0.72	0.228	-	1	0.413	-
AT1G20570	1.86	0.447	15.8	9.25	26.2	13.3	-1.74	1.42e-05	down	3.02	2.01e-21	Para	0.533	0.368	-	3.76	7.02e-32	Para	0.328	0.735	-
AT1G02960	16.3	9.34	20.9	14.3	13.6	10.1	-0.536	0.0319	down	0.297	0.24	-	0.188	0.794	-	-0.31	0.267	-	0.35	0.834	-
AT1G20640	38.2	15.1	17.6	12.7	31.3	12.2	-1.08	0.0114	down	-1.19	0.00438	Ortho	0.831	0.0509	Mit	-0.352	0.508	-	0.0021	1	-
AT1G20830	30	13.1	64	38.6	54.9	43.9	-0.947	2.1e-05	down	1.03	1.19e-06	Para	0.403	0.368	-	0.814	0.000282	Para	0.812	0.133	-
AT1G20840	33.3	6.42	58.6	35.6	44.1	11.6	-2.06	1.05e-09	down	0.805	0.0215	Para	1.43	0.036	Mit	0.392	0.347	-	0.296	0.909	-
AT1G20880	8.93	12.3	12.6	21.1	4.69	10.4	0.714	0.000487	Up	0.416	0.0446	Ortho	0.326	0.666	-	-0.997	2.18e-06	Para	0.562	0.577	-
AT1G20910	21	10.5	27.9	16.9	25.8	19.1	-0.726	0.000149	down	0.36	0.0606	-	0.244	0.493	-	0.247	0.26	-	0.519	0.351	-
AT1G20950	111	44	115	80.3	145	67.8	-1.08	1.33e-07	down	-0.00862	0.979	-	0.805	0.00787	Mit	0.34	0.148	-	0.232	0.471	-
AT1G20960	153	53.4	162	95.9	160	56	-1.26	0.00936	down	0.0187	0.981	-	0.75	0.486	-	0.014	1	-	0.00252	1	-
AT1G20970	59.3	17.7	52.3	64	29.3	18.7	-1.48	0.0112	down	-0.245	0.729	-	1.97	0.183	-	-1.09	0.0946	-	1.07	0.772	-
AT1G21060	26.6	11	10.4	8.93	44.5	21.3	-1.01	0.000119	down	-1.41	1.78e-08	Ortho	0.989	0.012	Mit	0.694	0.0112	Para	0.195	0.889	-
AT1G21065	177	207	10.4	8.93	116	124	0.489	0.0463	Up	-4.16	2.97e-80	Para	-0.459	0.163	-	-0.659	0.00688	Para	-0.123	0.953	-
AT1G03000	37.3	16.2	35.9	23.8	41.4	23.6	-0.931	0.000612	down	-0.117	0.718	-	0.548	0.257	-	0.0932	0.819	-	0.357	0.729	-
AT1G21190	24.7	35.1	17.2	14.2	14	17.2	0.794	0.00633	Up	-0.576	0.0492	Para	-0.747	0.0395	Mit	-0.847	0.00457	Para	-0.225	0.876	-
AT1G21380	48.7	84.9	56.7	103	36.9	67.5	1.05	0.011	Up	0.176	0.718	-	0.0625	0.928	-	-0.449	0.359	-	0.07	1	-
AT1G21410	21.2	129	37.6	273	65.8	490	2.87	6.16e-31	Up	0.791	0.00274	Ortho	0.283	0.775	-	1.59	8.31e-10	Ortho	0.329	0.829	-
AT1G03030	16.9	25.3	39.8	36.8	25.5	21.9	0.866	0.000917	Up	1.18	1.94e-06	Ortho	-0.663	0.107	-	0.55	0.0508	-	-0.749	0.473	-
AT1G21510	0.852	0.172	1.69	0.463	1.33	0.591	-1.93	0.00834	down	0.915	0.204	-	0.263	0.519	-	0.569	0.509	-	0.637	0.471	-
AT1G21550	5.76	23.6	17.5	93.5	7.01	70.7	2.21	5.53e-05	Up	1.53	0.00669	Ortho	0.474	0.753	-	0.215	0.801	-	1.29	0.33	-
AT1G03040	43.4	47	34.1	32.9	33	32.6	0.406	0.0247	Up	-0.389	0.0265	Para	-0.18	0.574	-	-0.425	0.0217	Para	-0.117	0.899	-
AT1G21660	64.4	87.3	58.5	97.4	22.2	30.7	0.687	0.00141	Up	-0.189	0.426	-	0.303	0.408	-	-1.59	9.65e-15	Para	0.0249	1	-
AT1G21670	15	41.8	32.6	83.2	12.3	13.5	1.72	1.36e-09	Up	1.05	0.000256	Ortho	-0.0873	0.949	-	-0.362	0.306	-	-1.29	0.0589	Mit
AT1G21690	21.4	12.3	24.7	19.5	12.6	9.05	-0.527	0.0499	down	0.152	0.608	-	0.435	0.252	-	-0.816	0.00193	Ortho	0.331	0.803	-
AT1G21730	15.6	3.19	26	8.55	25	4.4	-2.02	3.5e-06	down	0.683	0.141	-	0.501	0.564	-	0.636	0.213	-	-0.365	0.85	-
AT1G21740	8.94	3.99	9.74	4.81	16.1	3.48	-0.873	0.0208	down	0.103	0.821	-	0.0332	0.976	-	0.834	0.0319	Para	-0.939	0.168	-
AT1G21790	13.2	306	7.04	133	6.87	144	4.75	1.54e-57	Up	-0.951	0.00345	Para	-0.335	0.832	-	-0.989	0.00375	Para	-0.227	0.989	-
AT1G21810	5.04	1.79	7.64	5.69	6.64	2.53	-1.21	0.00231	down	0.55	0.176	-	0.852	0.225	-	0.344	0.476	-	0.184	0.844	-
AT1G21880	30.4	9.47	19.5	11	27.4	8.08	-1.4	1.03e-06	down	-0.69	0.0187	Ortho	0.83	0.0364	Mit	-0.179	0.646	-	-0.078	0.974	-
AT1G21910	12.3	2.22	3.83	2.02	1.42	0.67	-1.97	0.00436	down	-1.65	0.0223	Ortho	1.18	0.102	-	-3	3.44e-05	Ortho	1.41	0.242	-
AT1G21920	49.5	17.8	28.1	23.3	8.39	4.35	-1.18	7.42e-05	down	-0.879	0.00291	Ortho	1.18	0.0289	Mit	-2.61	1.26e-19	Ortho	0.593	0.591	-
AT1G21980	45.5	168	96.8	165	64.1	34.6	2.12	1.19e-12	Up	1.05	0.000627	Ortho	-1.1	0.122	-	0.46	0.201	-	-2.72	0.000518	Mit
AT1G22040	16.6	24	23	28.2	29.4	55.2	0.797	0.000723	Up	0.413	0.088	-	-0.226	0.596	-	0.766	0.00141	Ortho	0.386	0.644	-
AT1G03070	0.633	3.84	6.13	19.9	0.279	1.36	2.78	9.32e-13	Up	3.18	1.84e-16	Ortho	0.127	0.896	-	-1.25	0.0224	Para	-0.271	0.916	-
AT1G22160	13.9	51.3	3.55	6.05	20.5	44.7	2.13	2.01e-08	Up	-2.04	1.13e-07	Para	-1.14	0.377	-	0.499	0.286	-	-0.687	0.577	-
AT1G22170	10.1	14.4	82.9	57.2	13.3	11.8	0.797	0.0187	Up	3	6.34e-23	Ortho	-0.967	0.0513	Mit	0.364	0.36	-	-0.599	0.383	-
AT1G22190	28.4	72.1	26.5	80.6	33.6	93.1	1.65	4.03e-05	Up	-0.0984	0.851	-	0.265	0.849	-	0.257	0.641	-	0.143	0.976	-
AT1G22200	45.3	49.5	45.7	52.6	40.6	51.6	0.417	0.0126	Up	-0.0194	0.93	-	0.0684	0.838	-	-0.188	0.332	-	0.197	0.61	-
AT1G22280	23.1	35.4	32.8	43.1	20.9	29.4	0.9	0.000408	Up	0.471	0.071	-	-0.237	0.725	-	-0.173	0.605	-	-0.161	0.888	-
AT1G03090	19	27.9	12.3	46	24.4	91.7	0.818	0.00499	Up	-0.664	0.0225	Para	1.26	0.176	-	0.312	0.367	-	1.34	0.459	-
AT1G22480	0.0244	0.482	3.07	6.79	0.314	6.7	3.9	1.94e-05	Up	7.1	3.53e-09	Ortho	0.678	0.284	-	3.89	0.00377	Ortho	2.05	0.166	-
AT1G22530	63.2	4.34	30.7	17.6	38.7	6.89	-3.56	4.37e-25	down	-1.08	0.00272	Ortho	2.77	7.66e-05	Mit	-0.736	0.0637	-	1.22	0.14	-
AT1G22600	1.08	0.335	0.172	0.236	0.21	0.0939	-1.35	0.0385	down	-2.68	9.95e-05	Ortho	0.848	0.177	-	-2.42	0.000686	Ortho	0.848	0.508	-
AT1G22620	21.1	8.5	46.2	38.8	38.1	26.4	-1.06	0.00705	down	1.08	0.00469	Para	1.01	0.322	-	0.805	0.0538	-	0.733	0.772	-
AT1G22640	15.1	116	8.88	30.5	16.4	70.4	3.21	1.94e-41	Up	-0.827	0.0013	Para	-1.21	0.0181	Mit	0.0812	0.838	-	-0.829	0.346	-
AT1G22650	16.3	4.02	15.5	12.2	27	10.8	-1.68	0.000219	down	-0.12	0.835	-	1.47	0.00169	Mit	0.696	0.184	-	0.555	0.707	-
AT1G22750	65.5	107	53.4	71.1	58.2	78.9	0.982	7.3e-05	Up	-0.348	0.188	-	-0.295	0.3	-	-0.214	0.496	-	-0.267	0.817	-
AT1G22850	241	310	181	187	280	339	0.624	0.00358	Up	-0.476	0.0249	Para	-0.32	0.246	-	0.157	0.565	-	-0.0896	0.946	-
AT1G02050	4.22	2.08	1.9	0.751	2.94	1.88	-0.753	0.041	down	-1.21	0.000568	Ortho	-0.0406	0.973	-	-0.56	0.162	-	0.322	0.772	-
AT1G22985	2.68	7.48	2.54	3.99	2.59	5.55	1.73	9.46e-08	Up	-0.149	0.719	-	-0.553	0.462	-	-0.104	0.845	-	-0.244	0.941	-
AT1G23020	12.7	6.2	3.57	2.07	141	56.1	-0.743	0.0437	down	-1.88	3.59e-08	Ortho	0.427	0.635	-	3.42	2.38e-25	Para	-0.416	0.816	-
AT1G23030	60.2	7.93	25	12.2	48.4	8.26	-2.62	4.91e-22	down	-1.3	2.36e-06	Ortho	1.79	3.82e-07	Mit	-0.324	0.343	-	0.32	0.84	-
AT1G23040	3.3	10.2	8.26	20.4	7.31	13.7	1.86	1.25e-10	Up	1.25	1.82e-05	Ortho	-0.172	0.887	-	1.07	0.000539	Ortho	-0.558	0.874	-
AT1G23080	85.4	23.3	20.5	9.03	96	23.4	-1.51	0.0281	down	-2.11	0.00216	Ortho	0.762	0.352	-	0.117	0.924	-	-0.155	0.954	-
AT1G23090	29.6	13	74.5	80.5	55.4	45.9	-0.912	0.000244	down	1.29	3.34e-08	Para	1.25	0.00705	Mit	0.854	0.000644	Para	0.862	0.427	-
AT1G03190	12	7.22	77.3	55	15.2	12.1	-0.468	0.0487	down	2.63	5.08e-39	Para	0.18	0.703	-	0.295	0.253	-	0.384	0.707	-
AT1G23330	16.8	52.9	29.5	73.3	38.2	217	1.9	4.6e-14	Up	0.774	0.00316	Ortho	-0.335	0.459	-	1.12	2.36e-05	Ortho	0.855	0.38	-
AT1G23340	6.04	2.26	13.2	3.28	6.86	6.52	-1.09	0.00938	down	1.11	0.00589	Para	-0.639	0.146	-	0.156	0.797	-	1.01	0.0887	Mit
AT1G23390	124	17.4	60	19	6.09	2.06	-2.5	5.11e-11	down	-1.11	0.00527	Ortho	1.12	0.12	-	-4.38	1.31e-30	Ortho	1.7	0.05	Mit
AT1G03250	34	43.9	36.1	39.5	26.7	27.8	0.63	0.000274	Up	0.0296	0.897	-	-0.226	0.265	-	-0.403	0.0305	Para	-0.306	0.551	-
AT1G23710	9.34	19.9	7.93	13.7	4.34	20	1.38	0.00205	Up	-0.25	0.64	-	-0.305	0.843	-	-1.11	0.0233	Para	0.983	0.714	-
AT1G23860	23.7	29.4	16	21.8	13.2	19.2	0.599	0.00703	Up	-0.609	0.00501	Para	0.132	0.751	-	-0.882	6.33e-05	Para	0.178	0.78	-
AT1G23880	8.59	4.62	10.5	9.63	1.12	1.86	-0.633	0.0305	down	0.247	0.421	-	0.695	0.0371	Mit	-3	5e-24	Ortho	1.41	0.0301	Mit
AT1G03290	22.8	47.8	88.7	82.2	47.4	78	1.33	1.73e-08	Up	1.9	4.24e-17	Ortho	-1.15	0.135	-	0.998	3.98e-05	Ortho	-0.329	0.693	-
AT1G24120	45.9	20.2	18.8	13.8	67.2	50.1	-0.92	3.58e-06	down	-1.35	1.15e-12	Ortho	0.73	0.0793	Mit	0.503	0.0174	Para	0.737	0.103	-
AT1G24190	41.5	15.3	38.4	26.5	28.7	11.3	-1.19	0.0139	down	-0.186	0.748	-	0.864	0.414	-	-0.603	0.284	-	0.132	1	-
AT1G27120	39.2	15.3	9.1	8.36	16.6	6.4	-1.08	1.78e-05	down	-2.17	2.2e-19	Ortho	1.21	0.00165	Mit	-1.3	2.4e-07	Ortho	0.0641	0.98	-
AT1G27100	66.5	19.3	39.6	34.1	26.3	32.8	-1.47	8.63e-07	down	-0.78	0.0104	Ortho	1.54	0.00898	Mit	-1.36	7.83e-06	Ortho	2.06	0.0189	Mit
AT1G26960	7.23	1.85	6.87	6.95	5.92	6.31	-1.64	1.01e-05	down	-0.118	0.796	-	1.46	0.000959	Mit	-0.323	0.487	-	1.51	0.000397	Mit
AT1G26945	23.8	8.76	10.8	5.43	7.36	7.24	-1.12	0.00968	down	-1.21	0.00476	Ortho	0.542	0.331	-	-1.73	6.85e-05	Ortho	1.4	0.00834	Mit
AT1G26810	7.74	2.74	9	4.64	8.95	4.72	-1.22	0.00133	down	0.18	0.684	-	0.36	0.612	-	0.172	0.746	-	0.424	0.739	-
AT1G03360	17.4	8.09	15	7.43	20.8	10.1	-0.835	0.00026	down	-0.268	0.27	-	0.0248	0.97	-	0.213	0.444	-	-0.00314	1	-
AT1G26770	52	1430	150	380	84.5	92.5	4.93	8.78e-32	Up	1.49	0.000903	Ortho	-3.42	0.0208	Mit	0.642	0.226	-	-4.62	1.56e-05	Mit
AT1G26580	65.3	81.4	0.0393	0.0175	26.9	37.8	0.597	0.00151	Up	-10.7	4e-46	Para	-0.316	0.221	-	-1.32	2.18e-13	Para	0.175	0.88	-
AT1G26560	89.6	142	0.0393	0.0175	10.5	12.8	0.907	0.00986	Up	-11.2	1.4e-44	Para	-0.66	0.132	-	-3.12	3.11e-21	Para	-0.407	0.822	-
AT1G26540	4.32	0.25	8.58	2.25	13.4	2.47	-3.75	3.07e-12	down	0.924	0.0662	-	1.02	0.284	-	1.58	0.00173	Para	0.409	0.834	-
AT1G26520	11.9	4.83	14.9	6.82	32.6	26.4	-1.04	8.79e-08	down	0.268	0.182	-	0.2	0.605	-	1.4	6.95e-15	Para	0.868	0.0969	Mit
AT1G03440	35.7	7.05	28.9	3.82	50.5	19.9	-2.05	6.48e-12	down	-0.379	0.253	-	-0.501	0.372	-	0.441	0.215	-	0.858	0.113	-
AT1G26260	5.52	2.82	2.79	1.81	4.5	2.45	-0.68	0.03	down	-1.04	0.000495	Ortho	0.214	0.727	-	-0.351	0.325	-	0.0387	1	-
AT1G03457	9.62	1.26	6.45	2.92	4.77	1.65	-2.62	6.03e-12	down	-0.626	0.118	-	1.26	0.0454	Mit	-1.05	0.00958	Ortho	1.19	0.0303	Mit
AT1G26190	19.4	7.79	10.1	8.31	18.4	12.6	-1.07	5.59e-06	down	-1.01	1.01e-05	Ortho	0.939	0.053	Mit	-0.136	0.67	-	0.716	0.238	-
AT1G26170	32.3	17.6	2.86	1.88	37.9	26	-0.628	0.0357	down	-3.57	8.47e-38	Ortho	0.398	0.573	-	0.178	0.641	-	0.325	0.819	-
AT1G26120	19.9	28.3	96.6	190	20	25.9	0.782	3.85e-06	Up	2.22	1.53e-45	Ortho	0.473	0.239	-	-0.0349	0.904	-	-0.146	0.882	-
AT1G03470	5.61	2.13	4.35	2.82	3.83	2.05	-1.09	0.00272	down	-0.404	0.292	-	0.63	0.0964	Mit	-0.586	0.145	-	0.453	0.543	-
AT1G25530	2.26	3.23	17.6	14.3	13.2	16.7	0.827	0.0231	Up	2.98	1.93e-20	Ortho	-0.685	0.33	-	2.54	1.77e-14	Ortho	-0.0702	1	-
AT1G25440	450	119	310	36	598	104	-1.59	0.00466	down	-0.602	0.331	-	-1.16	0.0414	Mag	0.353	0.642	-	-0.599	0.277	-
AT1G25350	85.6	40.9	65.9	78.3	83.1	53.3	-0.822	0.00829	down	-0.436	0.175	-	1.29	0.0195	Mit	-0.1	0.83	-	0.412	0.741	-
AT1G02010	15.7	8.44	5.68	3.56	33.2	21	-0.639	0.0398	down	-1.54	8.1e-08	Ortho	0.272	0.715	-	1.02	0.000634	Para	0.229	0.885	-
AT1G24575	9.15	29	71.4	133	6.47	23.1	1.91	1.98e-05	Up	2.94	1.4e-11	Ortho	-0.66	0.649	-	-0.551	0.319	-	0.129	1	-
AT1G24510	184	90.6	214	183	213	198	-0.749	3.86e-10	down	0.173	0.184	-	0.782	0.0157	Mit	0.173	0.222	-	0.905	0.00845	Mit
AT1G24470	2.84	11.3	3.04	2.37	5.06	8.17	2.23	6.24e-08	Up	0.0645	0.913	-	-1.81	0.0248	Mit	0.788	0.104	-	-0.99	0.311	-
AT1G24310	26	13.4	28.4	16.3	22	9.56	-0.678	0.00258	down	0.0906	0.733	-	0.169	0.656	-	-0.275	0.292	-	-0.209	0.716	-
AT1G03610	31.4	40.7	22.7	58.7	12.2	29.9	0.661	0.0251	Up	-0.528	0.0718	-	0.959	0.129	-	-1.41	6.84e-07	Para	0.87	0.254	-
AT1G24300	39.6	15.5	20.6	16.5	53.6	31.4	-1.11	0.0165	down	-1.01	0.0297	Ortho	1.05	0.249	-	0.365	0.53	-	0.569	0.794	-
AT1G24290	5.02	2.27	24.7	13.4	8.16	3.35	-0.88	0.0106	down	2.24	1.33e-13	Para	-0.0368	0.978	-	0.66	0.0636	-	-0.262	0.845	-
AT1G27300	13.8	23.5	26.3	52.8	5.24	20.8	1.06	8.1e-07	Up	0.896	2.42e-05	Ortho	0.248	0.747	-	-1.41	2.14e-10	Para	1.14	0.192	-
AT1G27385	40.4	60.9	24.4	21.9	41.6	60.1	0.865	0.000807	Up	-0.781	0.00214	Para	-0.722	0.0941	Mit	-0.00678	1	-	-0.0545	1	-
AT1G27400	225	115	147	88.6	183	86.7	-0.691	0.00155	down	-0.664	0.00179	Ortho	0.236	0.44	-	-0.341	0.164	-	-0.112	0.896	-
AT1G27430	48.4	18.6	22	17.1	58.9	28.8	-1.13	0.0152	down	-1.19	0.00951	Ortho	0.962	0.259	-	0.223	0.731	-	0.293	0.937	-
AT1G27440	7.88	3.26	20	16.5	20.8	15.2	-1.01	3.97e-06	down	1.28	6.23e-11	Para	0.762	0.0649	Mit	1.35	1.36e-11	Para	0.621	0.169	-
AT1G27500	9.44	3.52	9.36	6.86	10.4	4.68	-1.15	0.00046	down	-0.0819	0.841	-	0.855	0.162	-	0.0805	0.878	-	0.254	0.899	-
AT1G27520	32.2	19.1	45.9	29.8	19.3	14.8	-0.489	0.0174	down	0.442	0.0258	Para	0.139	0.839	-	-0.782	8.87e-05	Ortho	0.371	0.686	-
AT1G27630	12.5	26.5	31.9	41.7	18.1	28.7	1.35	8.47e-12	Up	1.3	2.17e-11	Ortho	-0.629	0.217	-	0.494	0.0258	Ortho	-0.385	0.847	-
AT1G27660	9.43	4.75	8.55	2.37	8.48	1.74	-0.68	0.0468	down	-0.179	0.64	-	-0.829	0.0859	Mag	-0.183	0.68	-	-0.829	0.213	-
AT1G27700	19.7	24.4	28.9	43.8	17.8	32.9	0.578	0.0373	Up	0.509	0.0612	-	0.276	0.373	-	-0.198	0.567	-	0.539	0.35	-
AT1G27730	12.1	116	3.95	3.53	2.91	169	3.57	6.84e-18	Up	-1.55	0.000465	Para	-3.22	0.00135	Mit	-1.97	1.45e-05	Para	2.26	0.572	-
AT1G27760	88.2	383	55.2	89.5	71.1	143	2.35	1.92e-25	Up	-0.74	0.00186	Para	-1.42	0.00788	Mit	-0.373	0.175	-	-1.11	0.000884	Mit
AT1G27770	67.2	25.7	74.3	110	36.4	26.8	-1.08	0.0054	down	0.136	0.772	-	1.9	0.0117	Mit	-0.897	0.029	Ortho	0.913	0.501	-
AT1G27840	20	23.9	16.1	24.1	17.3	20.8	0.537	0.00574	Up	-0.362	0.0655	-	0.319	0.494	-	-0.245	0.276	-	0.00158	1	-
AT1G27880	7.34	2	2.78	0.901	22.9	8.47	-1.58	0.000282	down	-1.47	0.000615	Ortho	0.344	0.572	-	1.6	0.000233	Para	-0.0316	1	-
AT1G28050	5.67	31.8	12.3	34	17.1	41	2.77	1.28e-37	Up	1.09	1.44e-06	Ortho	-0.877	0.324	-	1.58	2.21e-12	Ortho	-1.05	0.277	-
AT1G28060	27.8	10.9	40.5	33.1	29.5	13.3	-1.1	0.0231	down	0.481	0.357	-	0.995	0.407	-	0.0284	0.987	-	0.205	0.984	-
AT1G28090	25.5	14.1	23.1	15.1	21.1	16.9	-0.593	0.00334	down	-0.193	0.374	-	0.23	0.509	-	-0.324	0.145	-	0.481	0.547	-
AT1G28110	26.1	9.3	4.74	1.83	20.2	13.6	-1.19	5.35e-05	down	-2.5	9.88e-19	Ortho	0.508	0.232	-	-0.403	0.242	-	0.912	0.0257	Mit
AT1G28120	37	52.7	23.9	28.4	31	44.5	0.79	0.000111	Up	-0.684	0.0007	Para	-0.274	0.438	-	-0.297	0.21	-	-0.0037	1	-
AT1G28140	110	144	133	119	162	189	0.662	0.012	Up	0.219	0.445	-	-0.544	0.158	-	0.509	0.0694	-	-0.175	0.909	-
AT1G28290	51.9	11.7	57.6	30.9	62.8	21.7	-1.77	0.000527	down	0.146	0.823	-	1.2	0.157	-	0.299	0.674	-	0.591	0.657	-
AT1G28330	5.26	9.28	5.4	76.4	2.82	103	1.16	0.0204	Up	0.0377	0.96	-	2.86	0.415	-	-0.861	0.124	-	3.98	0.66	-
AT1G28400	45.9	11.5	59.4	15.3	42.1	9.44	-1.68	0.00174	down	0.337	0.594	-	0.00654	1	-	-0.185	0.822	-	-0.166	0.975	-
AT1G28420	45.9	15.4	66.2	52.9	61.7	27	-1.33	0.0131	down	0.463	0.438	-	1.19	0.327	-	0.356	0.615	-	0.34	0.96	-
AT1G28430	0.0423	0	0.419	0.84	0.0351	0.0208	-2.99	0.0419	down	3.34	0.0336	Para	0.485	0.566	-	-0.362	0.904	-	0	NaN	-
AT1G28440	92	20.4	87.4	32.4	95.4	42.4	-1.89	2.67e-10	down	-0.122	0.746	-	0.701	0.226	-	0.00537	1	-	0.959	0.0709	Mit
AT1G28490	25.8	33.7	21.7	31.7	19.2	25.6	0.661	2.26e-05	Up	-0.303	0.0613	-	0.162	0.617	-	-0.475	0.00398	Para	0.0376	0.984	-
AT1G28520	33.5	61	71.5	111	38.9	63.6	1.14	1.63e-10	Up	1.04	3.39e-09	Ortho	-0.21	0.669	-	0.165	0.477	-	-0.162	0.971	-
AT1G28530	19.7	9.67	72.4	113	10.5	6.92	-0.756	0.00163	down	1.82	6.35e-17	Para	1.61	0.000156	Mit	-0.953	6.2e-05	Ortho	0.487	0.0989	Mit
AT1G28540	9.79	15.4	8.05	14.7	8.95	14.7	0.952	0.000168	Up	-0.317	0.249	-	0.234	0.598	-	-0.15	0.667	-	0.0236	1	-
AT1G03770	4.09	2.05	19.4	7.93	5.33	2.8	-0.714	0.0444	down	2.2	5.48e-13	Para	-0.451	0.518	-	0.357	0.37	-	-0.0566	1	-
AT1G03780	12.9	2.93	20.3	8.25	17.2	2	-1.84	0.000122	down	0.61	0.24	-	0.542	0.419	-	0.366	0.559	-	-0.824	0.175	-
AT1G29220	23	26	28	28.7	24	22.2	0.448	0.000343	Up	0.231	0.0696	-	-0.161	0.564	-	0.0214	0.922	-	-0.303	0.567	-
AT1G29290	0.409	1.85	0.914	5.94	0.0723	1.45	2.28	0.00222	Up	1.11	0.189	-	0.807	0.472	-	-2.54	0.0154	Para	0.322	0.897	-
AT1G29300	5.84	8.66	42.7	40.2	6.61	15	0.846	0.03	Up	2.81	1.34e-15	Ortho	-0.607	0.133	-	0.153	0.784	-	0.538	0.758	-
AT1G29340	56.9	142	66.2	200	46.8	117	1.58	1.26e-06	Up	0.182	0.646	-	0.276	0.699	-	-0.315	0.449	-	-0.00315	1	-
AT1G03840	1.07	0.415	4.34	2.43	1.83	1.63	-1.04	0.0257	down	1.99	9.03e-08	Para	0.415	0.375	-	0.77	0.0822	-	1	0.0991	Mit
AT1G29470	237	96.2	224	182	212	121	-1.06	0.0013	down	-0.118	0.768	-	0.995	0.0714	Mit	-0.199	0.65	-	0.491	0.598	-
AT1G29530	45.8	19.4	14.9	11.5	49.3	18.1	-0.965	0.000478	down	-1.69	1.05e-10	Ortho	0.833	0.0158	Mit	0.0496	0.917	-	-0.207	0.495	-
AT1G29630	7.88	1.63	4.04	1.36	6.19	1.05	-1.98	5.58e-05	down	-1.01	0.0466	Ortho	0.626	0.392	-	-0.401	0.527	-	-0.00998	1	-
AT1G29660	437	36.1	288	8.07	403	30.5	-3.19	1.32e-07	down	-0.661	0.351	-	-1.41	0.239	-	-0.155	0.882	-	-0.129	0.936	-
AT1G29700	113	148	159	157	109	127	0.661	0.0134	Up	0.447	0.0956	-	-0.413	0.216	-	-0.108	0.776	-	-0.168	0.763	-
AT1G29790	27.2	12.9	35.3	17.5	25.1	11.4	-0.798	1.36e-05	down	0.337	0.0713	-	0.0655	0.878	-	-0.156	0.499	-	-0.0306	1	-
AT1G29800	13.7	20.3	25.9	30.8	14.7	22.3	0.842	1.51e-08	Up	0.868	1.6e-09	Ortho	-0.335	0.229	-	0.0483	0.839	-	0.0183	1	-
AT1G29820	11.5	7.43	24.1	22.1	21.2	17.4	-0.344	0.0404	down	1.03	5.53e-13	Para	0.394	0.256	-	0.847	1.29e-08	Para	0.229	0.875	-
AT1G29850	67.3	71.7	69.7	62.9	39.2	41.3	0.368	0.0102	Up	0.00104	0.995	-	-0.243	0.406	-	-0.821	1.73e-09	Para	-0.0258	1	-
AT1G29900	169	42.6	75.1	24.6	125	41.7	-1.74	8.73e-06	down	-1.23	0.00185	Ortho	0.401	0.623	-	-0.491	0.302	-	0.403	0.758	-
AT1G03870	93.4	2.68	27.4	2.84	27.2	1.65	-4.49	1.26e-08	down	-1.82	0.042	Ortho	1.82	0.0265	Mit	-1.79	0.062	-	1.14	0.317	-
AT1G30040	6.27	14.7	1.63	6.1	4.75	36.4	1.5	0.000696	Up	-1.98	9.73e-06	Para	0.278	0.559	-	-0.401	0.481	-	1.57	0.00517	Mag
AT1G30090	24.7	28.4	12.9	16.4	19.2	28.9	0.48	0.0254	Up	-0.99	7.52e-07	Para	0.157	0.523	-	-0.4	0.0801	-	0.389	0.614	-
AT1G30100	0.372	1.71	0.978	6.24	1.62	2.41	2.39	4.26e-05	Up	1.36	0.0325	Ortho	0.447	0.315	-	2.11	0.000865	Ortho	-0.974	0.59	-
AT1G30110	5.49	2.56	8.91	10.6	15.1	10.1	-0.802	0.0216	down	0.669	0.0457	Para	1.11	0.00485	Mit	1.43	1.21e-05	Para	0.306	0.808	-
AT1G30120	188	302	201	232	176	251	0.942	3.86e-05	Up	0.0447	0.881	-	-0.472	0.116	-	-0.141	0.65	-	-0.171	0.783	-
AT1G01960	116	54.2	107	80.8	144	95.6	-0.834	0.00295	down	-0.166	0.606	-	0.688	0.221	-	0.268	0.432	-	0.511	0.56	-
AT1G30240	16.9	5.89	6.65	1.37	23.6	9.42	-1.27	0.000408	down	-1.4	6.13e-05	Ortho	-0.342	0.552	-	0.422	0.322	-	0.158	0.94	-
AT1G30280	16.4	4.64	2.04	3.81	11.8	3.77	-1.47	0.00323	down	-3.01	4.84e-10	Ortho	2.25	0.00683	Mit	-0.478	0.44	-	0.0825	0.995	-
AT1G30300	9.31	21.8	2.56	3.96	8.06	15.2	1.5	1.75e-10	Up	-1.91	8.36e-15	Para	-0.71	0.0974	Mit	-0.237	0.443	-	-0.298	0.738	-
AT1G30320	10.1	53.6	13.4	54.8	6.13	22.1	2.6	1.02e-09	Up	0.384	0.446	-	-0.341	0.776	-	-0.772	0.129	-	-0.65	0.806	-
AT1G30330	65.5	26.8	49.4	31	57.5	30.9	-0.983	0.00378	down	-0.441	0.217	-	0.621	0.415	-	-0.213	0.634	-	0.391	0.69	-
AT1G30400	161	51.3	81.3	51.7	71.2	20.6	-1.4	0.000433	down	-1.04	0.00933	Ortho	0.985	0.204	-	-1.24	0.00281	Ortho	-0.121	1	-
AT1G30440	74.3	13.5	51.6	14.6	60.4	26.1	-2.17	6.05e-13	down	-0.578	0.0739	-	0.641	0.173	-	-0.344	0.364	-	1.22	0.0832	Mit
AT1G30480	17.8	18.7	16	16.5	20.8	16.6	0.343	0.034	Up	-0.205	0.216	-	-0.0118	0.993	-	0.181	0.324	-	-0.405	0.185	-
AT1G30490	39.1	16.1	71.6	20.8	42	16.5	-1.01	0.00246	down	0.815	0.014	Para	-0.491	0.437	-	0.0556	0.924	-	-0.0421	1	-
AT1G30500	7.94	15	6.43	3.8	14.9	20.2	1.18	0.00556	Up	-0.366	0.444	-	-1.49	0.135	-	0.841	0.071	-	-0.404	0.976	-
AT1G30540	12.6	13.4	12.6	12.2	13.7	13.7	0.366	0.0195	Up	-0.0451	0.811	-	-0.106	0.773	-	0.0759	0.72	-	-0.0762	0.987	-
AT1G30570	23.2	9.19	225	201	31.9	14.2	-1.05	6.63e-12	down	3.24	3.07e-121	Para	1.11	0.000347	Mit	0.426	0.00784	Para	0.164	0.843	-
AT1G30600	15.9	4.23	13.2	8.46	18	7	-1.63	7.33e-05	down	-0.315	0.503	-	1.21	0.043	Mit	0.122	0.85	-	0.499	0.661	-
AT1G30630	114	162	28.5	44.7	90.7	126	0.8	0.000167	Up	-2.03	1.65e-24	Para	0.121	0.742	-	-0.354	0.139	-	-0.0444	0.987	-
AT1G30755	4.87	9.04	0.472	0.702	2.54	3.49	1.15	0.00664	Up	-3.41	2.53e-14	Para	-0.313	0.685	-	-0.982	0.0333	Para	-0.251	0.987	-
AT1G30840	2.35	0.0568	0.451	0.234	1.24	0.333	-4.61	1.83e-08	down	-2.44	0.00119	Ortho	1.38	0.00805	Mit	-0.95	0.276	-	0.379	0.49	-
AT1G31010	8.69	4.38	12.2	6.7	6.14	2.95	-0.719	0.015	down	0.436	0.14	-	0.0819	0.864	-	-0.549	0.0816	-	-0.00237	1	-
AT1G01950	32.6	10.1	41	20.4	36.2	9.19	-1.42	8.35e-06	down	0.276	0.445	-	0.632	0.272	-	0.102	0.838	-	-0.245	0.838	-
AT1G31070	37.2	18.8	44.3	36.2	11.9	6.18	-0.706	0.00483	down	0.219	0.421	-	0.665	0.0745	Mit	-1.68	1.98e-12	Ortho	0.0605	1	-
AT1G04000	11.4	16.4	4.86	8.31	6.45	8.26	0.785	0.0152	Up	-1.29	3.2e-05	Para	0.178	0.796	-	-0.865	0.00997	Para	-0.183	0.862	-
AT1G31770	7.07	1.4	9.96	5.15	6.04	0.84	-1.96	0.00117	down	0.451	0.518	-	0.862	0.338	-	-0.232	0.801	-	-0.129	0.984	-
AT1G31812	313	449	170	174	277	303	0.805	0.00625	Up	-0.938	0.000931	Para	-0.487	0.293	-	-0.217	0.56	-	-0.388	0.808	-
AT1G04020	17.5	6.11	15.5	7.07	19.7	4.54	-1.26	0.0146	down	-0.239	0.695	-	0.393	0.595	-	0.108	0.898	-	-0.562	0.472	-
AT1G31920	24.1	5.7	48.7	39.5	43.2	11.1	-1.82	3.34e-07	down	0.944	0.00911	Para	1.66	0.0017	Mit	0.782	0.0464	Para	0.0689	1	-
AT1G31930	34.7	12.8	67.6	34.5	81.5	31.4	-1.18	0.000941	down	0.907	0.0106	Para	0.42	0.535	-	1.18	0.00122	Para	0.0278	1	-
AT1G32050	130	169	143	165	144	178	0.68	0.000393	Up	0.107	0.633	-	-0.167	0.696	-	0.123	0.628	-	-0.0776	0.964	-
AT1G32090	14.1	8.16	28.9	13.9	54.2	21.4	-0.539	0.0173	down	0.98	1.69e-06	Para	-0.365	0.469	-	1.88	8.21e-21	Para	-0.653	0.457	-
AT1G32170	3.04	1.23	3.69	8.23	5.06	5.89	-0.959	0.0148	down	0.26	0.537	-	1.72	0.0104	Mit	0.736	0.0658	-	0.9	0.671	-
AT1G04040	167	30.5	13.3	1.47	16.3	2.8	-2.16	4.75e-07	down	-3.7	9.97e-19	Ortho	-0.121	0.878	-	-3.39	2.93e-15	Ortho	0.286	0.695	-
AT1G32220	156	219	89.8	96.4	172	224	0.747	0.0375	Up	-0.854	0.0137	Para	-0.385	0.254	-	0.0902	0.87	-	-0.113	0.965	-
AT1G32240	7.27	3.65	9.93	6.99	18.4	4.95	-0.756	0.00389	down	0.368	0.161	-	0.38	0.368	-	1.27	1.72e-07	Para	-0.842	0.161	-
AT1G04050	3.87	0.344	5.97	3.6	2	0.527	-3.12	1.99e-10	down	0.558	0.258	-	1.37	0.011	Mit	-0.997	0.05	-	0.663	0.359	-
AT1G32400	112	172	21.3	29.9	50.4	85.7	0.904	3.12e-10	Up	-2.45	1.14e-68	Para	-0.136	0.707	-	-1.2	5.35e-17	Para	0.148	0.812	-
AT1G32460	31.3	41.4	28.3	73.6	22.2	55.2	0.693	0.0381	Up	-0.165	0.665	-	0.955	0.057	Mag	-0.517	0.156	-	0.892	0.185	-
AT1G04100	4.73	9.35	18.1	20.4	3.34	4.6	1.25	2.66e-08	Up	1.89	1.43e-18	Ortho	-0.656	0.0148	Mit	-0.552	0.0353	Para	-0.48	0.539	-
AT1G32630	6.02	7.6	4.96	5.56	4.68	4.8	0.624	0.0357	Up	-0.332	0.287	-	-0.206	0.56	-	-0.398	0.237	-	-0.261	0.883	-
AT1G32780	6.6	2.09	12.2	3.28	26.6	5.52	-1.39	0.00401	down	0.816	0.0984	-	-0.189	0.78	-	1.94	4.75e-05	Para	-0.725	0.225	-
AT1G32790	85.3	90	82.5	76.2	85.8	88.1	0.364	0.0346	Up	-0.0909	0.638	-	-0.19	0.617	-	-0.0221	0.943	-	-0.0406	1	-
AT1G32900	281	904	524	593	617	1320	1.89	2.19e-07	Up	0.858	0.0237	Ortho	-1.5	0.000729	Mit	1.07	0.00653	Ortho	-0.581	0.332	-
AT1G32910	0.146	22	0.0205	3.16	0	2.96	7.2	4.89e-23	Up	-2.73	0.0542	-	-2.44	0.00139	Mit	-4.07	0.00622	Para	-2.52	0.000712	Mit
AT1G04130	14.2	17.5	7.23	3.94	18.3	18.6	0.561	0.0261	Up	-1.02	2e-05	Para	-1	0.0188	Mit	0.313	0.273	-	-0.223	0.816	-
AT1G33040	98.1	55.6	72.7	46.6	105	71.3	-0.547	0.005	down	-0.479	0.012	Ortho	0.172	0.584	-	0.0592	0.839	-	0.258	0.432	-
AT1G33080	11.1	5.95	3.69	2.26	11.8	8.66	-0.617	0.0432	down	-1.64	5.74e-09	Ortho	0.308	0.45	-	0.0315	0.959	-	0.391	0.474	-
AT1G33170	64.6	27	92.3	57	77.1	32.9	-0.973	0.0246	down	0.467	0.308	-	0.528	0.154	-	0.193	0.749	-	0.0107	1	-
AT1G33240	193	20.4	26.2	4.34	88.3	8.17	-2.91	1.06e-13	down	-2.94	5.05e-14	Ortho	0.861	0.175	-	-1.16	0.00729	Ortho	-0.144	0.95	-
AT1G33270	26.1	29	43	31.8	23.5	28.4	0.407	0.0155	Up	0.656	2.51e-05	Ortho	-0.544	0.147	-	-0.205	0.285	-	0.144	0.951	-
AT1G33390	19.5	5.44	30.7	14.3	32.5	5.8	-1.59	0.000656	down	0.588	0.242	-	0.58	0.541	-	0.668	0.217	-	-0.667	0.699	-
AT1G33410	54.3	24.3	43.8	28.1	41.9	20.6	-0.91	0.00498	down	-0.374	0.276	-	0.525	0.37	-	-0.424	0.255	-	0.176	0.929	-
AT1G33470	77.9	23	99.2	38.9	37.8	11.3	-1.45	2.66e-09	down	0.312	0.244	-	0.407	0.41	-	-1.06	2.29e-05	Ortho	0.0773	0.987	-
AT1G33560	19.2	7.34	29.1	27	19.1	4.45	-1.11	0.00891	down	0.542	0.223	-	1.23	0.118	-	-0.0424	0.963	-	-0.549	0.61	-
AT1G33811	67.8	14.7	90.5	24.6	126	48.1	-1.9	0.000181	down	0.332	0.582	-	0.277	0.655	-	0.816	0.168	-	0.754	0.165	-
AT1G01930	15	7.1	20.8	16.5	28.1	13.2	-0.838	0.0433	down	0.402	0.356	-	0.686	0.438	-	0.843	0.0502	-	-0.0251	1	-
AT1G04220	5.63	144	41	51.7	6.73	136	4.86	1.05e-50	Up	2.81	2.11e-17	Ortho	-4.09	7.84e-06	Mit	0.19	0.703	-	-0.286	1	-
AT1G34180	1.37	0.274	19.1	21.4	4.92	7.07	-1.96	0.000181	down	3.74	1.1e-18	Para	1.31	0.0777	Mit	1.79	0.000104	Para	1.69	0.0311	Mit
AT1G04230	8.66	10.5	19.8	17.9	19.6	13.4	0.538	0.0171	Up	1.14	2.29e-08	Ortho	-0.388	0.41	-	1.13	8.02e-08	Ortho	-0.769	0.394	-
AT1G34260	26.8	10.6	24	38.2	25.2	13.1	-1.09	0.00906	down	-0.22	0.652	-	1.91	0.116	-	-0.152	0.805	-	0.389	0.955	-
AT1G34320	57.5	33.1	29	18.2	32.7	23.5	-0.527	0.0234	down	-1.04	1.3e-06	Ortho	0.124	0.769	-	-0.855	0.000153	Ortho	0.31	0.591	-
AT1G34355	3.72	0.497	4.89	1.98	10.3	1.72	-2.54	4.23e-05	down	0.338	0.643	-	0.599	0.462	-	1.41	0.0338	Para	-0.507	0.764	-
AT1G04260	10.9	14.1	10.9	17.9	14.9	20.3	0.662	0.00108	Up	-0.0336	0.899	-	0.262	0.426	-	0.43	0.0479	Ortho	0.0571	0.99	-
AT1G31230	123	46.8	95.8	41.6	215	89	-1.13	0.00189	down	-0.403	0.304	-	0.193	0.816	-	0.758	0.053	-	0.117	0.98	-
AT1G31480	16.5	5.68	17.7	11.4	13	12.2	-1.27	0.000337	down	0.0365	0.942	-	0.815	0.387	-	-0.399	0.346	-	1.35	0.395	-
AT1G31410	44.6	26.4	21.7	15	39.3	23.8	-0.487	0.0176	down	-1.1	5.68e-09	Ortho	0.242	0.433	-	-0.237	0.311	-	0.0328	1	-
AT1G31340	81	91.1	35.8	32	64.8	62.2	0.451	0.0458	Up	-1.24	1.31e-09	Para	-0.341	0.24	-	-0.364	0.131	-	-0.23	0.827	-
AT1G34760	11.8	2.59	13.6	2.21	19.6	2.42	-1.87	3.69e-06	down	0.114	0.824	-	-0.264	0.67	-	0.678	0.14	-	-0.764	0.259	-
AT1G34780	33.1	43.4	27.8	21.9	20.2	16.5	0.66	0.00167	Up	-0.304	0.165	-	-0.704	0.0108	Mit	-0.765	0.000305	Para	-0.633	0.0479	Mit
AT1G35140	18.5	1.45	8.65	1.46	1.73	0.22	-3	0.000976	down	-1.04	0.346	-	1	0.314	-	-3.35	0.00122	Ortho	1.64	0.411	-
AT1G35220	21.4	7.71	30.2	24.4	20.1	9.29	-1.2	0.00192	down	0.457	0.267	-	1.07	0.104	-	-0.132	0.82	-	0.295	0.932	-
AT1G35260	1.7	0.286	0.0197	0.0595	0.104	0	-2	0.0482	down	-6.38	7.25e-05	Ortho	1.32	0.0111	Mit	-4.08	0.00397	Ortho	1.32	0.0214	Mit
AT1G35530	3.87	0.613	7.17	2.8	18	3.53	-2.29	0.000298	down	0.821	0.226	-	0.204	0.825	-	2.15	0.000881	Para	-0.739	0.708	-
AT1G35660	11	3.62	15.2	14.1	24.7	16.4	-1.33	0.00736	down	0.409	0.458	-	1.32	0.178	-	1.11	0.035	Para	0.858	0.741	-
AT1G35730	1.23	0.255	0.0171	0.0771	0.168	0.0777	-1.9	0.019	down	-6.07	3.34e-06	Ortho	1	0.0112	Mit	-2.91	0.00175	Ortho	1	0.151	-
AT1G35780	28.9	42.5	32.5	41.6	27.4	46.6	0.845	0.000833	Up	0.113	0.707	-	-0.205	0.551	-	-0.121	0.734	-	0.209	0.756	-
AT1G42440	61.6	24.6	51.2	21.5	51.2	15.6	-1.08	0.00227	down	-0.326	0.401	-	0.0797	0.919	-	-0.323	0.458	-	-0.384	0.777	-
AT1G42990	34	99.5	43.2	154	48.7	216	1.84	1.32e-10	Up	0.327	0.316	-	0.284	0.704	-	0.508	0.132	-	0.605	0.479	-
AT1G43130	20.1	39.5	11.5	38.9	15.9	17.2	1.26	2.47e-09	Up	-0.855	6.86e-05	Para	0.76	0.164	-	-0.378	0.126	-	-0.845	0.0548	Mit
AT1G43580	36.6	20	26.6	15.9	37.4	32.1	-0.584	0.00194	down	-0.501	0.00652	Ortho	0.0911	0.838	-	0.000245	1	-	0.606	0.154	-
AT1G04410	835	527	593	439	1190	764	-0.383	0.0219	down	-0.54	0.000558	Ortho	0.229	0.393	-	0.481	0.0037	Para	0.0256	1	-
AT1G43620	26.7	31.2	16.2	12.2	31.7	24.8	0.498	0.00989	Up	-0.769	2.68e-05	Para	-0.584	0.0764	Mit	0.201	0.376	-	-0.551	0.156	-
AT1G43700	34.4	42.7	19.7	18.9	24.3	40.9	0.594	0.00409	Up	-0.85	1.65e-05	Para	-0.375	0.461	-	-0.545	0.0111	Para	0.439	0.517	-
AT1G04430	206	107	67.5	61	91.7	63.5	-0.678	0.0238	down	-1.65	2.03e-09	Ortho	0.789	0.022	Mit	-1.2	3.47e-05	Ortho	0.414	0.422	-
AT1G43860	30.3	15.7	34.5	21.4	37.2	26.4	-0.7	0.00119	down	0.13	0.597	-	0.263	0.521	-	0.245	0.332	-	0.445	0.535	-
AT1G44110	18.3	5.18	10.1	1.62	25.3	7.94	-1.49	0.0033	down	-0.92	0.082	-	-0.377	0.456	-	0.423	0.514	-	0.0786	0.998	-
AT1G44160	0.52	1.04	38.4	181	0.147	0.146	1.22	0.00467	Up	6.14	2.56e-61	Ortho	2.01	0.00221	Mag	-1.87	0.00191	Para	-0.193	0.929	-
AT1G44446	636	223	365	197	571	162	-1.24	5.31e-05	down	-0.861	0.00534	Ortho	0.624	0.0645	Mit	-0.216	0.596	-	-0.296	0.644	-
AT1G44770	35.5	52.4	25.2	42.6	39	76.3	0.852	0.000225	Up	-0.534	0.0223	Para	0.177	0.71	-	0.109	0.74	-	0.398	0.55	-
AT1G44820	32.8	37.9	30.4	27	21	19.8	0.476	0.00683	Up	-0.162	0.393	-	-0.356	0.477	-	-0.693	6.77e-05	Para	-0.282	0.489	-
AT1G44960	13.5	17.8	9.48	8.97	12.1	18.7	0.677	0.00239	Up	-0.56	0.012	Para	-0.417	0.288	-	-0.207	0.452	-	0.211	0.892	-
AT1G45010	33.2	76.1	15.5	13.2	40.8	41.9	1.42	0.00374	Up	-1.16	0.0188	Para	-1.36	0.00907	Mit	0.25	0.717	-	-1.14	0.103	-
AT1G45180	14.3	6.59	11.8	7.03	20	12.6	-0.84	0.00309	down	-0.331	0.267	-	0.304	0.395	-	0.446	0.153	-	0.366	0.738	-
AT1G45207	22.4	9.83	8.95	3.11	11.4	8.59	-0.907	0.000739	down	-1.36	1.31e-07	Ortho	-0.085	0.881	-	-1	0.000223	Ortho	0.717	0.017	Mit
AT1G45249	28.4	157	46.4	191	12.9	46.6	2.73	7.52e-21	Up	0.655	0.0385	Ortho	-0.407	0.645	-	-1.18	0.000196	Para	-0.637	0.899	-
AT1G45545	2.07	3.18	101	60.8	0.98	0.677	0.863	0.0177	Up	5.56	2.84e-69	Ortho	-1.22	0.0123	Mit	-1.11	0.00496	Para	-0.865	0.187	-
AT1G45976	17.8	36.1	25.6	51.9	26.6	38.3	1.29	4.06e-08	Up	0.474	0.0562	-	0.00283	1	-	0.536	0.0408	Ortho	-0.468	0.481	-
AT1G47128	408	720	544	539	492	770	1.07	1.44e-07	Up	0.361	0.0935	-	-0.83	0.123	-	0.214	0.397	-	-0.172	0.96	-
AT1G47210	27.1	10.8	29.8	18.7	19	10	-1.03	2.12e-05	down	0.0897	0.763	-	0.601	0.0815	Mit	-0.554	0.0349	Ortho	0.377	0.411	-
AT1G47270	13.8	22.8	10.2	17.9	13.7	24.7	1.02	9.24e-07	Up	-0.473	0.0298	Para	0.0538	0.907	-	-0.0337	0.93	-	0.102	0.966	-
AT1G47290	23.8	13.4	24.6	12.5	47.5	38	-0.554	0.0122	down	-0.00117	0.996	-	-0.12	0.735	-	0.946	6.91e-06	Para	0.448	0.481	-
AT1G47330	18.2	11.2	29.2	29.3	38	37.8	-0.43	0.0268	down	0.634	0.000358	Para	0.651	0.0731	Mit	1.02	7.47e-09	Para	0.663	0.381	-
AT1G47420	130	138	105	103	156	167	0.375	0.0315	Up	-0.357	0.0345	Para	-0.109	0.713	-	0.239	0.213	-	0.00574	1	-
AT1G04520	40.5	8.77	25.3	3.73	41.2	6.11	-1.91	1.82e-08	down	-0.72	0.0438	Ortho	-0.39	0.583	-	-0.0139	0.999	-	-0.445	0.142	-
AT1G47670	11.8	3.09	16.4	6.4	30.8	10.3	-1.62	7.99e-07	down	0.434	0.214	-	0.543	0.348	-	1.36	3.1e-05	Para	0.269	0.768	-
AT1G47750	12.1	15.3	57.3	42.9	17.5	23.8	0.62	0.00262	Up	2.19	3.8e-32	Ortho	-0.714	0.0151	Mit	0.501	0.02	Ortho	0.106	0.891	-
AT1G04540	5.58	1.35	8.75	2.03	1.33	0.0802	-1.71	0.00151	down	0.592	0.313	-	-0.267	0.535	-	-2.11	0.00017	Ortho	0.111	0.864	-
AT1G48000	0.723	8.69	1.08	7.02	0.666	4.01	3.74	1.64e-14	Up	0.571	0.342	-	-0.441	0.799	-	-0.193	0.822	-	-0.926	0.832	-
AT1G48110	59.7	39.1	42.2	33.7	37.8	25.4	-0.358	0.0273	down	-0.562	0.000198	Ortho	0.291	0.427	-	-0.717	3.26e-06	Ortho	0.0606	0.987	-
AT1G04555	5.73	7.2	3.17	2.83	7.47	11.1	0.605	0.0413	Up	-0.916	0.00143	Para	-0.338	0.468	-	0.34	0.315	-	0.252	0.842	-
AT1G48280	7.66	3.42	14.3	10	11.8	8.92	-0.878	1.62e-05	down	0.85	4.07e-06	Para	0.547	0.252	-	0.579	0.00383	Para	0.627	0.313	-
AT1G04560	0	0.13	0.828	32.9	0.0769	25.9	2.56	0.0086	Up	6.68	1.33e-08	Ortho	4.08	0.314	-	3.24	0.0264	Ortho	4.74	0.812	-
AT1G48320	10.2	47.2	11.9	13	11.7	23.5	2.47	1.27e-18	Up	0.182	0.604	-	-2.03	0.000177	Mit	0.156	0.711	-	-1.19	0.356	-
AT1G48330	5.46	15.4	8.86	31.4	5.15	6.03	1.73	6.52e-05	Up	0.629	0.181	-	0.444	0.618	-	-0.147	0.829	-	-1.1	0.2	-
AT1G48370	3.23	12.7	26.7	33.5	24.1	25.5	2.24	9.03e-12	Up	3.02	5.83e-21	Ortho	-1.39	0.0335	Mit	2.87	2.42e-18	Ortho	-1.6	0.649	-
AT1G48410	166	83.2	258	172	242	115	-0.732	0.0245	down	0.57	0.0786	-	0.406	0.492	-	0.495	0.166	-	-0.0692	1	-
AT1G48440	63.4	215	226	217	67.1	228	2.05	6.42e-28	Up	1.8	2.8e-22	Ortho	-1.8	1.09e-06	Mit	0.0492	0.879	-	0.00102	1	-
AT1G04580	0.171	0.0188	0.152	0.11	12.9	4.5	-2.07	0.0392	down	-0.22	0.836	-	0	1	-	6.16	2.97e-18	Para	-1.35	0.543	-
AT1G48460	34.4	14.7	50.8	27.2	42.8	40	-0.953	0.00826	down	0.481	0.2	-	0.332	0.572	-	0.26	0.569	-	1.11	0.159	-
AT1G48620	68.7	32.3	121	51.4	94.4	41.3	-0.824	0.00807	down	0.764	0.012	Para	-0.151	0.771	-	0.402	0.257	-	-0.0992	0.989	-
AT1G48630	226	98.7	98.6	19.8	180	69.5	-0.917	0.00105	down	-1.25	2.68e-06	Ortho	-1.07	0.0136	Mag	-0.371	0.253	-	-0.174	0.844	-
AT1G48745	8.83	13.3	1.75	3.74	5.81	5.25	0.851	0.0337	Up	-2.4	3.56e-10	Para	0.164	0.805	-	-0.652	0.14	-	-0.627	0.528	-
AT1G48830	187	213	118	107	156	178	0.475	0.0462	Up	-0.721	0.0012	Para	-0.321	0.279	-	-0.294	0.268	-	-0.00762	1	-
AT1G48840	25.5	37.9	49.7	79.7	28.4	64.6	0.822	0.000324	Up	0.908	3.75e-05	Ortho	0.125	0.853	-	0.098	0.767	-	0.62	0.621	-
AT1G48920	568	316	374	112	258	85.8	-0.583	0.0268	down	-0.668	0.00806	Ortho	-0.885	0.015	Mag	-1.19	2.05e-06	Ortho	-0.733	0.094	Mag
AT1G48930	0	1.11	0	0.249	0	0.116	5.37	4.38e-06	Up	-0.139	0.965	-	-0.678	0.311	-	0	1	-	-1	0.177	-
AT1G48950	22.9	11.1	25.6	15.5	14.6	5.89	-0.784	0.0086	down	0.105	0.767	-	0.301	0.599	-	-0.703	0.024	Ortho	-0.185	0.899	-
AT1G49005	0.201	0	0.064	0.0188	0	0	-3.01	0.0443	down	-1.53	0.823	-	0	NaN	-	-4.62	0.512	-	0	NaN	-
AT1G49040	49.2	24.4	52.7	43	39.1	33.3	-0.754	0.0263	down	0.0475	0.914	-	0.704	0.371	-	-0.374	0.339	-	0.769	0.636	-
AT1G49160	7.44	1.09	1.31	2.23	37.4	12.4	-2.4	5.23e-09	down	-2.54	3.72e-10	Ortho	2.62	0.12	-	2.34	3.3e-09	Para	0.415	0.903	-
AT1G49200	2.17	0.251	0.979	1.08	1.1	3.16	-2.68	7.55e-07	down	-1.21	0.0189	Ortho	1.46	0.0323	Mit	-1.01	0.0714	-	2.35	0.00241	Mit
AT1G49320	1.05	0.151	59.1	42.3	21.8	3.3	-2.41	0.000632	down	5.79	1.5e-23	Para	0.712	0.0751	Mit	4.36	3.11e-13	Para	-1.27	0.474	-
AT1G49340	83.7	38.7	35.3	32.5	96	46.3	-0.868	0.0231	down	-1.3	0.000322	Ortho	0.978	0.247	-	0.149	0.786	-	0.0509	1	-
AT1G49390	0.822	0.23	43.3	38.9	16.4	22.8	-1.49	0.00139	down	5.77	9.08e-80	Para	0.645	0.282	-	4.37	1.06e-44	Para	1.28	0.0548	Mit
AT1G49520	6.82	17	4.45	2.18	6.5	3.57	1.57	5.99e-08	Up	-0.656	0.0343	Para	-1.91	0.00894	Mit	-0.0964	0.836	-	-1.93	0.0166	Mit
AT1G49560	9.6	11.5	9.47	8.24	25	22.3	0.562	0.0418	Up	-0.0598	0.859	-	-0.429	0.372	-	1.36	1.22e-07	Ortho	-0.394	0.679	-
AT1G49590	22.9	39.3	16.2	21.7	16.9	21.3	1.07	8.09e-09	Up	-0.543	0.00457	Para	-0.366	0.222	-	-0.47	0.0224	Para	-0.444	0.413	-
AT1G49600	118	34.1	86.1	36	121	50.3	-1.5	7.49e-08	down	-0.505	0.0866	-	0.516	0.328	-	0.00261	1	-	0.495	0.267	-
AT1G49740	39.6	52.2	47	39.9	53.4	29.9	0.665	0.00328	Up	0.213	0.387	-	-0.615	0.15	-	0.384	0.124	-	-1.2	0.00577	Mit
AT1G49750	190	48.9	317	133	187	72.3	-1.62	0.00367	down	0.668	0.273	-	0.688	0.292	-	-0.0702	0.95	-	0.57	0.211	-
AT1G49870	6.58	0.929	9.12	4.25	10.2	1.16	-2.48	5.98e-05	down	0.397	0.588	-	1.02	0.213	-	0.57	0.471	-	-0.368	0.785	-
AT1G49950	42.8	45.2	0.0821	0.0607	31.7	33.6	0.347	0.0127	Up	-9.13	2.51e-66	Para	-0.0724	0.704	-	-0.477	0.000559	Para	0.00275	1	-
AT1G04690	92.4	198	82.8	139	123	197	1.36	3.04e-05	Up	-0.203	0.598	-	-0.354	0.604	-	0.379	0.339	-	-0.421	0.802	-
AT1G50020	160	358	776	810	198	266	1.43	2.23e-08	Up	2.21	2.74e-19	Ortho	-1.1	0.00169	Mit	0.269	0.404	-	-0.74	0.351	-
AT1G50030	62.4	21.8	105	114	95.4	49.1	-1.26	0.0198	down	0.689	0.227	-	1.6	0.209	-	0.549	0.4	-	0.532	0.89	-
AT1G50200	244	130	179	130	244	141	-0.675	0.015	down	-0.509	0.0648	-	0.447	0.452	-	-0.0541	0.905	-	0.118	0.972	-
AT1G50240	11.5	3.09	2.59	1.81	20.2	7.28	-1.58	0.00233	down	-2.19	1.65e-05	Ortho	1.32	0.0745	Mit	0.781	0.189	-	0.322	0.905	-
AT1G50360	20.7	10.4	47.3	33.3	23.4	16.4	-0.726	0.00688	down	1.15	4.17e-06	Para	0.428	0.497	-	0.133	0.715	-	0.434	0.809	-
AT1G50420	21.1	40.8	34.6	40.9	29.7	22.3	1.2	0.000411	Up	0.677	0.0516	-	-0.69	0.176	-	0.44	0.273	-	-1.33	0.11	-
AT1G50440	33.6	42.4	70.8	50.7	27.2	36	0.62	0.0148	Up	1.03	1.37e-05	Ortho	-0.803	0.00726	Mit	-0.347	0.225	-	0.0632	1	-
AT1G50460	40.5	59.6	26.5	67.8	20.7	17.4	0.845	0.00499	Up	-0.629	0.0373	Para	0.765	0.0741	Mag	-0.985	0.00125	Para	-0.797	0.0675	Mit
AT1G50480	212	94.5	282	207	241	130	-0.888	2.11e-06	down	0.377	0.0514	-	0.714	0.0832	Mit	0.152	0.53	-	0.272	0.814	-
AT1G50500	37.4	15.3	48.8	37.2	69.4	46	-1.03	0.00728	down	0.333	0.428	-	0.827	0.266	-	0.846	0.0369	Para	0.633	0.742	-
AT1G50640	27.3	99.5	30.6	86	27.3	99.5	2.12	2.9e-10	Up	0.117	0.787	-	-0.372	0.534	-	-0.0377	0.96	-	-0.00718	1	-
AT1G50670	44.3	54.7	29.7	29.1	27.1	31.2	0.587	0.0199	Up	-0.628	0.00994	Para	-0.325	0.206	-	-0.746	0.00314	Para	-0.0972	0.976	-
AT1G50700	7.02	3.87	4.29	2.77	12.5	8.95	-0.591	0.00063	down	-0.77	2.53e-06	Ortho	0.212	0.608	-	0.785	5.67e-07	Para	0.364	0.287	-
AT1G50840	112	49.1	129	57.9	169	53.8	-0.961	0.00907	down	0.131	0.766	-	0.0398	0.967	-	0.524	0.208	-	-0.451	0.56	-
AT1G50930	0.0117	0.34	0.0401	0.0558	0.0411	0.0262	3.39	0.00126	Up	1.58	0.385	-	-0.322	0.868	-	1.66	0.414	-	-0.322	0.946	-
AT1G50940	18	27.8	25.2	24.2	34.8	44	0.907	9.2e-07	Up	0.43	0.0234	Ortho	-0.635	0.153	-	0.904	1.11e-06	Ortho	-0.247	0.845	-
AT1G51140	49.7	118	48.3	118	57.3	143	1.51	8.88e-16	Up	-0.0725	0.764	-	0.0496	0.965	-	0.168	0.501	-	0.0697	1	-
AT1G51200	190	275	186	186	191	273	0.829	7.53e-07	Up	-0.0769	0.707	-	-0.535	0.0763	Mit	-0.0199	0.954	-	-0.0229	1	-
AT1G51380	4.31	0.79	4.56	0.815	8.37	3.41	-2.16	6.78e-08	down	0.0161	0.979	-	0.0614	0.918	-	0.917	0.0252	Para	0.424	0.731	-
AT1G04830	21.1	40.2	17.9	26.3	23.3	40.1	1.22	4.97e-09	Up	-0.288	0.211	-	-0.338	0.323	-	0.103	0.736	-	-0.133	0.985	-
AT1G51440	12.6	27.2	8.04	21	18.3	26.1	1.33	0.00321	Up	-0.699	0.143	-	0.212	0.773	-	0.493	0.367	-	-0.577	0.422	-
AT1G51570	137	48.3	64	72.1	107	67.2	-1.25	1.33e-07	down	-1.16	5.41e-07	Ortho	1.66	0.000148	Mit	-0.411	0.13	-	0.836	0.0683	Mit
AT1G51580	23.2	10.2	47.5	38	0	0	-0.924	4.24e-07	down	0.981	1.34e-08	Para	0.826	0.0195	Mit	-11.6	4.08e-27	Ortho	1.14	0.000941	Mit
AT1G51620	0.598	2.35	0.402	2.96	0.239	0.779	2.14	0.00329	Up	-0.533	0.562	-	0.469	0.635	-	-1.35	0.153	-	-0.63	0.789	-
AT1G51640	5.76	2.22	4.4	1.72	2.91	1.29	-1.07	0.000868	down	-0.442	0.186	-	0.107	0.842	-	-1.03	0.0019	Ortho	0.522	0.49	-
AT1G04860	44.3	21	25	11.4	37.8	15.5	-0.828	0.00679	down	-0.879	0.00299	Ortho	-0.0162	1	-	-0.276	0.458	-	-0.213	0.935	-
AT1G51700	34.2	50.8	5.32	17.6	15.1	14.8	0.832	0.0152	Up	-2.73	9.63e-18	Para	1.03	0.0994	Mag	-1.24	0.000269	Para	-0.577	0.36	-
AT1G51745	20.3	11.7	15.1	7.22	24.7	13.2	-0.534	0.00372	down	-0.494	0.00561	Ortho	-0.224	0.534	-	0.233	0.264	-	-0.0998	0.931	-
AT1G51940	39.2	6.65	65.8	10.6	59.2	24.2	-2.26	1.24e-10	down	0.699	0.0605	-	-0.198	0.656	-	0.571	0.167	-	1.12	0.0415	Mit
AT1G52080	4.63	16	11.5	18.4	11.6	12.8	2.01	8.05e-13	Up	1.23	1.61e-05	Ortho	-0.922	0.425	-	1.26	1.89e-05	Ortho	-1.43	0.481	-
AT1G52155	4.87	9.31	4.41	2.82	4.8	3.56	1.22	7.19e-05	Up	-0.183	0.622	-	-1.23	0.0035	Mit	-0.0488	0.932	-	-1.13	0.169	-
AT1G52190	125	10.4	72.5	22.4	91.8	14.2	-3.11	7.99e-08	down	-0.835	0.202	-	1.76	0.0397	Mit	-0.452	0.571	-	0.814	0.452	-
AT1G04900	11.5	5.86	12.9	5.17	44.2	28.8	-0.692	0.0453	down	0.118	0.768	-	-0.298	0.535	-	1.91	1.68e-09	Para	0.26	0.811	-
AT1G52280	39.9	61.3	118	125	25	54.2	0.9	0.00249	Up	1.52	6.03e-08	Ortho	-0.532	0.0297	Mit	-0.703	0.0261	Para	0.47	0.545	-
AT1G52290	38.4	14	34.2	26.7	28.2	7.8	-1.17	0.00476	down	-0.219	0.651	-	1.02	0.053	Mit	-0.485	0.321	-	-0.377	0.763	-
AT1G52360	93.1	40.8	103	105	129	76.6	-0.946	0.0112	down	0.0807	0.863	-	1.2	0.104	-	0.411	0.348	-	0.421	0.861	-
AT1G52400	1440	4500	9970	10900	0	0.0126	1.87	0.00221	Up	2.83	4.41e-06	Ortho	-1.53	0.207	-	-17.5	1.78e-47	Para	-1.65	0.17	-
AT1G52410	177	696	1140	1840	424	1700	2.15	0.0031	Up	2.72	0.000235	Ortho	-1.28	0.233	-	1.25	0.143	-	0.0334	1	-
AT1G52420	41.4	20.4	27.7	15.4	34.8	26.9	-0.759	0.0463	down	-0.621	0.101	-	0.212	0.8	-	-0.292	0.531	-	0.647	0.576	-
AT1G52530	1.62	0.788	10.6	10	3.89	1.1	-0.75	0.0339	down	2.66	5.8e-22	Para	0.258	0.391	-	1.23	5.75e-05	Para	-1.07	0.0383	Mag
AT1G52680	0	0.134	0.0205	0.301	0	0	2.87	0.00911	Up	1.32	0.507	-	0.322	0.776	-	0	1	-	0	1	-
AT1G52690	1.08	118	2.76	21.9	0.232	7.1	6.71	1.57e-39	Up	1.32	0.0243	Ortho	-3.12	0.801	-	-2.31	0.000683	Para	-2.72	1	-
AT1G52730	47.2	68.2	149	146	38.3	44.7	0.807	6.16e-07	Up	1.61	5.17e-26	Ortho	-0.555	0.0429	Mit	-0.336	0.0634	-	-0.308	0.231	-
AT1G52740	113	140	135	135	126	147	0.595	0.0109	Up	0.202	0.424	-	-0.303	0.35	-	0.115	0.717	-	-0.082	0.985	-
AT1G52830	4.57	18.9	0.0205	0.936	0	0	2.26	3.52e-07	Up	-7.91	1.16e-12	Para	-0.628	0.0973	Mit	-9.23	2.9e-15	Para	-1.8	0.000177	Mit
AT1G52880	10.5	43.1	1.74	3.44	8.56	46.6	2.26	1.09e-09	Up	-2.67	3.01e-12	Para	-1.23	0.0203	Mit	-0.357	0.464	-	0.394	0.863	-
AT1G52930	48.1	17	62.8	43.5	23.2	5.96	-1.24	6.37e-11	down	0.324	0.107	-	0.934	0.00079	Mit	-1.1	8.26e-09	Ortho	-0.34	0.413	-
AT1G52980	87.2	49.4	75.1	51.6	97	45.8	-0.569	0.033	down	-0.265	0.343	-	0.281	0.667	-	0.106	0.778	-	-0.248	0.897	-
AT1G04960	23.3	33.9	17.1	24.9	27.2	34.1	0.822	1.51e-05	Up	-0.49	0.0113	Para	-0.00346	1	-	0.187	0.431	-	-0.215	0.678	-
AT1G53100	0.598	2.28	60.8	80.1	15.2	25.2	2.15	5.23e-09	Up	6.59	1.86e-81	Ortho	-0.604	0.649	-	4.6	6.39e-39	Ortho	-0.286	0.97	-
AT1G53140	8.41	1.95	7.7	1.86	13.3	2.09	-1.8	0.00652	down	-0.192	0.82	-	0.244	0.79	-	0.619	0.46	-	-0.369	0.689	-
AT1G53163	0.397	0.0375	0.409	0.778	0.112	0.195	-2.8	0.0076	down	-0.0112	0.993	-	0	1	-	-1.92	0.105	-	0	1	-
AT1G53170	11.1	70.7	11.4	180	9.09	72.3	2.92	4.04e-17	Up	-0.0299	0.958	-	1.31	0.338	-	-0.327	0.485	-	0.287	0.963	-
AT1G53210	260	387	113	466	312	864	0.833	0.000531	Up	-1.24	5.19e-08	Para	1.47	0.00543	Mag	0.226	0.445	-	0.897	0.051	Mag
AT1G53230	49.6	18.1	54	20	55.1	17.7	-1.17	0.000539	down	0.056	0.9	-	0.00296	1	-	0.106	0.838	-	-0.199	0.86	-
AT1G53240	591	353	283	157	433	176	-0.472	0.0325	down	-1.12	2.46e-08	Ortho	-0.108	0.687	-	-0.501	0.0263	Ortho	-0.556	0.0129	Mag
AT1G53250	17.3	5.93	10.5	3.8	27.8	11.7	-1.25	0.00136	down	-0.773	0.0509	-	0.161	0.758	-	0.637	0.143	-	0.19	0.95	-
AT1G53400	30.3	38.7	21.5	33.6	22.2	38.8	0.652	0.00541	Up	-0.532	0.0223	Para	0.279	0.449	-	-0.472	0.0608	-	0.436	0.642	-
AT1G53460	15.2	25.1	3.76	5.63	6.93	9.74	0.988	0.00122	Up	-2.07	2.51e-12	Para	-0.193	0.772	-	-1.18	0.000152	Para	-0.228	0.899	-
AT1G53560	26.2	147	1.95	17	13.7	34.4	2.73	4.09e-15	Up	-3.8	3.46e-26	Para	0.272	0.86	-	-0.964	0.014	Para	-1.17	0.412	-
AT1G53570	40	86.6	9.98	11.2	32.1	33.9	1.36	2.01e-07	Up	-2.06	8.44e-16	Para	-0.972	0.117	-	-0.358	0.257	-	-1.02	0.504	-
AT1G53720	20.3	13	19.4	14.7	24.8	21.7	-0.34	0.0379	down	-0.103	0.559	-	0.256	0.303	-	0.26	0.13	-	0.424	0.524	-
AT1G53730	61.3	17.3	0	0	66.2	37.8	-1.54	1.55e-05	down	-13.1	6.61e-33	Ortho	1.77	1.67e-05	Mit	0.0727	0.906	-	0.984	0.169	-
AT1G53760	14.3	27.3	2.29	1.36	13.6	33.4	1.2	5.21e-06	Up	-2.68	1.22e-23	Para	-1.27	0.00388	Mit	-0.0943	0.818	-	0.336	0.672	-
AT1G53770	10.6	14.4	14.9	16.9	23.6	31.7	0.723	9.92e-05	Up	0.441	0.0184	Ortho	-0.21	0.568	-	1.11	6.27e-10	Ortho	0.00805	1	-
AT1G53800	69.5	14.8	25.9	10.1	84.9	23.5	-1.98	1.19e-06	down	-1.49	0.000284	Ortho	0.852	0.273	-	0.224	0.7	-	0.327	0.879	-
AT1G54060	36	43.8	32.8	56.7	30.7	33.9	0.561	0.00292	Up	-0.182	0.372	-	0.489	0.0527	Mag	-0.278	0.192	-	-0.151	0.851	-
AT1G05055	13.1	7.18	28.2	21.4	11.8	4.66	-0.598	0.00372	down	1.07	8.65e-09	Para	0.384	0.325	-	-0.186	0.453	-	-0.386	0.601	-
AT1G54080	116	133	97.7	92.2	93.5	97.8	0.485	0.000565	Up	-0.291	0.0398	Para	-0.281	0.189	-	-0.346	0.0194	Para	-0.139	0.883	-
AT1G54100	55.7	1150	15.9	137	109	1030	4.59	5.72e-67	Up	-1.84	2.08e-11	Para	-1.32	0.326	-	0.926	0.0018	Ortho	-1.11	0.839	-
AT1G54115	18.9	22.9	26.3	25.8	15.4	17.9	0.564	0.000598	Up	0.429	0.00805	Ortho	-0.248	0.451	-	-0.329	0.0682	-	-0.0224	1	-
AT1G54120	3.64	10.3	9.78	3.7	18.8	4.39	1.7	0.00192	Up	1.36	0.0156	Ortho	-2.42	0.0153	Mit	2.33	3.13e-05	Ortho	-3.19	0.00095	Mit
AT1G54150	14.1	15.8	108	81	17.4	21.4	0.446	0.0297	Up	2.9	8.41e-60	Ortho	-0.595	0.0986	Mit	0.271	0.233	-	0.105	0.976	-
AT1G54170	30.7	35.8	26.9	26.3	29.5	29.6	0.477	0.00718	Up	-0.242	0.187	-	-0.25	0.636	-	-0.106	0.648	-	-0.199	0.889	-
AT1G54217	1.17	2.5	10.3	8.67	6.7	8.01	1.39	0.000365	Up	3.13	2.69e-18	Ortho	-0.849	0.165	-	2.51	1.63e-11	Ortho	-0.422	0.872	-
AT1G54290	22.4	67.8	28.5	35	29	48.2	1.87	1.53e-12	Up	0.299	0.323	-	-1.29	0.0254	Mit	0.336	0.308	-	-0.842	0.441	-
AT1G55080	8.12	13.5	4.19	3.33	12	13	0.998	0.000132	Up	-0.999	0.000143	Para	-0.923	0.0158	Mit	0.526	0.0672	-	-0.609	0.247	-
AT1G55130	27.8	11.4	70.7	45.3	26.4	21.5	-1.01	2.17e-05	down	1.31	5.74e-09	Para	0.555	0.146	-	-0.113	0.738	-	0.925	0.0506	Mit
AT1G55200	10.1	1.84	61	20.1	19.3	14.1	-2.18	1e-10	down	2.55	3.49e-16	Para	0.493	0.41	-	0.882	0.0126	Para	1.59	0.0556	Mit
AT1G55210	84.1	172	53.6	61.6	66.5	59.6	1.31	1.44e-06	Up	-0.679	0.0151	Para	-0.826	0.0705	Mit	-0.378	0.243	-	-1.18	0.0145	Mit
AT1G55360	123	37.8	179	48	186	90.1	-1.39	0.000539	down	0.487	0.263	-	-0.199	0.698	-	0.552	0.241	-	0.635	0.203	-
AT1G55460	28.7	29.1	19.5	18.2	18	18.5	0.302	0.0133	Up	-0.605	1.08e-07	Para	-0.102	0.687	-	-0.717	8.51e-10	Para	0.00679	1	-
AT1G05100	1.34	320	7.12	215	0.834	211	7.89	1.7e-57	Up	2.43	5.73e-06	Ortho	-2.4	0.54	-	-0.69	0.319	-	-0.233	1	-
AT1G55520	27.5	32.3	39	36.9	20.9	21.6	0.512	0.00692	Up	0.445	0.0163	Ortho	-0.306	0.306	-	-0.443	0.026	Para	-0.158	0.851	-
AT1G55550	5.26	1.41	10.9	3.82	3.83	0.917	-1.61	0.00375	down	0.966	0.0893	-	-0.0151	1	-	-0.521	0.45	-	-0.193	0.957	-
AT1G05150	52.7	19.4	135	98.7	49.8	19.8	-1.17	5.26e-06	down	1.32	1.02e-07	Para	0.949	0.05	Mit	-0.124	0.736	-	0.0933	0.989	-
AT1G55890	22.7	9.27	17.2	5.78	24	11	-1.03	9.87e-06	down	-0.452	0.0574	-	-0.238	0.657	-	0.0459	0.907	-	0.138	0.885	-
AT1G55900	24.6	13	23	10.6	26	8.99	-0.663	0.00495	down	-0.161	0.541	-	-0.185	0.584	-	0.036	0.931	-	-0.555	0.365	-
AT1G55915	4.78	2.66	274	71.1	3.93	1.86	-0.579	0.0163	down	5.8	1.98e-196	Para	-1.2	0.0177	Mag	-0.331	0.205	-	-0.0723	0.977	-
AT1G55920	52.5	15.5	22	3.71	108	28.8	-1.46	0.000317	down	-1.31	0.00115	Ortho	-0.579	0.306	-	0.995	0.0223	Para	-0.173	0.981	-
AT1G55930	24.9	12.1	19.9	11.6	10.6	2.63	-0.792	0.00174	down	-0.38	0.146	-	0.239	0.679	-	-1.29	1.68e-07	Ortho	-0.789	0.126	-
AT1G56020	3.24	5.79	8.27	17.3	5.57	5.14	1.1	0.00199	Up	1.32	0.000119	Ortho	0.265	0.568	-	0.772	0.044	Ortho	-0.866	0.264	-
AT1G56090	7.01	8.55	5.75	5.08	5.07	8.08	0.575	0.00951	Up	-0.332	0.149	-	-0.401	0.505	-	-0.493	0.039	Para	0.339	0.608	-
AT1G56110	217	56.9	165	41.1	162	32.8	-1.65	0.000103	down	-0.459	0.332	-	-0.0703	0.914	-	-0.477	0.36	-	-0.359	0.757	-
AT1G56170	12.3	70.9	33.3	67.4	10.7	225	2.76	2.32e-20	Up	1.38	7.04e-06	Ortho	-1.46	0.0024	Mit	-0.249	0.545	-	1.8	0.0593	Mag
AT1G56180	27.7	15.4	33.3	67.4	25.1	21.6	-0.586	0.000498	down	0.206	0.24	-	1.81	4.55e-06	Mit	-0.191	0.333	-	0.563	0.0468	Mit
AT1G54360	38.5	23.7	16.6	14.3	37.3	29.2	-0.43	0.0418	down	-1.28	2.04e-11	Ortho	0.523	0.291	-	-0.0938	0.741	-	0.36	0.656	-
AT1G54520	147	207	103	95	118	130	0.765	0.000557	Up	-0.57	0.00958	Para	-0.605	0.0843	Mit	-0.363	0.144	-	-0.356	0.226	-
AT1G54710	29.6	60.8	26.5	48.1	33.4	40.5	1.28	1.56e-06	Up	-0.229	0.456	-	-0.152	0.839	-	0.108	0.79	-	-0.739	0.693	-
AT1G54830	20.9	40.6	61.4	140	43	116	1.23	1.73e-10	Up	1.5	6.64e-16	Ortho	0.256	0.513	-	0.997	3.79e-07	Ortho	0.489	0.581	-
AT1G56300	4.7	20.3	199	264	5.65	18	2.27	4.02e-06	Up	5.31	8.03e-29	Ortho	-1.48	0.425	-	0.162	0.838	-	-0.319	0.993	-
AT1G56420	7.08	9.05	6.7	7.79	8.12	8.72	0.639	0.0495	Up	-0.132	0.727	-	-0.147	0.784	-	0.154	0.725	-	-0.206	0.921	-
AT1G56430	26	4.78	21.9	7.68	18.8	2.6	-2.12	1.07e-06	down	-0.277	0.594	-	0.837	0.111	-	-0.494	0.36	-	-0.372	0.713	-
AT1G56450	90.7	99	85.3	67.2	108	91.1	0.411	0.0405	Up	-0.133	0.544	-	-0.464	0.287	-	0.215	0.347	-	-0.372	0.394	-
AT1G56600	8.47	382	2.8	137	0.819	240	5.67	1.29e-63	Up	-1.68	4.56e-06	Para	-0.0373	1	-	-3.44	1.44e-18	Para	1.58	0.821	-
AT1G56650	14.7	283	9.4	20.4	20.5	165	4.44	2.64e-23	Up	-0.659	0.204	-	-3.12	0.000852	Mit	0.429	0.482	-	-1.22	0.632	-
AT1G56670	12.6	17.9	12.4	3.87	8.45	8.89	0.765	0.00698	Up	-0.0624	0.861	-	-1.87	6.85e-07	Mit	-0.634	0.0369	Para	-0.391	0.322	-
AT1G56720	31.4	4.79	4.01	1.92	20.7	9.98	-2.35	5.14e-09	down	-3.01	2.98e-14	Ortho	1.75	0.0279	Mit	-0.603	0.208	-	1.47	0.14	-
AT1G57590	9.13	58.6	0.27	2.87	8.86	21.1	2.88	4.09e-13	Up	-5.17	1.25e-26	Para	-0.543	0.939	-	-0.082	0.91	-	-1.37	0.726	-
AT1G57600	17.5	25.2	18.6	22.1	14.9	14.3	0.808	0.00027	Up	0.0397	0.892	-	-0.247	0.619	-	-0.275	0.299	-	-0.555	0.0693	Mit
AT1G01820	42.2	46.5	18.3	12.8	40.5	33.6	0.421	0.044	Up	-1.26	2.72e-11	Para	-0.639	0.0984	Mit	-0.0979	0.727	-	-0.402	0.519	-
AT1G57610	35.9	94.9	11.1	17	19.6	22.7	1.67	5.7e-09	Up	-1.74	9.18e-10	Para	-0.787	0.0771	Mit	-0.913	0.00308	Para	-1.18	0.0233	Mit
AT1G01810	0.428	1.02	0.261	0.277	1.59	2.17	1.48	0.00686	Up	-0.728	0.271	-	-0.526	0.513	-	1.88	0.000774	Ortho	-0.607	0.425	-
AT1G05490	0.822	0.0802	0.438	0.277	0.103	0	-2.7	0.00177	down	-0.916	0.321	-	1	0.128	-	-2.94	0.00301	Ortho	1	0.166	-
AT1G05520	41.1	27.2	22.2	17	39	29.6	-0.34	0.0453	down	-0.938	8.4e-10	Ortho	0.187	0.673	-	-0.129	0.525	-	0.19	0.876	-
AT1G05590	22.7	6.6	22.1	7.54	27	16.4	-1.51	3.82e-07	down	-0.0956	0.799	-	0.191	0.671	-	0.195	0.627	-	0.889	0.026	Mit
AT1G01770	19.8	8.03	14.5	17.1	9.4	6.35	-1.05	0.00855	down	-0.521	0.211	-	1.46	0.139	-	-1.14	0.00518	Ortho	0.706	0.85	-
AT1G05630	32.2	8.23	16.2	6.84	24.8	8.8	-1.7	1.59e-05	down	-1.05	0.00881	Ortho	0.731	0.284	-	-0.417	0.394	-	0.484	0.685	-
AT1G05840	24.4	26.8	43.8	57.6	21	34.8	0.413	0.00361	Up	0.79	1.32e-09	Ortho	0.252	0.374	-	-0.259	0.0956	-	0.539	0.0717	Mag
AT1G05860	13.9	7.11	44.6	55.1	8.06	6.85	-0.695	0.026	down	1.62	8.9e-09	Para	1.21	0.0208	Mit	-0.83	0.00843	Ortho	0.737	0.231	-
AT1G05870	51.1	76.6	52.8	67.9	29.3	33.8	0.865	0.00149	Up	-0.0202	0.961	-	-0.219	0.69	-	-0.841	0.00263	Para	-0.392	0.547	-
AT1G05880	0	0.173	0.0342	0.126	0	0	3.15	0.0266	Up	2.03	0.459	-	-0.322	0.345	-	0	1	-	-0.322	0.531	-
AT1G01725	5.28	10.2	47.8	28.9	8.68	9.41	1.27	1.45e-05	Up	3.15	4.32e-31	Ortho	-1.53	0.0188	Mit	0.709	0.026	Ortho	-0.706	0.603	-
AT1G05910	36.6	15.6	9.88	9.33	55.1	22.4	-0.977	0.0167	down	-1.94	4.26e-07	Ortho	1.12	0.173	-	0.537	0.247	-	-0.0748	1	-
AT1G01710	48.3	56.4	19.3	31.9	186	181	0.484	0.0176	Up	-1.37	2.33e-13	Para	0.494	0.21	-	1.89	1.42e-24	Ortho	-0.252	0.869	-
AT1G06180	5.25	26.2	28.3	36.1	7.17	21.1	2.58	3.05e-13	Up	2.4	1.05e-11	Ortho	-1.78	0.0149	Mit	0.405	0.377	-	-0.693	0.645	-
AT1G06220	91.2	36.2	95.8	44.7	122	54.7	-1.09	0.00153	down	7.12e-05	1	-	0.224	0.707	-	0.359	0.386	-	0.163	0.952	-
AT1G06240	26.6	14.6	14.7	7.17	19.8	9.53	-0.586	0.0108	down	-0.914	2.37e-05	Ortho	-0.152	0.693	-	-0.482	0.0455	Ortho	-0.145	0.847	-
AT1G06420	1.84	0.638	96.7	177	0.0103	0.0515	-1.17	0.00659	down	5.73	6.5e-61	Para	1.52	0.00219	Mit	-7.11	6.57e-10	Ortho	0.652	0.6	-
AT1G06490	8.35	2.68	21.3	25.7	12.9	4.96	-1.35	0.0105	down	1.28	0.014	Para	1.57	0.143	-	0.569	0.365	-	0.0448	1	-
AT1G01650	35.9	338	19.8	196	35.7	155	3.49	2.29e-54	Up	-0.882	0.00023	Para	0.0542	0.956	-	-0.0443	0.917	-	-1.11	0.102	-
AT1G06720	44.3	7.37	36.5	9.34	29.3	4.2	-2.31	8.1e-06	down	-0.355	0.566	-	0.584	0.568	-	-0.662	0.298	-	-0.177	0.985	-
AT1G06800	11.3	15.3	28.1	32	23.4	27.2	0.693	0.00299	Up	1.26	5.6e-09	Ortho	-0.256	0.468	-	0.998	1.17e-05	Ortho	-0.209	0.781	-
AT1G06890	35.6	37.3	54	55.8	40.1	47.5	0.352	0.0378	Up	0.557	0.000379	Ortho	-0.0125	1	-	0.136	0.504	-	0.177	0.745	-
AT1G06980	4.56	1.84	3.68	2.53	2.3	3.48	-1.03	0.0415	down	-0.398	0.466	-	0.498	0.548	-	-1.07	0.0438	Ortho	1.3	0.181	-
AT1G07070	33.5	11.4	21.9	5.1	26.2	9.65	-1.27	6.79e-07	down	-0.663	0.011	Ortho	-0.36	0.362	-	-0.391	0.189	-	0.176	0.892	-
AT1G07080	94.9	119	55.5	66	86.7	132	0.594	0.00273	Up	-0.823	1.26e-05	Para	-0.0778	0.892	-	-0.178	0.466	-	0.279	0.664	-
AT1G07110	202	72	162	105	320	155	-1.25	3.59e-05	down	-0.375	0.25	-	0.855	0.0974	Mit	0.601	0.0715	-	0.429	0.741	-
AT1G07160	0	0.497	1.05	13	0.258	1.62	4.85	5.88e-06	Up	7.03	5.6e-08	Ortho	2.29	0.0454	Mag	5.01	0.000369	Ortho	1	0.723	-
AT1G07360	43.8	20.3	42.3	35.6	55.5	25.7	-0.864	0.000527	down	-0.112	0.706	-	0.828	0.068	Mit	0.287	0.33	-	-0.0178	1	-
AT1G07390	4.75	2.14	38.4	31.9	0.0206	0.0262	-0.862	0.0231	down	2.98	2.05e-19	Para	0.614	0.446	-	-7.8	2.75e-12	Ortho	0.885	0.0449	Mit
AT1G07430	0.912	118	1.8	95.5	1.04	177	7.13	9.5e-130	Up	0.903	0.00898	Ortho	-0.769	0.693	-	0.0458	0.949	-	0.576	0.911	-
AT1G07590	605	2630	2.65	1.37	6.32	11.3	2.3	4.58e-05	Up	-7.9	1.65e-46	Para	-2.61	0.248	-	-6.65	7.32e-33	Para	-1.36	0.925	-
AT1G07630	13.6	24.8	19.3	23.8	11.9	20.4	1.14	0.000211	Up	0.477	0.143	-	-0.557	0.418	-	-0.221	0.588	-	-0.12	0.991	-
AT1G07720	64.6	359	55.8	74	48.4	171	2.66	7.67e-09	Up	-0.255	0.656	-	-2.06	0.148	-	-0.443	0.464	-	-0.65	0.658	-
AT1G07740	4.6	2.38	20.4	24.3	3.91	1.52	-0.671	0.0146	down	2.11	1.13e-19	Para	1.09	0.231	-	-0.281	0.372	-	-0.177	0.902	-
AT1G07750	39.2	50.3	27.1	25.4	38.4	50.1	0.646	0.0161	Up	-0.566	0.0322	Para	-0.467	0.524	-	-0.0522	0.905	-	0.011	1	-
AT1G07795	0	0.153	0	0.0552	0.0302	0.0253	3.06	0.0395	Up	-0.139	0.976	-	0	NaN	-	1.95	0.595	-	0	NaN	-
AT1G07890	796	1150	570	1180	881	1570	0.806	0.000145	Up	-0.518	0.0149	Para	0.524	0.179	-	0.114	0.697	-	0.305	0.518	-
AT1G01550	154	214	196	339	187	245	0.744	0.000126	Up	0.298	0.142	-	0.314	0.413	-	0.244	0.287	-	-0.0846	0.952	-
AT1G07910	21.3	7.63	35.6	26.5	19.4	4.19	-1.23	0.00441	down	0.677	0.13	-	0.897	0.297	-	-0.202	0.741	-	-0.73	0.681	-
AT1G07960	23.4	32.1	39.8	24.2	18.5	19.5	0.746	0.00681	Up	0.724	0.00698	Ortho	-1.13	0.00231	Mit	-0.36	0.256	-	-0.358	0.793	-
AT1G07985	0.78	2.14	6.89	19.6	3.4	3.84	1.77	1.08e-05	Up	3.21	3.8e-17	Ortho	0.626	0.841	-	2.17	8.82e-08	Ortho	-0.626	0.971	-
AT1G08200	377	1910	292	581	232	612	2.59	1.58e-28	Up	-0.391	0.135	-	-1.34	1.21e-05	Mit	-0.734	0.00484	Para	-0.941	0.0642	Mit
AT1G08210	16.8	26.6	4.28	5.62	18.7	23.2	0.955	6.13e-07	Up	-2	4.74e-25	Para	-0.323	0.427	-	0.132	0.61	-	-0.335	0.71	-
AT1G08220	10.7	5.85	10.6	4.7	13.8	9.8	-0.599	0.0295	down	-0.0816	0.801	-	-0.284	0.355	-	0.329	0.283	-	0.202	0.816	-
AT1G08280	9.63	3.67	7.97	3.06	4.43	1.64	-1.1	0.00418	down	-0.329	0.438	-	0.0525	0.911	-	-1.15	0.00368	Ortho	0.0849	0.968	-
AT1G08465	21.9	12	51.3	26	43.9	23.2	-0.558	0.0171	down	1.19	1.65e-08	Para	-0.164	0.732	-	0.99	7.9e-06	Para	-0.103	0.976	-
AT1G08500	0.592	4.41	1.42	20.6	0.701	4.55	3.12	9.01e-16	Up	1.24	0.00401	Ortho	1.4	0.181	-	0.226	0.726	-	-0.415	0.877	-
AT1G08540	171	80.1	128	71.7	187	86.3	-0.852	0.00742	down	-0.469	0.153	-	0.255	0.726	-	0.0733	0.885	-	-0.0213	1	-
AT1G08550	75.4	36.4	131	95.4	109	66.9	-0.804	0.00433	down	0.729	0.0081	Para	0.582	0.428	-	0.476	0.124	-	0.331	0.843	-
AT1G08560	33	11.7	29.4	12.9	38.9	10.8	-1.2	0.00167	down	-0.222	0.617	-	0.304	0.585	-	0.19	0.721	-	-0.343	0.594	-
AT1G08570	101	209	83.1	430	75.4	224	1.3	3.5e-09	Up	-0.346	0.148	-	1.32	0.0915	Mag	-0.484	0.0505	-	0.528	0.542	-
AT1G08600	23.7	8.49	65.2	38.1	94.4	27.3	-1.23	0.0106	down	1.39	0.00304	Para	0.617	0.611	-	1.93	5.45e-05	Para	-0.39	0.939	-
AT1G08610	13.1	3.13	9.01	2.6	13	6.15	-1.79	0.000182	down	-0.608	0.241	-	0.17	0.783	-	-0.0627	0.946	-	0.771	0.239	-
AT1G08630	0.27	4.94	0	0	12.7	55.6	4.29	1.73e-27	Up	-5.27	5.65e-06	Para	-2.64	3.68e-07	Mit	5.49	1.21e-40	Ortho	-0.605	0.968	-
AT1G08660	33.9	16.5	25.5	17.1	38	23.4	-0.764	8.86e-06	down	-0.449	0.009	Ortho	0.463	0.246	-	0.136	0.535	-	0.35	0.444	-
AT1G08700	24.7	14.5	45.2	27.9	39.9	31.6	-0.487	0.00175	down	0.816	9.14e-09	Para	0.0728	0.838	-	0.647	1.49e-05	Para	0.433	0.135	-
AT1G08760	18.1	10.2	22.8	20.7	28.3	20.2	-0.564	0.0211	down	0.274	0.273	-	0.6	0.298	-	0.591	0.0164	Para	0.295	0.827	-
AT1G08800	16.4	77.6	7.81	63.3	9.77	27.8	2.42	4.72e-09	Up	-1.14	0.00917	Para	0.66	0.648	-	-0.806	0.0956	-	-0.751	0.718	-
AT1G01430	78.1	10.8	43.5	16.8	61.9	106	-2.56	1.06e-21	down	-0.905	0.00108	Ortho	1.39	0.00596	Mit	-0.38	0.247	-	3.49	9.02e-07	Mit
AT1G08890	3.83	14.6	23.1	13.3	3.04	3.87	2.14	4.9e-07	Up	2.52	1.79e-09	Ortho	-2.42	0.00155	Mit	-0.362	0.528	-	-1.49	0.466	-
AT1G08910	22.6	9.63	17.5	10.4	24.2	10.5	-0.962	0.0211	down	-0.411	0.357	-	0.425	0.56	-	0.0559	0.942	-	0.0276	1	-
AT1G09060	42.9	18.7	44.5	46	31.3	12.5	-0.958	0.0234	down	-0.0163	0.98	-	1.19	0.145	-	-0.524	0.28	-	-0.109	1	-
AT1G09155	0.305	1.92	1.14	32.3	1.83	9.56	2.91	1.1e-06	Up	1.95	0.00213	Ortho	2.62	0.00244	Mag	2.63	3.91e-05	Ortho	0.635	0.591	-
AT1G09160	56.2	21.5	50.8	46.6	44.3	27.4	-1.1	3.9e-10	down	-0.199	0.31	-	1.23	1.21e-05	Mit	-0.385	0.0493	Ortho	0.672	0.0186	Mit
AT1G01320	615	100	474	178	547	93.6	-2.34	3.13e-05	down	-0.443	0.505	-	1.19	0.371	-	-0.25	0.769	-	0.0717	1	-
AT1G09180	6.34	103	8.22	82.7	12.6	82.7	4.22	8.18e-31	Up	0.32	0.479	-	-0.579	0.651	-	0.935	0.0287	Ortho	-1.19	0.295	-
AT1G09280	15.4	8.55	15.1	9.15	20.4	14.6	-0.57	0.00168	down	-0.0585	0.786	-	0.11	0.849	-	0.375	0.0467	Para	0.319	0.739	-
AT1G09415	12.4	5.29	133	102	22.8	13.4	-0.92	0.0423	down	3.36	9.98e-17	Para	0.653	0.0208	Mit	0.839	0.0788	-	0.316	0.941	-
AT1G09420	9.09	3.13	133	102	42.2	11.6	-1.28	0.00274	down	3.8	1.06e-22	Para	0.948	0.111	-	2.15	1.48e-07	Para	-0.44	0.895	-
AT1G67730	84.7	162	72.9	84.5	108	113	1.21	2.98e-07	Up	-0.271	0.301	-	-0.724	0.0657	Mit	0.319	0.258	-	-0.874	0.105	-
AT1G67750	42.5	7.79	141	41.5	70.7	14.1	-2.09	3.92e-06	down	1.7	0.000176	Para	0.607	0.43	-	0.7	0.19	-	0.0975	0.963	-
AT1G63840	5.87	15.1	8.19	29.8	2.77	8.91	1.62	0.00142	Up	0.473	0.409	-	0.488	0.735	-	-1.09	0.0551	-	0.0768	1	-
AT1G67856	1.68	13.6	4.54	13.2	0.826	13.9	3.28	2.06e-22	Up	1.41	8.03e-05	Ortho	-0.983	0.163	-	-1.06	0.0128	Para	0.676	0.701	-
AT1G63820	0.366	0.885	0.796	0.229	1.18	2.44	1.46	0.0371	Up	1.08	0.152	-	-1.42	0.052	Mit	1.65	0.0297	Ortho	0.115	1	-
AT1G68140	37	57.6	39.6	50.5	41.5	69.5	0.925	1.48e-07	Up	0.0474	0.835	-	-0.285	0.536	-	0.126	0.592	-	0.103	0.988	-
AT1G68130	13	2.54	12	6.74	15	2.18	-2.06	5.74e-10	down	-0.176	0.659	-	1.18	0.0102	Mit	0.164	0.73	-	-0.399	0.414	-
AT1G68120	1.57	0.397	1.67	0.999	3.97	1.85	-1.68	0.000167	down	0.0511	0.925	-	0.541	0.355	-	1.3	0.00114	Para	0.138	0.97	-
AT1G63810	33.2	8.94	31.3	10.6	39	7.61	-1.62	0.000378	down	-0.155	0.784	-	0.253	0.732	-	0.17	0.805	-	-0.452	0.761	-
AT1G68060	51.1	19.2	68.4	71.9	40.7	29.2	-1.14	0.000926	down	0.371	0.32	-	1.44	0.053	Mit	-0.375	0.365	-	0.891	0.44	-
AT1G68050	0.0235	0.36	68.4	71.9	0.0882	0.418	2.91	0.000533	Up	11.6	1.35e-22	Ortho	-0.514	0.927	-	1.99	0.215	-	-0.263	1	-
AT1G68010	1300	525	117	75.5	2090	1180	-1.06	0.00333	down	-3.53	3.15e-26	Ortho	0.675	0.255	-	0.626	0.118	-	0.478	0.549	-
AT1G68190	59.5	15.8	44.9	36.1	105	68.9	-1.56	6.76e-05	down	-0.459	0.285	-	1.53	0.0069	Mit	0.784	0.0714	-	1.23	0.0605	Mit
AT1G68220	10.6	14.6	27.7	23.1	16.1	18.8	0.762	0.00801	Up	1.36	3.6e-07	Ortho	-0.671	0.234	-	0.579	0.0588	-	-0.206	0.881	-
AT1G68250	0.0489	4.05	0.565	9.41	0.061	3.33	5.62	1.31e-11	Up	3.71	0.00104	Ortho	0.714	0.939	-	0.561	0.766	-	-0.234	1	-
AT1G68290	3.51	6.95	5.1	10.8	1.16	2.61	1.22	0.000536	Up	0.488	0.199	-	0.0807	0.966	-	-1.65	1.65e-05	Para	-0.0227	1	-
AT1G68300	23	27.1	31.2	65.3	26.4	44.6	0.524	0.0459	Up	0.409	0.115	-	0.833	0.207	-	0.163	0.623	-	0.504	0.601	-
AT1G68330	3.98	1.4	0.897	1.13	1.16	1.64	-1.1	0.0285	down	-2.12	1.47e-05	Ortho	1.19	0.0605	Mit	-1.72	0.000815	Ortho	1.15	0.122	-
AT1G68350	0.622	9.28	0.0197	0.0839	0.0837	0	4.1	7.92e-20	Up	-4.98	1.59e-05	Para	-2.55	2.48e-06	Mit	-2.86	0.000207	Para	-2.55	5.44e-06	Mit
AT1G68400	29.8	8.01	28.9	17.3	17.5	17.1	-1.62	9.63e-08	down	-0.0965	0.802	-	1.04	0.019	Mit	-0.816	0.013	Ortho	1.71	0.000101	Mit
AT1G68460	1.01	0.0841	1.15	0.0463	3.07	0.528	-3.01	0.000191	down	0.201	0.831	-	-0.322	0.419	-	1.62	0.0413	Para	-0.415	0.696	-
AT1G68600	34.9	165	6.32	2.55	70.1	291	2.39	0.000102	Up	-2.54	4.79e-05	Para	-3.3	2.25e-05	Mit	0.934	0.206	-	-0.161	0.98	-
AT1G68620	1.67	22.4	23.7	47.6	19.2	150	3.94	7.37e-40	Up	3.76	3.25e-36	Ortho	-2.13	0.0176	Mit	3.45	1.07e-29	Ortho	-0.21	0.987	-
AT1G68670	70.7	86.3	7.78	9.91	48.2	93.1	0.575	0.0469	Up	-3.21	4.85e-35	Para	0.0471	0.953	-	-0.583	0.0518	-	0.642	0.173	-
AT1G68710	16.3	24.5	36.3	34.7	25	16.4	0.835	0.00414	Up	1.1	7.13e-05	Ortho	-0.654	0.245	-	0.559	0.0765	-	-1.16	0.275	-
AT1G68780	27.5	6.08	44.4	4.54	18.1	3.09	-1.85	0.000283	down	0.627	0.261	-	-1.07	0.0883	Mag	-0.639	0.299	-	-0.273	0.856	-
AT1G68790	50.1	9.68	47.4	25.1	36.3	11.2	-2.09	0.000159	down	-0.151	0.834	-	1.39	0.26	-	-0.54	0.445	-	0.676	0.819	-
AT1G68820	18.3	28.5	26.9	24.8	14.1	15.1	0.916	1.19e-06	Up	0.5	0.00911	Ortho	-0.73	0.0448	Mit	-0.425	0.0429	Para	-0.518	0.241	-
AT1G68840	44.7	5.33	11.4	16.3	18.4	1.52	-2.7	2.57e-09	down	-1.98	1.54e-05	Ortho	3.28	2.58e-05	Mit	-1.29	0.00953	Ortho	-0.148	0.979	-
AT1G68930	1.44	0.671	19.5	15.6	1.38	1.02	-0.795	0.0414	down	3.73	2.5e-35	Para	0.0711	0.93	-	-0.096	0.863	-	0.0406	1	-
AT1G68990	36.3	18.1	29.8	8.6	27.3	7.69	-0.766	0.0378	down	-0.351	0.368	-	-0.723	0.272	-	-0.457	0.274	-	-0.707	0.29	-
AT1G69010	31.2	106	48.7	187	40.2	164	2.03	9.88e-22	Up	0.591	0.00853	Ortho	0.172	0.64	-	0.321	0.218	-	0.263	0.805	-
AT1G69020	5.76	2.07	48.8	186	10.7	6.83	-1.18	0.000172	down	3.05	1.9e-28	Para	3.07	9.29e-06	Mit	0.853	0.00651	Para	0.57	0.668	-
AT1G69040	32.6	8.06	11.1	7.23	24.5	21.2	-1.7	7.59e-05	down	-1.62	0.000144	Ortho	1.36	0.00582	Mit	-0.438	0.413	-	1.68	0.0402	Mit
AT1G69200	82.7	32.5	43.2	16.3	70.8	33.3	-1.1	0.00275	down	-1.01	0.00568	Ortho	-0.0225	1	-	-0.279	0.555	-	0.272	0.639	-
AT1G69270	8.41	35.3	18.5	198	15.5	92.8	2.36	1.97e-20	Up	1.11	2.28e-05	Ortho	1.38	0.0925	Mag	0.864	0.00205	Ortho	0.536	0.696	-
AT1G69310	9.57	15.5	7.91	10.4	5.98	17.7	0.967	0.0167	Up	-0.322	0.472	-	-0.352	0.639	-	-0.735	0.0974	-	0.748	0.433	-
AT1G69330	12.9	18.7	15.1	10.7	13.9	13	0.83	0.00218	Up	0.177	0.567	-	-0.911	0.00369	Mit	0.0796	0.849	-	-0.546	0.598	-
AT1G69390	58.4	69.3	58.2	53.9	105	137	0.52	0.00533	Up	-0.0544	0.811	-	-0.365	0.232	-	0.798	1.07e-05	Ortho	0.135	0.785	-
AT1G69420	115	56.3	177	74.1	94.8	56.6	-0.756	0.00581	down	0.581	0.0326	Para	-0.234	0.606	-	-0.318	0.32	-	0.277	0.771	-
AT1G69440	11.9	4.65	15.3	4.54	37.6	4.52	-1.08	0.00867	down	0.315	0.488	-	-0.35	0.533	-	1.61	6.24e-05	Para	-1.66	0.00916	Mag
AT1G69490	4.75	59.8	2.01	20.3	3.32	40.1	3.83	3.92e-21	Up	-1.32	0.00325	Para	-0.499	0.863	-	-0.6	0.25	-	-0.152	1	-
AT1G63640	24.9	6.58	34.4	21.7	7.7	5.28	-1.66	2.15e-05	down	0.405	0.352	-	1.16	0.205	-	-1.75	1.25e-05	Ortho	1.36	0.143	-
AT1G69610	10.5	160	8.47	69.9	10.2	328	4.1	2.18e-22	Up	-0.362	0.486	-	-0.882	0.59	-	-0.0995	0.896	-	1.06	0.832	-
AT1G69640	43.4	103	51.9	86.1	25	92.7	1.51	3.23e-08	Up	0.211	0.509	-	-0.502	0.311	-	-0.84	0.00427	Para	0.618	0.623	-
AT1G69710	0.755	0.212	11.3	11.2	25.3	23.6	-1.56	0.00728	down	3.83	8.92e-18	Para	0.807	0.346	-	5.01	5.74e-29	Para	0.722	0.735	-
AT1G69780	29	0.789	13.1	5.94	15.9	1.9	-4.75	5.06e-26	down	-1.18	0.0109	Ortho	3.3	0.00196	Mit	-0.87	0.0885	-	1.82	0.152	-
AT1G69790	3.63	7.01	2.24	2.23	5.59	51.2	1.18	0.0301	Up	-0.739	0.202	-	-0.796	0.371	-	0.564	0.391	-	2.21	0.375	-
AT1G69960	31.5	45.6	59.2	54.1	49.3	65.7	0.823	0.000333	Up	0.866	9.45e-05	Ortho	-0.659	0.085	Mit	0.616	0.0103	Ortho	-0.131	0.971	-
AT1G69970	1.78	4.44	4.14	4.01	2.98	4.89	1.58	1.14e-05	Up	1.18	0.00123	Ortho	-1	0.0859	Mit	0.692	0.096	-	-0.415	0.551	-
AT1G69980	18.5	25.2	18.1	23.8	16.3	20.5	0.726	0.0107	Up	-0.0807	0.816	-	-0.029	0.982	-	-0.223	0.531	-	-0.11	0.984	-
AT1G70070	87.5	27.6	114	53.3	161	54.8	-1.41	0.00015	down	0.321	0.444	-	0.557	0.394	-	0.821	0.0428	Para	0.098	0.99	-
AT1G70090	76.3	21.7	47.9	18	33.5	16.7	-1.5	2.63e-06	down	-0.689	0.0377	Ortho	0.441	0.393	-	-1.18	0.000355	Ortho	0.821	0.317	-
AT1G70100	40.8	10	7.89	3.45	17.9	5.82	-1.74	2.11e-06	down	-2.43	1.03e-11	Ortho	0.924	0.175	-	-1.24	0.00138	Ortho	0.431	0.836	-
AT1G70180	26.3	14.6	26.8	13.1	29	14.6	-0.596	0.0431	down	-0.0402	0.915	-	-0.147	0.795	-	0.0878	0.838	-	-0.0904	0.99	-
AT1G70250	22.1	5.73	15.3	5.58	4.7	0.629	-1.68	4.67e-05	down	-0.612	0.166	-	0.447	0.515	-	-2.31	2.68e-08	Ortho	0.0525	1	-
AT1G70270	4.14	0.436	0.327	0.351	10.4	3.31	-2.81	0.00013	down	-3.73	2.63e-06	Ortho	1.75	3.81e-06	Mit	1.33	0.128	-	0.634	0.328	-
AT1G70280	63	22.2	28	14.8	71.6	26.2	-1.23	0.000561	down	-1.21	0.000575	Ortho	0.573	0.196	-	0.137	0.796	-	0.0547	1	-
AT1G70330	46.1	47.6	29.5	34.5	33.8	29.2	0.328	0.0336	Up	-0.689	1.24e-06	Para	0.162	0.562	-	-0.482	0.00149	Para	-0.257	0.711	-
AT1G70420	5.3	24.5	2.25	30.9	0.552	13.3	2.42	5.51e-10	Up	-1.31	0.00159	Para	1.11	0.377	-	-3.38	4.38e-14	Para	1.2	0.714	-
AT1G70430	6.24	1.97	34.4	26.6	9.67	5.74	-1.38	4.3e-06	down	2.41	1.58e-19	Para	0.915	0.109	-	0.601	0.0564	-	0.654	0.29	-
AT1G64620	6.95	11.8	7.25	57	7.44	21.6	1.05	0.00409	Up	0.0263	0.963	-	2.19	0.000866	Mag	0.0661	0.917	-	0.776	0.171	-
AT1G70505	10.2	18.2	4.72	9.2	4.42	13.8	1.09	0.00278	Up	-1.19	0.000991	Para	-0.00899	1	-	-1.29	0.000631	Para	0.616	0.638	-
AT1G70560	5.13	2.74	17	2.98	10.8	2.41	-0.65	0.0435	down	1.65	4.82e-09	Para	-1.41	0.00257	Mag	1.01	0.000897	Para	-1.12	0.0214	Mag
AT1G70590	15.9	23.3	6.41	16.4	14.5	40.6	0.824	0.00692	Up	-1.36	3.12e-06	Para	0.759	0.23	-	-0.17	0.68	-	0.894	0.477	-
AT1G70600	498	298	318	170	275	129	-0.462	0.0323	down	-0.698	0.000545	Ortho	-0.153	0.65	-	-0.896	1.33e-05	Ortho	-0.349	0.435	-
AT1G70620	69.2	26.6	2.93	3.05	61.5	36.2	-1.13	0.0369	down	-4.63	2.51e-20	Ortho	1.34	0.309	-	-0.229	0.765	-	0.593	0.86	-
AT1G70650	61.2	72.5	4.54	8.58	4.37	3.2	0.537	0.00517	Up	-3.81	3.9e-94	Para	0.48	0.21	-	-3.86	3.77e-94	Para	-0.704	0.0528	Mit
AT1G70660	59.6	70.8	14.8	21.7	45.1	51.7	0.541	0.0256	Up	-2.07	4.62e-21	Para	0.308	0.417	-	-0.439	0.0889	-	-0.0554	0.988	-
AT1G70690	2	9.96	4.45	5.94	1.66	6.56	2.45	0.00059	Up	1.13	0.156	-	-1.38	0.0597	Mit	-0.314	0.78	-	-0.278	0.99	-
AT1G70720	0	0.177	0.0564	0.0538	0.0837	0.18	3.52	0.00155	Up	2.82	0.0621	-	0	1	-	3.43	0.0252	Ortho	0	1	-
AT1G70900	39.7	59	28.1	30.6	31.8	35.8	0.855	0.000963	Up	-0.546	0.0374	Para	-0.427	0.459	-	-0.369	0.215	-	-0.393	0.832	-
AT1G71020	35.5	7.57	13.1	6.66	20.4	10.6	-1.95	1.36e-08	down	-1.5	1.16e-05	Ortho	1.18	0.116	-	-0.848	0.025	Ortho	1.23	0.162	-
AT1G71030	53.4	9.35	44.5	19.3	65.7	32	-2.2	6.44e-06	down	-0.36	0.531	-	1.21	0.16	-	0.222	0.76	-	1.37	0.126	-
AT1G71080	26.3	75.8	75.7	77.4	55.6	54.4	1.75	3.33e-08	Up	1.48	2.69e-06	Ortho	-1.47	0.0656	Mit	1.04	0.0021	Ortho	-1.53	0.139	-
AT1G71090	45.1	61.5	52	71.4	39.5	53.1	0.725	0.0109	Up	0.155	0.634	-	0.00478	1	-	-0.237	0.499	-	-0.0272	1	-
AT1G71110	5.07	11.5	1.6	6.07	5.02	15	1.44	0.000152	Up	-1.68	1.39e-05	Para	0.462	0.554	-	-0.0532	0.942	-	0.421	0.954	-
AT1G71130	9.78	21	10.9	17.5	11.5	23.6	1.38	4.59e-08	Up	0.108	0.734	-	-0.365	0.452	-	0.187	0.584	-	-0.0577	1	-
AT1G71150	0.0512	0	3.3	4.31	2.89	2.81	-2.69	0.0476	down	5.93	2.48e-14	Para	0.305	0.507	-	5.73	6.91e-13	Para	0	1	-
AT1G71240	22.6	36	7.31	6.46	40.4	51.7	0.903	0.000604	Up	-1.7	1.81e-11	Para	-0.875	0.262	-	0.774	0.00451	Ortho	-0.29	0.9	-
AT1G71270	42.1	22.5	38.5	35.7	40.4	32.8	-0.641	0.00385	down	-0.183	0.452	-	0.776	0.152	-	-0.0966	0.757	-	0.582	0.519	-
AT1G63430	38.2	20.8	25.1	17.4	30.5	21.1	-0.62	0.00546	down	-0.671	0.00179	Ortho	0.341	0.518	-	-0.383	0.116	-	0.345	0.709	-
AT1G63420	24.1	37.3	56.8	25.7	15	6.74	0.894	3.43e-07	Up	1.2	9.13e-13	Ortho	-1.73	0.000234	Mit	-0.726	7.21e-05	Para	-1.65	6.43e-05	Mit
AT1G71790	12.7	15.2	11.8	9.25	12.6	12	0.55	0.0232	Up	-0.142	0.602	-	-0.614	0.11	-	-0.0398	0.923	-	-0.344	0.592	-
AT1G71820	82.6	34.9	50.9	40.9	53.3	29.8	-0.995	0.000827	down	-0.751	0.0112	Ortho	0.928	0.224	-	-0.678	0.0329	Ortho	0.413	0.812	-
AT1G71850	12.5	4.79	77.6	45.8	5.03	0.762	-1.13	0.00031	down	2.57	1.58e-19	Para	0.479	0.123	-	-1.37	1.12e-05	Ortho	-0.485	0.464	-
AT1G71910	1.07	3.64	1.84	1.99	1.07	0.756	2.02	1.71e-07	Up	0.746	0.0783	-	-1.17	0.185	-	-0.0288	0.983	-	-1.17	0.32	-
AT1G71960	10.5	32.8	4.85	23.2	7.35	20.3	1.93	5.25e-12	Up	-1.15	8.93e-05	Para	0.572	0.355	-	-0.539	0.105	-	-0.188	0.98	-
AT1G72100	0.101	0.816	0.523	7.22	34.1	206	2.96	1.84e-07	Up	2.25	0.000438	Ortho	1.46	0.297	-	8.28	7.51e-47	Ortho	1.56	0.121	-
AT1G72110	0	0.14	35.1	105	16.1	153	3.68	0.00179	Up	12.1	1.05e-24	Ortho	1.55	0.00758	Mag	10.9	9.68e-20	Ortho	3.18	0.00938	Mag
AT1G72200	0.487	3.41	0.29	0.329	0.111	0.125	3.03	1.29e-13	Up	-0.785	0.156	-	-1.82	0.00304	Mit	-2.21	0.00119	Para	-1.5	0.000869	Mit
AT1G72280	4.51	10.4	16.1	26.4	3.32	7.25	1.49	3.53e-05	Up	1.83	1.45e-07	Ortho	-0.391	0.581	-	-0.453	0.307	-	-0.234	0.837	-
AT1G72320	48.2	19.1	33	14.2	25	9.24	-1.09	0.00011	down	-0.607	0.0335	Ortho	0.143	0.796	-	-0.999	0.000496	Ortho	-0.0644	1	-
AT1G72450	130	858	136	580	31.8	610	2.91	1.18e-07	Up	0.0748	0.925	-	-0.622	0.392	-	-2.07	0.000489	Para	1.51	0.25	-
AT1G63240	16.7	7.42	1.57	3	7.19	8.32	-0.912	0.017	down	-3.44	2.79e-21	Ortho	1.67	0.0815	Mit	-1.27	0.000901	Ortho	1.25	0.384	-
AT1G72520	28	252	26.4	592	24.3	676	3.32	2.75e-06	Up	0.0159	0.99	-	1.32	0.123	-	-0.126	0.927	-	1.62	0.543	-
AT1G72550	91.8	49.3	66.7	38.2	91.6	42.2	-0.631	0.0239	down	-0.519	0.0592	-	0.111	0.803	-	-0.0536	0.906	-	-0.221	0.884	-
AT1G72560	36.8	16.2	31	17.1	38.5	21.6	-0.934	2.35e-06	down	-0.307	0.141	-	0.32	0.34	-	0.00399	1	-	0.318	0.752	-
AT1G72610	2140	186	1310	126	1330	91.2	-3.17	3.82e-09	down	-0.762	0.212	-	0.158	0.909	-	-0.73	0.28	-	-0.337	0.682	-
AT1G72660	0.33	0.961	67	60.1	2.65	4.4	1.74	0.00054	Up	7.6	2.59e-63	Ortho	-0.835	0.28	-	2.94	1.56e-09	Ortho	-0.193	1	-
AT1G72740	32.4	41.1	23.1	19.6	24.8	26.6	0.611	3.13e-07	Up	-0.544	4.82e-06	Para	-0.536	0.0158	Mit	-0.439	0.000474	Para	-0.218	0.79	-
AT1G72760	0.405	2.07	0	2.72	0.00994	0.17	2.42	0.0001	Up	-5.87	2.58e-06	Para	0.807	0.467	-	-5.03	0.000124	Para	-1	0.673	-
AT1G72820	44.4	15.3	18.2	12.5	18.1	14.9	-1.21	4.37e-06	down	-1.33	2.19e-07	Ortho	0.984	0.0822	Mit	-1.32	6.33e-07	Ortho	1.21	0.0609	Mit
AT1G73010	1.35	15.1	30.1	26.8	27.8	47	3.6	5.48e-15	Up	4.37	3.56e-21	Ortho	-2.86	0.00136	Mit	4.25	1.96e-19	Ortho	-1.94	0.648	-
AT1G73020	20.9	9.54	10.5	7.17	16	7.09	-0.866	0.000141	down	-1.05	1.59e-06	Ortho	0.513	0.0999	Mit	-0.427	0.0881	-	-0.0203	1	-
AT1G73066	0.4	0.877	20	15.6	0.218	0.472	1.35	0.0183	Up	5.62	3.67e-28	Ortho	-0.812	0.315	-	-0.901	0.235	-	0.0995	1	-
AT1G73110	85.9	40.6	33.9	21.3	82.7	52	-0.801	0.0142	down	-1.4	5.23e-06	Ortho	0.428	0.195	-	-0.107	0.825	-	0.399	0.0706	Mit
AT1G73120	0.0629	0.537	0.0828	0.537	0.0504	0.0714	2.82	0.00896	Up	0.294	0.869	-	0	1	-	-0.354	0.882	-	-0.585	0.161	-
AT1G73180	39.4	23	41.1	24.7	35.2	16	-0.509	0.00721	down	0.00822	0.978	-	0.035	0.933	-	-0.207	0.346	-	-0.338	0.661	-
AT1G73210	5.57	47.5	9.06	39.9	4.78	43.2	3.37	1.24e-34	Up	0.684	0.0238	Ortho	-0.836	0.138	-	-0.242	0.534	-	0.171	0.964	-
AT1G73240	16	7.06	38.5	32.8	17	7.96	-0.9	8.47e-08	down	1.23	1.04e-15	Para	0.851	0.00105	Mit	0.0488	0.85	-	0.0875	0.958	-
AT1G64600	8.01	2.41	19.5	12.3	12.5	5.9	-1.45	6.75e-05	down	1.23	0.000458	Para	0.84	0.0677	Mit	0.598	0.139	-	0.469	0.649	-
AT1G63160	8.2	3.74	13.3	11.3	27.8	25.5	-0.853	0.000908	down	0.647	0.00835	Para	0.724	0.139	-	1.73	1.5e-13	Para	0.744	0.0741	Mit
AT1G73570	10.7	3.98	6.93	10.2	25.6	22.5	-1.16	6.75e-05	down	-0.68	0.02	Ortho	1.61	0.000668	Mit	1.21	2.17e-05	Para	0.989	0.0703	Mit
AT1G73750	29	52	45	65.3	39.6	165	1.1	0.00699	Up	0.569	0.181	-	-0.297	0.747	-	0.403	0.414	-	1.21	0.584	-
AT1G73780	0.07	0.339	0.161	0.242	0.0868	0.0524	2.07	0.0382	Up	1.09	0.402	-	-0.322	0.68	-	0.191	0.932	-	-0.322	0.863	-
AT1G73830	6.26	1.24	2.09	4.74	2.87	0.558	-1.89	0.00508	down	-1.62	0.0203	Ortho	2.63	9.79e-05	Mit	-1.13	0.149	-	0.273	0.92	-
AT1G73920	92.5	206	18.5	150	91.8	320	1.42	5.98e-11	Up	-2.36	8.47e-29	Para	1.83	0.022	Mag	-0.0415	0.915	-	0.647	0.406	-
AT1G74040	61.4	28.6	60.5	42.4	11.3	5.56	-0.853	0.00704	down	-0.0889	0.818	-	0.572	0.288	-	-2.5	5.48e-17	Ortho	0.163	0.944	-
AT1G74160	41.6	12.9	38.3	40.3	34.6	10.4	-1.44	0.00126	down	-0.189	0.728	-	1.67	0.0217	Mit	-0.341	0.556	-	-0.0157	1	-
AT1G74260	119	42.9	190	99.7	134	39	-1.24	0.000307	down	0.608	0.0868	-	0.533	0.438	-	0.106	0.842	-	-0.297	0.84	-
AT1G74390	7.54	3.5	9.94	10.8	16.7	6.22	-0.84	0.0218	down	0.353	0.358	-	1.05	0.0354	Mit	1.1	0.0021	Para	-0.332	0.732	-
AT1G74430	17.8	95.6	110	71.6	11.1	172	2.65	2.73e-06	Up	2.65	3.65e-06	Ortho	-2.99	3.17e-05	Mit	-0.678	0.342	-	1.48	0.0233	Mag
AT1G74470	2710	957	2710	1100	2620	1100	-1.24	3.27e-05	down	-0.0542	0.891	-	0.206	0.636	-	-0.102	0.824	-	0.246	0.501	-
AT1G74510	29	35.7	38.8	46.5	44.4	70.8	0.574	9.65e-05	Up	0.369	0.0121	Ortho	-0.0538	0.876	-	0.567	0.000127	Ortho	0.361	0.308	-
AT1G74530	28.4	34.8	9.94	6.22	29.6	24	0.58	0.00779	Up	-1.57	1.16e-14	Para	-0.942	0.0279	Mit	0.0206	0.965	-	-0.6	0.05	Mit
AT1G74720	55.7	23.7	401	258	72.6	34.5	-0.965	0.000732	down	2.81	9.97e-27	Para	0.566	0.107	-	0.333	0.323	-	0.142	0.95	-
AT1G74740	7.85	2.9	14	9.14	7.46	5.79	-1.15	3.72e-05	down	0.794	0.00285	Para	0.621	0.423	-	-0.104	0.797	-	0.796	0.512	-
AT1G74750	9.79	5.19	3.75	2.83	13.2	12.3	-0.669	0.0409	down	-1.45	1.94e-06	Ortho	0.401	0.318	-	0.362	0.326	-	0.736	0.508	-
AT1G74850	88.9	29.8	73.3	37	72.8	21.9	-1.32	2.13e-05	down	-0.341	0.317	-	0.595	0.181	-	-0.351	0.352	-	-0.12	0.974	-
AT1G74870	1.68	0.564	0.0368	0.0539	0.962	0.925	-1.27	0.0255	down	-5.51	1.64e-09	Ortho	0.652	0.181	-	-0.887	0.162	-	0.845	0.335	-
AT1G74930	6.81	27.6	4.57	17.2	0.496	25.9	2.23	0.00675	Up	-0.479	0.643	-	-0.218	0.914	-	-3.71	4.41e-05	Para	2.27	0.567	-
AT1G74950	43.8	439	67.7	392	20.5	447	3.53	8.69e-17	Up	0.636	0.188	-	-0.783	0.262	-	-1.12	0.0217	Para	1.08	0.662	-
AT1G75060	2.72	6.2	1.73	3.69	3.31	4.55	1.51	1.02e-05	Up	-0.671	0.075	-	-0.288	0.633	-	0.3	0.506	-	-0.74	0.193	-
AT1G75100	114	22.9	97.9	30.5	95.8	19.6	-2.01	9.04e-06	down	-0.293	0.588	-	0.602	0.49	-	-0.304	0.625	-	0.0225	1	-
AT1G63010	66.8	258	12.6	14.3	63.7	117	2.2	3.51e-19	Up	-2.46	1.67e-23	Para	-1.78	0.00916	Mit	-0.121	0.745	-	-1.07	0.518	-
AT1G75130	14.2	7.1	30.9	13	20.9	13.3	-0.72	0.000487	down	1.07	1.29e-08	Para	-0.33	0.496	-	0.521	0.0136	Para	0.261	0.673	-
AT1G75140	13.5	4.29	30.9	13	13.8	6.43	-1.37	4.57e-07	down	1.14	1.12e-05	Para	0.298	0.638	-	-0.0107	0.999	-	0.49	0.622	-
AT1G75150	7.07	1.49	6.14	1.83	7.39	1.51	-1.97	5.44e-06	down	-0.269	0.595	-	0.449	0.582	-	0.00571	1	-	0.138	0.975	-
AT1G75230	17.3	62.4	11.1	16.2	15.7	10.2	2.14	3.08e-23	Up	-0.663	0.00416	Para	-1.3	0.0011	Mit	-0.165	0.587	-	-2.4	2.68e-05	Mit
AT1G75370	97.3	288	38.6	74.8	85.3	67.8	1.81	1.84e-18	Up	-1.39	1.71e-11	Para	-0.623	0.0796	Mit	-0.235	0.375	-	-1.88	0.00023	Mit
AT1G75410	64.9	92.7	81.8	89.7	70.6	107	0.776	3.69e-05	Up	0.273	0.172	-	-0.373	0.284	-	0.0664	0.817	-	0.0853	0.951	-
AT1G75450	11.8	36.2	32.3	87.2	19.3	84	1.88	7.97e-06	Up	1.45	0.000611	Ortho	-0.139	0.868	-	0.669	0.176	-	0.527	0.185	-
AT1G75490	1.08	7.4	0.307	7.82	0.249	4.51	2.91	9.62e-06	Up	-1.79	0.0187	Para	0.763	0.777	-	-2.16	0.00786	Para	0.157	1	-
AT1G75500	209	22.2	149	23.6	114	15.4	-2.87	4.81e-11	down	-0.557	0.261	-	0.569	0.481	-	-0.895	0.0774	-	0.349	0.688	-
AT1G75580	3.22	23.7	3.63	19.4	1.25	14.1	3.04	6.57e-08	Up	0.135	0.861	-	-0.354	0.803	-	-1.39	0.0365	Para	0.365	0.924	-
AT1G75730	12.6	3.58	13.3	11.8	13.3	6.27	-1.54	6.7e-06	down	0.00441	0.992	-	1.35	0.0798	Mit	0.018	0.992	-	0.532	0.808	-
AT1G75820	93.6	24.9	77.1	44.2	81.3	37.9	-1.64	4.81e-25	down	-0.347	0.0409	Ortho	1.09	0.00014	Mit	-0.264	0.163	-	0.803	0.0265	Mit
AT1G62975	3.94	24	1.3	6.03	3.47	21.9	2.81	4.54e-10	Up	-1.64	0.000756	Para	-0.67	0.375	-	-0.223	0.747	-	-0.0318	1	-
AT1G62970	8.35	3.05	21.7	19.7	18.8	10	-1.17	0.0119	down	1.34	0.00275	Para	1.12	0.222	-	1.14	0.0171	Para	0.385	0.878	-
AT1G75990	29.5	12.6	42	26.5	69.6	40	-0.951	0.000125	down	0.464	0.0659	-	0.531	0.3	-	1.2	8.03e-07	Para	0.389	0.785	-
AT1G76030	215	223	180	201	189	166	0.316	0.0159	Up	-0.31	0.0141	Para	0.106	0.588	-	-0.233	0.0957	-	-0.232	0.182	-
AT1G76070	3.03	42.8	5.64	16.6	3.81	8.99	3.97	8.95e-16	Up	0.884	0.114	-	-2.16	0.0935	Mit	0.295	0.693	-	-2.48	0.115	-
AT1G76110	90.1	15.9	42.3	8.53	64.9	13.8	-2.17	2.27e-06	down	-1.17	0.0148	Ortho	0.195	0.668	-	-0.544	0.339	-	0.288	0.726	-
AT1G76120	13.8	6.32	10.7	5.47	11.8	5.31	-0.854	0.00676	down	-0.421	0.198	-	0.171	0.542	-	-0.276	0.473	-	-0.00391	1	-
AT1G76360	24.8	66.2	12.7	73.7	16.8	44.3	1.66	0.000533	Up	-0.971	0.052	-	1.05	0.164	-	-0.612	0.29	-	-0.055	1	-
AT1G76380	11.7	58.6	23	200	23.1	188	2.54	4.1e-11	Up	0.944	0.021	Ortho	0.813	0.343	-	0.937	0.0315	Ortho	0.713	0.775	-
[truncated: 4,757 more rows]
