# Supplementary material for: Cis-regulatory evolution spotlights species differences in the adaptive potential of gene expression plasticity
Source: Nat Commun. 2021 Jun 7;12:3376. doi: 10.1038/s41467-021-23558-2 (PMC8184852; doi:10.1038/s41467-021-23558-2)
Supplement: Supplementary file 8 — Supplementary data 5 [file 41467_2021_23558_MOESM8_ESM.xlsx]

## Sheet: Sheet1
Supplementary Data 5: List of plastic genes in A. thaliana (Ath) after 3 hours of desiccation and their basal change or plastic response in A. halleri (Aha) and A. lyrata (Aly). Plastic genes were selected by comparing time point 3h with 0h in A. thaliana with an FDR threshold of 0.05. The mean expression levels before and after the stress are shown as the mean FPKM of 4 replicates. For each plas…
	FPKM (Mean)						Ath			Aha						Aly
	Ath		Aha		Aly		3h vs 0h			Aha-0h vs Ath-0h			Aha/Ath-3h vs Aha/Ath-0h			Aly-0h vs Ath-0h			Aly/Ath-3h vs Aly/Ath-0h
gene	0h	3h	0h	3h	0h	3h	log2FoldChange	padj	regulation	log2FoldChange	padj	basal	log2ratio	padj	plastic	log2FoldChange	padj	basal	log2ratio	padj	plastic
AT1G10280	7.92	14.1	14.7	40.8	9.69	19.8	0.768	0.0013	Up	0.846	0.000277	Ortho	0.693	0.129	-	0.25	0.393	-	0.212	0.732	-
AT1G10580	32.6	68.9	41.5	52.1	32	16.5	1.02	0.000448	Up	0.297	0.354	-	-0.727	0.262	-	-0.0768	0.87	-	-1.97	0.0119	Mit
AT1G11170	0.568	12.6	5.71	18.9	4.69	24.5	4.28	4.11e-19	Up	3.3	4.09e-11	Ortho	-1.65	0.369	-	3	6.81e-09	Ortho	-0.983	0.81	-
AT1G11210	1.11	55.8	5.89	49.1	0.242	7.21	5.33	2.87e-21	Up	2.36	0.000111	Ortho	-1.86	0.374	-	-2.22	0.00239	Para	-1.61	0.546	-
AT1G01180	11	6.25	6.77	3.01	4.7	4.7	-0.876	0.011	down	-0.769	0.0255	Ortho	-0.227	0.667	-	-1.26	0.000286	Ortho	0.727	0.105	-
AT1G11730	3.84	1.88	7.1	1.69	35	40.8	-1.04	0.00125	down	0.867	0.00481	Para	-1.06	0.0386	Mag	3.18	1.83e-28	Para	0.877	0.0839	Mit
AT1G01080	161	79	90	41.4	128	46.9	-1.05	0.0146	down	-0.89	0.0406	Ortho	-0.0849	0.903	-	-0.369	0.491	-	-0.413	0.374	-
AT1G01050	101	68.1	29.9	28.2	49.9	73	-0.619	6.12e-05	down	-1.81	2.15e-35	Ortho	0.487	0.0187	Mit	-1.07	1.31e-12	Ortho	1.1	0.00838	Mit
AT1G12860	76.5	42.4	32.8	6.56	49.1	19.9	-0.898	0.00473	down	-1.28	2.97e-05	Ortho	-1.33	0.00889	Mag	-0.695	0.0415	Ortho	-0.414	0.155	-
AT1G13310	0.0489	0.462	0.0205	0.0702	0	0.0361	2.68	0.00651	Up	-1.11	0.552	-	-0.585	0.366	-	-2.46	0.198	-	-0.585	0.337	-
AT1G13990	11.8	395	12	29.8	12.7	222	4.95	4.76e-89	Up	-0.053	0.881	-	-3.72	0.000144	Mit	0.0403	0.936	-	-0.942	0.287	-
AT1G14380	32.4	11.2	26.2	4.18	25.2	3.35	-1.54	0.00108	down	-0.351	0.523	-	-0.943	0.199	-	-0.417	0.491	-	-1.18	0.0994	Mag
AT1G02400	2.9	43.9	1.66	49.3	0.335	118	3.83	1.2e-14	Up	-0.746	0.202	-	0.708	0.774	-	-3.09	2.68e-07	Para	3.09	0.206	-
AT1G16040	8.2	13.2	13.5	11.2	18.5	16.8	0.632	0.0341	Up	0.671	0.0212	Ortho	-0.892	0.109	-	1.14	8.5e-05	Ortho	-0.745	0.233	-
AT1G16830	3.32	1.98	5.9	2	8.13	8.09	-0.775	0.0218	down	0.782	0.0145	Para	-0.604	0.166	-	1.27	7.22e-05	Para	0.503	0.289	-
AT1G16960	11.5	18.6	39.2	35.5	13.5	34.6	0.6	0.0373	Up	1.68	1.58e-10	Ortho	-0.754	0.0116	Mit	0.15	0.697	-	0.679	0.113	-
AT1G17850	31.7	21.1	138	136	25.1	4.84	-0.642	0.0446	down	2.08	6.23e-13	Para	0.559	0.256	-	-0.396	0.275	-	-1.61	0.000891	Mag
AT1G18200	1.69	0.658	20.3	18.9	0.156	0.105	-1.28	0.0458	down	3.61	6.54e-10	Para	0.565	0.677	-	-3.53	2.37e-06	Ortho	0.652	0.463	-
AT1G18610	14.9	8.44	10.1	10.5	5.54	6.36	-0.878	1.38e-09	down	-0.62	1.62e-05	Ortho	0.832	0.00752	Mit	-1.48	1.51e-23	Ortho	0.974	0.00719	Mit
AT1G02850	1.2	25.8	0.216	1.07	2.43	63	4.11	2.87e-13	Up	-2.58	0.000166	Para	-2.74	0.0253	Mit	0.946	0.184	-	0.451	0.899	-
AT1G20150	0	0.117	0.113	0.0894	0.174	0.779	2.97	0.02	Up	3.8	0.0158	Ortho	0	1	-	4.36	0.00712	Ortho	0.807	0.382	-
AT1G20520	1.34	2.95	1.61	2.94	0.893	0.486	1.12	0.00923	Up	0.281	0.582	-	-0.245	0.722	-	-0.583	0.28	-	-1.25	0.00678	Mit
AT1G20890	6.77	11.1	102	89.9	3.2	13.1	0.666	0.00852	Up	3.85	2.5e-65	Ortho	-0.857	0.054	Mit	-1.12	1.81e-05	Para	1.04	0.105	-
AT1G20990	0.986	0.144	0.702	1.2	0.541	0.596	-2.67	0.000111	down	-0.541	0.462	-	1.58	0.00245	Mit	-0.901	0.245	-	1.22	0.0237	Mit
AT1G21770	45.5	68	80.9	116	46.8	113	0.539	0.0374	Up	0.794	0.00122	Ortho	-0.0521	0.919	-	0.0146	0.988	-	0.686	0.307	-
AT1G03120	0.387	0.872	151	94.1	2.55	16.1	1.12	0.0134	Up	8.58	8.37e-109	Ortho	-1.35	0.0252	Mit	2.7	1.5e-10	Ortho	1.5	0.00387	Mag
AT1G22030	4.76	1.82	6.55	2.99	3.86	1.93	-1.4	0.000201	down	0.395	0.335	-	0.0317	0.965	-	-0.353	0.453	-	0.276	0.636	-
AT1G22740	12	7.25	33.5	64.2	1.28	1.79	-0.756	0.025	down	1.45	3.37e-06	Para	1.58	0.000624	Mit	-3.23	7.08e-22	Ortho	0.794	0.339	-
AT1G23200	2.93	23.7	12.2	48.9	17.8	86.9	2.91	2.72e-20	Up	2.01	3.88e-10	Ortho	-0.706	0.302	-	2.53	5.11e-15	Ortho	-0.399	0.748	-
AT1G23440	35.7	137	44	107	55.6	235	1.87	3.32e-14	Up	0.251	0.383	-	-0.637	0.199	-	0.607	0.0297	Ortho	0.157	0.841	-
AT1G23730	3.24	1.2	13.9	3.68	1.1	1.42	-1.46	0.0118	down	2.01	0.000321	Para	-0.625	0.481	-	-1.64	0.00813	Ortho	1.41	0.0457	Mit
AT1G23750	11.1	19.2	34.2	38.8	30.1	21.6	0.745	0.000708	Up	1.58	1.3e-14	Ortho	-0.57	0.0999	Mit	1.4	4.3e-11	Ortho	-1.21	0.000194	Mit
AT1G24050	65.9	90.4	39.6	53.9	48.5	68.9	0.415	0.00282	Up	-0.779	3.1e-09	Para	-0.0093	0.999	-	-0.48	0.000656	Para	0.0505	0.897	-
AT1G26760	3.08	1.47	30.7	29.1	4.33	0.845	-1.09	0.00242	down	3.27	4.54e-25	Para	0.482	0.214	-	0.441	0.282	-	-1.04	0.0339	Mag
AT1G26690	12.8	43.2	32.7	201	12.4	22.9	1.7	1.47e-08	Up	1.33	9.4e-06	Ortho	0.892	0.208	-	-0.0913	0.852	-	-0.871	0.0493	Mit
AT1G26620	11.1	44.5	18.8	43.1	26.2	32.8	1.91	5.45e-12	Up	0.69	0.0192	Ortho	-0.751	0.247	-	1.18	5.83e-05	Ortho	-1.61	0.0722	Mit
AT1G26330	3.85	0.973	5.82	1.18	3.4	0.64	-1.97	0.000616	down	0.515	0.428	-	-0.559	0.419	-	-0.248	0.771	-	-0.255	0.757	-
AT1G25682	25.9	36.7	30.7	53.1	26.8	38.3	0.443	0.0416	Up	0.209	0.364	-	0.286	0.475	-	0.00841	0.999	-	0.0129	1	-
AT1G25480	12	6.98	65.8	32	9.68	2.96	-0.84	0.00767	down	2.4	6.53e-17	Para	-0.31	0.551	-	-0.366	0.324	-	-0.692	0.194	-
AT1G03687	19.4	11.2	14.1	10.1	17.6	17.5	-0.841	0.000429	down	-0.519	0.0327	Ortho	0.31	0.512	-	-0.201	0.505	-	0.706	0.18	-
AT1G28550	0.00986	0.208	8.05	17.4	0.135	0.804	2.81	0.00659	Up	9.24	1.21e-13	Ortho	1.04	0.011	Mag	3.31	0.0273	Ortho	0.807	0.319	-
AT1G28560	11.8	7.06	9.14	7.06	13	15.6	-0.808	0.000189	down	-0.426	0.0541	-	0.379	0.308	-	0.0745	0.819	-	0.959	0.0303	Mit
AT1G29400	79.7	297	91.8	153	106	156	1.81	1.32e-15	Up	0.146	0.6	-	-1.16	0.00232	Mit	0.346	0.209	-	-1.32	0.0575	Mit
AT1G30590	65.6	39	44	19.5	51	10.6	-0.807	0.00268	down	-0.625	0.0203	Ortho	-0.401	0.16	-	-0.422	0.165	-	-1.42	0.0231	Mag
AT1G30690	109	49.3	33.3	4.09	117	19.1	-1.19	0.000983	down	-1.77	4.04e-07	Ortho	-1.58	0.00491	Mag	0.0508	0.941	-	-1.44	0.011	Mag
AT1G31885	0.283	0.0535	1.37	0.669	0.0199	0.0205	-2.11	0.0429	down	2.2	0.028	Para	-0.363	0.583	-	-3.75	0.0168	Ortho	0	1	-
AT1G31970	138	62.2	92.5	51.4	96.6	48.6	-1.19	1.24e-10	down	-0.634	0.000788	Ortho	0.303	0.465	-	-0.561	0.00515	Ortho	0.164	0.652	-
AT1G32340	11.1	21.7	11.3	14.3	12.2	16.4	0.895	0.000165	Up	-0.0418	0.896	-	-0.554	0.312	-	0.0776	0.835	-	-0.512	0.503	-
AT1G32700	18.5	40.1	19	35.3	23.3	71.2	1.04	9.13e-05	Up	-0.00609	0.989	-	-0.232	0.752	-	0.282	0.391	-	0.488	0.416	-
AT1G33800	3.13	5.71	7.8	18	4.26	11	0.841	0.00832	Up	1.3	1.73e-05	Ortho	0.451	0.424	-	0.437	0.239	-	0.596	0.431	-
AT1G34210	39.5	26.1	11.5	8.89	13.4	3.08	-0.646	0.0217	down	-1.84	1.69e-12	Ortho	0.189	0.657	-	-1.62	1.83e-09	Ortho	-1.26	0.0123	Mag
AT1G04310	4.03	37.6	6.85	110	5.73	181	3.13	1.71e-17	Up	0.719	0.0796	-	0.959	0.615	-	0.447	0.351	-	1.87	0.358	-
AT1G35470	23.8	33	34.6	39.4	36.7	33.6	0.407	0.0229	Up	0.479	0.00528	Ortho	-0.245	0.307	-	0.573	0.00123	Ortho	-0.564	0.115	-
AT1G36940	1.9	0.197	1.3	0.339	2.03	0.235	-3.07	2.02e-05	down	-0.605	0.458	-	0.611	0.189	-	0.0666	0.968	-	0.196	0.707	-
AT1G43190	92	70.8	18.1	16.4	87.3	87.5	-0.425	0.0329	down	-2.39	1.97e-40	Ortho	0.237	0.34	-	-0.121	0.636	-	0.378	0.206	-
AT1G44920	108	73.2	339	82.7	144	53.1	-0.601	0.0244	down	1.59	6.97e-11	Para	-1.48	0.001	Mag	0.373	0.21	-	-0.872	0.000578	Mag
AT1G04650	6.42	2.84	4.04	3.13	5.89	2.79	-1.22	0.0129	down	-0.76	0.14	-	0.84	0.282	-	-0.2	0.781	-	0.0995	0.939	-
AT1G02170	22.2	34.5	79.2	24.4	18.4	51.2	0.581	0.0341	Up	1.79	5.99e-13	Ortho	-2.25	0.000943	Mit	-0.302	0.343	-	0.84	0.0258	Mag
AT1G48210	8.08	25.6	2.04	2.64	6.21	14.1	1.61	1.64e-07	Up	-2.03	1.78e-10	Para	-1.35	0.0145	Mit	-0.423	0.265	-	-0.523	0.672	-
AT1G04990	12.5	79.7	5.52	83.4	3.08	20.8	2.62	6.08e-23	Up	-1.21	1.65e-05	Para	1.06	0.185	-	-2.06	6.68e-13	Para	-0.229	0.862	-
AT1G50000	10.5	4.83	9.3	6.52	10.6	4.66	-1.16	8.08e-09	down	-0.232	0.294	-	0.597	0.0337	Mit	-0.0412	0.904	-	0	1	-
AT1G50040	12.4	0.281	11.8	6.13	3.79	0.571	-5.27	4.64e-18	down	-0.109	0.892	-	2.89	0.000375	Mit	-1.68	0.00944	Ortho	2.09	0.0632	Mit
AT1G50260	17.6	156	0.683	0.14	18.4	355	3.07	7.97e-51	Up	-4.76	1e-69	Para	-3.65	3.74e-07	Mit	0.00821	1	-	1.12	0.422	-
AT1G50630	8.19	18.4	4.39	6.15	12.8	15	1.13	6.46e-07	Up	-0.934	7.05e-05	Para	-0.698	0.153	-	0.629	0.0107	Ortho	-0.878	0.134	-
AT1G50960	0	3.86	0	0.101	0	0.123	7.32	5.5e-12	Up	-0.139	0.972	-	-2.25	9.23e-06	Mit	0	1	-	-2.25	1.22e-05	Mit
AT1G52570	2.37	1.02	2.59	4.09	1.06	1.62	-1.24	0.0125	down	0.0723	0.911	-	1.32	0.196	-	-1.23	0.0211	Ortho	1.32	0.0815	Mit
AT1G53090	34.5	75.2	60.8	96.3	48.4	29.9	1.04	8.7e-05	Up	0.751	0.00506	Ortho	-0.444	0.352	-	0.427	0.164	-	-1.78	0.0117	Mit
AT1G53470	1.24	131	1.63	14.8	1.36	22	6.51	3.84e-65	Up	0.337	0.499	-	-3.21	0.0391	Mit	0.0654	0.937	-	-2.67	0.0793	Mit
AT1G53580	66	464	49.7	351	83.9	712	2.76	4.91e-43	Up	-0.445	0.0441	Para	-0.00193	1	-	0.318	0.201	-	0.272	0.606	-
AT1G53645	33.9	14.8	9.38	4.14	38.5	8.24	-1.24	2.12e-07	down	-1.9	2.65e-16	Ortho	0.142	0.764	-	0.143	0.667	-	-0.953	0.0426	Mag
AT1G53680	2.26	5.95	68.2	99.9	5.47	22.3	1.3	7.5e-05	Up	4.86	2.47e-57	Ortho	-0.566	0.293	-	1.22	0.000365	Ortho	0.732	0.598	-
AT1G54160	2.73	20.8	108	81.9	4.07	11.2	2.86	6.96e-44	Up	5.26	4.13e-150	Ortho	-2.93	2.64e-05	Mit	0.524	0.0376	Ortho	-1.31	0.0719	Mit
AT1G55110	22.2	58.2	24.8	34	25.5	60.6	1.33	1.21e-10	Up	0.104	0.685	-	-0.936	0.0393	Mit	0.14	0.626	-	-0.151	0.872	-
AT1G55280	7.74	47	25	107	15.4	183	2.51	3.19e-25	Up	1.63	2.94e-11	Ortho	-0.391	0.577	-	0.938	0.00039	Ortho	1.02	0.0904	Mag
AT1G55370	61.4	17.7	18.9	7.71	75.8	12.8	-1.82	8.04e-06	down	-1.76	1.58e-05	Ortho	0.557	0.311	-	0.253	0.658	-	-0.75	0.0878	Mag
AT1G05570	23.4	11.4	64.2	45	38	23.5	-1.05	0.0206	down	1.42	0.0013	Para	0.449	0.7	-	0.655	0.204	-	0.3	0.803	-
AT1G55740	1.88	4.32	4.43	4.26	0.111	0.0794	1.12	0.000613	Up	1.17	0.000323	Ortho	-0.807	0.0845	Mit	-4.18	3.45e-13	Para	-0.807	0.106	-
AT1G55830	11.4	17.6	36.9	26	9.66	15.1	0.57	0.00608	Up	1.63	1.05e-17	Ortho	-1.09	0.000319	Mit	-0.294	0.222	-	0.00136	1	-
AT1G01760	4.5	2.9	8.27	5.87	9.43	11.2	-0.689	0.0231	down	0.816	0.00406	Para	0.069	0.939	-	1.02	0.000463	Para	0.712	0.194	-
AT1G54450	7.03	2.9	3.66	2.18	12.6	12.1	-1.29	1.92e-08	down	-0.967	2.07e-05	Ortho	0.5	0.191	-	0.837	0.000229	Para	0.993	0.00175	Mit
AT1G54820	75.9	14.6	40.4	6.81	27.6	3.36	-2.38	7.26e-07	down	-0.992	0.0545	-	-0.131	0.879	-	-1.54	0.0033	Ortho	-0.469	0.47	-
AT1G01690	5.53	2.93	1.05	0.181	4.63	0.583	-0.939	0.0243	down	-2.45	2.85e-09	Ortho	-0.415	0.306	-	-0.292	0.586	-	-1.12	0.0486	Mag
AT1G06430	287	500	576	1210	606	1360	0.706	0.0217	Up	0.947	0.00132	Ortho	0.27	0.622	-	1.02	0.00087	Ortho	0.365	0.689	-
AT1G06460	75.9	150	98.5	108	181	182	0.896	0.000748	Up	0.307	0.286	-	-0.839	0.11	-	1.19	7.33e-06	Ortho	-0.959	0.18	-
AT1G06550	64.6	38	85.5	48.1	50.9	22.3	-0.817	0.00162	down	0.364	0.182	-	-0.0687	0.927	-	-0.382	0.198	-	-0.406	0.478	-
AT1G06620	5.79	46.1	1.95	1.6	1.57	8.11	2.91	1.75e-09	Up	-1.55	0.00301	Para	-2.8	0.00639	Mit	-1.83	0.000748	Para	-0.912	0.33	-
AT1G06790	15.6	9.49	28.1	37.7	4.19	1.5	-0.758	0.00167	down	0.81	0.000474	Para	1.07	0.00529	Mit	-1.94	2.85e-16	Ortho	-0.397	0.299	-
AT1G07020	9.39	21	126	73.2	4.95	8.68	1.11	0.000373	Up	3.72	9.77e-38	Ortho	-1.87	0.00056	Mit	-0.952	0.00438	Para	-0.378	0.597	-
AT1G07640	30.5	87.9	30.7	98	24.4	73.5	1.45	4.33e-06	Up	-0.0526	0.903	-	0.146	0.831	-	-0.383	0.324	-	0.0523	0.974	-
AT1G07880	4.82	2.01	3.91	0.668	0.716	0.227	-1.23	0.0244	down	-0.309	0.632	-	-0.515	0.229	-	-2.78	1.06e-06	Ortho	0.737	0.107	-
AT1G08230	8.9	59.7	3.96	35.6	3.73	126	2.68	5.4e-19	Up	-1.19	0.000211	Para	0.339	0.689	-	-1.28	0.000128	Para	2.14	0.219	-
AT1G01360	13.3	23.3	21.8	75.6	0	0.0381	0.74	0.0362	Up	0.676	0.0552	-	0.972	0.255	-	-10.8	3.91e-22	Para	-0.767	0.0124	Mit
AT1G10060	11.8	57.7	9.29	5.75	13.2	24.9	2.16	1.07e-06	Up	-0.421	0.417	-	-2.8	0.000727	Mit	0.0981	0.899	-	-1.32	0.0835	Mit
AT1G63710	5.1	1.57	1.39	0.0511	4.31	1.2	-1.67	0.0133	down	-1.92	0.0063	Ortho	0	1	-	-0.271	0.794	-	0.0995	0.918	-
AT1G66840	56.4	20.2	30.6	28.4	42.1	30	-1.54	1.56e-08	down	-0.95	0.000606	Ortho	1.36	0.000397	Mit	-0.49	0.121	-	0.981	0.075	Mit
AT1G64625	2.63	0.763	3.2	2.78	3.37	5.85	-1.78	2.86e-05	down	0.249	0.604	-	0.919	0.0339	Mit	0.329	0.533	-	1.82	0.00137	Mit
AT1G67070	7.56	17.4	5.77	4.97	17.8	30.1	1.13	5e-05	Up	-0.46	0.126	-	-1.23	0.00697	Mit	1.17	3.74e-05	Ortho	-0.324	0.556	-
AT1G67510	6.28	12.7	24.8	12.8	36.4	10.7	0.961	0.00577	Up	1.93	3.71e-09	Ortho	-1.8	0.000315	Mit	2.49	5.28e-14	Ortho	-2.56	1.91e-05	Mit
AT1G67570	4.29	7.53	45.4	50.8	5.54	7.94	0.771	0.000188	Up	3.36	2.86e-73	Ortho	-0.548	0.044	Mit	0.351	0.142	-	-0.226	0.671	-
AT1G68020	38.2	91.3	36.2	155	36.8	196	1.2	2.13e-05	Up	-0.107	0.762	-	0.832	0.114	-	-0.0853	0.85	-	1.14	0.261	-
AT1G67970	5.1	24.3	10.5	24.7	7.16	31.1	2.16	2.32e-12	Up	0.97	0.00268	Ortho	-0.925	0.0636	Mit	0.421	0.278	-	-0.0875	0.95	-
AT1G68795	1.19	6.01	0.944	2.04	0.521	1.14	2.24	2.42e-05	Up	-0.352	0.6	-	-1.16	0.257	-	-1.22	0.0632	-	-1.1	0.264	-
AT1G69360	17	81.9	50.1	73.5	17	30.1	2.17	3.38e-09	Up	1.52	4.65e-05	Ortho	-1.68	0.019	Mit	-0.0416	0.96	-	-1.45	0.273	-
AT1G69430	1.21	5.83	36.2	71.1	1.5	7.85	2.22	5.13e-10	Up	4.88	8.81e-46	Ortho	-0.682	0.306	-	0.299	0.557	-	0.128	0.907	-
AT1G70360	1.63	3.35	8.98	11.9	5.8	11.5	1	3.8e-06	Up	2.44	2.82e-35	Ortho	-0.387	0.37	-	1.82	1.22e-18	Ortho	0.123	0.791	-
AT1G70500	0.882	1.97	12.5	10.9	1.47	2.66	1.05	0.0128	Up	3.74	4.48e-23	Ortho	-0.755	0.175	-	0.65	0.182	-	0.0931	0.953	-
AT1G70550	24.7	9.62	37.1	7	24.1	7.28	-1.4	0.000395	down	0.522	0.221	-	-0.997	0.00681	Mag	-0.0915	0.889	-	-0.311	0.55	-
AT1G70940	161	81	61.2	41.8	114	55.8	-1.03	0.00157	down	-1.44	4.86e-06	Ortho	0.449	0.466	-	-0.553	0.133	-	-0.0304	0.98	-
AT1G71696	18	26.7	23.1	20.9	2.51	2.97	0.52	0.00157	Up	0.303	0.0735	-	-0.689	0.0152	Mit	-2.9	3.37e-59	Para	-0.354	0.252	-
AT1G71720	85.6	30.5	116	66.7	93.5	35.2	-1.56	7.37e-12	down	0.389	0.114	-	0.647	0.0855	Mit	0.0743	0.838	-	0.0495	0.968	-
AT1G72730	21.6	9.69	6.6	1.13	17.3	2	-1.18	0.001	down	-1.75	6.15e-07	Ortho	-0.752	0.206	-	-0.356	0.426	-	-1.59	0.000719	Mag
AT1G73040	0.974	7.2	73.3	156	1.05	6.93	2.8	3.02e-16	Up	6.21	3.39e-77	Ortho	-1.11	0.439	-	0.0686	0.921	-	0	1	-
AT1G73540	23.6	49.3	11.4	22.6	15.5	49.6	1.03	0.0284	Up	-1.04	0.0284	Para	-0.089	0.961	-	-0.595	0.279	-	0.614	0.629	-
AT1G73600	1160	198	27.4	6.7	929	121	-2.52	1.74e-06	down	-5.43	1.16e-25	Ortho	0.688	0.443	-	-0.386	0.597	-	-0.383	0.392	-
AT1G75510	25.5	35.9	22.4	26.1	20.7	17.7	0.437	0.00162	Up	-0.249	0.0824	-	-0.268	0.318	-	-0.355	0.0168	Para	-0.696	0.0219	Mit
AT1G76310	7.4	2.9	12.3	2.34	14.2	5.12	-1.35	0.00157	down	0.686	0.124	-	-0.983	0.0233	Mag	0.897	0.0536	-	-0.301	0.541	-
AT1G77550	29.7	13	36.4	12.3	47.5	12.4	-1.22	0.00102	down	0.246	0.57	-	-0.366	0.594	-	0.638	0.13	-	-0.71	0.237	-
AT1G77860	0.419	0.0195	9.18	8.38	0.735	0.363	-3.91	2.65e-05	down	4.41	1.36e-16	Para	0.248	0.669	-	0.791	0.259	-	-0.356	0.455	-
AT1G77920	12.5	39.9	36.4	16.1	58.4	21.4	1.58	2.17e-05	Up	1.47	8.08e-05	Ortho	-2.71	3.54e-05	Mit	2.16	8.3e-09	Ortho	-3.01	0.00157	Mit
AT1G78140	77.3	115	44	69.8	101	157	0.502	0.0429	Up	-0.875	0.000165	Para	0.0929	0.794	-	0.325	0.24	-	0.074	0.884	-
AT1G78290	33.5	3.21	58.6	58.2	22.2	9.92	-3.39	1.28e-19	down	0.743	0.065	-	3.03	3.62e-05	Mit	-0.658	0.138	-	1.95	0.0136	Mit
AT1G79400	0.0537	0	2.67	0.537	0.21	0.337	-2.92	0.027	down	5.42	1.92e-10	Para	-1.22	0.016	Mag	1.75	0.103	-	0.322	0.557	-
AT1G79610	16.1	40.8	1.64	4.09	18.6	39.4	1.28	9.48e-15	Up	-3.35	8.08e-66	Para	-0.421	0.439	-	0.161	0.463	-	-0.248	0.645	-
AT1G80750	61	22.7	71.9	29.5	64.8	21.6	-1.47	3.89e-09	down	0.173	0.559	-	0.11	0.794	-	0.0353	0.942	-	-0.178	0.783	-
AT1G80380	420	300	227	285	305	231	-0.552	0.00434	down	-0.94	2.73e-07	Ortho	0.808	0.00699	Mit	-0.515	0.0104	Ortho	0.0843	0.808	-
AT1G79800	0.101	0	0.119	0.099	0	0.548	-2.85	0.0458	down	0.22	0.928	-	0	1	-	-3.65	0.112	-	0.585	0.196	-
AT1G62310	13.3	51.1	33.5	26.7	25.7	30.5	1.81	1.27e-05	Up	1.26	0.0029	Ortho	-2.18	0.0343	Mit	0.877	0.0612	-	-1.64	0.163	-
AT1G64450	7.95	2.76	14.9	2.49	1.9	0.321	-1.53	6.07e-05	down	0.851	0.0296	Para	-0.907	0.044	Mag	-2.12	8.79e-08	Ortho	0.126	0.788	-
AT1G61667	4.64	2.13	7	2.72	3.1	0.761	-1.11	0.00654	down	0.584	0.164	-	-0.221	0.737	-	-0.589	0.205	-	-0.37	0.605	-
AT1G60640	28.9	11.5	19.1	2.64	23.4	4.05	-1.37	2.49e-05	down	-0.656	0.0536	-	-1.25	0.0691	Mag	-0.359	0.372	-	-0.971	0.069	Mag
AT1G60560	15.3	8.46	24.6	15.2	12.2	4.06	-0.908	0.0279	down	0.611	0.148	-	0.124	0.865	-	-0.382	0.446	-	-0.632	0.399	-
AT1G60080	12.5	7.11	12.2	6.21	15.2	8.04	-0.854	0.00193	down	-0.0855	0.8	-	-0.21	0.532	-	0.231	0.5	-	-0.142	0.835	-
AT1G59850	6.42	4.19	10.6	8.7	3.33	3.21	-0.674	0.012	down	0.651	0.0115	Para	0.129	0.712	-	-0.998	0.000234	Ortho	0.399	0.408	-
AT1G58110	23.2	12.6	12.6	11.8	13.3	6.32	-0.934	0.00144	down	-0.953	0.000953	Ortho	0.71	0.178	-	-0.857	0.00507	Ortho	-0.181	0.827	-
AT1G64820	0.152	2.09	0.206	2.07	0.0251	1.77	3.41	4.91e-06	Up	0.462	0.668	-	-0.322	0.795	-	-2.8	0.0635	-	-0.263	0.893	-
AT1G65070	42.9	21.9	21.2	9.02	34.1	5.15	-1.03	0.00112	down	-1.08	0.000475	Ortho	-0.21	0.704	-	-0.388	0.3	-	-1.54	0.00835	Mag
AT3G10310	6.2	2.5	7.58	1.03	10.2	1.71	-1.31	0.0499	down	0.236	0.773	-	-1.08	0.157	-	0.668	0.413	-	-0.982	0.228	-
AT3G10410	41.5	235	51.5	88.8	40.7	170	2.44	3.26e-36	Up	0.278	0.212	-	-1.69	0.00112	Mit	-0.0674	0.834	-	-0.44	0.559	-
AT3G10915	19.6	48.1	16	37.6	17.9	42.6	1.23	4.78e-06	Up	-0.352	0.237	-	-0.0758	0.911	-	-0.173	0.642	-	-0.0778	0.928	-
AT3G11340	0.0489	1.53	9.76	0.983	0.061	0.595	4.11	3.3e-05	Up	7.81	1.47e-10	Ortho	-3.72	0.00469	Mit	0.499	0.82	-	-0.874	0.523	-
AT3G11530	18.1	30.2	17.8	31	12.8	32.1	0.69	0.00473	Up	-0.0762	0.8	-	0.0536	0.91	-	-0.543	0.0393	Para	0.542	0.329	-
AT3G12390	168	73.5	74.5	39.6	96.9	34.7	-1.22	9.63e-14	down	-1.22	4.32e-14	Ortho	0.295	0.328	-	-0.828	1.09e-06	Ortho	-0.267	0.264	-
AT3G02125	0.0573	0	10.7	1.95	0	0.0282	-3.24	0.015	down	7.35	7.42e-19	Para	-1.94	0.000166	Mag	-3.02	0.0516	-	0	NaN	-
AT3G13672	19.6	45.6	150	158	1.02	86.2	1.17	5.92e-05	Up	2.9	3.26e-26	Ortho	-1.12	0.0304	Mit	-4.32	1.17e-42	Para	4.26	0.0528	Mag
AT3G13920	699	297	332	124	497	219	-1.27	3.04e-09	down	-1.12	1.32e-07	Ortho	-0.187	0.615	-	-0.535	0.0242	Ortho	0.0523	0.932	-
AT3G14020	7	4.05	11.5	10	0.216	0.0563	-0.825	0.0175	down	0.657	0.0577	-	0.448	0.264	-	-5.02	3.98e-28	Ortho	0.31	0.559	-
AT3G14075	24.2	37.6	19.3	33	21.9	58.8	0.574	0.00233	Up	-0.383	0.0467	Para	0.114	0.687	-	-0.198	0.386	-	0.754	0.0803	Mag
AT3G14740	9.83	1.88	10.3	2.95	8.99	1.51	-2.36	6.63e-07	down	-0.00326	0.996	-	0.562	0.209	-	-0.194	0.79	-	-0.0332	0.988	-
AT3G14890	26.9	8.11	75.2	32.4	18.2	6.61	-1.72	2.61e-07	down	1.44	1.29e-05	Para	0.451	0.451	-	-0.593	0.125	-	0.278	0.742	-
AT3G02410	1.32	3.38	0.194	0.472	0	1.65	1.31	0.0125	Up	-2.77	6.36e-06	Para	-0.333	0.755	-	-7.38	9.21e-10	Para	0.404	0.577	-
AT3G15760	3.42	40.5	2.97	59.3	3.76	231	3.45	2.6e-22	Up	-0.255	0.574	-	0.699	0.625	-	0.119	0.845	-	2.39	0.172	-
AT3G16810	35.4	7.84	36.7	2.17	26.6	1.98	-2.19	9.87e-07	down	-0.0167	0.982	-	-1.6	0.0856	Mag	-0.471	0.409	-	-1.14	0.113	-
AT3G17330	54.6	10.8	36.8	8.48	39.8	3.38	-2.38	9.12e-14	down	-0.635	0.066	-	0.225	0.68	-	-0.506	0.189	-	-0.963	0.0513	Mag
AT3G17790	31.5	239	610	819	27.4	61.6	2.79	4.89e-15	Up	4.2	6.42e-33	Ortho	-2.46	0.00893	Mit	-0.31	0.521	-	-1.75	0.019	Mit
AT3G17800	184	593	763	972	555	1130	1.6	5.86e-08	Up	2	3.43e-12	Ortho	-1.33	0.023	Mit	1.54	3.34e-07	Ortho	-0.653	0.504	-
AT3G17850	69.6	36.7	61.1	25	82.2	40.4	-0.971	0.0303	down	-0.252	0.626	-	-0.343	0.71	-	0.187	0.77	-	-0.0936	0.957	-
AT3G02610	0.533	1.33	1.51	1.48	1.83	5.3	1.25	0.0118	Up	1.47	0.00273	Ortho	-0.515	0.357	-	1.75	0.000505	Ortho	0.601	0.309	-
AT3G02650	24.6	12.1	49	40.3	27.1	5.45	-1.07	2.83e-06	down	0.93	3e-05	Para	0.66	0.0399	Mit	0.0872	0.801	-	-1.18	0.00107	Mag
AT3G19460	19.9	33.9	12.3	29.6	9.32	21.8	0.716	0.00248	Up	-0.735	0.00173	Para	0.471	0.231	-	-1.13	2.12e-06	Para	0.406	0.446	-
AT3G02800	0.902	5.96	2.03	13.6	1.99	11.8	2.6	1.46e-08	Up	1.13	0.024	Ortho	0.247	0.851	-	1.11	0.0384	Ortho	-0.0786	0.986	-
AT3G20440	15.7	3.95	111	42	22.3	5.4	-2	2.71e-08	down	2.77	9.68e-16	Para	0.452	0.48	-	0.453	0.3	-	-0.0771	0.946	-
AT3G21250	71.5	37.1	1.59	10.9	118	560	-1	0.035	down	-5.55	3.63e-35	Ortho	3.03	0.00326	Mit	0.65	0.231	-	3.17	0.00681	Mit
AT3G21360	14.6	34.3	15.7	26.7	33.9	64.3	1.16	3.55e-08	Up	0.045	0.874	-	-0.422	0.316	-	1.17	4.92e-08	Ortho	-0.279	0.452	-
AT3G21465	18.1	8.81	7.52	4.64	12.2	7.21	-1.07	0.000505	down	-1.32	1.2e-05	Ortho	0.372	0.382	-	-0.612	0.0721	-	0.36	0.606	-
AT3G22420	61.4	25.6	30.3	21.6	19	13	-1.32	2.25e-05	down	-1.09	0.000469	Ortho	0.768	0.43	-	-1.76	1.77e-08	Ortho	0.749	0.535	-
AT3G22870	0.0489	0	12.3	19.2	0	0	-2.89	0.0357	down	8.14	3.19e-26	Para	0.612	0.00576	Mit	-2.46	0.115	-	0	1	-
AT3G23150	2.4	8.82	0.94	6.15	2.47	14.6	1.83	0.000477	Up	-1.35	0.0172	Para	0.38	0.783	-	0.047	0.972	-	0.669	0.341	-
AT3G24770	47.3	25.5	27.5	36	15.4	12.9	-0.881	0.0159	down	-0.804	0.0269	Ortho	1.25	0.0168	Mit	-1.62	6.6e-06	Ortho	0.657	0.229	-
AT3G25430	8.63	3.87	11.5	6.19	17.5	8.42	-1.2	0.000113	down	0.359	0.283	-	0.321	0.46	-	0.965	0.00242	Para	0.078	0.934	-
AT2G04350	93	375	50.5	72.9	99.9	653	1.93	1.81e-23	Up	-0.932	2.69e-06	Para	-1.47	0.000107	Mit	0.0503	0.88	-	0.695	0.393	-
AT2G05260	7.61	28.9	5.17	20.3	5.1	23.4	1.87	2.59e-13	Up	-0.59	0.0361	Para	-0.0984	0.867	-	-0.606	0.0434	Para	0.208	0.808	-
AT2G05920	226	81.3	209	36	112	29.7	-1.5	9.36e-11	down	-0.152	0.587	-	-1.04	0.016	Mag	-1.06	1.1e-05	Ortho	-0.409	0.198	-
AT2G20250	8.32	3.46	4.58	3.5	5.58	3.85	-1.31	0.0025	down	-0.936	0.0354	Ortho	0.828	0.186	-	-0.646	0.198	-	0.533	0.426	-
AT3G04020	3.63	7.47	6.49	7.04	2.82	3.75	0.99	0.000803	Up	0.794	0.00765	Ortho	-0.954	0.00393	Mit	-0.414	0.25	-	-0.752	0.253	-
AT3G04030	8.33	27.1	12	13.8	17.2	16.5	1.57	0.000379	Up	0.445	0.372	-	-1.38	0.0688	Mit	0.956	0.052	-	-1.6	0.124	-
AT2G18000	0.661	1.89	28.3	60.4	0.723	1.24	1.47	3.46e-06	Up	5.39	4.22e-81	Ortho	0.191	0.719	-	0.125	0.819	-	-0.705	0.178	-
AT2G18020	739	466	408	232	684	434	-0.693	0.0014	down	-0.905	1.43e-05	Ortho	-0.148	0.692	-	-0.145	0.612	-	0.00944	1	-
AT3G04340	156	79.2	123	35.3	129	45.7	-1.04	0.0134	down	-0.414	0.367	-	-0.799	0.414	-	-0.346	0.512	-	-0.498	0.566	-
AT2G18480	2.13	0.125	5	7.09	2.38	3.15	-3.67	1.7e-05	down	1.23	0.179	-	2.04	0.0291	Mit	0.189	0.896	-	1.78	0.374	-
AT2G18700	39.4	168	12.4	14.1	4.18	185	2	8.46e-08	Up	-1.71	6.35e-06	Para	-1.92	0.0195	Mit	-3.25	9.84e-18	Para	3.08	0.213	-
AT2G16380	13.4	2.16	17.4	5.05	11.1	5.2	-2.66	1.77e-10	down	0.288	0.562	-	0.485	0.519	-	-0.349	0.527	-	1.05	0.169	-
AT2G16430	88.4	51.5	40.8	25.2	118	74.4	-0.829	4.54e-05	down	-1.17	1.9e-09	Ortho	0.0875	0.756	-	0.369	0.106	-	0.106	0.77	-
AT2G16440	27	5.23	33.5	3.53	42.9	5.6	-2.34	6.27e-07	down	0.246	0.673	-	-0.821	0.261	-	0.617	0.287	-	-0.66	0.343	-
AT2G19180	23.6	47.9	0.412	0.456	24.9	45.9	0.962	3.38e-05	Up	-5.89	3.99e-79	Para	-0.985	0.0715	Mit	0.0296	0.95	-	-0.125	0.838	-
AT2G20320	10.9	19.2	15.9	14.8	19.7	26.4	0.728	0.0484	Up	0.481	0.205	-	-0.842	0.27	-	0.783	0.0423	Ortho	-0.331	0.793	-
AT2G20470	0.119	1.06	2.14	1.34	1.82	0.447	2.84	1.8e-06	Up	4.03	5.6e-11	Ortho	-1.7	0.00603	Mit	3.81	2.29e-09	Ortho	-1.87	0.0015	Mit
AT2G20480	1.8	3.46	1.91	1.91	1.7	0.575	0.902	0.00186	Up	0.0602	0.878	-	-0.261	0.57	-	-0.114	0.805	-	-1.64	0.00248	Mit
AT3G05010	19.7	32.4	15.8	29.1	20.7	49	0.662	0.00121	Up	-0.365	0.087	-	0.146	0.683	-	0.0286	0.941	-	0.527	0.134	-
AT3G05410	37.3	22.1	184	593	8.5	16.1	-0.794	0.0199	down	2.27	3.66e-13	Para	2.42	3.67e-05	Mit	-2.18	2.13e-11	Ortho	1.57	0.00175	Mit
AT3G05880	32	627	0.469	0.211	10.7	907	4.18	1.3e-34	Up	-6.15	1.04e-52	Para	-4.57	3.75e-07	Mit	-1.6	1.72e-05	Para	2.02	0.416	-
AT3G06070	48	6.38	29	25.9	36.5	9.15	-2.86	7.53e-08	down	-0.777	0.195	-	2.6	0.00113	Mit	-0.398	0.59	-	0.885	0.231	-
AT3G07090	59.4	112	21.1	111	29.5	107	0.843	0.0276	Up	-1.55	1.78e-05	Para	1.43	0.182	-	-1.06	0.00664	Para	0.929	0.227	-
AT3G07730	3.42	17.6	11.9	7.63	3.93	2.73	2.26	2.89e-07	Up	1.74	0.000106	Ortho	-2.6	9.74e-06	Mit	0.144	0.842	-	-2.5	0.00887	Mit
AT3G07750	14.2	6.91	21.1	4.88	19.4	5.7	-1.07	0.000301	down	0.501	0.104	-	-0.914	0.034	Mag	0.405	0.242	-	-0.608	0.0465	Mag
AT3G08490	0.189	0.0375	30.1	38.4	0.131	0.183	-2.24	0.00959	down	7.33	1.9e-70	Para	0.347	0.244	-	-0.521	0.523	-	0	NaN	-
AT3G08510	133	222	64.2	43.5	109	120	0.675	0.00714	Up	-1.1	4.32e-06	Para	-1.29	0.00538	Mit	-0.327	0.258	-	-0.61	0.234	-
AT3G09380	0.106	0	0	0.264	0.0418	0.0282	-3.9	0.00596	down	-3.95	0.169	-	0.322	0.473	-	-1.37	0.705	-	0	1	-
AT2G27360	21.9	11.7	3.64	5.18	15.2	24.3	-0.95	0.000983	down	-2.65	1.55e-21	Ortho	1.35	0.000436	Mit	-0.58	0.0669	-	1.53	0.00176	Mit
AT2G27500	22.8	62.1	17.6	136	14.4	187	1.4	0.000394	Up	-0.403	0.363	-	1.5	0.0961	Mag	-0.681	0.133	-	2.23	0.0304	Mag
AT2G28450	29	12.1	25.2	8.31	24	6.66	-1.28	0.00484	down	-0.25	0.643	-	-0.326	0.708	-	-0.314	0.6	-	-0.511	0.579	-
AT2G28105	7.27	3.97	21.5	6.36	3.49	2.26	-0.919	0.00288	down	1.5	1.73e-07	Para	-0.911	0.00602	Mag	-1.12	0.000413	Ortho	0.138	0.772	-
AT2G29070	3.68	10.9	8.3	24.9	0.644	1.98	1.54	1.27e-12	Up	1.15	1.66e-07	Ortho	0.0759	0.897	-	-2.54	1.19e-18	Para	-0.956	0.0194	Mit
AT2G29380	0.129	0.952	0	0.651	0	0.358	2.34	0.0136	Up	-4.19	0.00747	Para	0	1	-	-4.07	0.0143	Para	-0.678	0.725	-
AT2G29760	8.51	4.68	8.48	2.89	11.3	4.06	-0.903	0.0141	down	-0.0576	0.904	-	-0.578	0.113	-	0.359	0.416	-	-0.598	0.182	-
AT2G29890	23.1	6.83	24.1	11.5	14.2	5.4	-1.76	5.66e-07	down	0.0173	0.976	-	0.707	0.336	-	-0.741	0.0614	-	0.391	0.513	-
AT2G30280	12.3	8.4	5.98	4.69	16.7	21.4	-0.6	0.0209	down	-1.1	8.33e-06	Ortho	0.12	0.769	-	0.38	0.184	-	0.844	0.172	-
AT2G30890	12	3.17	16.1	4.69	10.9	2.45	-1.92	1.42e-09	down	0.38	0.277	-	0.115	0.799	-	-0.165	0.717	-	-0.0772	0.895	-
AT2G31180	0.114	1.92	1.8	12.4	0.134	13.4	3.64	2.88e-06	Up	3.97	3.9e-06	Ortho	0.974	0.447	-	0.131	0.946	-	2.49	0.0929	Mag
AT2G31280	30.4	47.1	62.4	148	75.4	41.1	0.59	0.0281	Up	0.99	8.8e-05	Ortho	0.623	0.228	-	1.28	6.04e-07	Ortho	-1.46	0.058	Mit
AT2G31450	17.2	11.8	15.9	9.89	5.79	1.99	-0.612	0.0113	down	-0.186	0.487	-	-0.0586	0.928	-	-1.65	1.74e-12	Ortho	-0.685	0.184	-
AT2G31910	0.0808	0.301	6.81	7.57	0	0	1.8	0.0254	Up	6.45	1.14e-16	Ortho	-0.234	0.802	-	-3.27	0.0288	Para	-0.322	0.458	-
AT2G32080	97.2	59.6	60.3	47.6	58.9	54.7	-0.754	0.000515	down	-0.742	0.000494	Ortho	0.366	0.0679	Mit	-0.764	0.000575	Ortho	0.603	0.0562	Mit
AT2G32150	49.5	248	39	349	13.6	699	2.25	1.55e-10	Up	-0.354	0.388	-	0.828	0.34	-	-1.88	3.39e-07	Para	3.29	0.0179	Mag
AT2G32590	5.8	2.04	4.19	3.08	7.81	3.47	-1.5	0.00323	down	-0.515	0.362	-	0.848	0.0879	Mit	0.385	0.56	-	0.211	0.852	-
AT2G32710	15.6	22.1	41.8	44.6	15.2	43.3	0.449	0.0265	Up	1.38	4.3e-14	Ortho	-0.381	0.316	-	-0.0832	0.772	-	0.988	0.0235	Mag
AT2G33330	57.9	5.49	49.8	7.09	47.9	3.76	-3.36	1.82e-14	down	-0.272	0.62	-	0.561	0.23	-	-0.319	0.604	-	-0.177	0.774	-
AT2G33590	50.6	287	13.3	45.1	22.7	117	2.42	5.7e-16	Up	-1.98	5.97e-11	Para	-0.791	0.337	-	-1.21	0.000166	Para	-0.148	0.982	-
AT2G34150	12.1	3.7	4.22	0.708	3.83	0.92	-1.72	0.00109	down	-1.61	0.00277	Ortho	-0.172	0.848	-	-1.71	0.00235	Ortho	-0.0346	0.998	-
AT2G34390	0.705	2.97	1.86	6.74	0.746	2.8	1.95	4.04e-05	Up	1.34	0.00727	Ortho	0.0797	0.957	-	0.0127	1	-	-0.316	0.784	-
AT2G34670	7.79	3.81	110	95.6	12	4.84	-1.07	0.00682	down	3.77	4.45e-26	Para	0.609	0.0995	Mit	0.564	0.205	-	-0.397	0.591	-
AT2G35320	16.2	25.1	10	6.91	15.7	13.8	0.584	0.0217	Up	-0.747	0.00252	Para	-1.11	1.98e-05	Mit	-0.0808	0.832	-	-0.789	0.122	-
AT2G35390	75.2	43.1	26.3	8.4	28.3	7.09	-0.869	0.00187	down	-1.57	3.22e-09	Ortho	-0.765	0.0866	Mag	-1.49	6.16e-08	Ortho	-1.09	0.0665	Mag
AT2G35860	115	42.9	60	40.2	65.6	19.1	-1.45	4.08e-06	down	-0.967	0.00242	Ortho	0.831	0.076	Mit	-0.845	0.0132	Ortho	-0.3	0.506	-
AT2G36650	0.425	1.12	53.6	144	1.46	6.12	1.33	0.0368	Up	6.99	1.27e-33	Ortho	0.72	0.331	-	1.81	0.00663	Ortho	0.807	0.672	-
AT2G37390	10.7	4.72	10.4	0.686	8.34	0.186	-1.16	0.0489	down	-0.0794	0.92	-	-1.91	0.017	Mag	-0.381	0.626	-	-2.22	0.00695	Mag
AT2G22830	7.84	20.2	5.55	8.4	14.2	12.4	1.31	2.91e-10	Up	-0.551	0.0147	Para	-0.676	0.06	Mit	0.821	0.000207	Ortho	-1.51	9.42e-05	Mit
AT2G38050	10.4	17.5	239	122	5.03	7.51	0.684	0.0224	Up	4.46	6.62e-63	Ortho	-1.65	0.00108	Mit	-1.11	0.000245	Para	-0.122	0.866	-
AT2G38250	0.711	5.75	4.12	30.3	0.693	13	2.9	2.72e-08	Up	2.57	1.97e-06	Ortho	0.474	0.756	-	-0.0379	0.985	-	0.804	0.604	-
AT2G38410	14.9	38.7	45.3	478	17.6	38.8	1.29	0.000556	Up	1.56	1.92e-05	Ortho	2.05	0.00336	Mag	0.186	0.729	-	-0.229	0.877	-
AT2G38720	5.26	0.815	1.91	0.41	4.31	0.575	-2.71	5.46e-09	down	-1.55	0.00099	Ortho	0.506	0.414	-	-0.374	0.536	-	-0.163	0.861	-
AT2G39050	8.92	147	31.6	117	46.3	181	3.97	4.14e-76	Up	1.79	3.82e-16	Ortho	-1.99	0.0258	Mit	2.33	4.23e-26	Ortho	-1.9	0.00414	Mit
AT2G39130	23.5	43.2	35.3	40.3	17.4	27.9	0.82	0.00333	Up	0.527	0.0642	-	-0.66	0.0248	Mit	-0.485	0.122	-	-0.198	0.84	-
AT2G39210	7.01	3.2	49.2	12.9	46.4	27.9	-1.13	0.00637	down	2.81	1.28e-13	Para	-0.95	0.31	-	2.72	2.79e-12	Para	0.208	0.865	-
AT2G39880	4.56	1.26	3.9	1.02	3.99	1.19	-1.85	3.73e-06	down	-0.266	0.567	-	0.138	0.766	-	-0.216	0.7	-	0.237	0.681	-
AT2G23110	0.0469	0.41	0	0.0425	0	0	2.56	0.00162	Up	-2.68	0.131	-	-0.322	0.617	-	-2.56	0.188	-	-0.322	0.638	-
AT2G23150	15.9	91.7	307	1600	6.89	16.7	2.46	1.09e-19	Up	4.24	1.58e-57	Ortho	-0.0665	0.953	-	-1.25	2.25e-05	Para	-1.3	0.0373	Mit
AT2G41480	1.74	3.51	81.1	206	1.04	13.7	0.946	0.0148	Up	5.49	3.26e-57	Ortho	0.624	0.171	-	-0.809	0.0699	-	2.15	0.0136	Mag
AT2G23190	0	0.0768	42.6	8.45	0.061	0.343	2.6	0.0364	Up	12.4	3.2e-25	Ortho	-2.23	0.016	Mit	3	0.0542	-	0.322	0.351	-
AT2G41680	416	235	218	115	286	97.8	-0.877	0.00386	down	-0.987	0.000856	Ortho	-0.104	0.842	-	-0.593	0.0734	-	-0.716	0.0316	Mag
AT2G42890	12.7	35.7	16.9	21.4	9.93	14.8	1.41	2.74e-06	Up	0.353	0.293	-	-1.11	0.121	-	-0.407	0.266	-	-0.91	0.416	-
AT2G42960	6.59	3.6	5.03	2.49	9.6	5.78	-0.897	0.00324	down	-0.419	0.19	-	-0.0522	0.944	-	0.508	0.13	-	0.0924	0.841	-
AT2G43120	24	4.88	9.78	2.57	24.2	4.78	-2.3	3.85e-08	down	-1.34	0.00193	Ortho	0.501	0.439	-	-0.0456	0.961	-	0	1	-
AT2G43570	3.88	58.6	97.6	176	1.72	3.83	3.68	2.2e-11	Up	4.57	2.84e-16	Ortho	-2.74	0.137	-	-1.25	0.0595	-	-2.65	0.205	-
AT2G44060	291	432	298	390	358	407	0.512	8.46e-05	Up	-0.0136	0.941	-	-0.179	0.377	-	0.259	0.0717	-	-0.386	0.23	-
AT2G44850	6.01	10.9	1.04	0.911	1.42	1.1	0.796	0.00875	Up	-2.59	2.41e-16	Para	-0.889	0.0946	Mit	-2.14	1.94e-11	Para	-0.697	0.0574	Mit
AT2G44970	36.7	68.8	1.06	1.18	54.5	108	0.849	0.000169	Up	-5.15	4.63e-93	Para	-1.21	0.016	Mit	0.529	0.0303	Ortho	0.0764	0.905	-
AT2G44990	0.0555	0.452	0.0564	0.163	0.096	0.193	2.31	0.0263	Up	-0.154	0.936	-	-0.585	0.213	-	0.545	0.781	-	-0.585	0.233	-
AT2G45500	11.8	33.2	28	36.8	22.1	53.7	1.44	4.56e-36	Up	1.2	2.1e-25	Ortho	-1.05	0.00124	Mit	0.863	6.93e-13	Ortho	-0.19	0.687	-
AT2G47260	6.26	11.3	2.13	15	5.16	13.3	0.799	0.0357	Up	-1.6	1.57e-05	Para	1.51	0.0916	Mag	-0.333	0.478	-	0.407	0.445	-
AT2G47500	34.2	17.8	40.5	15.5	29.7	14.1	-0.972	0.016	down	0.196	0.678	-	-0.429	0.543	-	-0.246	0.645	-	-0.11	0.925	-
AT2G25140	28.1	15.2	20.6	17.1	33.1	11.8	-0.945	0.0215	down	-0.513	0.236	-	0.602	0.363	-	0.17	0.773	-	-0.568	0.5	-
AT2G25460	3.45	20.4	2.39	58.3	0.593	14.3	2.5	2.65e-05	Up	-0.423	0.564	-	1.85	0.314	-	-2.46	0.00025	Para	0.785	0.768	-
AT2G25650	13.7	22.2	12.9	19.3	30.4	53	0.642	0.000369	Up	-0.137	0.51	-	-0.124	0.766	-	1.1	3.19e-10	Ortho	0.139	0.762	-
AT2G21520	60.5	107	44.2	48.7	66.9	82.6	0.764	0.0116	Up	-0.496	0.109	-	-0.682	0.157	-	0.102	0.821	-	-0.517	0.53	-
AT2G21550	1.81	0.782	0.894	0.404	7.89	3.96	-1.19	0.00644	down	-1.04	0.0185	Ortho	0.0671	0.942	-	2.12	1.27e-07	Para	-0.196	0.806	-
AT2G21590	11.5	94.9	19.5	32.5	45.1	61.1	2.96	2.44e-19	Up	0.722	0.0449	Ortho	-2.23	0.0399	Mit	1.93	2.35e-08	Ortho	-2.51	0.125	-
AT3G44150	23.3	15.9	77.8	56.2	22.2	6.99	-0.59	0.0378	down	1.69	5.25e-11	Para	0.0784	0.84	-	-0.118	0.766	-	-1.04	0.0263	Mag
AT3G44716	3.57	1.86	5.8	3.54	8.49	8.39	-0.922	0.026	down	0.687	0.0946	-	0	1	-	1.25	0.00216	Para	0.585	0.342	-
AT3G45290	4.65	2.02	5.12	6.32	2.88	4.89	-1.26	0.00168	down	0.0757	0.883	-	1.27	0.0579	Mit	-0.73	0.103	-	1.68	0.0729	Mit
AT3G46450	32.2	132	65.3	123	33.3	99.2	1.95	3.05e-23	Up	0.963	1.59e-06	Ortho	-1.09	0.0158	Mit	-0.0154	0.979	-	-0.458	0.543	-
AT3G46820	30.4	23.3	19.2	19.7	17.4	16.5	-0.429	0.0315	down	-0.712	0.000151	Ortho	0.413	0.105	-	-0.844	1.23e-05	Ortho	0.296	0.416	-
AT3G47390	37.3	27.7	14.7	9.84	16.5	12.4	-0.489	0.0027	down	-1.42	2.07e-20	Ortho	-0.162	0.545	-	-1.23	4.18e-15	Ortho	-0.00993	1	-
AT3G47560	47.6	24.1	4.74	3.38	23.3	14.4	-1.02	0.00408	down	-3.37	9.94e-24	Ortho	0.534	0.175	-	-1.07	0.00343	Ortho	0.265	0.683	-
AT3G48070	35.3	71.1	11.9	21.6	42.4	138	0.943	2.39e-05	Up	-1.62	8.41e-14	Para	-0.188	0.577	-	0.214	0.449	-	0.692	0.0334	Mag
AT3G48490	3.42	1.06	2.51	0.378	8.13	0.817	-1.66	0.00196	down	-0.501	0.406	-	-0.485	0.331	-	1.22	0.0342	Para	-1.17	0.00879	Mag
AT3G48600	3.49	2.4	12.1	21.2	8.37	4.75	-0.579	0.0167	down	1.75	9.48e-18	Para	1.24	3.75e-05	Mit	1.22	1.57e-08	Para	-0.193	0.644	-
AT3G48610	63.6	33.6	97.4	71.5	63.4	21	-0.963	4.79e-05	down	0.563	0.0194	Para	0.453	0.121	-	-0.0592	0.879	-	-0.665	0.0994	Mag
AT3G49890	9.43	6.17	30.6	12.8	4.86	2.29	-0.65	0.0102	down	1.64	5.7e-13	Para	-0.657	0.0334	Mag	-1	7.53e-05	Ortho	-0.273	0.635	-
AT3G50360	36.7	66.8	38.4	67.9	54.2	140	0.815	0.000548	Up	0.0155	0.967	-	-0.0351	0.968	-	0.53	0.0378	Ortho	0.51	0.161	-
AT3G50845	3.72	2.13	5.91	3.49	5.12	2.65	-0.819	0.0338	down	0.618	0.106	-	0.225	0.663	-	0.43	0.329	-	0.0849	0.902	-
AT3G50870	2.34	0.787	1.08	0.323	2.35	0.605	-1.54	0.00144	down	-1.13	0.0223	Ortho	0.215	0.691	-	-0.00485	1	-	-0.107	0.88	-
AT3G50910	25.6	61.9	55.5	206	26.7	180	1.22	7.65e-06	Up	1.08	5.92e-05	Ortho	0.642	0.182	-	0.0251	0.97	-	1.45	0.0644	Mag
AT3G51230	3.48	1.51	5.35	0.469	13.1	1.68	-1.18	0.0479	down	0.574	0.377	-	-0.919	0.0557	Mag	1.86	0.00208	Para	-1.4	0.0296	Mag
AT3G51730	128	330	123	179	185	319	1.29	1.88e-09	Up	-0.109	0.683	-	-0.83	0.0152	Mit	0.482	0.0465	Ortho	-0.58	0.325	-
AT3G52220	49.7	78.9	181	237	48.8	101	0.613	0.000863	Up	1.83	6.4e-27	Ortho	-0.266	0.197	-	-0.0685	0.804	-	0.374	0.261	-
AT3G53680	13.1	3.65	6.99	2.31	15.6	3.99	-1.87	7.1e-06	down	-0.994	0.0218	Ortho	0.47	0.392	-	0.18	0.772	-	-0.155	0.873	-
AT3G56250	1.1	2.53	16.3	108	1.62	2.13	1.1	0.00333	Up	3.84	1.5e-29	Ortho	1.86	0.00881	Mag	0.476	0.299	-	-0.429	0.508	-
AT3G56300	8.61	3.32	27.9	27.8	10.9	4.89	-1.43	2.16e-08	down	1.63	7.5e-12	Para	1.1	0.00202	Mit	0.264	0.396	-	0.146	0.821	-
AT3G56320	8.2	24.6	38.5	57.6	46.6	56.2	1.53	1.07e-15	Up	2.19	3.15e-32	Ortho	-0.927	0.00463	Mit	2.47	8.9e-40	Ortho	-1.23	0.0134	Mit
AT3G57980	12.2	5.43	29.6	11.7	12.9	3.56	-1.22	0.00846	down	1.2	0.00905	Para	-0.203	0.862	-	0.0229	0.994	-	-0.553	0.583	-
AT3G58060	0.0591	2.66	18.7	118	0.855	3.62	4.93	1e-15	Up	8.15	3.01e-31	Ortho	0.778	0.384	-	3.69	1.5e-06	Ortho	-0.637	0.353	-
AT3G58100	7.94	1.7	9.46	4.26	4.58	1.11	-2.24	1.25e-12	down	0.206	0.572	-	0.785	0.0149	Mit	-0.827	0.015	Ortho	0.396	0.352	-
AT3G59150	6.33	13.7	6.1	10.2	3.48	7.75	1.06	0.000668	Up	-0.103	0.794	-	-0.366	0.27	-	-0.894	0.00835	Para	0	1	-
AT2G03480	22.6	34.6	31.1	22.5	26.9	25.3	0.574	0.00266	Up	0.417	0.0301	Ortho	-1.04	0.000401	Mit	0.224	0.324	-	-0.688	0.0727	Mit
AT3G59680	4.97	2.67	1.51	0.484	1.11	0.511	-0.902	0.0214	down	-1.76	4.51e-06	Ortho	-0.0589	0.941	-	-2.18	5.81e-08	Ortho	0.263	0.619	-
AT3G59780	489	221	350	193	463	160	-1.2	0.0011	down	-0.544	0.165	-	0.284	0.626	-	-0.142	0.797	-	-0.384	0.499	-
AT3G60300	34	63.5	36	62.4	21.8	64.7	0.86	4.54e-06	Up	0.0534	0.824	-	-0.108	0.843	-	-0.674	0.000621	Para	0.649	0.324	-
AT3G60840	6.15	1.8	16.2	1.96	11	0.6	-1.76	0.00233	down	1.34	0.0235	Para	-1.18	0.172	-	0.781	0.257	-	-1.65	0.0424	Mag
AT3G60890	0.786	0.0578	4.12	1.93	1.67	1.95	-3.5	7.34e-06	down	2.37	6.39e-05	Para	0.0704	0.951	-	1.09	0.115	-	1.07	0.0387	Mit
AT3G62120	158	69.8	106	59	168	79.7	-1.23	3.47e-05	down	-0.62	0.0439	Ortho	0.333	0.465	-	0.0407	0.943	-	0.101	0.916	-
AT3G62860	4.1	9.49	13.1	8.49	9.09	13.5	1.13	0.00697	Up	1.66	4.56e-05	Ortho	-1.69	0.0303	Mit	1.11	0.0127	Ortho	-0.604	0.272	-
AT3G25670	7.09	3.82	3.8	4.39	9.98	14	-0.958	0.0254	down	-0.973	0.0221	Ortho	0.89	0.0981	Mit	0.437	0.389	-	1.2	0.0107	Mit
AT2G01450	123	188	48.1	34.6	161	245	0.575	0.0426	Up	-1.37	1.52e-07	Para	-1.07	0.0523	Mit	0.367	0.249	-	-0.0132	1	-
AT3G26420	115	76.7	85.5	69.9	78.1	42.9	-0.63	1.2e-05	down	-0.477	0.000874	Ortho	0.29	0.268	-	-0.597	4.6e-05	Ortho	-0.264	0.468	-
AT3G27400	20.8	4.13	20.5	3.22	2.2	1.46	-2.24	0.00549	down	-0.0645	0.961	-	-0.201	0.944	-	-3.35	0.000134	Ortho	1.76	0.127	-
AT3G27440	0.0117	0.344	0.0231	0.355	0	0.694	3.27	0.000889	Up	0.596	0.778	-	-0.322	0.754	-	-0.74	0.772	-	0.678	0.652	-
AT3G28930	31.7	52	167	160	23.9	38.3	0.684	0.0286	Up	2.38	4.67e-17	Ortho	-0.76	0.131	-	-0.415	0.242	-	-0.0414	0.965	-
AT3G29075	27	38.2	57.3	64.6	16.4	19.5	0.451	0.0499	Up	1.05	6.2e-07	Ortho	-0.313	0.547	-	-0.758	0.000852	Para	-0.259	0.294	-
AT3G29180	32.2	55.8	23.7	22.9	43.5	45.1	0.747	0.000263	Up	-0.482	0.0212	Para	-0.827	0.0461	Mit	0.404	0.0746	-	-0.734	0.273	-
AT5G11290	0.0658	0.314	24.2	17.1	2.89	3.33	2.02	0.0031	Up	8.52	6.38e-38	Ortho	-0.81	0.124	-	5.46	2.39e-15	Ortho	-0.152	0.909	-
AT5G11870	0.242	0.577	1.5	2.44	1.19	1.92	1.19	0.0412	Up	2.61	1.12e-06	Ortho	0.0525	0.971	-	2.27	6.17e-05	Ortho	-0.17	0.839	-
AT5G12250	226	112	161	49.7	237	46.6	-1.03	0.00894	down	-0.52	0.211	-	-0.681	0.276	-	0.0449	0.955	-	-1.32	0.00481	Mag
AT5G12840	34.9	87.1	0.0205	0	16	56.7	1.25	6.52e-10	Up	-10.8	2.98e-26	Para	-1.29	5.46e-06	Mit	-1.18	1.92e-08	Para	0.469	0.58	-
AT5G14130	0.0865	0	0.384	0.173	0.247	0.054	-2.76	0.0462	down	2.19	0.142	-	-0.322	0.508	-	1.54	0.377	-	0	1	-
AT5G14280	9.07	15.5	12.7	6.29	11.7	4.65	0.713	0.00143	Up	0.419	0.0695	-	-1.62	6.38e-05	Mit	0.315	0.227	-	-1.85	1.11e-05	Mit
AT5G14850	14.7	20.6	16.6	12.5	18.3	14.7	0.43	0.0125	Up	0.109	0.575	-	-0.823	0.0108	Mit	0.262	0.172	-	-0.716	0.0572	Mit
AT5G14960	2.01	7.73	13.6	14.2	14.7	8.59	1.9	5.6e-12	Up	2.73	2.13e-24	Ortho	-1.52	0.0068	Mit	2.85	1.11e-25	Ortho	-2.27	0.000158	Mit
AT5G15940	0.184	0.774	5.32	3.93	6.08	9.63	1.88	0.00112	Up	4.76	3.14e-18	Ortho	-1.32	0.078	Mit	4.95	6.01e-19	Ortho	-0.381	0.784	-
AT5G16030	237	23.3	117	12.8	125	8.71	-3.32	8.4e-12	down	-1.1	0.039	Ortho	0.207	0.845	-	-0.994	0.0842	-	-0.394	0.582	-
AT5G16050	122	174	22.6	21.1	99.7	102	0.459	0.011	Up	-2.48	1.14e-50	Para	-0.607	0.00962	Mit	-0.33	0.092	-	-0.48	0.036	Mit
AT5G16070	84.2	35.9	74.6	38.2	80	70.3	-1.26	4.82e-11	down	-0.225	0.297	-	0.26	0.42	-	-0.114	0.674	-	1.01	0.00292	Mit
AT5G16660	70.2	137	1.23	2.07	92.7	191	0.902	0.00334	Up	-5.88	5.15e-80	Para	-0.426	0.393	-	0.373	0.304	-	0.0799	0.932	-
AT5G16930	13.7	8.72	25.2	8.64	12.4	2.46	-0.681	0.0365	down	0.828	0.00803	Para	-0.907	0.0297	Mag	-0.186	0.665	-	-1.37	0.0088	Mag
AT5G17070	21.2	31.7	16	19.5	18.3	19.9	0.541	9.01e-05	Up	-0.455	0.0011	Para	-0.289	0.279	-	-0.252	0.111	-	-0.435	0.0111	Mit
AT5G17390	0.0479	1.22	13.8	11.9	0.0882	1.59	4.19	2.76e-09	Up	8.28	1.29e-22	Ortho	-1.21	0.0279	Mit	0.977	0.463	-	0.459	0.705	-
AT5G17580	8.74	5.41	284	144	3.22	5.1	-0.76	0.0237	down	4.95	6.48e-63	Para	-0.386	0.456	-	-1.52	4.73e-06	Ortho	1.17	0.0838	Mit
AT5G17790	33.7	18.3	50.3	9.35	82.8	13.2	-0.943	0.0283	down	0.517	0.252	-	-1.44	0.0574	Mag	1.23	0.00502	Para	-1.7	0.0287	Mag
AT5G17850	2.06	13.4	2.56	16.2	2	23.4	2.66	3.52e-15	Up	0.324	0.434	-	0.0282	1	-	-0.0409	0.959	-	0.882	0.177	-
AT5G18430	13.1	5.08	18.6	2.82	27.3	3.07	-1.4	0.00206	down	0.421	0.407	-	-1.12	0.0357	Mag	0.996	0.0435	Para	-1.66	0.00164	Mag
AT5G18860	16.7	39.2	2.62	4.03	4.91	20.2	1.14	0.0152	Up	-2.72	1.86e-09	Para	-0.687	0.343	-	-1.83	0.00013	Para	0.714	0.556	-
AT5G19030	12.6	20.3	55.3	102	17.9	25.9	0.631	0.033	Up	2.08	8.64e-15	Ortho	0.225	0.627	-	0.468	0.149	-	-0.132	0.875	-
AT5G19490	0.939	2.17	1.6	1.7	1.02	1.91	1.13	0.00934	Up	0.714	0.122	-	-0.756	0.122	-	0.0982	0.896	-	-0.193	0.789	-
AT5G20320	21.6	11.3	36.3	12.1	13.2	7.57	-0.985	0.00319	down	0.688	0.0413	Para	-0.634	0.315	-	-0.78	0.029	Ortho	0.103	0.933	-
AT5G21040	29.4	47.3	15.7	14	22.5	23.8	0.634	0.000202	Up	-0.958	8.11e-09	Para	-0.833	0.0135	Mit	-0.436	0.018	Para	-0.599	0.117	-
AT5G22100	23.4	10.7	19.6	2.58	31.6	9.64	-1.16	8.94e-05	down	-0.318	0.332	-	-1.51	0.00888	Mag	0.38	0.281	-	-0.57	0.174	-
AT5G22120	25	36	22.1	17.9	15.2	14.4	0.475	0.0214	Up	-0.226	0.3	-	-0.804	0.05	Mit	-0.765	0.000193	Para	-0.578	0.305	-
AT5G22440	185	134	61.1	48.1	116	87.3	-0.495	0.0249	down	-1.65	1.75e-16	Ortho	0.115	0.759	-	-0.706	0.00124	Ortho	0.0464	0.951	-
AT5G22540	0.239	1.59	0.93	0.703	0.0663	0.621	2.48	0.00316	Up	2.05	0.031	Ortho	-1.19	0.247	-	-1.73	0.176	-	-0.678	0.486	-
AT5G22650	254	112	174	62.7	72.2	15.9	-1.21	1.93e-05	down	-0.61	0.0374	Ortho	-0.289	0.503	-	-1.86	2.64e-11	Ortho	-0.938	0.0241	Mag
AT5G22810	0.457	0.923	21.7	19.9	0.0405	0.354	0.952	0.0477	Up	5.55	2.19e-41	Ortho	-0.338	0.706	-	-3.42	0.000198	Para	0.0995	0.908	-
AT5G23980	2.03	5.39	16.9	12.1	13.2	2.54	1.31	0.00474	Up	3.01	7.62e-12	Ortho	-1.44	0.00714	Mit	2.65	6.11e-09	Ortho	-3.13	4.94e-07	Mit
AT5G24630	7.4	2.5	1.8	0.488	11.3	4.82	-1.6	0.000184	down	-2.1	8.85e-07	Ortho	0.585	0.393	-	0.554	0.277	-	0.207	0.837	-
AT5G25110	1.04	29.1	4.59	22.4	2.28	110	4.6	3.17e-20	Up	2.1	9.55e-05	Ortho	-1.94	0.434	-	1.08	0.0802	-	1.08	0.691	-
AT5G25340	7.41	29.9	58.3	330	0.0206	0.339	1.96	6.9e-07	Up	2.94	2.08e-14	Ortho	0.578	0.571	-	-8.45	7.19e-14	Para	-1.58	0.0124	Mit
AT5G26180	24.8	10.2	10.8	1.05	16.1	1.42	-1.29	0.00457	down	-1.26	0.00569	Ortho	-1.36	0.0322	Mag	-0.658	0.213	-	-1.56	0.00731	Mag
AT5G03690	16.4	9.95	11.2	7.75	9.76	5.67	-0.764	6.15e-06	down	-0.602	0.000333	Ortho	0.234	0.335	-	-0.79	4.5e-06	Ortho	-0.0223	0.984	-
AT4G10090	10.4	7.57	8.58	7.33	9.53	9.06	-0.5	0.0417	down	-0.329	0.188	-	0.302	0.477	-	-0.164	0.596	-	0.363	0.462	-
AT4G10620	16.9	9.67	15.3	6.34	29	14.9	-0.849	9.68e-05	down	-0.191	0.433	-	-0.421	0.149	-	0.739	0.000855	Para	-0.186	0.634	-
AT4G11720	0.188	0.021	0.234	0	0.977	0.219	-2.64	0.0174	down	0.237	0.861	-	0	NaN	-	2.3	0.0357	Para	-1	0.00862	Mag
AT4G11800	31	84.8	88.7	176	51.7	165	1.38	1.36e-15	Up	1.47	7.28e-18	Ortho	-0.44	0.32	-	0.688	0.000196	Ortho	0.232	0.555	-
AT4G12540	2.47	1.27	2.85	1.36	4.45	2.86	-0.972	0.00774	down	0.158	0.707	-	-0.206	0.717	-	0.826	0.0254	Para	-0.022	0.996	-
AT4G04330	13.2	39.7	120	160	117	218	1.47	0.000341	Up	3.09	2.56e-15	Ortho	-1.11	0.079	Mit	3.07	1.67e-14	Ortho	-0.624	0.662	-
AT4G04490	2.73	8.48	1.01	0.323	0.397	2.73	1.5	0.0101	Up	-1.48	0.0159	Para	-2.15	0.0623	Mit	-2.84	1e-05	Para	0.244	0.942	-
AT4G05100	0.656	46.3	5.96	68.7	1.6	136	5.79	3.79e-30	Up	3.13	6.99e-09	Ortho	-1.66	0.454	-	1.18	0.0613	-	0.796	0.823	-
AT4G05170	0.915	0.0111	0.0948	0	0	0.0308	-4.43	0.00118	down	-3.36	0.315	-	1	0.0013	Mit	-6.9	0.0485	Ortho	1	0.00174	Mit
AT4G02220	23.9	16.7	16.1	8.85	25.6	14.3	-0.57	0.000998	down	-0.63	0.000188	Ortho	-0.265	0.35	-	0.0428	0.877	-	-0.26	0.351	-
AT4G02110	8.93	2.43	10.5	1.27	18.6	3.06	-1.88	0.000656	down	0.161	0.82	-	-0.807	0.465	-	0.991	0.117	-	-0.771	0.452	-
AT4G01280	22	34.7	19.1	34	17.3	18.6	0.59	0.0162	Up	-0.255	0.331	-	0.171	0.794	-	-0.402	0.139	-	-0.541	0.175	-
AT4G01130	4.91	27.2	6.6	17	39.6	103	2.42	1.53e-15	Up	0.407	0.245	-	-1.03	0.214	-	2.99	8.92e-23	Ortho	-0.933	0.0465	Mit
AT4G01120	16.6	33.3	25.7	73.9	19.3	167	0.97	0.000126	Up	0.599	0.0204	Ortho	0.519	0.473	-	0.199	0.546	-	2.08	0.00462	Mag
AT5G01660	1.44	0.678	7.12	2.16	7.35	1.7	-1.1	0.0048	down	2.28	3.02e-12	Para	-0.83	0.0942	Mag	2.32	3.71e-12	Para	-1.04	0.0083	Mag
AT4G00870	1.17	6.54	5.91	10.8	6.76	14.3	2.42	4.42e-05	Up	2.39	8.85e-05	Ortho	-1.02	0.182	-	2.58	4.22e-05	Ortho	-0.76	0.431	-
AT4G00520	19.4	40.1	14.5	36.1	29	81.1	0.984	0.00317	Up	-0.455	0.201	-	0.238	0.66	-	0.527	0.164	-	0.424	0.313	-
AT5G04895	10.2	3.51	11.1	1.2	18.5	2.82	-1.54	0.00205	down	0.055	0.938	-	-1.09	0.161	-	0.814	0.157	-	-1.17	0.119	-
AT5G05180	16.4	3.19	8.98	2.19	7.18	1.19	-2.34	1.31e-12	down	-0.898	0.00884	Ortho	0.524	0.409	-	-1.2	0.000679	Ortho	0.278	0.643	-
AT5G01580	1.89	1.09	8.93	3.93	2.27	2.71	-0.817	0.02	down	2.19	1.35e-13	Para	-0.71	0.121	-	0.224	0.604	-	0.29	0.681	-
AT5G05965	0.0376	0.43	15.4	33.1	0.0325	18.6	2.83	0.000704	Up	8.48	8.05e-20	Ortho	0.742	0.367	-	-0.419	0.841	-	3.96	0.000294	Mag
AT5G06740	0.112	0	0.92	0.431	0.0953	0.19	-2.54	0.0327	down	2.96	0.00673	Para	-0.222	0.892	-	-0.407	0.826	-	0	1	-
AT5G07290	49.1	79.9	57.3	97.5	120	254	0.634	0.0115	Up	0.164	0.562	-	0.0663	0.931	-	1.24	2.91e-07	Ortho	0.381	0.703	-
AT5G07400	4.76	2.17	69.6	19.4	19.8	8.95	-1.16	0.000447	down	3.82	1.25e-38	Para	-0.925	0.114	-	2.01	8.89e-11	Para	-0.196	0.741	-
AT5G01960	42.2	62.1	7.31	13.8	35.6	42.4	0.505	0.00689	Up	-2.58	7.87e-48	Para	0.285	0.406	-	-0.287	0.173	-	-0.291	0.547	-
AT5G08030	9.22	0.59	0.527	0.0915	3.36	4.89	-3.86	1.56e-11	down	-4.2	1.95e-12	Ortho	2.15	0.00253	Mit	-1.55	0.0151	Ortho	3.15	4.72e-05	Mit
AT5G08240	0.681	3.59	0.703	0.777	0.113	0.501	2.18	0.00484	Up	0.0359	0.979	-	-1.25	0.224	-	-2.59	0.0105	Para	-1.34	0.0442	Mit
AT5G08310	3.46	2.06	5	1.8	7.33	7.1	-0.774	0.0366	down	0.484	0.195	-	-0.539	0.199	-	1.04	0.00407	Para	0.663	0.147	-
AT5G01300	0.649	13.4	10.9	21	0.0358	0.702	4.18	2.39e-31	Up	3.97	2.6e-27	Ortho	-2.16	0.135	-	-4.41	8.66e-06	Para	-2.05	0.00681	Mit
AT5G09430	0.16	1.72	14	18.2	26.2	32.9	3.2	1.29e-08	Up	6.42	1.62e-29	Ortho	-0.962	0.151	-	7.35	1.3e-37	Ortho	-0.989	0.183	-
AT5G09470	0.415	2.38	1.19	2.28	3.19	41.3	2.36	0.000158	Up	1.48	0.0301	Ortho	-0.678	0.37	-	2.87	1.45e-05	Ortho	2.01	0.143	-
AT5G01220	73.7	41	39	28.6	54.6	29.2	-0.916	0.000992	down	-0.985	0.000297	Ortho	0.392	0.409	-	-0.513	0.0974	-	-0.0439	0.977	-
AT5G01190	1.81	0.746	1.96	2.55	1.95	1.87	-1.29	0.0188	down	0.0801	0.911	-	0.682	0.117	-	0.0467	0.971	-	0.218	0.722	-
AT5G10250	7.68	0.328	257	62.6	25.9	1.32	-4.52	8.93e-21	down	4.99	8.88e-33	Para	0.79	0.289	-	1.66	0.000288	Para	-0.934	0.405	-
AT4G29910	15.1	6.37	12.8	3.21	10.9	4.87	-1.27	0.000124	down	-0.294	0.433	-	-0.687	0.121	-	-0.513	0.183	-	0.0985	0.868	-
AT4G39370	9.08	13.7	11.4	7.8	8.64	4.32	0.553	0.0434	Up	0.294	0.306	-	-1.05	0.00159	Mit	-0.0997	0.802	-	-1.39	0.0336	Mit
AT4G27880	15.8	30.7	17	43.7	14.2	31	0.9	0.00376	Up	0.0571	0.888	-	0.413	0.467	-	-0.186	0.659	-	0.168	0.849	-
AT4G27360	1.34	0.383	1.79	4.55	0.0743	0	-1.8	0.0157	down	0.305	0.738	-	2.06	0.0165	Mit	-4.25	8.07e-06	Ortho	1	0.00086	Mit
AT4G27240	13.9	8.51	12.7	3.57	12.7	3.33	-0.746	0.00377	down	-0.18	0.536	-	-1.01	0.00668	Mag	-0.186	0.576	-	-1.1	0.00606	Mag
AT4G25433	0.764	36.6	0.102	7.15	0.0875	29.2	5.34	4.43e-32	Up	-3	1.03e-05	Para	-1.43	0.405	-	-3.22	1.8e-05	Para	0.476	0.93	-
AT4G24530	14.3	20.1	19.2	13.4	25.5	23.4	0.44	0.0461	Up	0.366	0.0956	-	-0.943	0.0132	Mit	0.791	0.000213	Ortho	-0.607	0.128	-
AT4G39700	0.157	0.728	0.334	2.55	0.0319	3.54	1.99	0.00509	Up	1.03	0.22	-	1.22	0.109	-	-2.33	0.0724	-	1.58	0.305	-
AT4G39770	18.2	0.766	28.2	3.75	17.9	0.386	-4.51	5.72e-24	down	0.546	0.266	-	0.625	0.393	-	-0.0902	0.907	-	-0.396	0.389	-
AT4G23050	17.8	201	27.6	40.5	34	54.2	3.38	3.03e-28	Up	0.581	0.089	-	-2.9	0.00216	Mit	0.872	0.0124	Ortho	-2.78	0.0107	Mit
AT4G22940	0.405	2.76	4.39	11.3	6.26	19.6	2.6	1.72e-08	Up	3.39	1.99e-13	Ortho	-0.138	0.914	-	3.89	6.8e-17	Ortho	0.129	0.964	-
AT4G39795	0.851	0.203	4.17	1.03	3.23	1.21	-2.02	0.0102	down	2.13	0.00518	Para	-1.06	0.0971	Mag	1.85	0.0237	Para	-0.655	0.233	-
AT4G21980	25.8	109	15.8	37.8	12.8	38.7	2.02	5.51e-20	Up	-0.757	0.00113	Para	-0.84	0.0368	Mit	-1.05	1e-05	Para	-0.554	0.406	-
AT4G21900	12.7	8.19	13.6	4.59	15.3	8.8	-0.687	0.000284	down	0.0361	0.882	-	-0.763	0.0831	Mag	0.215	0.337	-	-0.165	0.647	-
AT4G21200	0.131	3.76	0.0785	0.795	0.0638	1.48	4.37	9.56e-10	Up	-0.821	0.465	-	-1.44	0.0127	Mit	-1.12	0.379	-	-0.926	0.406	-
AT4G21170	4.05	2.68	20.9	22.9	7.88	3.21	-0.636	0.0231	down	2.32	3.34e-22	Para	0.611	0.0477	Mit	0.917	0.000582	Para	-0.474	0.269	-
AT4G21060	13.5	84.5	10.9	177	17.4	215	2.57	6.51e-12	Up	-0.354	0.426	-	1.36	0.311	-	0.324	0.523	-	1.03	0.352	-
AT4G20780	8.08	2.92	18.6	34	15.3	4.85	-1.46	0.00924	down	1.16	0.0429	Para	2.11	0.0423	Mit	0.904	0.157	-	-0.213	0.835	-
AT4G20460	2.48	6.47	4.83	8.81	0.749	6.46	1.32	0.015	Up	0.947	0.0944	-	-0.252	0.751	-	-1.73	0.00368	Para	0.904	0.449	-
AT4G20410	36.4	70.7	39	74.9	24.3	49.2	0.906	4.32e-08	Up	0.0503	0.814	-	-0.0195	0.954	-	-0.615	0.000458	Para	0.0449	0.942	-
AT4G40000	6.44	2.31	29.3	18.4	8.3	3.03	-1.51	0.000106	down	2.14	5.62e-09	Para	0.688	0.11	-	0.309	0.534	-	0.161	0.833	-
AT4G19660	26.4	15.9	9.19	5.44	9.36	6.65	-0.77	0.015	down	-1.58	1.32e-07	Ortho	0.0368	0.965	-	-1.54	6.13e-07	Ortho	0.291	0.667	-
AT4G19350	20.8	31.3	12.4	18.7	17.3	36	0.543	0.0242	Up	-0.793	0.000606	Para	-0.0181	0.983	-	-0.307	0.266	-	0.479	0.319	-
AT4G17080	21.8	16	11.7	6.52	20.7	12.3	-0.506	0.0429	down	-0.959	4.3e-05	Ortho	-0.287	0.328	-	-0.128	0.699	-	-0.322	0.59	-
AT4G16700	4.89	1.72	16.9	18.3	9.53	1.21	-1.56	8.62e-07	down	1.72	4.27e-09	Para	1.32	0.00447	Mit	0.895	0.00555	Para	-1.02	0.016	Mag
AT4G16570	10.2	5.03	42.9	47.6	15.3	4.32	-1.07	4.59e-05	down	2.01	7.97e-17	Para	1.04	0.00176	Mit	0.527	0.0639	-	-0.723	0.219	-
AT4G16210	17	51.5	19.4	29.4	24.6	60.9	1.55	3.04e-09	Up	0.15	0.64	-	-0.992	0.0404	Mit	0.506	0.094	-	-0.298	0.639	-
AT4G37740	10.7	3.99	16.3	6.82	16.1	5.18	-1.46	1.68e-05	down	0.55	0.122	-	0.103	0.891	-	0.535	0.168	-	-0.27	0.694	-
AT4G37730	1.51	5.26	201	180	4.1	14.1	1.77	1.38e-08	Up	7.06	2.18e-129	Ortho	-1.48	0.0188	Mit	1.44	1.11e-05	Ortho	0.31	0.735	-
AT4G15450	34.2	61.8	38.5	55.3	84.3	73.3	0.803	0.00107	Up	0.123	0.674	-	-0.316	0.502	-	1.26	1.82e-07	Ortho	-1.03	0.0019	Mit
AT4G15200	2.9	61.9	4.41	6.88	0.0398	0.139	3.97	1.8e-06	Up	0.553	0.614	-	-3.53	0.000365	Mit	-6.16	4.53e-07	Para	-4.07	0.000158	Mit
AT4G14950	22.1	76.5	14.8	46.1	22.5	96.7	1.73	1.25e-10	Up	-0.622	0.0308	Para	-0.211	0.672	-	-0.0111	0.999	-	0.28	0.759	-
AT4G14790	20.4	9.03	10.7	4.83	25.3	6.32	-1.22	0.000154	down	-0.999	0.00196	Ortho	0.0733	0.89	-	0.248	0.555	-	-0.717	0.332	-
AT4G37480	16.1	22.9	24.3	24.8	10.5	26.3	0.441	0.013	Up	0.525	0.00209	Ortho	-0.454	0.146	-	-0.666	0.000201	Para	0.762	0.159	-
AT4G14120	3.62	0.924	2.86	0.249	2.28	0.101	-1.96	0.000162	down	-0.427	0.482	-	-0.316	0.561	-	-0.725	0.25	-	-0.445	0.13	-
AT4G13750	23.6	7.7	35.1	5.8	58.1	14.5	-1.65	0.000151	down	0.508	0.29	-	-0.94	0.31	-	1.24	0.00748	Para	-0.449	0.603	-
AT4G13670	134	89.1	28.5	23	0.158	0.0791	-0.647	0.022	down	-2.29	7.17e-19	Ortho	0.286	0.547	-	-9.85	8.21e-99	Ortho	0.584	0.00546	Mit
AT4G13660	0.668	0.0579	0.597	0.0979	2.95	0.721	-2.96	0.00533	down	-0.208	0.889	-	0.222	0.832	-	2.08	0.0961	-	-0.385	0.552	-
AT4G13640	21.6	38.4	4.4	5.03	25.5	22.4	0.778	0.000633	Up	-2.35	4.95e-26	Para	-0.677	0.0723	Mit	0.209	0.464	-	-0.976	0.0209	Mit
AT5G35160	112	81.5	108	106	119	142	-0.51	0.00401	down	-0.104	0.611	-	0.419	0.066	Mit	0.0451	0.872	-	0.706	0.019	Mit
AT5G36240	0.235	0	79.7	83.6	3.48	2.52	-5.08	3e-05	down	8.39	3.97e-52	Para	0.387	0.136	-	3.87	3.77e-11	Para	-0.0406	0.99	-
AT5G41960	21	35.7	7.41	6.87	64.3	67.4	0.709	0.00142	Up	-1.56	2.72e-13	Para	-0.804	0.0154	Mit	1.57	1.46e-13	Ortho	-0.655	0.114	-
AT5G41900	17.7	34.1	33.2	34	38.7	51.1	0.842	0.0372	Up	0.834	0.0373	Ortho	-0.85	0.15	-	1.07	0.00998	Ortho	-0.494	0.418	-
AT5G41880	16.3	4.42	26.9	7.91	28.7	7.25	-1.88	6.66e-07	down	0.671	0.0946	-	0.0171	0.994	-	0.783	0.0645	-	-0.2	0.683	-
AT5G41790	133	25.7	76	16.3	94.9	20.9	-2.39	4.27e-05	down	-0.889	0.171	-	0.187	0.927	-	-0.59	0.439	-	0.183	0.95	-
AT5G41590	0.37	14.8	0.563	1.62	1.45	12.2	4.99	6.87e-18	Up	0.535	0.487	-	-2.9	0.0173	Mit	1.87	0.00659	Ortho	-1.23	0.155	-
AT5G40380	48.2	31.3	45.1	38.2	34.2	25.8	-0.689	0.000316	down	-0.138	0.526	-	0.371	0.0837	Mit	-0.552	0.00585	Ortho	0.212	0.494	-
AT4G36790	8.11	14.6	4.09	5.01	6.73	8.18	0.806	7.39e-05	Up	-1.03	7.71e-07	Para	-0.552	0.23	-	-0.299	0.222	-	-0.489	0.3	-
AT5G39890	0.948	0.17	2.51	4.04	0.123	0.306	-2.23	0.00576	down	1.48	0.0696	-	1.44	0.212	-	-2.84	0.00264	Ortho	1.32	0.0397	Mit
AT5G39820	0	0.106	0.0368	0.0766	0.385	0.126	3.02	0.0341	Up	2.16	0.358	-	0	NaN	-	5.58	0.00726	Ortho	-0.322	0.173	-
AT5G39790	22.3	52.2	22.5	35.7	32.9	77	1.16	0.0129	Up	-0.0338	0.963	-	-0.55	0.113	-	0.523	0.347	-	0.00239	1	-
AT4G36540	70.3	10.1	26.9	2.98	63.5	2.33	-2.79	5.16e-11	down	-1.46	0.000991	Ortho	-0.139	0.868	-	-0.199	0.759	-	-1.64	0.000325	Mag
AT5G38060	16.1	10.6	12.7	11.5	6.34	10.2	-0.649	0.0269	down	-0.415	0.167	-	0.443	0.0727	Mit	-1.39	1.12e-06	Ortho	1.19	0.0102	Mit
AT4G35930	11	4.19	6.27	3.76	8.21	4.51	-1.44	1.51e-09	down	-0.881	0.000228	Ortho	0.686	0.0228	Mit	-0.482	0.0716	-	0.537	0.0849	Mit
AT4G35440	45.5	25.4	62.3	37.6	54.4	26.9	-0.886	0.0437	down	0.386	0.417	-	0.095	0.923	-	0.208	0.73	-	-0.169	0.866	-
AT4G35060	9.09	37	8.59	9.32	1.43	3.65	1.92	0.00116	Up	-0.0715	0.933	-	-1.83	0.0433	Mit	-2.72	1.47e-05	Para	-0.9	0.301	-
AT4G34570	19.2	12.1	24.9	19.3	11.9	2.39	-0.698	0.000543	down	0.323	0.121	-	0.261	0.437	-	-0.729	0.000409	Ortho	-1.27	0.000235	Mag
AT4G33790	2.82	8.52	3.05	8.35	26.2	19.9	1.45	0.0283	Up	0.0226	0.983	-	-0.296	0.829	-	3.17	1.6e-06	Ortho	-1.74	0.21	-
AT4G33360	33.9	14	14.3	6.07	15.3	6.2	-1.31	1.06e-07	down	-1.29	1.11e-07	Ortho	0.139	0.787	-	-1.18	3.53e-06	Ortho	0.0256	0.983	-
AT4G33140	14	26.2	26.8	35.3	22.4	52.5	0.848	0.002	Up	0.887	0.000966	Ortho	-0.465	0.0585	Mit	0.635	0.0308	Ortho	0.343	0.645	-
AT4G31790	28.3	8.67	115	391	9.96	20.5	-1.67	0.0032	down	1.98	0.000474	Para	3.34	7.11e-06	Mit	-1.55	0.0116	Ortho	2.55	0.0263	Mit
AT4G31240	4.69	11.1	11.4	14.7	0.843	1.48	1.15	0.000322	Up	1.2	0.00013	Ortho	-0.698	0.196	-	-2.5	1.3e-12	Para	-0.516	0.571	-
AT5G48340	13.8	23.1	7.14	6.14	16.2	24	0.677	0.00832	Up	-1.02	4.05e-05	Para	-0.84	0.0284	Mit	0.182	0.582	-	-0.146	0.862	-
AT5G48450	13.8	3.48	5.37	1.28	12.5	4.45	-1.98	4.47e-10	down	-1.39	1.28e-05	Ortho	0.263	0.647	-	-0.182	0.685	-	0.468	0.326	-
AT5G50110	13	27.7	12.3	24.2	14.1	14.2	1.03	0.00304	Up	-0.129	0.763	-	-0.0823	0.934	-	0.0827	0.884	-	-0.989	0.0207	Mit
AT5G51350	9.83	6.32	11.9	4.9	6.78	3.7	-0.654	0.0457	down	0.246	0.489	-	-0.581	0.297	-	-0.559	0.114	-	-0.0907	0.915	-
AT5G51540	13.1	3.85	8.02	0.995	22	6.05	-1.79	3.39e-07	down	-0.778	0.034	Ortho	-0.778	0.206	-	0.686	0.0831	-	-0.0806	0.911	-
AT5G51670	9.34	1.01	1.26	0.9	3.05	1.05	-3.04	6.33e-07	down	-2.93	3.62e-06	Ortho	1.83	0.00487	Mit	-1.63	0.0181	Ortho	1.19	0.165	-
AT5G51850	7.64	0.815	1.49	0.0607	4.56	0.257	-3.03	0.0002	down	-2.41	0.00808	Ortho	0.958	0.0685	Mit	-0.786	0.49	-	-0.243	0.538	-
AT5G52220	2.05	0.857	2.06	0.496	8.61	1.75	-1.25	0.0255	down	-0.0353	0.967	-	-0.222	0.755	-	2.03	0.000181	Para	-1.05	0.0703	Mag
AT5G52660	15.6	68.5	2.98	17.6	8.94	65.3	2.05	7.44e-14	Up	-2.45	5.4e-18	Para	0.25	0.815	-	-0.868	0.00452	Para	0.706	0.211	-
AT5G52870	11.4	19.5	10.9	13.2	12.7	16.9	0.707	0.0383	Up	-0.127	0.753	-	-0.435	0.47	-	0.103	0.841	-	-0.299	0.619	-
AT5G53550	28.1	16.6	26.3	29.8	8.51	23.1	-0.816	0.00403	down	-0.16	0.627	-	0.881	0.2	-	-1.78	1.01e-10	Ortho	2.05	0.0132	Mit
AT5G53895	0.466	0.936	60	41.8	0.346	0.506	0.952	0.00545	Up	6.97	1.01e-139	Ortho	-0.928	0.00914	Mit	-0.472	0.338	-	0.392	0.555	-
AT5G53950	0.165	0.0309	0.162	0.0766	1.04	0.799	-2.15	0.0476	down	-0.0204	0.989	-	0	NaN	-	2.68	0.00385	Para	-0.193	0.529	-
AT5G54240	1.4	7.69	1.11	1.99	1.31	2.61	2.39	2.93e-08	Up	-0.35	0.52	-	-1.37	0.019	Mit	-0.131	0.861	-	-1.32	0.0854	Mit
AT5G55520	12.8	3.3	12.1	0.986	14.6	0.969	-1.9	0.00277	down	-0.132	0.877	-	-1.06	0.0682	Mag	0.14	0.898	-	-1.34	0.0132	Mag
AT5G46250	84.3	139	70.5	99.7	146	214	0.687	7.19e-05	Up	-0.277	0.13	-	-0.214	0.621	-	0.774	8.49e-06	Ortho	-0.156	0.811	-
AT5G56040	45.4	13.8	12.8	2.27	43.5	3.53	-1.74	7.46e-06	down	-1.88	1.14e-06	Ortho	-0.432	0.445	-	-0.107	0.866	-	-1.66	0.0059	Mag
AT5G56160	4.12	10.1	1.03	7.69	0.0633	2.57	1.24	0.00495	Up	-2	1.02e-05	Para	0.959	0.187	-	-6.01	1.19e-15	Para	0.531	0.679	-
AT5G56190	26.8	86.2	1.04	5.1	51	106	1.62	2.14e-18	Up	-4.74	4.66e-95	Para	-0.0808	0.89	-	0.885	5.68e-06	Ortho	-0.628	0.118	-
AT5G56850	164	42.3	164	22.4	217	41.4	-1.98	6.99e-06	down	-0.0731	0.904	-	-0.88	0.204	-	0.327	0.584	-	-0.423	0.515	-
AT5G57110	12.2	56.4	0.0915	0.124	62.8	168	2.11	1.22e-08	Up	-7.04	2.35e-32	Para	-2.12	0.00396	Mit	2.32	7.86e-10	Ortho	-0.717	0.709	-
AT5G57780	9.06	0.482	1.59	0.296	3.54	0.261	-4.01	5.66e-08	down	-2.6	0.00122	Ortho	1.86	0.000656	Mit	-1.4	0.125	-	0.889	0.119	-
AT5G57930	180	81.2	135	61	160	89.2	-1.2	1.87e-05	down	-0.477	0.108	-	0.00663	1	-	-0.215	0.559	-	0.296	0.3	-
AT5G58370	26.8	5.46	11.5	1.19	12.7	1.78	-2.31	2.47e-10	down	-1.3	0.00053	Ortho	-0.367	0.507	-	-1.14	0.00428	Ortho	-0.353	0.574	-
AT5G59580	0.889	11.1	8.23	9.17	7.46	22.1	3.48	3.16e-10	Up	3.2	2.09e-08	Ortho	-2.47	0.00435	Mit	3.08	1.93e-07	Ortho	-1.16	0.54	-
AT5G60230	4.32	2.12	4.09	3.51	0	0.0516	-1.07	0.000575	down	-0.143	0.701	-	0.807	0.0719	Mit	-9.13	1.75e-16	Ortho	0.807	0.00316	Mit
AT5G60250	0.647	0.109	7.37	2.76	0	0	-2.42	0.000622	down	3.51	5.61e-09	Para	-0.596	0.321	-	-6.32	6.65e-07	Ortho	0.585	0.0892	Mit
AT5G61160	0.37	0	49.2	42.5	4.89	12.3	-5.18	7.25e-06	down	6.99	2.84e-28	Para	0.107	0.754	-	3.66	5.2e-08	Para	1.53	0.191	-
AT5G61360	1.13	2.69	3.95	6.52	0.667	1.63	1.14	0.0231	Up	1.72	0.000433	Ortho	-0.00516	1	-	-0.813	0.181	-	0.0995	0.958	-
AT5G63130	1.83	54.1	8.46	27.9	1.19	40.5	4.75	2.32e-51	Up	2.15	5.88e-11	Ortho	-2.73	0.00599	Mit	-0.681	0.103	-	0.0379	1	-
AT5G63630	10	3.43	4.53	0.548	5.32	0.895	-1.58	0.000397	down	-1.23	0.00709	Ortho	-0.585	0.376	-	-0.984	0.047	Ortho	-0.411	0.616	-
AT5G63790	12.3	76.4	51.6	124	13.6	129	2.58	1.64e-19	Up	2.03	1.42e-12	Ortho	-1.3	0.195	-	0.107	0.817	-	0.593	0.62	-
AT5G63890	98.3	72.7	72.1	61.9	125	57.6	-0.497	0.0237	down	-0.503	0.019	Ortho	0.216	0.425	-	0.302	0.218	-	-0.673	0.0277	Mag
AT5G64510	3.79	10.2	20.6	32.4	65.6	113	1.3	0.00406	Up	2.36	5.48e-08	Ortho	-0.715	0.435	-	4.04	9.27e-21	Ortho	-0.541	0.499	-
AT5G64910	1.38	0.4	4.43	2.49	1.32	2.1	-1.7	0.000536	down	1.7	9.53e-05	Para	0.152	0.85	-	-0.0315	0.983	-	1	0.00435	Mit
AT5G65210	11.4	22.2	9.4	22.2	5.36	9.44	0.922	0.00103	Up	-0.323	0.295	-	0.222	0.708	-	-1.12	0.000129	Para	-0.246	0.776	-
AT5G65510	1.66	0.403	2.02	0.343	3.93	1.01	-2	0.000111	down	0.259	0.656	-	0.138	0.889	-	1.22	0.0186	Para	-0.11	0.895	-
AT5G65600	0.0818	0.956	0.138	0.816	0.0656	0.0205	3.15	2.57e-06	Up	0.678	0.491	-	-0.193	0.833	-	-0.413	0.777	-	-1	0.0119	Mit
AT5G66920	24.7	4.29	31.4	13.3	33.7	12.8	-2.56	5.09e-19	down	0.296	0.366	-	1.07	0.0386	Mit	0.43	0.209	-	0.889	0.133	-
AT5G66790	1.6	4.58	1.91	2.05	10	9.29	1.42	0.00467	Up	0.226	0.716	-	-1.06	0.015	Mit	2.61	1.57e-07	Ortho	-1.1	0.386	-
AT5G66740	15.3	2.53	0.945	0.468	0.902	0.212	-2.62	5.6e-10	down	-4.1	6.11e-20	Ortho	1.8	6e-05	Mit	-4.18	1.2e-19	Ortho	1.22	0.000551	Mit
AT5G66720	102	72.4	68.1	36.5	71.4	30.8	-0.55	0.000168	down	-0.634	7.51e-06	Ortho	-0.393	0.0943	Mag	-0.562	0.000152	Ortho	-0.711	0.0155	Mag
AT5G66460	9.05	30.8	25.8	30.5	8.01	71.5	1.67	1.57e-06	Up	1.45	3.04e-05	Ortho	-1.44	0.134	-	-0.244	0.611	-	1.3	0.18	-
AT5G66450	16.9	24.4	11.1	16.7	21.6	27.2	0.478	0.031	Up	-0.659	0.00208	Para	0.0421	0.865	-	0.31	0.21	-	-0.21	0.641	-
AT5G66130	3.58	1.34	6.12	2.93	6.94	4.3	-1.43	0.000115	down	0.718	0.0524	-	0.193	0.782	-	0.906	0.0184	Para	0.459	0.428	-
AT5G44550	2.99	0.157	17.7	4.85	0.354	0.686	-4.05	2.58e-09	down	2.49	8.74e-05	Para	0.356	0.369	-	-3.21	5.76e-06	Ortho	2.49	3.81e-05	Mit
AT5G44520	57.4	37.6	41.3	27.9	15.6	10.8	-0.668	0.0124	down	-0.533	0.0459	Ortho	0.0397	0.925	-	-1.93	2.59e-14	Ortho	0.114	0.811	-
AT5G44280	5.64	3.03	2.59	1.29	5.44	2.57	-0.947	0.0437	down	-1.2	0.00961	Ortho	0.063	0.961	-	-0.126	0.861	-	-0.193	0.839	-
AT5G43980	3.12	8.98	3.25	5.35	2.44	7.09	1.45	0.00063	Up	0.00985	0.989	-	-0.761	0.152	-	-0.411	0.455	-	-0.097	0.942	-
AT5G47240	34.6	411	73.1	560	28.4	1210	3.4	5.96e-11	Up	1.06	0.0638	-	-0.616	0.611	-	-0.325	0.67	-	1.82	0.257	-
AT5G43100	34.4	53.1	33.9	70.9	66.5	137	0.575	0.000364	Up	-0.063	0.75	-	0.43	0.117	-	0.918	5.76e-09	Ortho	0.419	0.144	-
AT1G01940	11.8	7.51	10.1	5.74	37.6	48	-0.673	0.0145	down	-0.275	0.349	-	-0.0809	0.867	-	1.64	1.51e-10	Para	0.91	0.0788	Mit
AT1G01470	83.5	1710	62.1	486	99.5	1620	4.28	3.89e-51	Up	-0.47	0.148	-	-1.39	0.263	-	0.215	0.594	-	-0.329	0.864	-
AT1G01010	2.87	8.74	0.401	5.36	2.65	93	1.51	0.00258	Up	-2.86	1.27e-07	Para	1.04	0.472	-	-0.161	0.84	-	3.46	0.00694	Mag
AT1G02810	1.19	0.163	0.503	0.336	0.588	0.476	-2.48	0.0227	down	-1.24	0.356	-	0.737	0.293	-	-0.969	0.534	-	0.778	0.105	-
AT1G03980	11.2	18.7	26.2	46.6	0.238	0.242	0.694	0.000185	Up	1.19	1.39e-11	Ortho	0.0994	0.826	-	-5.59	6.42e-55	Para	-0.689	0.0971	Mit
AT1G04030	69.9	7.31	4.6	0.602	2.84	0.571	-3.29	3.2e-40	down	-4	1.06e-56	Ortho	1.38	0.00538	Mit	-4.69	1.66e-72	Ortho	1.69	0.00429	Mit
AT1G05470	21	5.96	33.2	8.42	18.5	3.91	-1.84	1.12e-06	down	0.605	0.136	-	-0.242	0.737	-	-0.225	0.671	-	-0.328	0.59	-
AT1G07150	1.98	6.23	13	151	4.52	94.6	1.52	0.00284	Up	2.67	6.07e-08	Ortho	2.17	0.0344	Mag	1.12	0.0462	Ortho	2.85	0.0764	Mag
AT1G07970	19.7	8.76	39.8	27.5	19.5	2.71	-1.21	8.26e-07	down	0.961	6.32e-05	Para	0.561	0.116	-	-0.0698	0.858	-	-1.27	0.00403	Mag
AT1G08030	19.4	15.3	8.92	5.23	19.2	12.1	-0.396	0.0177	down	-1.17	5.62e-14	Ortho	-0.289	0.469	-	-0.0555	0.821	-	-0.287	0.536	-
AT1G08290	1.35	3.67	5.3	20.5	0.87	4.89	1.44	0.00139	Up	2.03	4.51e-06	Ortho	1.05	0.239	-	-0.582	0.315	-	0.735	0.275	-
AT1G09390	19.6	3.33	7.02	3.42	30.4	17.2	-2.56	6.16e-14	down	-1.53	9.42e-06	Ortho	1.36	0.00473	Mit	0.6	0.131	-	1.48	0.000857	Mit
AT1G12850	49.1	35.1	39.3	22.7	66	24.9	-0.522	0.00407	down	-0.359	0.0499	Ortho	-0.28	0.443	-	0.395	0.0404	Para	-0.89	0.00339	Mag
AT1G14120	0.73	4	3.93	9.01	0.226	7.36	2.24	0.00739	Up	2.42	0.00687	Ortho	-0.515	0.497	-	-1.71	0.111	-	1.57	0.375	-
AT1G15125	3.69	0.833	239	466	0.132	4.45	-2.07	0.000836	down	5.99	4.76e-25	Para	2.21	0.000135	Mit	-4.86	9.9e-11	Ortho	3.71	0.0343	Mit
AT1G16850	2.5	137	27.5	460	2.93	611	5.61	3.8e-42	Up	3.48	2.74e-16	Ortho	-1.29	0.732	-	0.207	0.756	-	2.05	0.782	-
AT1G18840	35.9	16.8	58.4	16.2	28.3	6.35	-1.13	0.00159	down	0.659	0.0735	-	-0.747	0.199	-	-0.381	0.382	-	-0.924	0.145	-
AT1G19010	10.4	17.8	6.98	19.3	5.64	3.9	0.712	0.0286	Up	-0.632	0.0535	-	0.635	0.23	-	-0.928	0.00573	Para	-1.21	0.0139	Mit
AT1G19835	106	35	51.1	12.2	91	31.1	-1.62	0.0036	down	-1.12	0.0559	-	-0.428	0.742	-	-0.285	0.722	-	0.048	0.996	-
AT1G20700	0.195	0.0285	1.85	1.24	0.0199	0.0282	-2.29	0.0196	down	3.2	3.1e-05	Para	0	1	-	-3.22	0.0264	Ortho	0	1	-
AT1G22250	2.91	17.4	2.4	2.69	1.22	1.77	2.45	6.49e-07	Up	-0.355	0.561	-	-2.16	0.00025	Mit	-1.3	0.0246	Para	-1.97	0.0674	Mit
AT1G22490	1.5	6.64	3.64	5.59	10.1	9.23	2.08	5.83e-06	Up	1.23	0.011	Ortho	-1.33	0.0253	Mit	2.73	4.84e-09	Ortho	-1.85	0.0203	Mit
AT1G22882	31.3	17.6	21.4	18.2	20.2	9.73	-0.866	0.039	down	-0.579	0.181	-	0.563	0.516	-	-0.655	0.158	-	-0.209	0.834	-
AT1G28960	20.1	119	8.43	14	12.4	75.6	2.51	1.58e-36	Up	-1.3	3.86e-10	Para	-1.87	3.75e-05	Mit	-0.758	0.000644	Para	0.029	0.988	-
AT1G32370	11.2	16.3	2.41	5.59	6.59	16.7	0.498	0.0497	Up	-2.26	1.92e-20	Para	0.476	0.133	-	-0.785	0.0022	Para	0.699	0.171	-
AT1G32740	5.51	19.5	41.7	77.5	11.2	51.1	1.76	1.5e-09	Up	2.86	2.99e-24	Ortho	-0.78	0.0358	Mit	0.957	0.00238	Ortho	0.429	0.664	-
AT1G33350	1.97	3.55	0.641	0.169	1.36	1.47	0.812	0.0182	Up	-1.65	9.57e-06	Para	-1.17	0.00282	Mit	-0.547	0.183	-	-0.433	0.402	-
AT1G33810	95.9	40.2	94	55.2	90.2	55.6	-1.29	1.5e-06	down	-0.087	0.799	-	0.483	0.0892	Mit	-0.126	0.749	-	0.541	0.281	-
AT1G34200	13.3	7.59	2.29	1.95	5.99	2.91	-0.839	3.2e-05	down	-2.58	1.94e-35	Ortho	0.481	0.065	Mit	-1.18	6.65e-09	Ortho	-0.197	0.71	-
AT1G44608	0.278	0.0375	0.0572	0.472	0.0855	1.84	-2.52	0.0064	down	-2.31	0.0206	Ortho	0.585	0.406	-	-1.74	0.0913	-	1.46	0.0512	Mit
AT1G45110	7.14	4.31	10.1	6.05	6.17	1.63	-0.757	0.0171	down	0.446	0.169	-	-0.0783	0.85	-	-0.245	0.537	-	-0.807	0.0454	Mag
AT1G47900	42.2	22.6	41.5	11.1	0	0.0258	-0.951	0.005	down	-0.0698	0.873	-	-0.923	0.212	-	-12.4	2.28e-29	Ortho	0.88	0.0945	Mit
AT1G48570	46	9.23	77.4	27.5	45.3	6.72	-2.34	1.87e-14	down	0.691	0.0335	Para	0.776	0.0847	Mit	-0.0759	0.885	-	-0.352	0.509	-
AT1G49670	68.3	130	59.3	66.6	78.1	148	0.863	0.000182	Up	-0.26	0.303	-	-0.748	0.133	-	0.152	0.622	-	-0.0061	1	-
AT1G52240	14.2	5.36	0	0.5	34.9	5.45	-1.4	0.0104	down	-11	6.04e-21	Ortho	2.12	0.00256	Mit	1.26	0.0362	Para	-1.16	0.00357	Mag
AT1G52370	13.7	37.9	50.2	39.7	48.6	40.9	1.43	2.35e-28	Up	1.82	3.25e-47	Ortho	-1.75	4.22e-06	Mit	1.79	2.29e-44	Ortho	-1.67	2.89e-06	Mit
AT1G52540	17.2	25.5	10.6	16.4	12.3	9.64	0.505	0.00625	Up	-0.776	1.51e-05	Para	0.101	0.786	-	-0.547	0.00451	Para	-0.806	0.00901	Mit
AT1G52560	0.0948	0.937	0.0736	0.778	0.207	0.797	2.91	0.000251	Up	-0.312	0.816	-	-0.193	0.959	-	1.18	0.305	-	-0.193	0.86	-
AT1G52565	1.56	65.5	0.395	39	0.432	9.19	5.19	9.73e-30	Up	-2.01	0.00026	Para	0.00361	1	-	-1.91	0.000897	Para	-1.96	0.0574	Mit
AT1G55500	37.8	62.7	33	21.4	6.09	3.98	0.669	0.000688	Up	-0.26	0.218	-	-1.3	0.000226	Mit	-2.7	3.44e-44	Para	-1.24	0.00393	Mit
AT1G55850	12.3	5.3	59.6	90.8	12.2	12.2	-1.25	0.000113	down	2.24	1.72e-13	Para	1.63	0.00661	Mit	-0.0737	0.89	-	1	0.362	-
AT1G54440	25.4	15.4	45.5	11.9	41.5	13.6	-0.768	0.00938	down	0.791	0.00601	Para	-1.18	0.0241	Mag	0.657	0.035	Para	-0.882	0.203	-
AT1G63100	11.9	2.15	15.2	0.709	19.5	1.47	-2.41	6.64e-06	down	0.309	0.637	-	-1.24	0.192	-	0.675	0.307	-	-1.06	0.118	-
AT1G62360	0.945	0.155	1.12	2.58	1.47	0.167	-2.21	0.0419	down	0.186	0.905	-	1.81	0.0814	Mit	0.64	0.693	-	-0.322	0.55	-
AT1G62320	0.154	0.606	0.675	3.05	0.365	0.51	1.83	0.0146	Up	2.12	0.00718	Ortho	0.918	0.388	-	1.23	0.189	-	-0.322	0.763	-
AT1G67260	7.11	0.531	1.19	0.556	0.755	0.103	-3.48	2.92e-06	down	-2.55	0.00141	Ortho	1.78	0.0181	Mit	-3.25	8.42e-05	Ortho	1.39	0.0326	Mit
AT1G67410	9.24	18	15.5	17	9.22	9.49	0.896	7.33e-06	Up	0.685	0.00063	Ortho	-0.746	0.0307	Mit	-0.0434	0.9	-	-0.837	0.0186	Mit
AT1G68100	24.6	39.7	57.7	48.6	28.3	21	0.641	0.000105	Up	1.18	4.31e-14	Ortho	-0.911	0.00168	Mit	0.164	0.429	-	-1.08	0.00107	Mit
AT1G69070	42.4	15.3	63.6	27.9	32.7	5.62	-1.51	2.8e-05	down	0.525	0.178	-	0.262	0.726	-	-0.437	0.321	-	-0.901	0.263	-
AT1G69450	21.9	47.6	29.9	45.6	27.4	80.8	1.04	0.000967	Up	0.403	0.238	-	-0.491	0.445	-	0.259	0.524	-	0.448	0.359	-
AT1G69830	169	310	263	284	513	471	0.797	0.00465	Up	0.577	0.0422	Ortho	-0.762	0.0263	Mit	1.54	1.75e-08	Ortho	-0.997	0.0951	Mit
AT1G72830	3.94	6.55	10.5	9.86	4.63	6.27	0.682	0.0255	Up	1.37	1.2e-06	Ortho	-0.772	0.191	-	0.21	0.593	-	-0.308	0.602	-
AT1G73230	227	85.8	182	207	195	74.3	-1.44	1.32e-15	down	-0.363	0.0611	-	1.57	4.16e-05	Mit	-0.262	0.233	-	0.0164	0.996	-
AT1G73400	3.74	6.51	7.25	7.13	10.3	46.6	0.738	0.00745	Up	0.894	0.0008	Ortho	-0.703	0.0211	Mit	1.41	1.11e-07	Ortho	1.43	0.00274	Mag
AT1G73885	331	210	98.6	59	395	167	-0.7	0.011	down	-1.8	1.67e-12	Ortho	-0.0687	0.862	-	0.217	0.528	-	-0.581	0.209	-
AT1G74480	0.948	0.125	2710	673	1.44	0.827	-2.9	2.57e-06	down	11.4	8.43e-144	Para	-1.01	0.0217	Mag	0.538	0.383	-	0.678	0.128	-
AT1G75690	384	194	2.11	1.29	309	157	-1.02	0.00185	down	-7.57	1.16e-125	Ortho	0.275	0.459	-	-0.353	0.374	-	-0.00226	1	-
AT1G75700	0.757	0.208	7.66	4.71	0.611	1.46	-1.8	0.0052	down	3.3	2.32e-09	Para	0.394	0.527	-	-0.296	0.734	-	1.58	0.00784	Mit
AT1G76280	27.9	16.3	29.3	14.1	23.4	13.3	-0.83	0.000435	down	0.00422	0.991	-	-0.287	0.411	-	-0.313	0.258	-	-0.00497	1	-
AT1G78210	28	153	24.1	59.6	42.5	83.6	2.38	7.82e-13	Up	-0.252	0.53	-	-1.15	0.0399	Mit	0.558	0.162	-	-1.46	0.0292	Mit
AT1G80720	8.99	3.31	4.48	1.15	8.32	1.6	-1.43	0.00177	down	-1.06	0.0246	Ortho	-0.138	0.79	-	-0.149	0.835	-	-0.428	0.503	-
AT1G80290	6.52	10.9	11.9	9.28	11.3	23.3	0.695	2.78e-05	Up	0.82	3.2e-07	Ortho	-1.02	0.00563	Mit	0.749	8.07e-06	Ortho	0.293	0.279	-
AT3G01660	17.6	8.38	12.8	7.61	62.1	25.3	-1.12	0.00231	down	-0.526	0.177	-	0.283	0.6	-	1.77	1.06e-06	Para	-0.307	0.622	-
AT3G03060	16	5.82	10.3	1.87	13.2	1.41	-1.48	8.6e-05	down	-0.705	0.0741	-	-0.805	0.0942	Mag	-0.33	0.493	-	-1.11	0.0124	Mag
AT3G03720	36.3	78.4	11.7	16.7	26.7	68.9	1.04	8.95e-08	Up	-1.68	1.59e-18	Para	-0.616	0.0129	Mit	-0.502	0.0196	Para	0.236	0.674	-
AT3G04010	0.711	8.86	32	126	0.0715	23.6	3.48	9.03e-16	Up	5.45	2.1e-36	Ortho	-0.539	0.517	-	-3.5	1.04e-05	Para	2.15	0.229	-
AT3G04050	0.529	2.64	0	0	0	0.019	2.18	5.89e-05	Up	-6.21	4.86e-07	Para	-1	0.00853	Mit	-6.09	1.86e-06	Para	-1	0.0516	Mit
AT3G05830	9.32	27.8	8.91	17.3	13.2	38.7	1.51	5.21e-08	Up	-0.11	0.755	-	-0.598	0.224	-	0.448	0.174	-	0.0399	0.979	-
AT3G05940	12.5	19.9	25.4	28	15.5	28.5	0.611	0.0191	Up	0.965	8.73e-05	Ortho	-0.464	0.25	-	0.266	0.39	-	0.211	0.744	-
AT3G06200	21.8	14.3	10.1	4.61	21.3	7.28	-0.665	9.05e-05	down	-1.17	1.07e-12	Ortho	-0.399	0.0831	Mag	-0.0792	0.744	-	-0.922	0.00192	Mag
AT3G06520	4.22	8.07	1.31	4.35	38.3	55.4	0.848	0.0417	Up	-1.76	1.85e-05	Para	0.405	0.597	-	3.12	5.52e-16	Ortho	-0.304	0.85	-
AT3G10000	0.854	0.215	2.55	1.51	0.552	0.26	-1.84	0.0237	down	1.59	0.0509	-	0.684	0.205	-	-0.645	0.539	-	0.585	0.153	-
AT3G11840	1.67	5.11	12.7	16.2	0.727	11.7	1.52	0.00225	Up	2.89	1.76e-09	Ortho	-0.878	0.142	-	-1.22	0.0357	Para	1.49	0.336	-
AT3G12760	45.6	68.8	42.4	82	56.5	133	0.555	0.00963	Up	-0.153	0.524	-	0.339	0.377	-	0.275	0.264	-	0.633	0.248	-
AT3G13900	0.216	1.1	4.85	11.6	1.66	1.28	2.2	0.000119	Up	4.49	9.16e-16	Ortho	-0.111	0.937	-	2.92	1.08e-06	Ortho	-1.46	0.0537	Mit
AT3G14820	0	0.385	0	0.0511	0	0	3.79	0.00702	Up	-0.139	0.982	-	-0.585	0.0201	Mit	0	1	-	-0.585	0.0236	Mit
AT3G16260	69.1	25.2	10.3	3.43	38.5	13	-1.5	1.13e-07	down	-2.8	2.89e-24	Ortho	0.0752	0.914	-	-0.904	0.00288	Ortho	-0.0767	0.927	-
AT3G16900	0.325	0.0375	2.03	0.645	0.128	0.0384	-2.82	0.00124	down	2.6	3.7e-05	Para	-0.585	0.101	-	-1.38	0.12	-	0	NaN	-
AT3G17350	13	7.16	16.2	21.2	19.3	14.3	-0.881	0.00189	down	0.275	0.372	-	1.13	0.000205	Mit	0.544	0.0769	-	0.395	0.309	-
AT3G18230	17.4	9.21	24.1	6.16	26.7	8.25	-0.965	0.00238	down	0.415	0.217	-	-1.05	0.0825	Mag	0.57	0.104	-	-0.787	0.242	-
AT3G19500	1.37	2.77	42.3	24.6	0.877	1.6	0.981	0.0256	Up	4.9	7.08e-36	Ortho	-1.49	0.0891	Mit	-0.683	0.194	-	-0.278	0.646	-
AT3G20250	17.9	59	13	14	36.4	129	1.66	4e-10	Up	-0.512	0.0747	-	-1.56	0.0304	Mit	0.985	0.000467	Ortho	0.137	0.953	-
AT3G20640	6.22	2.55	6.11	3.5	8.05	2.95	-1.27	0.00695	down	-0.059	0.926	-	0.263	0.626	-	0.343	0.571	-	-0.171	0.865	-
AT3G21070	21.9	52.4	22.7	29.4	14.4	149	1.2	5.74e-07	Up	0.00999	0.98	-	-0.869	0.0303	Mit	-0.659	0.0119	Para	2.08	0.00741	Mag
AT3G21320	0.0813	0.467	0.934	2.13	0	0.0592	2.28	0.0043	Up	3.61	2.97e-05	Ortho	0	1	-	-3.28	0.0321	Para	-0.585	0.342	-
AT3G21390	44.6	26.2	191	118	35.6	36.1	-0.814	0.000967	down	2.03	6.2e-19	Para	0.0518	0.927	-	-0.365	0.197	-	0.769	0.122	-
AT3G21660	0.887	62.4	5.08	61	18	8.82	5.91	2.09e-58	Up	2.44	3.46e-10	Ortho	-1.87	0.18	-	4.26	8.17e-29	Ortho	-6.14	7.75e-06	Mit
AT3G24340	0.773	0.298	5.92	2.28	12.7	3.3	-1.33	0.0297	down	2.91	2.67e-08	Para	-0.621	0.376	-	4.03	1.77e-14	Para	-1.23	0.223	-
AT3G24750	0.903	17.8	4.32	17.9	0.103	2.16	3.84	4.19e-07	Up	2.16	0.011	Ortho	-1.58	0.253	-	-3.3	0.00122	Para	-1.84	0.436	-
AT2G04305	19.2	36.5	13.5	20.9	12.5	39.7	0.873	0.00506	Up	-0.548	0.0885	-	-0.288	0.431	-	-0.644	0.0582	-	0.714	0.226	-
AT2G19830	94	235	79.8	163	75.1	170	1.26	1.61e-08	Up	-0.294	0.235	-	-0.291	0.4	-	-0.37	0.158	-	-0.149	0.776	-
AT2G19670	19.3	6.2	13.5	2.48	2.97	0.253	-1.67	1.74e-08	down	-0.57	0.0703	-	-0.5	0.191	-	-2.74	1.46e-19	Ortho	-0.45	0.368	-
AT2G19640	18	10	5.01	2	7.88	3.56	-0.867	0.0222	down	-1.89	1.41e-07	Ortho	-0.289	0.513	-	-1.24	0.00124	Ortho	-0.147	0.787	-
AT2G17550	24	9.22	16.8	10.1	18.8	14.4	-1.41	3.48e-05	down	-0.558	0.123	-	0.596	0.326	-	-0.379	0.365	-	0.913	0.215	-
AT2G18915	20.1	35.7	21.4	41.1	0	0	0.757	0.000762	Up	0.0299	0.922	-	0.0942	0.849	-	-11.4	6.94e-26	Para	-0.79	6.31e-06	Mit
AT2G22660	25.1	52.5	50.7	54	54.5	113	1.01	0.000722	Up	0.985	0.000837	Ortho	-0.946	0.207	-	1.1	0.000318	Ortho	-0.0124	1	-
AT2G22810	4.2	0.0876	0.143	0	0.524	0.0205	-5.23	5.48e-11	down	-4.96	8.2e-07	Ortho	2.46	2.33e-05	Mit	-3.1	0.00238	Ortho	1.87	0.0127	Mit
AT2G23320	17.2	44.9	15.9	35	4.54	64.2	1.35	0.00121	Up	-0.108	0.84	-	-0.242	0.84	-	-1.93	5.86e-06	Para	2.22	0.201	-
AT2G24280	150	40.1	29.3	7.56	16	4.18	-1.94	1.06e-08	down	-2.42	4.05e-13	Ortho	0.0383	0.976	-	-3.29	1.89e-22	Ortho	0.175	0.869	-
AT2G27190	23.8	11.6	13	14.2	4.89	2.55	-1.08	0.00303	down	-0.944	0.00988	Ortho	1.04	0.0821	Mit	-2.35	6.27e-11	Ortho	0.255	0.742	-
AT2G29080	136	201	71.8	64.2	96.5	109	0.509	0.00743	Up	-0.973	4.9e-08	Para	-0.726	0.00625	Mit	-0.545	0.00509	Para	-0.39	0.367	-
AT2G30040	14.9	34	21.5	170	13.5	163	1.14	0.00211	Up	0.52	0.187	-	1.78	0.0183	Mag	-0.158	0.772	-	2.31	0.0477	Mag
AT2G31580	15	25.4	1.43	1.19	14.9	9.28	0.696	0.00206	Up	-3.45	5.1e-47	Para	-0.706	0.0261	Mit	-0.0785	0.819	-	-1.31	0.00387	Mit
AT2G32390	11.5	22.8	105	22.2	36.6	18.5	0.888	0.00813	Up	3.11	4.93e-24	Ortho	-3.12	0.000105	Mit	1.58	1.4e-06	Ortho	-1.87	0.0022	Mit
AT2G32930	11.7	27.4	17	23.6	18.3	33.1	1.18	9.45e-06	Up	0.509	0.07	-	-0.744	0.243	-	0.608	0.0391	Ortho	-0.368	0.602	-
AT2G35950	0.933	19.7	6.49	16.3	0.759	1.61	4.2	2.61e-21	Up	2.74	3.22e-09	Ortho	-2.16	0.00202	Mit	-0.402	0.546	-	-2.71	0.00158	Mit
AT2G37670	0.15	0.639	4.81	6.42	0.0305	0.133	1.92	0.000967	Up	4.98	3.58e-19	Ortho	-0.473	0.226	-	-2.24	0.0601	-	-0.807	0.035	Mit
AT2G37930	5.61	2.48	4.54	3.05	7.66	2.82	-1.2	0.00125	down	-0.353	0.389	-	0.488	0.365	-	0.402	0.364	-	-0.182	0.755	-
AT2G40980	25.1	16.6	24.3	15.9	26.1	15	-0.644	0.000418	down	-0.0871	0.688	-	0.0142	0.984	-	0.0141	0.976	-	-0.183	0.662	-
AT2G41950	55.3	15.7	54	27.9	58	14.7	-1.85	1.41e-09	down	-0.0932	0.814	-	0.837	0.0115	Mit	0.0134	0.998	-	-0.158	0.802	-
AT2G42190	84.6	29.7	45	9.92	51.8	17.1	-1.54	0.000397	down	-0.964	0.032	Ortho	-0.602	0.177	-	-0.754	0.13	-	-0.051	0.967	-
AT2G45340	77	35.9	111	23.9	26.5	2.24	-1.14	0.00303	down	0.472	0.253	-	-1.11	0.0173	Mag	-1.61	3.18e-05	Ortho	-1.9	0.00119	Mag
AT2G46990	0.0503	0.255	0.747	1.56	0.39	1.01	2.04	0.018	Up	3.77	2.06e-05	Ortho	0.515	0.326	-	2.85	0.00327	Ortho	0.807	0.0852	Mag
AT2G01590	119	46	48.4	22.7	93.4	47.9	-1.4	0.000257	down	-1.35	0.000384	Ortho	0.3	0.573	-	-0.397	0.404	-	0.39	0.422	-
AT2G02990	1.01	312	52.8	735	1.91	471	7.32	2.54e-20	Up	5.71	7.69e-11	Ortho	-3.52	0.464	-	0.857	0.463	-	0.00727	1	-
AT2G03980	44.3	151	7.36	17.3	10.1	51.9	1.7	1.41e-08	Up	-2.65	4.49e-19	Para	-0.631	0.143	-	-2.19	5.98e-13	Para	0.476	0.495	-
AT3G26570	705	180	349	119	696	70	-2	2.71e-10	down	-1.07	0.00109	Ortho	0.42	0.371	-	-0.0675	0.904	-	-1.33	0.0225	Mag
AT3G26850	17	32.6	39.6	46.8	9.66	6.31	0.892	0.000555	Up	1.18	2.34e-06	Ortho	-0.669	0.0943	Mit	-0.848	0.00176	Para	-1.41	0.00385	Mit
AT3G27025	1.32	10.3	6.9	8.07	1.51	3.17	2.81	2.5e-07	Up	2.36	2.88e-05	Ortho	-2.07	0.00668	Mit	0.16	0.865	-	-1.52	0.55	-
AT3G27520	7.12	4.52	57	52.3	5.4	6.51	-0.69	0.000972	down	2.96	6.8e-60	Para	0.468	0.161	-	-0.43	0.0574	-	0.791	0.0565	Mit
AT3G27620	0.762	0.25	53.2	34.1	0.0457	0	-1.61	0.000961	down	6.09	9.2e-63	Para	-0.0304	0.983	-	-4.16	2.05e-06	Ortho	0.585	0.161	-
AT3G28210	0.716	10.9	3.41	60.9	0.318	11.8	3.68	1.37e-09	Up	2.26	0.000565	Ortho	0.784	0.751	-	-1.21	0.138	-	0.672	0.948	-
AT3G28960	3.52	0.249	0.35	0.0915	3.01	0.267	-3.65	2.99e-07	down	-3.43	6.14e-06	Ortho	1.85	0.000446	Mit	-0.29	0.793	-	0.404	0.389	-
AT3G46130	15.9	1.43	25.7	2.25	0.0251	0	-3.42	1.14e-11	down	0.629	0.283	-	-0.404	0.696	-	-9.57	3.23e-16	Ortho	2.77	3.83e-07	Mit
AT3G47570	9.69	4.59	3.16	1.98	0.785	0.799	-1.06	0.00336	down	-1.63	4.64e-06	Ortho	0.516	0.38	-	-3.63	2.64e-21	Ortho	0.903	0.184	-
AT3G48340	0.169	0.021	1.06	0.985	0.132	0.0809	-2.47	0.0441	down	2.65	0.0255	Para	0	1	-	-0.501	0.787	-	0	1	-
AT3G50440	50.1	14	1.91	4.78	22.3	10.2	-1.82	7.34e-06	down	-4.72	1.19e-31	Ortho	2.83	0.000753	Mit	-1.2	0.00619	Ortho	0.686	0.494	-
AT3G53450	0.0601	0.7	0.73	2.79	0.588	2.53	3.19	3.22e-05	Up	3.69	4.05e-05	Ortho	0.193	0.822	-	3.42	0.000304	Ortho	0.222	0.857	-
AT3G53460	628	266	141	123	535	227	-1.27	0.000267	down	-2.21	4.79e-11	Ortho	1.03	0.0834	Mit	-0.285	0.529	-	0.00585	1	-
AT3G55870	0	0.286	0.0231	0.017	0	0	3.94	0.000521	Up	1.35	0.546	-	0	1	-	0	1	-	0	1	-
AT3G58800	6.29	13.7	3.49	4.83	8.29	20.4	1.05	0.0169	Up	-0.897	0.0459	Para	-0.561	0.0552	Mit	0.365	0.509	-	0.264	0.837	-
AT3G59500	31.4	62.7	24.6	52.4	26.3	45.9	0.944	9.6e-05	Up	-0.396	0.123	-	0.0762	0.869	-	-0.299	0.307	-	-0.186	0.635	-
AT3G61830	20.4	13.1	60.9	33.9	18.8	5.8	-0.663	0.0358	down	1.53	1.19e-07	Para	-0.217	0.78	-	-0.146	0.735	-	-0.894	0.0906	Mag
AT3G62070	9.94	3.8	3.43	2.7	5.31	3.22	-1.46	3.72e-06	down	-1.62	2.14e-07	Ortho	0.894	0.079	Mit	-0.993	0.00292	Ortho	0.7	0.265	-
AT3G62610	0.712	0.178	3.5	2.26	1.97	12.1	-1.98	0.0103	down	2.2	0.00221	Para	0.42	0.634	-	1.35	0.0958	-	3.08	0.000324	Mit
AT5G01930	26	15.7	70.3	31.2	39.6	17.3	-0.784	0.00708	down	1.38	4.87e-07	Para	-0.479	0.33	-	0.548	0.0822	-	-0.475	0.325	-
AT5G01200	0.86	4.38	10.7	8.16	4.62	9.83	2.3	5.13e-08	Up	3.61	2.26e-18	Ortho	-1.77	0.000108	Mit	2.45	2.08e-08	Ortho	-0.524	0.547	-
AT5G02400	3.15	0.28	3.45	1.73	3.27	2.24	-3.41	1.05e-10	down	0.0764	0.908	-	1.42	0.0439	Mit	0.000215	1	-	1.5	0.00492	Mit
AT5G02430	4.69	2.1	13.8	18.9	3.12	2.89	-1.18	0.00229	down	1.53	2.59e-05	Para	1.24	0.0411	Mit	-0.626	0.15	-	0.643	0.429	-
AT5G02510	0.316	0.0531	5.48	7.48	9.34	17.5	-2.55	0.000551	down	4.07	5.54e-24	Para	0.387	0.0475	Mit	4.85	3.71e-33	Para	0.798	0.172	-
AT5G03740	79	39.3	123	72.4	143	106	-1.06	7.13e-13	down	0.575	0.000101	Para	0.239	0.44	-	0.812	5.1e-08	Para	0.566	0.0631	Mit
AT5G05510	2.1	0.434	2.6	0.174	14.9	4.27	-2.21	0.000408	down	0.248	0.743	-	-0.807	0.205	-	2.78	5.89e-06	Para	-0.585	0.536	-
AT5G06090	0.0479	3.69	0.145	0.201	0	0.208	5.35	1.59e-11	Up	1.71	0.159	-	-1.85	0.0848	Mit	-2.49	0.157	-	-1.85	0.0371	Mit
AT5G06520	0.0639	0.468	22.5	15.7	0.045	0.0668	2.61	3.63e-05	Up	8.41	1.41e-39	Ortho	-1.07	0.0468	Mit	-0.601	0.674	-	-0.585	0.152	-
AT5G07360	12.5	6.91	12.4	5.5	23.7	12.2	-0.906	0.0136	down	-0.0686	0.883	-	-0.254	0.761	-	0.868	0.0237	Para	-0.0861	0.955	-
AT5G07590	12	5.21	12.5	6.02	19.6	10.4	-1.25	6.46e-06	down	0.00247	0.994	-	0.133	0.807	-	0.665	0.0249	Para	0.223	0.694	-
AT5G07830	22.3	33	10.6	18.3	22.5	51.8	0.522	0.00368	Up	-1.12	7.47e-11	Para	0.21	0.696	-	-0.0259	0.938	-	0.634	0.249	-
AT5G08535	6.45	15.8	2.85	7.55	4.4	20.4	1.23	9.48e-06	Up	-1.22	2.21e-05	Para	-0.136	0.797	-	-0.583	0.0692	-	0.853	0.117	-
AT5G08600	4.55	0.698	0	0	0	0.054	-2.42	0.0196	down	-9.35	7.86e-09	Ortho	1.94	0.00612	Mit	-9.23	3.24e-08	Ortho	1.94	0.0125	Mit
AT5G09300	5.65	17.6	29.4	18.2	6.05	3.22	1.57	7.52e-07	Up	2.33	3.27e-14	Ortho	-2.17	0.000164	Mit	0.0439	0.945	-	-2.28	0.000417	Mit
AT5G10150	45.8	9.99	29.8	6.85	0.256	0.148	-2.2	2.15e-06	down	-0.664	0.197	-	0.153	0.804	-	-7.57	2.28e-43	Ortho	2.1	8.59e-05	Mit
AT5G11300	3.45	2.16	20.6	11.3	3.56	1.14	-0.668	0.0459	down	2.58	2.3e-19	Para	-0.197	0.746	-	0.0385	0.952	-	-0.585	0.246	-
AT5G11620	0.837	1.81	2.68	7.85	1.21	2.77	1.02	0.0309	Up	1.6	0.000403	Ortho	0.71	0.341	-	0.453	0.441	-	0.178	0.823	-
AT5G11840	46.3	87.1	23.8	24.5	39.4	33.9	0.851	2.13e-08	Up	-1.02	8.42e-12	Para	-0.854	0.00386	Mit	-0.28	0.112	-	-1.11	0.00105	Mit
AT5G12390	8.64	21.9	17.8	23.2	10.7	33.6	1.28	7.41e-11	Up	0.978	6.94e-07	Ortho	-0.848	0.00716	Mit	0.262	0.286	-	0.296	0.583	-
AT5G16800	18	29.8	12.6	14	3.4	8.52	0.676	2.35e-05	Up	-0.564	0.000511	Para	-0.543	0.145	-	-2.44	2.81e-46	Para	0.515	0.105	-
AT5G22090	188	115	128	95.5	120	52.2	-0.747	0.00553	down	-0.614	0.0222	Ortho	0.285	0.568	-	-0.701	0.0125	Ortho	-0.491	0.319	-
AT5G22460	7.16	20.1	43.9	80.8	3.27	42.5	1.5	0.000941	Up	2.65	1.55e-09	Ortho	-0.482	0.571	-	-1.1	0.0296	Para	2.01	0.448	-
AT5G22930	2.2	0.445	4.88	0.529	1.64	0.104	-2.26	2.06e-05	down	1.12	0.0336	Para	-0.943	0.0446	Mag	-0.436	0.518	-	-0.344	0.567	-
AT5G24318	2.62	6.27	3.22	4.99	2.46	3.55	1.2	0.000249	Up	0.247	0.524	-	-0.366	0.43	-	-0.118	0.821	-	-0.511	0.319	-
AT5G27740	31.2	16.8	31.7	7.74	26.7	12.2	-0.929	0.00362	down	-0.0351	0.936	-	-1.12	0.0292	Mag	-0.268	0.505	-	-0.212	0.77	-
AT5G27320	12.5	33.5	7.21	14.6	10	21.5	1.37	1.77e-06	Up	-0.844	0.00438	Para	-0.41	0.391	-	-0.355	0.315	-	-0.311	0.634	-
AT4G09830	44.2	65.5	22.1	60	51.5	174	0.532	0.00096	Up	-1.03	1.81e-11	Para	0.834	0.0167	Mag	0.199	0.297	-	1.18	0.0134	Mag
AT4G11910	1.12	13.7	8.18	124	0.356	11.4	3.44	1.55e-11	Up	2.86	5.25e-08	Ortho	0.675	0.771	-	-1.69	0.00878	Para	0.247	0.984	-
AT4G04695	5.97	2.46	3.13	0.631	8.96	2.93	-1.32	5.47e-05	down	-0.998	0.00253	Ortho	-0.432	0.435	-	0.528	0.153	-	-0.567	0.256	-
AT4G05460	12.1	18.7	14.9	15.5	12.8	26.6	0.587	0.0199	Up	0.263	0.328	-	-0.554	0.105	-	0.051	0.902	-	0.437	0.448	-
AT4G02900	12.5	9.31	10.3	7.74	15.2	7.66	-0.488	0.0481	down	-0.354	0.154	-	-0.027	0.985	-	0.217	0.459	-	-0.557	0.252	-
AT4G02670	0.787	0.0672	0.334	0.0532	0.57	0.118	-2.99	0.00579	down	-1.25	0.367	-	0.263	0.521	-	-0.443	0.815	-	-0.222	0.699	-
AT4G01040	27	17.2	40.8	19.3	12.8	9.39	-0.711	0.00212	down	0.527	0.0221	Para	-0.413	0.407	-	-1.12	9.54e-07	Ortho	0.215	0.72	-
AT4G38340	0.848	0.0768	1.47	0.507	0.557	0.226	-3.08	0.00095	down	0.749	0.475	-	0.263	0.722	-	-0.643	0.605	-	0.193	0.866	-
AT4G38360	42.5	78.2	8.4	3.71	17.1	32	0.822	8.69e-05	Up	-2.39	3.34e-32	Para	-1.79	5.46e-06	Mit	-1.35	8.85e-11	Para	-0.0019	1	-
AT4G40010	1.17	70.7	1.92	16.5	3.3	27.4	5.72	9.19e-50	Up	0.634	0.172	-	-2.74	0.0666	Mit	1.42	0.0014	Ortho	-2.42	0.13	-
AT4G37810	3.12	1.29	1.62	1.11	3.79	1.23	-1.24	0.023	down	-0.978	0.0814	-	0.918	0.0426	Mit	0.268	0.722	-	-0.234	0.679	-
AT4G36930	1.67	4.5	4.25	2.32	5.61	2.83	1.36	0.0037	Up	1.28	0.00667	Ortho	-1.9	0.000784	Mit	1.71	0.000371	Ortho	-1.89	0.00105	Mit
AT4G36820	0.277	2.41	13.1	89.6	1.03	48.5	2.91	1.3e-06	Up	5.49	5.6e-20	Ortho	0.864	0.406	-	1.81	0.00919	Ortho	2.82	0.0972	Mag
AT4G36550	15.1	7.06	21.6	9.9	25.4	6.06	-1.14	4.01e-05	down	0.463	0.11	-	-0.0484	0.936	-	0.698	0.0181	Para	-0.921	0.0593	Mag
AT4G36450	0.11	4.43	2.53	4.21	0.958	45.5	5.03	5.2e-21	Up	4.52	3.4e-14	Ortho	-1.77	0.0834	Mit	3.11	1.3e-06	Ortho	2.07	0.107	-
AT4G35110	9.3	32.6	13.3	74.6	3.68	18.3	1.71	3.43e-05	Up	0.483	0.297	-	0.702	0.495	-	-1.38	0.00201	Para	0.329	0.708	-
AT4G34740	102	24.4	43.8	8.54	61.9	7.29	-2.08	4.36e-13	down	-1.27	1.36e-05	Ortho	-0.233	0.649	-	-0.776	0.0151	Ortho	-0.922	0.149	-
AT4G32710	15.9	9.56	7.18	2.04	17.8	2.84	-0.785	0.0119	down	-1.2	6.24e-05	Ortho	-0.733	0.128	-	0.106	0.819	-	-1.64	0.0023	Mag
AT4G32070	29.2	52	15.3	35	36.1	69.9	0.766	0.0231	Up	-0.972	0.00296	Para	0.355	0.614	-	0.262	0.533	-	0.123	0.922	-
AT4G31210	65.8	16.4	58.7	5.46	58.5	6.83	-2.03	7.12e-06	down	-0.245	0.66	-	-1.21	0.263	-	-0.237	0.719	-	-1.01	0.196	-
AT4G30500	2.39	9.46	12.4	16.9	3.71	2.01	1.92	1.68e-11	Up	2.34	5.79e-17	Ortho	-1.2	0.0149	Mit	0.605	0.0734	-	-2.28	0.000126	Mit
AT4G29050	2.47	0.561	0.286	0.178	0.0914	0.178	-1.93	0.0389	down	-3.17	0.00192	Ortho	0.794	0.398	-	-4.85	1.92e-05	Ortho	1.44	0.259	-
AT4G27380	34.6	15.9	44.7	51.9	7.77	3	-1.15	1.78e-05	down	0.328	0.261	-	1.3	0.00248	Mit	-2.19	1.1e-16	Ortho	0.00632	1	-
AT4G27010	17.7	7.53	69	32.5	9.53	1.45	-1.27	0.000279	down	1.9	1.45e-08	Para	0.0588	0.944	-	-0.952	0.0109	Ortho	-1.1	0.0553	Mag
AT4G22690	95.8	14.3	89.5	6.65	45.4	22.5	-2.71	4.58e-08	down	-0.131	0.843	-	-0.853	0.262	-	-1.12	0.0495	Ortho	1.72	0.0183	Mit
AT4G21480	2.24	6.83	37.9	43.1	0.554	4.46	1.54	0.00051	Up	4.06	3.87e-22	Ortho	-1.08	0.014	Mit	-2.01	6.11e-05	Para	0.621	0.699	-
AT4G20430	17.5	6.34	21.1	4.93	14.6	1.9	-1.48	0.000254	down	0.222	0.648	-	-0.529	0.213	-	-0.307	0.564	-	-1.19	0.0142	Mag
AT4G20060	8.39	5.53	14.9	14.7	9.23	5.17	-0.655	0.0186	down	0.771	0.00353	Para	0.486	0.102	-	0.0796	0.849	-	-0.298	0.673	-
AT4G19400	5.91	10.2	5.84	5.49	6.39	9.11	0.762	0.0263	Up	-0.0434	0.925	-	-0.791	0.128	-	0.0969	0.854	-	-0.185	0.827	-
AT4G17140	22.4	58.9	76.1	62.6	37.6	43.3	1.27	0.0314	Up	1.71	0.0033	Ortho	-1.63	0.352	-	0.69	0.326	-	-1.16	0.651	-
AT4G16330	17.8	24.9	146	77.6	16.5	25.7	0.433	0.0176	Up	2.99	5.19e-77	Ortho	-1.35	0.0152	Mit	-0.146	0.52	-	0.146	0.802	-
AT4G15440	66.7	190	483	1010	1430	1850	1.37	0.0369	Up	2.82	1.01e-05	Ortho	-0.424	0.571	-	4.37	8.12e-12	Ortho	-1.12	0.352	-
AT4G14730	0.0733	0	0.385	0.564	1.03	0.512	-3.05	0.0212	down	2.53	0.00607	Para	0.678	0.0739	Mit	3.97	1.12e-05	Para	-0.415	0.332	-
AT5G40930	31.8	42.9	14.3	20.6	21.3	26.7	0.387	0.0438	Up	-1.19	1.31e-11	Para	0.0777	0.817	-	-0.62	0.00112	Para	-0.128	0.79	-
AT5G40680	0	0.115	0.113	3.16	0	0.619	2.62	0.04	Up	3.84	0.0203	Ortho	2	0.0296	Mag	0	1	-	0.807	0.726	-
AT5G46030	52.3	79.1	17.4	20.3	46	82.5	0.546	0.00736	Up	-1.63	9.89e-18	Para	-0.372	0.102	-	-0.22	0.364	-	0.237	0.551	-
AT5G45690	0.0423	8.03	0	0.0553	0	0.115	6.45	1.57e-17	Up	-2.55	0.111	-	-3.17	0.00697	Mit	-2.43	0.165	-	-3.17	0.000582	Mit
AT5G45300	25.5	15.3	20.2	15.3	22.5	6.45	-0.789	0.00143	down	-0.399	0.121	-	0.302	0.424	-	-0.238	0.435	-	-0.991	0.0476	Mag
AT5G44720	104	189	148	148	129	61.3	0.838	9.9e-05	Up	0.488	0.0264	Ortho	-0.848	0.0126	Mit	0.301	0.233	-	-1.92	5.26e-05	Mit
AT5G43840	0.462	4.59	1.75	35.1	0.0229	7.47	2.91	8.4e-05	Up	1.81	0.0284	Ortho	1.59	0.496	-	-4.53	0.00119	Para	0.95	0.931	-
AT5G42900	0.17	7.31	0.0974	9.91	0.138	18.7	5.06	1.83e-15	Up	-0.672	0.511	-	0.737	0.889	-	-0.237	0.863	-	1.56	0.856	-
AT5G49690	0.0235	1.36	7.05	4.67	2.99	4.7	4.77	3.02e-10	Up	8.31	1.12e-13	Ortho	-1.69	0.0477	Mit	7.11	9e-10	Ortho	-0.646	0.661	-
AT5G52010	48.2	17.2	14.1	5.09	36.8	6.73	-1.52	9.12e-06	down	-1.82	5.97e-08	Ortho	0.169	0.689	-	-0.439	0.291	-	-0.852	0.105	-
AT5G53620	70.3	32.7	57.3	28.6	75.8	31.1	-1.15	0.000524	down	-0.356	0.332	-	0.124	0.877	-	0.0567	0.924	-	-0.168	0.855	-
AT5G55820	8.23	3.28	9.17	8.28	9.44	2.55	-1.33	0.0397	down	0.105	0.903	-	1.06	0.288	-	0.144	0.892	-	-0.376	0.775	-
AT5G56950	65.9	37.6	66	26.9	50.5	20.4	-0.832	1.54e-06	down	-0.0419	0.852	-	-0.469	0.0237	Mag	-0.415	0.0283	Ortho	-0.447	0.188	-
AT5G57820	0.171	0.497	77.1	136	0.663	2.91	1.42	0.0139	Up	8.78	1.99e-68	Ortho	0.225	0.758	-	1.91	0.00142	Ortho	0.608	0.137	-
AT5G57950	11.6	17	40.7	26	5.77	12.7	0.505	0.0234	Up	1.76	1.49e-18	Ortho	-1.15	0.00407	Mit	-1.04	2.67e-06	Para	0.448	0.585	-
AT5G58450	44.1	20.7	46.1	20.6	52.6	22	-1.14	2.55e-07	down	0.00438	0.99	-	-0.0794	0.893	-	0.197	0.487	-	-0.169	0.785	-
AT5G60050	11.8	6.56	27.5	9.36	13.1	3.92	-0.904	0.0012	down	1.14	1.91e-05	Para	-0.757	0.057	Mag	0.0855	0.841	-	-0.767	0.0786	Mag
AT5G60170	92.7	62	37.6	30.6	76.9	60	-0.645	0.0306	down	-1.36	9.25e-07	Ortho	0.286	0.674	-	-0.329	0.342	-	0.219	0.787	-
AT5G60590	10.9	6.74	5.63	5.83	8.63	7.96	-0.737	0.026	down	-1.01	0.00154	Ortho	0.731	0.0163	Mit	-0.378	0.325	-	0.559	0.507	-
AT5G60930	14.9	3.82	19.6	1.77	34.4	3.96	-1.93	0.000941	down	0.337	0.636	-	-1.15	0.331	-	1.15	0.083	-	-1.07	0.212	-
AT5G61270	52.2	15.5	27.4	3.44	37.4	2.49	-1.77	0.000841	down	-1	0.0755	-	-0.96	0.236	-	-0.551	0.41	-	-1.77	0.0447	Mag
AT5G61330	43.2	11.7	28.2	6.18	24.5	3.56	-1.91	5.14e-10	down	-0.671	0.0393	Ortho	-0.225	0.668	-	-0.865	0.0103	Ortho	-0.637	0.199	-
AT5G62550	18.7	5.8	44.4	83.1	26.1	2.82	-1.67	1.09e-05	down	1.22	0.0013	Para	2.5	4.24e-05	Mit	0.459	0.321	-	-1.15	0.036	Mag
AT5G63420	37.9	20.3	56.6	21.5	58.3	11.1	-0.95	0.0351	down	0.517	0.277	-	-0.467	0.533	-	0.561	0.28	-	-1.37	0.103	-
AT5G63520	18.3	14.2	16.5	13.8	16.1	17.9	-0.417	0.0231	down	-0.209	0.273	-	0.0706	0.875	-	-0.227	0.277	-	0.457	0.142	-
AT5G65280	7.79	74.8	11.6	59	14.3	103	3.16	6.94e-17	Up	0.576	0.182	-	-0.845	0.39	-	0.827	0.0633	-	-0.344	0.761	-
AT5G65925	1.56	5.34	1.35	3.88	0.905	5.7	1.7	0.00021	Up	-0.243	0.675	-	-0.322	0.693	-	-0.755	0.185	-	0.379	0.653	-
AT5G67590	123	180	53.3	69.9	53.6	80	0.499	0.0282	Up	-1.26	1.52e-09	Para	-0.159	0.557	-	-1.24	9.06e-09	Para	0.0228	0.994	-
AT5G67180	19.3	130	32.2	153	9.14	280	2.6	9.76e-07	Up	0.716	0.235	-	-0.487	0.551	-	-1.13	0.0672	-	2.08	0.181	-
AT5G67050	1.24	4.26	0.844	1.62	1.96	3.25	1.7	4.14e-05	Up	-0.62	0.203	-	-0.83	0.0975	Mit	0.621	0.223	-	-0.787	0.218	-
AT1G01210	16.7	10.9	0.956	1.23	8.54	3.99	-0.665	0.0115	down	-4.2	3.32e-51	Ortho	0.565	0.0537	Mit	-1.03	8.43e-05	Ortho	-0.399	0.339	-
AT1G01190	5.31	0.419	62.9	24.9	54.9	4.82	-3.59	2.35e-13	down	3.52	1.37e-15	Para	1.05	0.203	-	3.34	1.56e-13	Para	-0.905	0.178	-
AT1G02280	150	55	110	50.6	118	93.4	-1.49	1.84e-11	down	-0.505	0.0316	Ortho	0.323	0.439	-	-0.391	0.135	-	1.09	0.0313	Mit
AT1G03010	2.26	0.299	6.07	1.24	0.211	0.0205	-2.72	0.000107	down	1.43	0.053	-	0.17	0.833	-	-3.43	2e-05	Ortho	1.81	0.00109	Mit
AT1G03270	9.15	5.15	38.7	35.7	15.1	23.9	-0.876	0.000428	down	2.01	4.82e-19	Para	0.591	0.13	-	0.674	0.00837	Para	1.36	0.00502	Mit
AT1G03300	10.3	1.3	0.592	0.0653	7.69	0.504	-2.89	2.36e-06	down	-4.18	8.02e-11	Ortho	1.74	0.00479	Mit	-0.469	0.58	-	-0.485	0.459	-
AT1G03530	15.3	3.78	19.5	2.57	17.8	1.32	-2.02	3.46e-05	down	0.276	0.641	-	-0.736	0.419	-	0.152	0.845	-	-1.41	0.137	-
AT1G03560	12.2	6.42	22.5	14.1	30.4	71.7	-0.965	0.000727	down	0.837	0.0027	Para	0.17	0.707	-	1.28	4.82e-06	Para	2	0.0019	Mit
AT1G04180	0.101	1.58	0.0572	0	0.326	0.339	3.36	0.000353	Up	-0.932	0.533	-	-1.32	0.0099	Mit	1.55	0.255	-	-1.06	0.13	-
AT1G04640	50.6	23.5	11.2	6.98	22.8	11	-1.15	0.000168	down	-2.23	2.89e-14	Ortho	0.457	0.269	-	-1.19	0.000138	Ortho	0.0869	0.898	-
AT1G05170	30.1	60.5	20.3	7.71	30.5	11.8	0.927	5.37e-07	Up	-0.634	0.000736	Para	-2.29	8.39e-08	Mit	-0.0495	0.871	-	-2.3	1.08e-05	Mit
AT1G05790	22.4	33.3	16	15.1	14.9	15.5	0.495	0.0262	Up	-0.55	0.0115	Para	-0.598	0.265	-	-0.648	0.00417	Para	-0.467	0.504	-
AT1G06020	0.246	0.713	0.123	0.289	0.279	1.08	1.34	0.0231	Up	-1.15	0.132	-	-0.678	0.21	-	0.0331	0.993	-	-0.152	0.865	-
AT1G06210	30.8	92.1	20.7	36	26	43.8	1.52	3.02e-17	Up	-0.617	0.00109	Para	-0.773	0.0532	Mit	-0.292	0.182	-	-0.81	0.0733	Mit
AT1G06670	57.5	22.3	1860	1250	48.6	10.5	-1.4	0.0123	down	4.98	2.18e-21	Para	0.736	0.445	-	-0.314	0.684	-	-0.759	0.511	-
AT1G06970	0.0197	0.164	26.9	27.4	0.425	0.532	2.34	0.0243	Up	10.3	5.11e-18	Ortho	0.0258	0.978	-	4.25	0.00134	Ortho	0.263	0.751	-
AT1G07473	0	0.403	14.6	40.8	0.105	0.388	3.96	0.000207	Up	10.8	1.45e-16	Ortho	1.11	0.319	-	3.72	0.0185	Ortho	0.263	0.911	-
AT1G07900	0.543	30.7	1.27	1.76	0.14	3.81	5.34	1.31e-15	Up	1.17	0.145	-	-4.53	0.000405	Mit	-2.05	0.029	Para	-2.42	0.285	-
AT1G08820	29.2	42.9	38.6	63.6	26.6	47.8	0.505	0.0427	Up	0.374	0.135	-	0.184	0.774	-	-0.169	0.589	-	0.288	0.69	-
AT1G09440	15.5	7.38	22.6	35.7	20.1	40.6	-1.12	0.0119	down	0.477	0.317	-	1.62	5.41e-05	Mit	0.34	0.547	-	1.97	0.0166	Mit
AT1G09450	4.76	1.7	34.2	20	12.5	5.31	-1.5	5.86e-08	down	2.8	1.12e-30	Para	0.385	0.348	-	1.36	1.67e-07	Para	0.0981	0.848	-
AT1G09932	2.38	6.81	3.09	9.83	0.0544	0.317	1.44	0.0251	Up	0.401	0.6	-	0.0392	1	-	-5.44	6.69e-09	Para	-0.978	0.15	-
AT1G10155	1.8	0.493	44.5	55.8	38.6	15.9	-1.88	2.17e-05	down	4.58	5.59e-35	Para	1.33	0.00697	Mit	4.37	4.28e-31	Para	-0.247	0.806	-
AT1G10585	1.35	78.6	0	1.19	0.108	3.55	5.6	7e-32	Up	-7.6	9e-11	Para	-3.98	3.15e-05	Mit	-3.72	2.18e-07	Para	-2.98	0.0677	Mit
AT1G10700	39.1	61.5	18.3	23.9	25.6	24.6	0.616	0.0324	Up	-1.13	3.31e-05	Para	-0.267	0.587	-	-0.627	0.0377	Para	-0.685	0.155	-
AT1G11720	104	198	146	90.2	118	146	0.828	0.0265	Up	0.431	0.272	-	-1.62	0.00245	Mit	0.115	0.837	-	-0.629	0.482	-
AT1G11740	1.93	0.141	1.87	0.512	1.19	0.422	-3.73	2.45e-10	down	-0.119	0.855	-	0.933	0.0188	Mit	-0.734	0.222	-	0.907	0.0332	Mit
AT1G11940	7.01	26.2	7.61	9.72	4.87	8.29	1.85	3.45e-20	Up	0.0785	0.77	-	-1.43	6.42e-05	Mit	-0.546	0.0225	Para	-1.1	0.037	Mit
AT1G13920	4.79	16.5	32.6	33.8	10	5.6	1.72	4.84e-11	Up	2.71	7.34e-27	Ortho	-1.56	0.00358	Mit	1.01	0.00029	Ortho	-2.33	6.21e-05	Mit
AT1G14580	46.5	24.1	28.1	3.42	32.5	6.79	-0.986	0.00758	down	-0.794	0.033	Ortho	-1.78	0.000542	Mag	-0.584	0.161	-	-1.22	0.0144	Mag
AT1G14810	147	75.3	71.5	22.8	150	37	-0.995	0.00873	down	-1.09	0.00331	Ortho	-0.651	0.112	-	-0.00995	1	-	-1.02	0.027	Mag
AT1G15290	332	56.3	265	76.9	416	55.2	-2.55	2.08e-07	down	-0.379	0.521	-	0.769	0.498	-	0.261	0.721	-	-0.358	0.789	-
AT1G15330	0.0723	0.297	42.6	127	2.18	90.7	1.89	0.00876	Up	9.33	5.15e-40	Ortho	1.24	0.216	-	5.05	1.12e-11	Ortho	4.5	0.00438	Mag
AT1G15415	0.928	2.73	15.5	14	0.075	1.59	1.48	0.00254	Up	4.03	2.66e-18	Ortho	-1.11	0.0746	Mit	-3.64	2.09e-06	Para	0.322	0.725	-
AT1G15920	14.6	25.9	14.7	22.9	246	175	0.781	6.66e-05	Up	-0.0314	0.906	-	-0.172	0.679	-	4.04	2.06e-110	Ortho	-1.26	0.00033	Mit
AT1G16190	24.6	12.3	33.2	25.6	17.7	7.02	-1.05	5.58e-08	down	0.373	0.0645	-	0.564	0.0349	Mit	-0.533	0.0107	Ortho	-0.259	0.568	-
AT1G16290	0.103	0.618	3	5.32	0.551	0.901	2.43	0.000695	Up	4.93	1.18e-11	Ortho	-0.251	0.709	-	2.45	0.00303	Ortho	-0.129	0.912	-
AT1G16330	3.39	0.784	0.247	1.3	3.27	0.416	-2.04	0.00139	down	-3.81	3.1e-08	Ortho	2.34	0.000985	Mit	-0.108	0.926	-	-0.596	0.337	-
AT1G16400	7.19	0.625	110	6.21	71.7	2.8	-3.4	3.49e-08	down	3.85	1.71e-10	Para	-1.74	0.128	-	3.27	1.84e-07	Para	-2.09	0.00734	Mag
AT1G16430	6.97	13.6	3.97	3.56	3.85	8.91	0.932	0.000471	Up	-0.851	0.00187	Para	-1.01	0.0145	Mit	-0.889	0.00192	Para	0.216	0.782	-
AT1G17380	16.8	66.2	50.6	78.7	6.87	101	1.94	0.000566	Up	1.7	0.00335	Ortho	-1.27	0.298	-	-1.24	0.0524	-	1.78	0.149	-
AT1G17790	10.7	19.7	7.48	11.2	7.91	12.2	0.825	1.89e-05	Up	-0.571	0.00426	Para	-0.305	0.342	-	-0.489	0.0231	Para	-0.245	0.491	-
AT1G17880	276	148	230	221	153	85.6	-0.935	6.21e-06	down	-0.308	0.166	-	0.836	0.00881	Mit	-0.886	2.66e-05	Ortho	0.0648	0.91	-
AT1G18030	12.6	7.48	5.61	3.15	12.7	10	-0.795	0.00241	down	-1.22	1.52e-06	Ortho	0	1	-	-0.0295	0.956	-	0.345	0.621	-
AT1G18940	0.857	4.93	0.981	2.3	0.414	0.122	2.39	1.13e-11	Up	0.105	0.836	-	-0.871	0.0336	Mit	-1.18	0.0138	Para	-2.1	0.00304	Mit
AT1G19250	0.0414	0.291	0	0.14	0.0398	1.99	2.12	0.0227	Up	-2.58	0.116	-	-0.322	0.663	-	-0.0697	0.993	-	1.38	0.359	-
AT1G19580	47.5	83.8	28.6	40.8	51.1	63.2	0.776	2.39e-06	Up	-0.781	1.62e-06	Para	-0.312	0.0738	Mit	0.0709	0.773	-	-0.511	0.0735	Mit
AT1G19950	11.1	6.76	10.9	5.6	11.5	1.74	-0.752	0.0367	down	-0.072	0.873	-	-0.139	0.807	-	0.00222	1	-	-1.52	0.00174	Mag
AT1G19970	11.1	82.5	20.6	30.2	15.1	56	2.83	5.45e-34	Up	0.848	0.000598	Ortho	-2.28	0.000256	Mit	0.404	0.16	-	-0.988	0.0862	Mit
AT1G19980	7.37	12.6	6.67	8.55	8.27	10.9	0.731	0.00251	Up	-0.184	0.507	-	-0.326	0.463	-	0.122	0.723	-	-0.252	0.539	-
AT1G20110	64.2	94.9	50.3	104	58.4	158	0.507	0.0255	Up	-0.405	0.0737	-	0.476	0.149	-	-0.176	0.53	-	0.859	0.0613	Mag
AT1G20925	0	0.109	0.647	1.09	0	0.175	2.92	0.0179	Up	6.28	2.63e-06	Ortho	0.585	0.307	-	0	1	-	0	1	-
AT1G21400	24	429	16.5	55.8	45.8	594	4.05	4.5e-45	Up	-0.604	0.0603	-	-2.41	0.00752	Mit	0.906	0.00531	Ortho	-0.434	0.735	-
AT1G22330	24	1.39	4	1.3	14.3	2.56	-4.04	8.88e-17	down	-2.65	8.71e-08	Ortho	2	0.000336	Mit	-0.762	0.196	-	1.3	0.0422	Mit
AT1G23790	5.93	1.49	18.7	36	8.56	0.681	-1.96	0.000136	down	1.65	0.00119	Para	2.41	0.00443	Mit	0.5	0.436	-	-1.18	0.0388	Mag
AT1G24070	29.3	646	40.7	30.6	60	223	4.29	2.93e-15	Up	0.506	0.446	-	-4.84	2.64e-05	Mit	1.02	0.126	-	-2.56	0.0457	Mit
AT1G26790	0.861	0	0.998	0.355	1.66	0.0258	-5.79	5.14e-07	down	0.145	0.911	-	-0.193	0.849	-	0.852	0.48	-	-0.652	0.0664	Mag
AT1G26100	15.9	9.02	2.9	1.22	11.2	4.68	-0.835	0.032	down	-2.49	1.2e-11	Ortho	-0.27	0.602	-	-0.531	0.228	-	-0.361	0.491	-
AT1G25500	5.82	21	12.4	32.1	7.76	19.1	1.81	2.26e-06	Up	1.09	0.00597	Ortho	-0.431	0.491	-	0.395	0.421	-	-0.468	0.6	-
AT1G24570	0.0832	0.531	3.76	17.5	0.00994	0.77	2.36	0.000471	Up	5.46	1.25e-15	Ortho	1.38	0.16	-	-2.73	0.0608	-	0.415	0.631	-
AT1G27470	31.2	13	77	46.5	33.1	12.7	-1.3	1.1e-09	down	1.26	1.07e-09	Para	0.477	0.136	-	0.0392	0.917	-	-0.113	0.863	-
AT1G28040	0	0.374	0.508	4.25	0.0206	0.0258	3.83	0.00042	Up	5.99	1.93e-05	Ortho	1.49	0.196	-	1.44	0.534	-	-0.322	0.728	-
AT1G29860	0.11	0	0.316	0.0213	0.127	0.113	-2.91	0.0419	down	1.53	0.451	-	-0.322	0.156	-	0.184	0.964	-	0	NaN	-
AT1G29940	50.4	24.2	42.7	7.03	33.8	7.77	-1.09	0.00526	down	-0.306	0.487	-	-1.43	0.0501	Mag	-0.625	0.157	-	-1.01	0.142	-
AT1G30520	88.9	15.2	27.2	16	116	38.4	-2.58	7.46e-17	down	-1.77	1.44e-08	Ortho	1.76	0.000779	Mit	0.338	0.396	-	0.919	0.0161	Mit
AT1G30640	7.39	21	0.0231	0.137	5.64	43.6	1.43	1.07e-05	Up	-8.59	4.56e-16	Para	-1.37	0.00767	Mit	-0.435	0.274	-	1.4	0.153	-
AT1G31040	2.64	0.521	0.742	0.376	0.991	0.917	-2.12	0.0123	down	-1.88	0.0411	Ortho	0.837	0.318	-	-1.4	0.173	-	1.32	0.177	-
AT1G32350	0.22	1.35	1.22	23.5	0.189	34.6	2.33	0.00083	Up	2.42	0.00114	Ortho	2.27	0.3	-	-0.34	0.783	-	3.98	0.193	-
AT1G33060	14.7	8.42	23.6	11.5	14.3	2.59	-0.846	0.0209	down	0.631	0.0872	-	-0.203	0.758	-	-0.0868	0.881	-	-1.26	0.131	-
AT1G33260	17.2	75.4	9.97	17.8	13.3	166	2.02	1.85e-05	Up	-0.822	0.108	-	-1.3	0.184	-	-0.426	0.491	-	1.46	0.179	-
AT1G34010	20.3	8.02	14.6	6.85	16.2	9.36	-1.37	1.54e-06	down	-0.526	0.0792	-	0.262	0.414	-	-0.355	0.302	-	0.488	0.339	-
AT1G34065	9.63	4.91	4.49	2.02	8.12	2.76	-0.984	0.0218	down	-1.15	0.00675	Ortho	0.0282	0.958	-	-0.283	0.611	-	-0.4	0.407	-
AT1G31310	2.98	0.975	4.13	3.17	3.05	2.42	-1.57	0.0028	down	0.45	0.441	-	0.683	0.27	-	0.0237	0.996	-	0.531	0.341	-
AT1G34770	7.4	5.26	10.3	9.9	9.05	6.01	-0.527	0.0166	down	0.432	0.0429	Para	0.411	0.166	-	0.248	0.323	-	-0.056	0.918	-
AT1G36070	14	23.8	30.4	25.5	19.3	32.1	0.715	0.000125	Up	1.06	2.61e-09	Ortho	-0.999	0.032	Mit	0.414	0.0426	Ortho	-0.0458	0.969	-
AT1G36380	9.81	40.9	62.7	41.9	6.19	15.4	1.98	1.71e-10	Up	2.63	4.58e-18	Ortho	-2.55	1.22e-05	Mit	-0.709	0.0479	Para	-0.805	0.398	-
AT1G36980	56.5	96.9	26.9	47.5	39.1	99.1	0.724	0.00313	Up	-1.13	1.56e-06	Para	0.0096	1	-	-0.569	0.0296	Para	0.559	0.313	-
AT1G43245	4.47	9.8	8.61	11.8	14.1	17.7	1.07	1.05e-06	Up	0.892	4.73e-05	Ortho	-0.576	0.15	-	1.61	6.88e-14	Ortho	-0.697	0.23	-
AT1G48240	39	18	28.3	20.8	14.6	13.8	-1.16	4.12e-10	down	-0.514	0.00694	Ortho	0.615	0.00664	Mit	-1.46	3.94e-15	Ortho	1.01	0.00316	Mit
AT1G49475	0.37	0.905	3.07	3.82	0	0	1.2	0.0323	Up	3	1.36e-08	Ortho	-0.43	0.625	-	-5.58	7.15e-06	Para	-0.678	0.12	-
AT1G49975	90	29.2	41.2	13.4	86.8	27.5	-1.61	0.00269	down	-1.18	0.0344	Ortho	0.0546	0.944	-	-0.091	0.926	-	-0.0335	0.99	-
AT1G50590	4.91	1.82	8.33	1.38	14.7	3.11	-1.47	0.000822	down	0.724	0.11	-	-0.914	0.289	-	1.52	0.000588	Para	-0.764	0.127	-
AT1G51965	9.19	6.69	9.85	8.74	9.06	3.93	-0.506	0.0184	down	0.0533	0.838	-	0.227	0.551	-	-0.0666	0.835	-	-0.668	0.18	-
AT1G52150	53.9	28.6	80.2	77.3	46.2	50.2	-0.93	0.000198	down	0.536	0.0356	Para	0.837	0.111	-	-0.25	0.418	-	1	0.0498	Mit
AT1G52750	5.12	0.423	0.32	0.0724	0.592	0.303	-3.34	3.6e-05	down	-4.04	5.89e-06	Ortho	2.32	1.4e-05	Mit	-3.13	0.000742	Ortho	1.84	0.0134	Mit
AT1G53110	5.45	38.5	16.5	9.33	6.18	14.1	2.74	3.66e-20	Up	1.56	3.25e-07	Ortho	-3.32	8.39e-08	Mit	0.159	0.728	-	-1.61	0.00851	Mit
AT1G53190	26.8	41	19.6	43.2	21.9	61.6	0.549	0.00159	Up	-0.514	0.00292	Para	0.512	0.00857	Mag	-0.348	0.0682	-	0.85	0.00473	Mag
AT1G53200	10.9	4.12	12.2	2.33	14.3	5.84	-1.44	4.48e-06	down	0.0931	0.814	-	-0.865	0.175	-	0.334	0.387	-	0.0389	0.984	-
AT1G53920	5.61	18.3	21	87.4	6.51	71.3	1.58	0.0151	Up	1.87	0.00447	Ortho	0.526	0.587	-	0.159	0.884	-	1.79	0.218	-
AT1G55870	17.7	14.2	17.8	16.1	11.5	8.27	-0.367	0.0392	down	-0.0452	0.832	-	0.142	0.504	-	-0.669	0.000124	Ortho	-0.132	0.783	-
AT1G64170	2.02	0.587	4.19	0.975	3.58	1.31	-1.79	0.000174	down	0.993	0.032	Para	-0.544	0.343	-	0.759	0.142	-	-0.0704	0.925	-
AT1G63850	34.9	24.5	29.5	32.7	18.8	6	-0.57	0.0276	down	-0.311	0.246	-	0.648	0.0527	Mit	-0.959	0.000159	Ortho	-0.926	0.0771	Mag
AT1G63680	91.2	37.7	89.9	25.8	88.3	24	-1.32	5.27e-05	down	-0.0752	0.859	-	-0.532	0.296	-	-0.0983	0.849	-	-0.593	0.234	-
AT1G63470	24.7	17.5	28.6	17.8	12.8	5.29	-0.523	0.0151	down	0.166	0.481	-	-0.182	0.622	-	-0.984	2.79e-06	Ortho	-0.692	0.0582	Mag
AT1G62710	10.8	83.2	1.21	6.59	0.604	2.9	2.74	6.3e-06	Up	-3.21	4.24e-07	Para	-1.09	0.452	-	-4.25	1.22e-10	Para	-1.46	0.699	-
AT1G61110	0.156	0.794	0.348	0.543	0	0.0483	1.99	0.0419	Up	1.12	0.375	-	-0.807	0.248	-	-4.38	0.00831	Para	-0.807	0.113	-
AT1G61100	76.3	36.3	46.3	45.6	90.8	97.4	-1.12	0.00208	down	-0.758	0.0414	Ortho	1.03	0.148	-	0.21	0.671	-	1.14	0.252	-
AT1G60060	8.43	0.457	9.99	1.26	9.29	0.837	-3.94	8.56e-11	down	0.253	0.74	-	0.75	0.638	-	0.189	0.847	-	0.495	0.774	-
AT1G58460	1.05	0.0694	0.372	0.0383	0.45	0.0308	-3.45	0.0018	down	-1.59	0.248	-	0.678	0.00987	Mit	-1.24	0.43	-	0.678	0.0119	Mit
AT1G64790	175	60.2	86.6	16.9	155	45.4	-1.57	0.00112	down	-1.08	0.0303	Ortho	-0.756	0.561	-	-0.238	0.731	-	-0.213	0.862	-
AT1G65040	33.3	135	32.2	43.7	26.6	39.3	1.95	3.56e-15	Up	-0.092	0.776	-	-1.58	0.00272	Mit	-0.357	0.245	-	-1.46	0.0139	Mit
AT1G65710	6.2	1.89	2.73	0.136	6.02	0.892	-1.68	0.000787	down	-1.23	0.0171	Ortho	-0.559	0.393	-	-0.0778	0.933	-	-0.652	0.239	-
AT1G67310	34.4	61.5	44.8	92.6	42	54	0.761	0.0465	Up	0.34	0.408	-	0.219	0.819	-	0.24	0.626	-	-0.449	0.699	-
AT1G67320	16.1	5.85	16.1	4.32	19.5	1.37	-1.49	1.89e-05	down	-0.0605	0.898	-	-0.295	0.605	-	0.217	0.649	-	-1.86	0.0052	Mag
AT1G67600	0.553	3	0.518	0.341	0.728	1.53	2.28	3.22e-05	Up	-0.177	0.818	-	-1.77	0.0133	Mit	0.318	0.707	-	-0.766	0.268	-
AT1G67690	12.3	6.64	18.3	3.57	16.3	6.09	-0.934	8.8e-06	down	0.522	0.0128	Para	-1.35	0.0003	Mag	0.349	0.14	-	-0.525	0.124	-
AT1G68500	1	56.4	4.69	72.5	3.15	20.1	5.59	3.08e-37	Up	2.17	3.93e-06	Ortho	-0.929	0.713	-	1.64	0.00111	Ortho	-2.36	0.53	-
AT1G71000	0.0578	25.7	2.42	145	0.0213	47.4	7.62	1.01e-23	Up	5.45	2.78e-08	Ortho	0.641	0.926	-	-1.37	0.467	-	0.851	0.866	-
AT1G71340	37.8	76	6.67	5.18	9.79	6.9	0.96	5.14e-05	Up	-2.55	1.87e-28	Para	-1.25	0.00491	Mit	-1.98	2.76e-17	Para	-1.5	0.0301	Mit
AT1G71690	0.0978	0	0.195	0.172	0.603	0.237	-2.99	0.0297	down	1.11	0.475	-	-0.322	0.156	-	2.75	0.0621	-	-0.322	0.525	-
AT1G71950	35.8	79	37	87	39.3	145	1.1	0.000182	Up	0.0129	0.978	-	0.099	0.917	-	0.106	0.814	-	0.744	0.27	-
AT1G72250	11.9	4.03	13.9	1.2	20.4	1.43	-1.57	0.00442	down	0.159	0.821	-	-1.36	0.168	-	0.716	0.277	-	-1.88	0.0179	Mag
AT1G72440	69.5	15.5	30.9	3.45	42	5.25	-2.18	2.86e-08	down	-1.23	0.00257	Ortho	-0.757	0.387	-	-0.785	0.0841	-	-0.709	0.361	-
AT1G72700	28.4	68.8	33.1	25.1	26.4	32.3	1.19	0.000853	Up	0.166	0.702	-	-1.63	0.0162	Mit	-0.158	0.762	-	-0.968	0.242	-
AT1G72810	23.3	8.92	18.9	6.81	88.2	21.8	-1.39	4.89e-07	down	-0.342	0.261	-	-0.152	0.813	-	1.9	2.19e-12	Para	-0.721	0.064	Mag
AT1G73740	15.6	28.3	11	12.9	9.81	8.98	0.8	0.000536	Up	-0.538	0.0234	Para	-0.646	0.107	-	-0.697	0.00451	Para	-0.976	0.0183	Mit
AT1G74490	0.609	1.57	1.69	3.75	2.4	2.85	1.32	0.0197	Up	1.49	0.00894	Ortho	-0.0265	0.994	-	2.01	0.000515	Ortho	-0.544	0.468	-
AT1G74890	17.5	4.77	6.07	0.288	13.2	0.725	-1.8	0.00841	down	-1.58	0.0281	Ortho	-0.78	0.376	-	-0.456	0.629	-	-1.57	0.0171	Mag
AT1G75310	20.8	7.85	38	4.63	28.2	3.07	-1.43	0.0317	down	0.808	0.263	-	-1.48	0.164	-	0.356	0.703	-	-1.58	0.27	-
AT1G75670	13.8	6.67	11.8	4.45	10.8	8.1	-1.06	0.000822	down	-0.276	0.438	-	-0.285	0.507	-	-0.382	0.314	-	0.513	0.357	-
AT1G76130	42.9	93.5	61.8	288	138	299	1.05	0.00257	Up	0.465	0.212	-	1.1	0.345	-	1.62	3e-06	Ortho	0.00465	1	-
AT1G76190	0.659	0.227	0.896	0.085	154	218	-1.58	0.00669	down	0.368	0.532	-	-0.222	0.497	-	7.81	1.52e-66	Para	1.09	0.0183	Mit
AT1G76490	283	461	304	487	246	273	0.662	0.00105	Up	0.0772	0.753	-	-0.0267	0.97	-	-0.235	0.329	-	-0.552	0.0979	Mit
AT1G77230	18.7	11.1	23.2	36.4	8.47	6.58	-0.797	0.000514	down	0.261	0.29	-	1.32	0.000363	Mit	-1.19	2.07e-07	Ortho	0.434	0.443	-
AT1G77630	23.3	4.22	17	2.06	29.2	1.65	-2.47	2.55e-13	down	-0.518	0.163	-	-0.292	0.653	-	0.292	0.513	-	-1.32	0.00678	Mag
AT1G77855	2.78	0.513	5.57	3.18	2.5	2.14	-2.4	3.8e-06	down	0.981	0.0591	-	0.567	0.392	-	-0.172	0.825	-	1.1	0.0409	Mit
AT1G78050	6.58	16.6	80.4	36.1	22.2	25.9	1.3	8.04e-05	Up	3.6	4.59e-31	Ortho	-2.37	0.00188	Mit	1.75	1.16e-07	Ortho	-1.01	0.127	-
AT1G78172	0.72	1.71	7.97	6.59	3.18	6.58	1.2	0.002	Up	3.42	2.23e-22	Ortho	-0.472	0.431	-	2.12	1.73e-08	Ortho	0.784	0.145	-
AT1G79160	15.1	34.6	19.4	45.7	13.3	29.9	1.13	0.00027	Up	0.311	0.37	-	0.0573	0.949	-	-0.25	0.536	-	-0.0284	0.988	-
AT1G79260	14.4	31.8	8.51	10.6	44	95.6	1.09	1.62e-05	Up	-0.805	0.00189	Para	-0.827	0.114	-	1.58	2.61e-10	Ortho	0.00969	1	-
AT1G79650	33.5	23.2	38.7	41.6	41.1	35.1	-0.579	0.000702	down	0.153	0.417	-	0.605	0.0634	Mit	0.248	0.202	-	0.298	0.307	-
AT1G80620	38.2	28.6	8.15	5.5	4.18	1.87	-0.456	0.0349	down	-2.28	1.51e-30	Ortho	-0.118	0.759	-	-3.24	1.86e-55	Ortho	-0.472	0.235	-
AT1G80400	23.1	36.9	4.89	8.06	20.9	15.1	0.612	0.00397	Up	-2.3	3.66e-29	Para	-0.0685	0.916	-	-0.197	0.455	-	-1.09	0.0112	Mit
AT1G80370	4.33	2.04	15.8	4.14	7.32	1.38	-1.1	0.00888	down	1.82	3.75e-06	Para	-1.12	0.0419	Mag	0.715	0.121	-	-1.1	0.0157	Mag
AT1G80190	7.55	2.57	8.32	2.78	14.7	7.21	-1.59	1.55e-08	down	0.0825	0.814	-	-0.119	0.854	-	0.912	0.00143	Para	0.239	0.614	-
AT1G80160	0.15	123	4.67	483	0.761	499	9.09	1.81e-84	Up	4.87	4.66e-20	Ortho	-0.556	0.895	-	2.25	0.000185	Ortho	1.21	0.671	-
AT3G01810	88.7	33.2	181	168	132	30.5	-1.47	0.000113	down	0.972	0.0128	Para	1.28	0.0211	Mit	0.512	0.262	-	-0.698	0.386	-
AT3G01160	31.7	8.25	5.65	1.55	32.4	8.65	-1.97	3.61e-06	down	-2.53	1.84e-09	Ortho	0.49	0.428	-	-0.0306	0.982	-	0.00481	1	-
AT3G01090	48.6	87.3	50.6	55.9	69.2	92.3	0.789	5.52e-07	Up	0.00231	0.991	-	-0.694	0.00339	Mit	0.463	0.00595	Ortho	-0.414	0.27	-
AT3G01080	1.06	0.439	3.69	0.493	3.86	1.67	-1.27	0.0427	down	1.76	0.00261	Para	-1.08	0.152	-	1.84	0.00276	Para	-0.341	0.7	-
AT3G03480	3.75	121	459	2380	61	474	4.74	1.04e-19	Up	6.89	9.43e-39	Ortho	-2.24	0.223	-	3.94	8.56e-13	Ortho	-1.68	0.259	-
AT3G03690	14.1	22.6	17.8	24.6	16.4	18.6	0.625	0.00426	Up	0.288	0.213	-	-0.18	0.494	-	0.173	0.534	-	-0.449	0.341	-
AT3G03800	0	0.127	16.1	12.8	3.02	2.5	2.79	0.0082	Up	10.9	1.42e-23	Ortho	-0.28	0.775	-	8.54	4.06e-14	Ortho	-0.193	0.84	-
AT3G04450	13.3	2.93	31.3	29.8	68.1	87.4	-2.22	5.42e-14	down	1.17	6.19e-05	Para	1.88	0.00109	Mit	2.29	1.28e-15	Para	2.3	0.00105	Mit
AT3G04850	4.32	1.49	6.57	3.07	5.66	1.98	-1.54	9.95e-05	down	0.564	0.171	-	0.163	0.813	-	0.364	0.454	-	-0.0995	0.904	-
AT3G04910	71.3	268	92.4	156	121	260	1.83	5.71e-11	Up	0.325	0.308	-	-1.14	0.0373	Mit	0.721	0.021	Ortho	-0.792	0.369	-
AT3G05100	38	15.7	31.6	19.3	23.4	27.2	-1.32	2.05e-09	down	-0.306	0.205	-	0.526	0.0738	Mit	-0.732	0.00177	Ortho	1.42	0.000986	Mit
AT3G05240	0.831	1.63	0.109	0.161	1.78	3.66	0.93	0.0427	Up	-2.89	2.71e-06	Para	-0.515	0.237	-	1.08	0.0254	Ortho	0.196	0.734	-
AT3G06140	11.6	3.61	8.3	2.97	30.8	8.31	-1.72	1.29e-10	down	-0.529	0.0594	-	0.264	0.353	-	1.37	2.46e-07	Para	-0.267	0.426	-
AT3G07220	16.8	25.2	83.9	69.1	16.5	49.2	0.517	0.0124	Up	2.26	2.74e-34	Ortho	-0.831	0.00958	Mit	-0.0835	0.78	-	0.971	0.077	Mag
AT3G08000	3.26	6.16	0.85	1.11	2.07	2.79	0.862	0.0305	Up	-1.99	9.94e-07	Para	-0.495	0.304	-	-0.675	0.137	-	-0.482	0.315	-
AT3G09660	4.76	1.73	41.4	18.8	7.75	0.713	-1.49	4.75e-06	down	3.08	5.31e-26	Para	-0.0148	0.994	-	0.641	0.066	-	-1.3	0.0113	Mag
AT3G09730	3.97	1.86	6.8	2.88	4.16	3.5	-1.13	0.00228	down	0.708	0.0543	-	-0.217	0.505	-	0.00212	1	-	0.503	0.256	-
AT3G10030	17.8	25.7	23	27.2	17.8	26.6	0.47	0.0197	Up	0.316	0.122	-	-0.245	0.654	-	-0.0418	0.898	-	0.0534	0.964	-
AT3G10600	0.771	0.0195	0.107	0	0.0848	0.0483	-3.85	0.00579	down	-2.8	0.348	-	0.807	0.000579	Mit	-3.24	0.323	-	0.807	0.000803	Mit
AT3G10810	28.7	16.3	27	13.7	45	23.4	-0.862	1.32e-06	down	-0.126	0.544	-	-0.13	0.737	-	0.612	0.000852	Para	-0.136	0.726	-
AT3G10840	52.5	24.7	38.7	14.7	75.2	70.1	-1.15	1.14e-06	down	-0.501	0.0411	Ortho	-0.31	0.447	-	0.449	0.0912	-	0.95	0.00627	Mit
AT3G12170	7.06	1.75	59	58.4	13.4	2.38	-2.01	3.76e-07	down	3.03	3.01e-16	Para	1.58	0.00181	Mit	0.886	0.0387	Para	-0.441	0.176	-
AT3G12270	24.2	7.21	87.2	22.9	27.6	3.67	-1.77	4.12e-07	down	1.78	1.81e-07	Para	-0.22	0.704	-	0.137	0.798	-	-0.853	0.0581	Mag
AT3G12340	9.95	5.15	16.1	8.07	10.1	3.52	-1.01	0.000121	down	0.634	0.0151	Para	-0.0973	0.844	-	-0.0402	0.932	-	-0.531	0.412	-
AT3G12590	36.4	19.1	40.8	17.7	31.1	26.3	-0.976	0.0012	down	0.11	0.766	-	-0.248	0.663	-	-0.276	0.464	-	0.688	0.323	-
AT3G13000	25.8	7.06	25.2	5.87	22.8	5.51	-1.9	1.76e-09	down	-0.109	0.787	-	-0.152	0.794	-	-0.248	0.558	-	-0.143	0.856	-
AT3G13050	13.7	34.6	13.5	11.8	13.3	35.3	1.27	6.57e-07	Up	-0.0615	0.855	-	-1.48	0.00049	Mit	-0.0814	0.843	-	0.0708	0.939	-
AT3G14190	9.14	5.74	55.2	47.8	16.9	8.59	-0.686	0.00987	down	2.56	1.96e-27	Para	0.403	0.281	-	0.853	0.00115	Para	-0.282	0.468	-
AT3G15080	14.8	5.12	4.02	2.46	10.9	2.86	-1.58	7.89e-11	down	-1.94	8.05e-16	Ortho	0.93	0.00834	Mit	-0.498	0.069	-	-0.263	0.636	-
AT3G16170	15.6	26.6	0.0171	0	30.5	45.2	0.705	0.00436	Up	-9.69	7.18e-21	Para	-0.737	1.01e-05	Mit	0.922	0.000205	Ortho	-0.183	0.757	-
AT3G16175	4.27	8.43	0.0171	0	5.12	8.67	0.911	0.00498	Up	-7.82	1.7e-13	Para	-0.856	0.000781	Mit	0.208	0.637	-	-0.214	0.718	-
AT3G16840	47.6	18.4	27.8	5.21	26.6	5.26	-1.41	0.0034	down	-0.848	0.0918	-	-0.861	0.393	-	-0.903	0.0937	-	-0.753	0.432	-
AT3G16850	138	33.2	61	28	81.3	44.2	-2.09	7.24e-19	down	-1.22	2.91e-07	Ortho	0.913	0.0291	Mit	-0.79	0.00203	Ortho	1.15	0.0076	Mit
AT3G16940	39.9	80.1	150	157	58	38.1	0.91	0.037	Up	1.86	5.81e-06	Ortho	-0.928	0.245	-	0.477	0.353	-	-1.59	0.153	-
AT3G16980	0.779	4.88	16	31.7	0.698	0.815	2.57	2.52e-16	Up	4.34	1.11e-45	Ortho	-0.639	0.131	-	-0.185	0.733	-	-1.39	0.0047	Mit
AT3G17170	117	32.5	54.6	11.5	103	31.7	-1.87	1.41e-06	down	-1.16	0.00347	Ortho	-0.34	0.626	-	-0.236	0.665	-	0.153	0.788	-
AT3G18110	50.2	16.4	41.1	19.9	48.5	8.21	-1.65	6.57e-06	down	-0.347	0.408	-	0.554	0.376	-	-0.108	0.854	-	-0.849	0.227	-
AT3G18750	43.4	22.7	43.7	30	32.3	15.9	-0.996	0.00678	down	-0.0573	0.906	-	0.403	0.562	-	-0.496	0.244	-	-0.0467	0.988	-
AT3G18850	22.1	14.5	9.81	4.44	9	5.03	-0.629	0.0352	down	-1.22	1.4e-05	Ortho	-0.465	0.232	-	-1.32	5.08e-06	Ortho	-0.109	0.788	-
AT3G18900	1.48	0.658	4.33	0.822	7.32	1.76	-1.17	0.0164	down	1.49	0.000889	Para	-1.07	0.0191	Mag	2.28	3.63e-07	Para	-1.25	0.0418	Mag
AT3G19370	40.5	7.21	47.8	12.7	27.2	6.19	-2.5	1.21e-09	down	0.197	0.703	-	0.505	0.602	-	-0.63	0.204	-	0.356	0.694	-
AT3G19440	8.96	3.07	8.49	1.01	13.8	2.01	-1.57	9.21e-06	down	-0.145	0.739	-	-0.978	0.0202	Mag	0.563	0.168	-	-1.03	0.0183	Mag
AT3G21740	4.86	9.37	6.59	7.83	8.08	13	0.905	0.000391	Up	0.403	0.138	-	-0.632	0.0819	Mit	0.721	0.00774	Ortho	-0.209	0.766	-
AT3G21870	18.6	8.7	15.5	3.56	17.3	4.65	-1.13	0.0133	down	-0.335	0.518	-	-0.837	0.156	-	-0.177	0.793	-	-0.648	0.131	-
AT3G23080	127	85.9	49.2	110	35.1	115	-0.618	0.0296	down	-1.42	6.94e-08	Ortho	1.7	0.000388	Mit	-1.89	1.25e-12	Ortho	2.24	0.00349	Mit
AT2G04842	197	116	174	98.3	190	101	-0.823	8.81e-05	down	-0.236	0.304	-	-0.0675	0.902	-	-0.107	0.719	-	-0.154	0.685	-
AT2G06005	5.13	9.14	16.8	22.9	6.67	15.3	0.768	0.000228	Up	1.66	1.24e-17	Ortho	-0.419	0.304	-	0.335	0.166	-	0.304	0.601	-
AT2G06040	8.58	6.08	34	92.9	9.92	4.1	-0.551	0.0129	down	1.93	2.42e-23	Para	1.82	6.62e-05	Mit	0.147	0.598	-	-0.644	0.155	-
AT2G07170	10.1	3.63	19.7	3.26	21.7	6.75	-1.46	0.00169	down	0.919	0.0558	-	-1.08	0.135	-	1.08	0.033	Para	-0.326	0.647	-
AT2G14050	5.64	1.99	37.2	25.2	4.22	1.01	-1.52	4.6e-05	down	2.66	1.25e-14	Para	0.572	0.303	-	-0.487	0.27	-	-0.277	0.692	-
AT2G20290	23.3	11.3	16	8.26	11.8	6.22	-1.11	0.0277	down	-0.622	0.246	-	0.122	0.929	-	-1.07	0.0475	Ortho	0.135	0.935	-
AT2G20240	13.4	5.26	9.37	1.62	28.9	8.73	-1.38	0.00998	down	-0.588	0.316	-	-0.89	0.302	-	1.04	0.0789	-	-0.445	0.648	-
AT2G20180	37.9	10.7	5.25	1.58	34.1	19.6	-1.85	4.74e-06	down	-2.91	2.87e-13	Ortho	0.409	0.321	-	-0.2	0.736	-	0.959	0.124	-
AT2G19270	28.5	38.9	28	45.8	37.9	86.6	0.4	0.0374	Up	-0.0721	0.749	-	0.237	0.42	-	0.374	0.0642	-	0.749	0.0513	Mag
AT2G17900	6.58	13.4	13.2	16.8	7.54	4.44	0.96	0.000841	Up	0.961	0.000697	Ortho	-0.612	0.098	Mit	0.152	0.709	-	-1.53	0.0365	Mit
AT2G18120	1.26	0.33	11.3	19.9	2.03	1.05	-1.96	0.000158	down	3.06	3.68e-12	Para	1.61	0.0117	Mit	0.598	0.291	-	0.433	0.421	-
AT2G18170	10.9	151	12.2	66.6	13.2	109	3.73	1.78e-51	Up	0.124	0.702	-	-1.31	0.0123	Mit	0.249	0.461	-	-0.689	0.42	-
AT2G18630	33.4	62.7	17.7	23.8	16.5	66.6	0.863	0.00448	Up	-0.97	0.00114	Para	-0.456	0.322	-	-1.06	0.000646	Para	1.08	0.0861	Mag
AT2G21940	15.4	24.4	12.3	11	20.2	41.3	0.613	0.0055	Up	-0.385	0.0911	-	-0.798	0.0193	Mit	0.353	0.154	-	0.372	0.436	-
AT2G23530	1.05	0.304	3.17	0.633	5.18	0.417	-1.75	0.00697	down	1.53	0.0139	Para	0	1	-	2.25	0.000325	Para	-1	0.168	-
AT2G24320	0.0122	0.184	0	0.0436	0.0103	0	2.65	0.0152	Up	-0.861	0.695	-	0	1	-	-0.0185	1	-	0	1	-
AT2G26360	4.12	1.42	6.42	1.35	2.09	0.706	-1.54	0.000378	down	0.594	0.196	-	-0.688	0.0388	Mag	-1.03	0.0307	Ortho	0.415	0.459	-
AT2G26840	19.2	11.1	17.5	9.57	23.9	20.8	-0.826	0.0152	down	-0.187	0.633	-	-0.0802	0.836	-	0.266	0.532	-	0.553	0.295	-
AT2G28260	9.26	3.42	4.97	3.97	10.2	4.56	-1.47	9.97e-06	down	-0.94	0.00529	Ortho	1.01	0.029	Mit	0.0949	0.856	-	0.334	0.627	-
AT2G30300	0.635	4.32	0.952	0.214	0.768	0.318	2.46	0.000919	Up	0.465	0.628	-	-2.39	0.000251	Mit	0.155	0.913	-	-2.26	0.000707	Mit
AT2G30930	38.3	3.7	19.2	4.59	3.94	2.37	-3.3	1.16e-13	down	-1.04	0.029	Ortho	1.17	0.0987	Mit	-3.28	9.76e-13	Ortho	2.42	0.00174	Mit
AT2G31350	23.9	57	30.2	38.7	51.8	108	1.19	1.25e-12	Up	0.293	0.111	-	-0.858	0.0284	Mit	1.08	2.71e-10	Ortho	-0.164	0.853	-
AT2G32060	261	125	101	21.2	134	30	-1.08	0.00124	down	-1.43	1.04e-05	Ortho	-1.13	0.0111	Mag	-1	0.00422	Ortho	-1.06	0.0636	Mag
AT2G32270	0.646	0.23	14.4	10.3	0.227	0.275	-1.51	0.00339	down	4.44	2.29e-31	Para	0.0465	0.959	-	-1.52	0.00647	Ortho	0.485	0.219	-
AT2G34100	0	0.0717	19.9	18.1	0	0	2.69	0.0281	Up	11.3	8.24e-27	Ortho	-0.144	0.267	-	0	1	-	0	NaN	-
AT2G34357	75	20.9	46.1	4.33	60.8	7.01	-1.85	0.00102	down	-0.778	0.209	-	-1.37	0.284	-	-0.374	0.629	-	-1.17	0.286	-
AT2G34680	85.9	26.5	180	60.6	74.3	15.3	-1.72	2.51e-05	down	1.02	0.0151	Para	0.121	0.903	-	-0.254	0.653	-	-0.514	0.553	-
AT2G36270	0.295	23.3	1.46	20.8	1.8	30.9	6.01	3.66e-35	Up	2.26	3.49e-05	Ortho	-1	0.685	-	2.56	4.65e-06	Ortho	-0.874	0.777	-
AT2G36360	22	29.7	9.75	12.3	17.1	21.5	0.388	0.0306	Up	-1.22	3.48e-13	Para	-0.117	0.8	-	-0.401	0.033	Para	-0.097	0.876	-
AT2G36390	59.4	155	21	28.3	78.6	84.2	1.3	0.000146	Up	-1.55	3.85e-06	Para	-0.956	0.143	-	0.338	0.43	-	-1.26	0.144	-
AT2G36570	47.8	12.4	38.2	7.96	20.7	3.39	-1.89	2.17e-06	down	-0.332	0.477	-	-0.256	0.802	-	-1.21	0.00509	Ortho	-0.413	0.58	-
AT2G36895	92.7	273	74.8	179	50	172	1.47	2.63e-07	Up	-0.36	0.258	-	-0.294	0.519	-	-0.943	0.00198	Para	0.215	0.726	-
AT2G36970	8.88	3.12	15.8	3.19	9.37	38.9	-1.49	0.0244	down	0.737	0.309	-	-0.709	0.506	-	-0.0039	1	-	3.2	0.242	-
AT2G37690	25.5	12.9	31.8	21.7	26.1	8.82	-1.02	3.84e-06	down	0.263	0.272	-	0.384	0.264	-	-0.0101	0.996	-	-0.562	0.129	-
AT2G37870	0.833	107	5.06	164	4.3	86.8	6.55	3.82e-30	Up	2.54	5.68e-05	Ortho	-1.17	0.795	-	2.29	0.000569	Ortho	-1.95	0.889	-
AT2G37920	33.7	55.1	59.4	120	40.2	38.2	0.647	0.00802	Up	0.767	0.00115	Ortho	0.301	0.363	-	0.211	0.483	-	-0.771	0.039	Mit
AT2G38995	23	9.13	0.189	0.0341	4.28	1.5	-1.35	0.00212	down	-6.98	3.7e-39	Ortho	1.24	0.00252	Mit	-2.48	2.3e-08	Ortho	0.309	0.544	-
AT2G39460	451	320	357	214	361	223	-0.525	0.0499	down	-0.385	0.153	-	-0.242	0.497	-	-0.346	0.246	-	-0.197	0.699	-
AT2G39740	27.9	13.5	1.24	2.14	26.8	14.9	-1.1	4.64e-05	down	-4.55	1.04e-57	Ortho	1.51	0.00575	Mit	-0.107	0.792	-	0.168	0.807	-
AT2G39830	4.51	14.9	6.69	20.1	18.1	23.4	1.65	3.14e-08	Up	0.504	0.124	-	-0.067	0.967	-	1.95	7.75e-11	Ortho	-1.12	0.0632	Mit
AT2G39855	0.141	0	0.346	2.03	0.148	0.454	-3.72	0.00825	down	1.28	0.512	-	1.26	0.111	-	0.119	0.983	-	0.585	0.161	-
AT2G40810	7.13	12	7.84	8.61	6.34	19.2	0.686	0.00154	Up	0.0835	0.753	-	-0.592	0.0302	Mit	-0.223	0.41	-	0.809	0.171	-
AT2G41000	7.73	13.6	35.5	43.4	7.59	15.4	0.765	0.0323	Up	2.16	4.25e-11	Ortho	-0.41	0.603	-	-0.0656	0.913	-	0.186	0.811	-
AT2G41170	14	86.9	1.57	9.01	5.96	240	2.54	3e-12	Up	-3.21	2.92e-17	Para	-0.537	0.56	-	-1.27	0.00156	Para	2.58	0.0247	Mag
AT2G42260	4.88	1.95	6.08	4.64	4.46	2.45	-1.32	0.0105	down	0.258	0.671	-	0.769	0.0544	Mit	-0.166	0.834	-	0.305	0.58	-
AT2G42820	1.88	4.41	2.63	5.66	2.85	5.77	1.18	0.000939	Up	0.425	0.284	-	-0.0809	0.9	-	0.567	0.175	-	0.0731	0.959	-
AT2G43330	49.8	182	31.4	160	24.6	229	1.81	2.17e-14	Up	-0.712	0.00416	Para	0.459	0.531	-	-1.06	2.45e-05	Para	1.3	0.000158	Mag
AT2G43900	33.9	16.6	17.6	12.5	8.74	6.26	-1.08	0.0115	down	-1.01	0.019	Ortho	0.536	0.384	-	-2.02	1.89e-06	Ortho	0.583	0.472	-
AT2G44190	3.38	1.83	29.1	45.8	5.63	1.34	-0.925	0.0005	down	3.06	2.54e-42	Para	1.29	1.32e-05	Mit	0.688	0.00883	Para	-0.805	0.0564	Mag
AT2G44810	0.0235	11.1	0.368	55	0	4.79	6.95	6.89e-13	Up	4.1	0.00669	Ortho	1.9	0.613	-	-1.48	0.536	-	-1.13	0.487	-
AT2G46270	3.95	145	7.74	86.5	3.81	219	5.06	2.73e-43	Up	0.957	0.0188	Ortho	-1.62	0.336	-	-0.104	0.875	-	0.585	0.865	-
AT2G47010	3	0.568	5.12	1.47	1.07	0.666	-2.34	3.59e-05	down	0.741	0.22	-	-0.163	0.842	-	-1.54	0.0125	Ortho	1.1	0.0844	Mit
AT2G47115	374	265	93.8	53.5	0.0225	0	-0.525	0.0221	down	-2.05	7.1e-23	Ortho	-0.308	0.344	-	-14.1	5.23e-41	Ortho	0.496	0.0368	Mit
AT2G47370	24.2	8.36	31.9	14.4	1.8	0.393	-1.57	2.11e-08	down	0.341	0.272	-	0.37	0.159	-	-3.79	1.62e-38	Ortho	0.574	0.358	-
AT2G48030	10.5	3.5	6.69	1.78	6.76	1.54	-1.62	3.88e-09	down	-0.723	0.0108	Ortho	-0.0904	0.858	-	-0.679	0.0251	Ortho	-0.181	0.61	-
AT2G48080	0.169	0.557	3.97	2.52	0.112	0.249	1.62	0.00219	Up	4.52	1e-20	Ortho	-1	0.0153	Mit	-0.669	0.452	-	-0.263	0.563	-
AT2G01250	648	353	546	221	633	281	-0.911	4.85e-08	down	-0.298	0.0936	-	-0.423	0.131	-	-0.0722	0.773	-	-0.295	0.26	-
AT2G01340	10	17.7	24.2	61.4	3.41	4.59	0.755	0.0328	Up	1.22	0.00028	Ortho	0.532	0.33	-	-1.57	7.62e-06	Para	-0.397	0.667	-
AT2G03670	8.16	3.9	4.08	1.01	4.51	0.8	-1.08	0.0195	down	-1.08	0.0205	Ortho	-0.36	0.445	-	-0.909	0.0719	-	-0.691	0.222	-
AT3G25740	16.3	24.4	10.5	8.02	7.4	6.46	0.505	0.0457	Up	-0.696	0.00432	Para	-0.918	0.0184	Mit	-1.2	1.04e-06	Para	-0.697	0.0685	Mit
AT3G27300	32.8	93	27.1	38.5	34.2	50	1.43	2.94e-15	Up	-0.329	0.0997	-	-0.99	0.00599	Mit	0.00729	1	-	-0.941	0.152	-
AT3G27420	9.52	20.1	8.41	11.6	18	31.8	1.05	4.86e-06	Up	-0.203	0.446	-	-0.57	0.221	-	0.9	0.000142	Ortho	-0.199	0.737	-
AT3G27460	6.79	19.8	9.72	18.4	7.68	15.3	1.5	5.86e-15	Up	0.475	0.0221	Ortho	-0.616	0.0268	Mit	0.157	0.558	-	-0.545	0.195	-
AT3G43210	7.33	16.9	45.4	24.8	5.37	3.44	1.1	0.0315	Up	2.58	8.28e-08	Ortho	-1.98	0.0461	Mit	-0.515	0.409	-	-1.74	0.142	-
AT3G43590	42.6	28.6	14.8	7.86	21.4	11.5	-0.628	0.00555	down	-1.58	9.94e-14	Ortho	-0.239	0.544	-	-1.04	2.99e-06	Ortho	-0.309	0.532	-
AT3G43600	39.9	4.53	73.4	18.1	54.6	10.6	-3.14	1.43e-16	down	0.834	0.0404	Para	0.918	0.207	-	0.4	0.415	-	0.612	0.426	-
AT3G44610	14.1	6.74	11.4	7.66	17	8.87	-1.11	1.14e-06	down	-0.354	0.144	-	0.374	0.372	-	0.23	0.415	-	0.0462	0.905	-
AT3G47550	20.2	68.1	19	46.7	14	31	1.7	1.71e-17	Up	-0.144	0.558	-	-0.456	0.351	-	-0.567	0.0122	Para	-0.6	0.0819	Mit
AT3G47960	111	186	104	194	195	266	0.67	0.0425	Up	-0.118	0.763	-	0.156	0.768	-	0.778	0.0222	Ortho	-0.289	0.771	-
AT3G48390	1.77	4.89	23.9	48.8	1.71	37	1.38	4.75e-06	Up	3.69	2.97e-39	Ortho	0.00727	1	-	-0.0965	0.85	-	2.79	0.0266	Mag
AT3G48480	1.92	1.08	19.7	12.6	4.4	2.45	-0.892	0.0109	down	3.29	1.15e-29	Para	-0.0352	0.948	-	1.13	0.000564	Para	0	1	-
AT3G49500	26.1	13.6	50.6	40.9	30.4	8.16	-0.981	0.0233	down	0.893	0.0385	Para	0.562	0.324	-	0.167	0.79	-	-0.896	0.265	-
AT3G51270	57.5	40.1	50.4	20.9	43.2	25.5	-0.555	0.00189	down	-0.239	0.204	-	-0.731	0.0206	Mag	-0.45	0.0166	Ortho	-0.241	0.541	-
AT3G51710	1.35	0.365	1.46	0.782	3.06	1.45	-1.82	0.00209	down	0.083	0.915	-	0.567	0.407	-	1.16	0.0604	-	-0.0931	0.937	-
AT3G52115	3.1	1.35	12.4	17.1	4.99	1.14	-1.22	0.0129	down	1.93	2.7e-05	Para	1.14	0.00745	Mit	0.629	0.262	-	-0.907	0.259	-
AT3G52240	16.2	37.8	182	238	16.3	13	1.13	0.00202	Up	3.45	6.16e-24	Ortho	-0.807	0.284	-	-0.0455	0.951	-	-1.49	0.17	-
AT3G53500	95.9	69.8	107	81.2	82.7	52.3	-0.506	0.00767	down	0.0987	0.653	-	0.0619	0.826	-	-0.264	0.22	-	-0.195	0.741	-
AT3G53780	15.2	28.8	24.3	41.6	7.27	19.5	0.856	0.00662	Up	0.632	0.0476	Ortho	-0.144	0.9	-	-1.11	0.000557	Para	0.401	0.447	-
AT3G53930	14.6	25.8	5.41	8.65	14.9	29.6	0.754	0.000243	Up	-1.49	1.75e-13	Para	-0.202	0.633	-	-0.0365	0.92	-	0.155	0.875	-
AT3G54160	0.517	1.37	0.519	0.279	1.44	0.86	1.29	0.00187	Up	-0.0971	0.869	-	-0.684	0.231	-	1.39	0.00142	Ortho	-0.532	0.424	-
AT3G54780	2.17	0.295	3.19	1.08	12.5	2.19	-2.87	1.27e-09	down	0.47	0.31	-	0.7	0.279	-	2.46	1.59e-09	Para	-0.38	0.61	-
AT3G54790	24.4	14.8	52.8	21.2	27.9	11.5	-0.772	0.0278	down	1.05	0.0017	Para	-0.575	0.235	-	0.135	0.788	-	-0.562	0.396	-
AT3G54830	30.1	0.589	86.6	79.6	62.9	4.77	-5.58	2e-29	down	1.44	0.00419	Para	4.03	1.1e-05	Mit	0.992	0.0753	-	0.67	0.546	-
AT3G54870	0.643	0.201	0.22	0.216	1.45	0.278	-1.62	0.0415	down	-1.59	0.0606	-	0.485	0.267	-	1.08	0.222	-	-0.0406	0.968	-
AT3G55010	67.1	27.7	46.3	10.7	69.4	9.99	-1.31	7.17e-07	down	-0.592	0.0307	Ortho	-0.771	0.0271	Mag	-0.00181	1	-	-1.44	0.000986	Mag
AT3G55020	81.1	50.3	64.2	41.8	54.6	18.4	-0.742	0.0115	down	-0.392	0.201	-	0.0934	0.907	-	-0.623	0.046	Ortho	-0.801	0.228	-
AT3G55160	20.5	8.83	30	4.68	22.8	4.6	-1.24	0.00629	down	0.489	0.324	-	-1.29	0.139	-	0.101	0.893	-	-1.04	0.212	-
AT3G55530	17.3	28.7	65.8	97	22.2	26.3	0.681	0.00134	Up	1.88	7.74e-22	Ortho	-0.156	0.693	-	0.325	0.18	-	-0.46	0.349	-
AT3G56480	35.3	8.93	34.1	14.7	28.7	7.15	-1.99	1.05e-13	down	-0.0972	0.777	-	0.732	0.212	-	-0.322	0.335	-	0.0441	0.973	-
AT3G56870	6.51	0.868	9.8	0.942	7.48	0.325	-2.89	1.4e-10	down	0.524	0.289	-	-0.745	0.29	-	0.139	0.844	-	-0.859	0.196	-
AT3G57130	0.791	0.0754	1.69	0.587	1.42	0.194	-3.08	0.000319	down	1.09	0.199	-	-0.0671	0.948	-	0.833	0.393	-	-0.363	0.421	-
AT3G57190	31	10.6	19.3	19.5	28	17.3	-1.6	5.13e-06	down	-0.751	0.0402	Ortho	1.43	0.000679	Mit	-0.212	0.664	-	0.777	0.418	-
AT3G57680	3.95	47.2	0.0205	0.713	12.3	143	3.43	2.2e-20	Up	-7.7	1.13e-12	Para	-2.46	0.00186	Mit	1.58	8.74e-05	Ortho	0.176	0.952	-
AT3G58460	32.5	46.5	24.4	22.4	27.8	30.8	0.467	0.00283	Up	-0.471	0.00227	Para	-0.626	0.00383	Mit	-0.265	0.131	-	-0.35	0.382	-
AT3G58650	7.91	2.16	10.3	1.24	13.2	1.15	-1.85	0.000617	down	0.325	0.615	-	-0.737	0.316	-	0.692	0.289	-	-1.25	0.0192	Mag
AT3G59760	68.3	95.7	68.6	55.8	31.7	16.1	0.447	0.034	Up	-0.0307	0.91	-	-0.771	0.0475	Mit	-1.14	1.28e-08	Para	-1.39	0.00408	Mit
AT3G60290	17	3.97	3.61	3.15	3.84	3.15	-2.14	1.38e-13	down	-2.31	1.13e-15	Ortho	1.59	0.000679	Mit	-2.21	6.73e-14	Ortho	1.6	0.00367	Mit
AT3G60620	40.7	22.5	34.2	14.9	41	6.89	-0.909	0.000446	down	-0.309	0.27	-	-0.333	0.228	-	-0.0468	0.917	-	-1.61	0.00108	Mag
AT3G61150	24.4	10.8	18.3	8.65	36.3	18	-1.22	0.000121	down	-0.461	0.173	-	0.122	0.871	-	0.524	0.146	-	0.142	0.899	-
AT3G61250	3.33	1.17	12.5	5.6	7.04	1.21	-1.45	0.00372	down	1.91	6.66e-05	Para	0	1	-	1.08	0.0425	Para	-0.678	0.353	-
AT3G61310	38.7	11.5	34.5	10.8	34.5	9.41	-1.77	2.33e-09	down	-0.217	0.536	-	0.0648	0.921	-	-0.209	0.604	-	-0.132	0.823	-
AT3G61450	0.242	2.57	1.37	2.25	0.181	5.76	3.17	3.4e-13	Up	2.38	3.27e-07	Ortho	-1.17	0.15	-	-0.511	0.506	-	1.05	0.236	-
AT3G61780	30.6	8.23	33.2	6.1	38.7	4.67	-1.9	0.000989	down	0.0468	0.959	-	-0.455	0.722	-	0.262	0.761	-	-0.984	0.431	-
AT3G61900	1.22	7.83	3.03	9.32	2.08	19	2.55	5.14e-11	Up	1.23	0.0029	Ortho	-0.474	0.691	-	0.672	0.163	-	0.662	0.631	-
AT3G63210	21.8	116	12.4	187	5.49	38.7	2.31	1.61e-08	Up	-0.874	0.0478	Para	1.42	0.21	-	-2.02	3.04e-06	Para	0.231	0.92	-
AT3G63370	14.5	4.1	11	5.95	13	1.38	-1.84	0.00084	down	-0.486	0.444	-	0.815	0.191	-	-0.228	0.785	-	-0.924	0.287	-
AT3G63400	51.8	24.8	468	260	44.8	21.1	-1.1	0.000322	down	3.13	6.29e-28	Para	0.196	0.687	-	-0.263	0.499	-	0.00145	1	-
AT5G01850	12.2	59.8	18	28.2	17.8	50.7	2.25	1.01e-28	Up	0.521	0.0178	Ortho	-1.56	0.00687	Mit	0.519	0.0269	Ortho	-0.751	0.0695	Mit
AT5G02320	2.89	7.33	4.65	13.2	8.68	24.9	1.27	0.000248	Up	0.65	0.0767	-	0.216	0.84	-	1.55	1.1e-05	Ortho	0.359	0.726	-
AT5G02940	251	677	303	433	272	431	1.33	0.00108	Up	0.231	0.636	-	-0.911	0.0997	Mit	0.0495	0.953	-	-0.76	0.31	-
AT5G03050	10.9	6.58	11.8	10.4	16.9	12.5	-0.779	0.00356	down	0.0468	0.892	-	0.529	0.133	-	0.575	0.0421	Para	0.283	0.605	-
AT5G04220	13.4	24	16.5	49.3	32	38.1	0.765	0.0169	Up	0.229	0.523	-	0.704	0.258	-	1.2	0.000143	Ortho	-0.581	0.335	-
AT5G04490	54.4	98.3	43	93.9	51	62.3	0.782	0.00229	Up	-0.403	0.133	-	0.27	0.402	-	-0.141	0.689	-	-0.566	0.0568	Mit
AT5G05240	8.33	3.49	2.82	2.62	7.69	2.04	-1.28	2.73e-07	down	-1.61	8.48e-11	Ortho	0.962	0.00528	Mit	-0.159	0.635	-	-0.467	0.233	-
AT5G05490	0.0611	1.28	22.6	14.7	0	0.13	3.87	2.46e-07	Up	8.44	1.08e-24	Ortho	-1.79	0.0821	Mit	-3.01	0.052	-	-1.17	0.0852	Mit
AT5G05940	5.48	1.98	5.89	1.56	3.75	2.61	-1.45	0.0271	down	0.0492	0.961	-	-0.427	0.478	-	-0.598	0.47	-	0.718	0.291	-
AT5G05990	17.8	7.41	19	14.9	6.37	1.36	-1.3	8.09e-09	down	0.0364	0.905	-	0.816	0.000571	Mit	-1.53	2.11e-11	Ortho	-0.528	0.169	-
AT5G06760	1.4	441	5.53	1520	1.09	1650	7.88	8.84e-53	Up	1.96	0.000583	Ortho	0.355	0.988	-	-0.455	0.557	-	2.05	0.918	-
AT5G06770	27.9	16.5	16.8	30	23.3	52.3	-0.808	1.16e-05	down	-0.785	1.45e-05	Ortho	1.53	7.53e-06	Mit	-0.305	0.148	-	1.88	5.13e-06	Mit
AT5G07130	3.39	1.87	2.78	0.547	3.27	0.521	-0.906	0.0177	down	-0.34	0.413	-	-0.474	0.415	-	-0.119	0.836	-	-0.655	0.316	-
AT5G07950	8.1	14.7	51.1	38.8	7.13	7.4	0.801	0.00151	Up	2.59	4.96e-29	Ortho	-1.2	0.00015	Mit	-0.233	0.467	-	-0.807	0.18	-
AT5G08020	15.8	2.71	18.5	2.79	20.1	1.58	-2.55	4.45e-13	down	0.149	0.735	-	-0.145	0.833	-	0.274	0.562	-	-1.05	0.0313	Mag
AT5G08580	24	17.3	95.8	44.3	24	11.3	-0.509	0.037	down	1.96	1.66e-19	Para	-0.648	0.0272	Mag	-0.0287	0.951	-	-0.523	0.0949	Mag
AT5G09380	8.98	5.32	4.62	3.43	6.12	5.18	-0.811	0.000901	down	-1.03	1.59e-05	Ortho	0.288	0.314	-	-0.61	0.0193	Ortho	0.478	0.218	-
AT5G09580	3.59	2.09	29.2	12.3	12.2	10.5	-0.815	0.033	down	2.97	5.83e-19	Para	-0.721	0.183	-	1.73	1.22e-06	Para	0.265	0.661	-
AT5G09730	4.2	0.387	1.41	0.431	2.94	1.71	-3.37	8.22e-09	down	-1.64	0.00589	Ortho	1.15	0.109	-	-0.584	0.423	-	1.37	0.0694	Mit
AT5G09760	33.3	17.6	38.2	17.5	41.4	33.1	-0.97	4.82e-07	down	0.137	0.542	-	-0.177	0.648	-	0.257	0.262	-	0.596	0.0784	Mit
AT5G10780	45	91.3	21.6	29.7	48.9	61.3	0.97	7.21e-07	Up	-1.1	1.16e-08	Para	-0.553	0.0912	Mit	0.0835	0.777	-	-0.675	0.00702	Mit
AT5G10800	7.25	3.06	0.757	2.04	12.2	4.19	-1.29	0.0239	down	-3.33	4.24e-09	Ortho	1.94	0.00991	Mit	0.663	0.33	-	-0.264	0.828	-
AT5G11020	10.5	4.93	37.4	35.9	13.2	9.06	-1.13	3.94e-13	down	1.79	7.02e-39	Para	0.964	6.85e-05	Mit	0.288	0.0888	-	0.484	0.0283	Mit
AT5G11240	35	12.2	43.2	17.8	20.8	4.31	-1.54	2.91e-06	down	0.247	0.521	-	0.203	0.622	-	-0.801	0.0271	Ortho	-0.625	0.243	-
AT5G11360	0.219	0.0745	40.9	47.1	0.383	0.448	-1.62	0.0163	down	7.47	1.68e-98	Para	0.209	0.276	-	0.686	0.205	-	0.263	0.619	-
AT5G11710	125	96.9	16.4	11.7	115	125	-0.419	0.00664	down	-2.98	2.41e-96	Ortho	-0.039	0.925	-	-0.162	0.375	-	0.486	0.109	-
AT5G12440	31.4	12.6	29.1	8.9	28.7	6.04	-1.34	0.000123	down	-0.157	0.714	-	-0.43	0.431	-	-0.167	0.74	-	-0.899	0.136	-
AT5G14520	89.7	36.8	102	30.8	90.2	40.9	-1.32	6.01e-10	down	0.137	0.594	-	-0.432	0.192	-	-0.0346	0.931	-	0.137	0.799	-
AT5G14890	1.92	7.08	4.53	8.3	1.13	1.03	1.79	1.7e-06	Up	1.18	0.00237	Ortho	-0.729	0.324	-	-0.831	0.0678	-	-1.58	0.023	Mit
AT5G15660	0.0179	0.73	0	1.55	0	5.67	3.6	0.00049	Up	-1.55	0.458	-	0.515	0.797	-	-1.43	0.55	-	1.89	0.359	-
AT5G15920	14.6	4.63	18.3	4.22	23.8	6.92	-1.67	0.00362	down	0.242	0.733	-	-0.357	0.813	-	0.638	0.367	-	-0.112	0.959	-
AT5G16530	3.34	0.501	1.24	1.22	9.57	15	-2.66	1.52e-06	down	-1.48	0.00862	Ortho	1.5	0.00671	Mit	1.49	0.00938	Para	2.11	0.001	Mit
AT5G16630	21.4	38.6	98.2	63.7	8.88	6.08	0.77	0.00569	Up	2.14	8.15e-17	Ortho	-1.43	0.0008	Mit	-1.33	1.47e-06	Para	-1.28	0.0876	Mit
AT5G16715	135	70.8	100	73.9	123	59.7	-0.999	3.51e-05	down	-0.495	0.0476	Ortho	0.487	0.381	-	-0.202	0.515	-	-0.0953	0.866	-
AT5G19860	31.7	102	226	804	30.8	78.2	1.62	2.42e-16	Up	2.8	7.15e-48	Ortho	0.182	0.7	-	-0.0776	0.805	-	-0.326	0.249	-
AT5G20260	0	0.117	44.3	149	0.229	2.71	2.56	0.0377	Up	12.4	5.08e-19	Ortho	1.73	0.00373	Mag	4.79	0.00252	Ortho	1.91	0.601	-
AT5G21030	0.13	1.01	0.0231	1.22	0.0305	0.489	2.56	0.000708	Up	-2.8	0.043	Para	0.322	0.655	-	-2.13	0.126	-	-0.415	0.682	-
AT5G22790	14.5	21.7	17.6	11.6	12.7	10.9	0.55	0.0184	Up	0.231	0.355	-	-1.11	0.00121	Mit	-0.218	0.442	-	-0.75	0.0621	Mit
AT5G24450	35.8	52.8	25.3	23.1	19	16.6	0.501	0.0415	Up	-0.545	0.0227	Para	-0.686	0.116	-	-0.961	5.8e-05	Para	-0.751	0.257	-
AT5G26742	981	315	596	181	868	256	-1.68	4.61e-10	down	-0.771	0.00589	Ortho	-0.0748	0.919	-	-0.229	0.523	-	-0.123	0.856	-
AT4G08920	260	126	241	105	221	105	-1.11	3.39e-06	down	-0.172	0.538	-	-0.145	0.743	-	-0.286	0.326	-	-0.0202	1	-
AT4G10890	8.01	4.77	5.86	3.44	6.02	2.21	-0.793	0.00957	down	-0.512	0.102	-	0.126	0.845	-	-0.463	0.179	-	-0.344	0.44	-
AT4G11280	51.7	25.5	20.1	23.4	12.7	37.2	-1	0.0198	down	-1.37	0.000967	Ortho	1.19	0.0963	Mit	-2.02	1.69e-06	Ortho	2.46	0.0013	Mit
AT4G11680	15.9	24.6	18.4	18.3	14.6	16	0.577	0.00387	Up	0.155	0.491	-	-0.599	0.152	-	-0.169	0.504	-	-0.466	0.254	-
AT4G12010	7.31	3.67	0.956	0.877	5.36	8.77	-1.05	0.0325	down	-2.99	4.94e-10	Ortho	0.689	0.406	-	-0.521	0.375	-	1.52	0.17	-
AT4G12120	6.32	22.1	13.8	17.2	12.7	17	1.71	1.5e-09	Up	1.06	0.000263	Ortho	-1.36	0.0399	Mit	0.945	0.00201	Ortho	-1.3	0.13	-
AT4G12300	15.3	57.9	63.7	96.2	61.9	56.4	1.85	9.95e-37	Up	2.01	6.77e-44	Ortho	-1.26	5.67e-05	Mit	1.96	4.57e-41	Ortho	-1.98	0.00013	Mit
AT4G05390	29.4	17.2	22.7	19.6	39.1	37.9	-0.797	0.000317	down	-0.418	0.0665	-	0.529	0.186	-	0.387	0.118	-	0.704	0.0893	Mit
AT4G05430	0.931	0.374	0.973	1.79	0.468	0.601	-1.27	0.0355	down	0.049	0.954	-	1.14	0.0391	Mit	-1.02	0.132	-	1.16	0.166	-
AT4G01460	41	10.4	44.9	20.8	67.8	6.72	-1.98	2.53e-05	down	0.0627	0.924	-	0.845	0.0297	Mit	0.68	0.228	-	-1.24	0.0236	Mag
AT4G01360	2.37	7.54	11.8	52.3	7.39	96.4	1.67	0.000493	Up	2.36	5.41e-07	Ortho	0.668	0.618	-	1.69	0.000756	Ortho	2.13	0.162	-
AT4G01030	20.8	59.2	36.3	116	7.75	11.5	1.44	0.000124	Up	0.769	0.0488	Ortho	0.184	0.879	-	-1.48	0.000155	Para	-0.885	0.209	-
AT4G00850	5.16	11	58.8	96.9	1.92	4.07	1.06	1.06e-05	Up	3.47	3.73e-54	Ortho	-0.197	0.701	-	-1.47	2.43e-08	Para	-0.0482	0.958	-
AT4G00480	15.5	7.61	18.4	9.03	27.1	3.81	-1.03	0.00219	down	0.222	0.564	-	-0.0297	0.983	-	0.789	0.0271	Para	-1.57	0.0046	Mag
AT4G00335	10.8	8.12	12.3	17.6	5.41	8.59	-0.455	0.0384	down	0.133	0.584	-	0.886	0.00749	Mit	-1.03	1.3e-06	Ortho	1.03	0.0353	Mit
AT4G38130	134	104	131	91.5	129	87	-0.413	0.00223	down	-0.0834	0.591	-	-0.147	0.371	-	-0.101	0.556	-	-0.191	0.636	-
AT4G39050	62.5	27.3	36.4	14.1	59.5	17.6	-1.24	0.0126	down	-0.833	0.107	-	-0.135	0.925	-	-0.134	0.865	-	-0.527	0.599	-
AT4G37920	54.7	17.8	22.7	7.23	173	46.7	-1.65	1.74e-05	down	-1.32	0.000694	Ortho	0.0466	0.957	-	1.62	4.24e-05	Para	-0.298	0.741	-
AT4G37380	5.32	2.21	2.78	1.04	6.49	1.92	-1.32	0.000113	down	-0.994	0.00384	Ortho	-0.0995	0.877	-	0.23	0.607	-	-0.322	0.538	-
AT4G36945	9.61	23.7	22.9	27.7	16.2	20.2	1.24	9.37e-07	Up	1.21	1.3e-06	Ortho	-0.961	0.0229	Mit	0.729	0.00777	Ortho	-0.953	0.0775	Mit
AT4G36600	0.205	4.51	0.22	2.2	0	2.49	4.11	4.6e-12	Up	0.0737	0.945	-	-0.874	0.584	-	-4.72	0.000373	Para	-0.652	0.659	-
AT4G36520	17.4	4.93	19.3	4.47	16.5	2.13	-1.82	0.00855	down	0.0568	0.958	-	-0.195	0.92	-	-0.177	0.879	-	-0.858	0.616	-
AT4G36070	0.0573	0	16.7	23.9	0	0	-3.13	0.0157	down	7.97	1.43e-34	Para	0.515	0.146	-	-3.03	0.0328	Ortho	0	1	-
AT4G35230	57.2	42.5	44.3	42.9	58.4	61.9	-0.487	0.00162	down	-0.422	0.00561	Ortho	0.365	0.311	-	-0.014	0.968	-	0.51	0.261	-
AT4G34600	2.71	0.689	1.25	0.639	1.35	0.356	-1.98	5.78e-05	down	-1.19	0.0181	Ortho	0.392	0.261	-	-1.08	0.0464	Ortho	0.0589	0.934	-
AT4G34370	20.1	43.6	27.8	46.2	27.4	62.2	1.06	1.08e-12	Up	0.417	0.00759	Ortho	-0.342	0.302	-	0.403	0.0153	Ortho	0.0965	0.831	-
AT4G33945	27.9	37.2	18.7	14.9	14.2	11	0.372	0.0365	Up	-0.621	0.000227	Para	-0.729	0.0491	Mit	-1.01	2.93e-09	Para	-0.724	0.0256	Mit
AT4G33490	14.3	60.5	277	357	19.6	36.1	2.01	1.45e-19	Up	4.24	2.39e-85	Ortho	-1.63	0.00354	Mit	0.412	0.123	-	-1.13	0.017	Mit
AT4G32950	1.05	0.176	5.17	4.27	0.711	1.01	-2.5	0.000171	down	2.24	0.000155	Para	0.553	0.479	-	-0.598	0.448	-	1.04	0.0263	Mit
AT4G32920	38.6	101	45.2	72.3	98.4	186	1.3	9.49e-06	Up	0.16	0.653	-	-0.703	0.376	-	1.29	1.85e-05	Ortho	-0.466	0.762	-
AT4G32605	18.8	8.03	146	219	23.5	25	-1.24	5.54e-10	down	2.93	1.96e-56	Para	1.71	8.23e-05	Mit	0.302	0.194	-	1.23	0.00224	Mit
AT4G32570	81.7	26.5	23	5.62	56.4	9.53	-1.66	3.01e-11	down	-1.89	1.51e-14	Ortho	-0.3	0.551	-	-0.583	0.0387	Ortho	-0.868	0.02	Mag
AT4G32040	29.2	61	33.7	31.7	47.1	41.6	1.02	2.73e-13	Up	0.161	0.314	-	-1.12	0.000606	Mit	0.656	6.72e-06	Ortho	-1.22	0.00242	Mit
AT4G31760	0.395	1.6	14.8	84.2	1.45	13.1	1.88	0.00277	Up	5.19	6.01e-18	Ortho	1.54	0.0438	Mag	1.85	0.00709	Ortho	1.61	0.211	-
AT4G31420	29.7	50	50.2	40.8	26.6	66.5	0.693	0.00405	Up	0.714	0.00248	Ortho	-1.03	0.0256	Mit	-0.196	0.521	-	0.566	0.478	-
AT4G31300	107	187	101	123	95	133	0.747	2.05e-07	Up	-0.143	0.379	-	-0.503	0.0842	Mit	-0.213	0.211	-	-0.311	0.286	-
AT4G31020	4.25	1.85	16.2	10	0.89	1.29	-1.19	0.00195	down	1.9	9e-08	Para	0.158	0.783	-	-2.23	2.46e-08	Ortho	1.13	0.00991	Mit
AT4G30662	1.63	10.8	0	0.242	0	0	2.56	8.72e-06	Up	-7.84	1.56e-10	Para	-2.23	0.00146	Mit	-7.72	9e-10	Para	-2.23	0.000267	Mit
AT4G29230	2.42	4.71	3.16	4.58	4.1	11.2	0.897	0.00409	Up	0.325	0.348	-	-0.567	0.244	-	0.708	0.0363	Ortho	0.284	0.763	-
AT4G28770	37.1	74.4	13.7	21.9	40.4	73.1	0.952	2.72e-06	Up	-1.48	7.7e-14	Para	-0.35	0.339	-	0.0901	0.765	-	-0.147	0.712	-
AT4G28650	11.5	21.9	25.6	60.3	12.4	21.9	0.862	0.00669	Up	1.1	0.000357	Ortho	0.358	0.471	-	0.0732	0.888	-	-0.141	0.914	-
AT4G27750	19	26.4	30.2	39.2	30.5	41.2	0.427	0.000305	Up	0.617	3.99e-08	Ortho	-0.0764	0.812	-	0.651	1.73e-08	Ortho	-0.0379	0.95	-
AT4G27710	72.8	27.8	141	59.6	277	93.3	-1.44	3.64e-05	down	0.9	0.0118	Para	0.133	0.844	-	1.87	1e-07	Para	-0.195	0.827	-
AT4G27420	0	0.0997	0	0.657	0	0.161	3.35	0.0128	Up	-0.139	0.963	-	0.807	0.0447	Mag	0	1	-	0	1	-
AT4G26300	103	68	60.8	37.6	143	79.1	-0.651	0.00103	down	-0.82	1.87e-05	Ortho	-0.0949	0.843	-	0.434	0.042	Para	-0.264	0.598	-
AT4G26120	1.13	2.79	2.08	1.79	9.87	7.8	1.24	0.00165	Up	0.857	0.0371	Ortho	-0.978	0.142	-	3.12	8.78e-17	Ortho	-1.07	0.203	-
AT4G25150	4.09	7.81	6.45	8.95	1.8	4.1	0.904	0.0134	Up	0.628	0.0948	-	-0.314	0.431	-	-1.2	0.002	Para	0.0849	0.925	-
AT4G24860	1.33	0.572	17	11.2	2.37	0.855	-1.23	0.0159	down	3.61	1.84e-16	Para	0.0499	0.975	-	0.776	0.152	-	-0.515	0.56	-
AT4G23540	26	10.1	24.2	7.05	27.9	5.31	-1.4	0.000143	down	-0.17	0.706	-	-0.285	0.644	-	0.0388	0.962	-	-0.816	0.217	-
AT4G21770	52.3	16.8	24	11.1	45.8	22	-1.67	7.88e-11	down	-1.17	6.18e-06	Ortho	0.541	0.253	-	-0.233	0.488	-	0.562	0.226	-
AT4G21190	32.9	12.2	75	46.1	31.9	8.97	-1.47	7.71e-06	down	1.14	0.000542	Para	0.694	0.0111	Mit	-0.0897	0.866	-	-0.324	0.664	-
AT4G21120	0.878	2.37	3.33	3.12	0.99	3.54	1.31	0.0186	Up	1.89	0.000552	Ortho	-1	0.171	-	0.135	0.886	-	0.17	0.892	-
AT4G20970	0.875	8.04	86.1	62.5	7.29	22.1	3.08	4.2e-09	Up	6.61	3.24e-37	Ortho	-2.81	0.00379	Mit	3.05	3.36e-08	Ortho	-0.868	0.552	-
AT4G20940	27.5	4.73	34.5	4.04	32.4	3.25	-2.53	6.5e-10	down	0.276	0.578	-	-0.448	0.545	-	0.197	0.749	-	-0.658	0.186	-
AT4G20930	9.89	39.3	6.89	16.1	5.96	7.97	1.93	1.18e-11	Up	-0.549	0.0808	-	-0.771	0.0859	Mit	-0.762	0.0193	Para	-1.54	0.0657	Mit
AT4G20260	257	151	18	4.31	303	111	-0.807	0.0215	down	-3.88	6.26e-34	Ortho	-1.09	0.204	-	0.221	0.629	-	-0.683	0.332	-
AT4G19880	21.7	14.5	27	25	16.1	21.6	-0.623	0.0272	down	0.275	0.357	-	0.408	0.425	-	-0.456	0.139	-	0.919	0.138	-
AT4G19130	2.35	0.701	1.53	1.19	5.11	1.59	-1.73	0.000789	down	-0.665	0.227	-	0.379	0.559	-	1.08	0.0488	Para	-0.563	0.428	-
AT4G18290	5.85	12.5	22.8	76.1	28.2	90.3	0.988	0.0364	Up	1.89	2.41e-05	Ortho	0.749	0.173	-	2.2	1.56e-06	Ortho	0.694	0.535	-
AT4G18270	15.2	48	10.1	6.31	35.4	25.7	1.58	8.96e-06	Up	-0.655	0.0862	-	-2.19	7.33e-06	Mit	1.18	0.00178	Ortho	-2.05	0.0046	Mit
AT4G17760	2.73	1.37	4.03	1.29	4.98	1.08	-1.02	0.0118	down	0.499	0.233	-	-0.415	0.282	-	0.818	0.0537	-	-0.907	0.0552	Mag
AT4G17740	61	47.4	70.4	97.9	79.3	59.3	-0.428	0.00208	down	0.142	0.345	-	0.824	0.000906	Mit	0.319	0.0297	Para	-0.0593	0.861	-
AT4G17180	8.35	3.81	2.05	0.645	14.2	5.35	-1.16	5.88e-05	down	-2.07	6.7e-13	Ortho	0.222	0.676	-	0.726	0.0176	Para	-0.206	0.677	-
AT4G16807	2.71	0.918	0.54	0.0341	3.32	1.12	-1.54	0.00295	down	-2.36	1.07e-05	Ortho	0.222	0.734	-	0.258	0.725	-	-0.28	0.698	-
AT4G16600	0.104	1.2	0.423	0.0691	0.175	0.243	3.19	0.000106	Up	2.06	0.0363	Ortho	-1.91	0.017	Mit	0.773	0.556	-	-1	0.0615	Mit
AT4G16400	190	82.4	2.31	7.44	1.81	2.63	-1.24	0.00391	down	-6.42	1.1e-55	Ortho	2.47	0.000446	Mit	-6.76	2.5e-59	Ortho	1.64	0.00694	Mit
AT4G16141	43.9	8.64	44.8	4.61	29.7	3.62	-2.34	3.82e-11	down	-0.0255	0.965	-	-0.774	0.0706	Mag	-0.6	0.154	-	-0.4	0.498	-
AT4G15290	0.0479	0	6.63	1.08	0	0	-3.35	0.0181	down	7.15	2.48e-10	Para	-1.78	0.00283	Mag	-2.5	0.181	-	0	NaN	-
AT4G14690	62.8	7.28	7.35	11	20.4	302	-2.94	1.54e-05	down	-3.08	1.31e-05	Ortho	3.42	0.00711	Mit	-1.61	0.0423	Ortho	6.76	0.00186	Mit
AT4G14640	0.501	0.064	173	214	0.0199	0	-3.01	1.07e-06	down	8.34	9.79e-243	Para	0.887	0.0361	Mit	-4.62	4.99e-05	Ortho	0.585	0.0892	Mit
AT4G14510	40	18.4	66.1	113	31.8	7.11	-1.18	0.00403	down	0.664	0.121	-	1.85	0.00756	Mit	-0.402	0.428	-	-0.963	0.322	-
AT4G14147	6.58	10.7	7.77	9.97	6.64	7.97	0.647	0.0161	Up	0.192	0.524	-	-0.207	0.679	-	-0.0264	0.964	-	-0.354	0.6	-
AT5G37300	10.7	180	19.3	34.3	43.7	116	3.75	1.97e-08	Up	0.81	0.308	-	-3.14	0.0785	Mit	1.94	0.0118	Ortho	-2.54	0.233	-
AT5G42070	84.6	40	52.3	171	74	60.2	-1.11	0.00484	down	-0.742	0.0663	-	2.74	0.000235	Mit	-0.238	0.653	-	0.759	0.142	-
AT5G41310	0.0414	0.298	0.175	0.229	0	0	2.38	0.0127	Up	1.99	0.115	-	-0.322	0.236	-	-2.46	0.18	-	-0.322	0.256	-
AT5G40570	3.74	5.67	45.5	63.8	4.78	5.45	0.556	0.0301	Up	3.57	1.67e-58	Ortho	-0.0293	0.97	-	0.333	0.255	-	-0.448	0.472	-
AT5G40550	5.37	17.5	8.3	12.9	7.03	7.66	1.67	5.45e-12	Up	0.605	0.0195	Ortho	-0.968	0.00723	Mit	0.37	0.215	-	-1.48	0.00231	Mit
AT5G38130	2.74	44.9	14.6	201	0	0.0668	3.63	0.000122	Up	2.53	0.0259	Ortho	-0.00863	1	-	-8.34	8.75e-08	Para	-3.72	0.000175	Mit
AT5G47710	16.1	9.99	3.52	4.92	25.1	15.9	-0.72	0.0282	down	-2.22	4.88e-13	Ortho	1.08	0.0431	Mit	0.606	0.0835	-	0.0482	0.965	-
AT5G47680	32.4	18.6	17.4	12.3	20.7	10.2	-0.84	0.000772	down	-0.934	0.00013	Ortho	0.299	0.441	-	-0.685	0.00919	Ortho	-0.154	0.828	-
AT5G45720	6.38	3.56	21.5	6.53	25.4	6.66	-0.893	0.0212	down	1.68	2.93e-06	Para	-0.85	0.15	-	1.92	1.79e-07	Para	-1.12	0.0467	Mag
AT5G43870	54.9	32.3	60.2	58.2	54.3	19	-0.83	0.00619	down	0.0637	0.869	-	0.708	0.0305	Mit	-0.0723	0.882	-	-0.709	0.123	-
AT5G43680	10.3	16.4	8.69	7.79	7.43	11.6	0.631	0.00174	Up	-0.287	0.184	-	-0.756	0.0274	Mit	-0.513	0.0192	Para	-0.0525	0.95	-
AT5G43630	109	34	59.3	54.2	53.1	16.8	-1.71	0.000428	down	-0.944	0.0646	-	1.51	0.0375	Mit	-1.11	0.0395	Ortho	0.0469	0.997	-
AT5G42760	30.4	10.6	126	68.5	17	3.07	-1.56	1.37e-05	down	1.99	1.02e-08	Para	0.553	0.207	-	-0.899	0.0218	Ortho	-0.577	0.3	-
AT5G42690	4.6	1.99	14.7	13.5	8.89	11.1	-1.25	5.17e-05	down	1.62	8.93e-09	Para	0.819	0.185	-	0.899	0.0038	Para	1.27	0.00988	Mit
AT5G42320	25.7	19.1	79.3	41	26	18.2	-0.467	0.0254	down	1.58	2.28e-17	Para	-0.515	0.066	Mag	-0.0175	0.971	-	-0.0551	0.934	-
AT5G48880	195	388	102	50.6	110	176	0.929	0.0218	Up	-0.953	0.0172	Para	-1.99	0.000959	Mit	-0.852	0.048	Para	-0.318	0.565	-
AT5G49160	46.9	10.8	33.4	5.31	41.6	5.09	-2.1	4.15e-05	down	-0.556	0.34	-	-0.367	0.749	-	-0.226	0.77	-	-0.794	0.333	-
AT5G49900	6.34	14.4	9.16	10.1	39.8	29.8	1.11	0.0126	Up	0.493	0.307	-	-0.903	0.624	-	2.62	1.09e-09	Ortho	-1.47	0.0755	Mit
AT5G49920	0.158	0.948	97.8	29.4	0.583	3.71	2.33	0.000371	Up	9.22	6.48e-47	Ortho	-2.69	0.00253	Mit	1.8	0.0201	Ortho	0.585	0.763	-
AT5G50350	13.8	46.1	12.6	25.1	12.6	23.7	1.69	7.12e-24	Up	-0.176	0.381	-	-0.713	0.0469	Mit	-0.175	0.438	-	-0.783	0.133	-
AT5G50400	23.5	47.3	9.37	12	36.9	39.6	0.968	7.2e-06	Up	-1.37	1.26e-10	Para	-0.663	0.13	-	0.632	0.00604	Ortho	-0.876	0.112	-
AT5G50890	8.87	3.43	11.9	7.46	17.6	9.09	-1.36	4.89e-05	down	0.411	0.252	-	0.424	0.362	-	0.988	0.00433	Para	0.166	0.811	-
AT5G51700	14.7	20.4	12.3	12.8	12.5	15.6	0.428	0.00266	Up	-0.305	0.037	Para	-0.419	0.0881	Mit	-0.272	0.0883	-	-0.183	0.65	-
AT5G52910	9.44	1.82	6.56	0.368	0	0.0516	-2.3	0.000202	down	-0.566	0.461	-	-0.778	0.314	-	-10.2	3e-16	Ortho	1.81	0.000754	Mit
AT5G52950	8.26	2.01	7.59	1.09	9.96	1.08	-2.04	9.39e-07	down	-0.185	0.718	-	-0.337	0.493	-	0.216	0.717	-	-0.709	0.171	-
AT5G53530	27.9	51	9.44	15.4	44.7	85	0.823	0.000179	Up	-1.6	4.96e-14	Para	-0.225	0.524	-	0.644	0.00534	Ortho	0.0598	0.933	-
AT5G54870	38.9	94.8	12.5	19.9	29.8	95.2	1.21	7e-11	Up	-1.69	3.93e-20	Para	-0.587	0.0681	Mit	-0.433	0.0389	Para	0.378	0.233	-
AT5G55210	31.9	16.7	46.5	31.1	33.1	27.5	-0.964	0.00262	down	0.489	0.143	-	0.325	0.343	-	0.0162	0.993	-	0.627	0.328	-
AT5G55400	28.3	122	61.7	183	64.6	245	2.01	3.81e-09	Up	1.07	0.00233	Ortho	-0.515	0.551	-	1.13	0.00202	Ortho	-0.174	0.929	-
AT5G57035	27.3	67.3	115	230	29.2	48.7	1.23	0.000975	Up	2.03	1.3e-08	Ortho	-0.264	0.512	-	0.0345	0.968	-	-0.53	0.687	-
AT5G57220	1.32	0.251	0.137	0	0	0.277	-2.1	0.0369	down	-3.29	0.00879	Ortho	1.17	0.00805	Mit	-7.37	5.26e-06	Ortho	1.49	0.00948	Mit
AT5G57910	6.18	68.6	69.9	334	10.5	94.9	3.41	3.43e-37	Up	3.48	6.85e-39	Ortho	-1.03	0.228	-	0.752	0.015	Ortho	-0.205	0.894	-
AT5G58360	0.797	0.119	0.967	0.337	1.46	0.411	-2.69	0.000188	down	0.198	0.808	-	0.129	0.768	-	0.8	0.299	-	-0.193	0.748	-
AT5G58560	38.8	62.2	64	43	67.5	57.7	0.619	0.0325	Up	0.668	0.0177	Ortho	-1.23	8.08e-05	Mit	0.752	0.0107	Ortho	-0.891	0.0623	Mit
AT5G59980	6.09	2.67	7.51	1	7.69	0.602	-1.23	0.00382	down	0.233	0.641	-	-1.19	0.0532	Mag	0.278	0.622	-	-1.42	0.0176	Mag
AT5G60790	140	265	212	403	152	520	0.862	0.00171	Up	0.559	0.0454	Ortho	0.00478	1	-	0.0756	0.861	-	0.852	0.351	-
AT5G62040	0.307	13.7	6.84	4.46	0.0418	12.9	5.14	3.09e-24	Up	4.37	2.51e-16	Ortho	-4.06	1.14e-05	Mit	-2.93	0.00378	Para	0.247	0.966	-
AT5G62280	2.75	0.546	2.25	0.364	4.42	0.581	-2.25	0.00521	down	-0.386	0.714	-	-0.386	0.633	-	0.652	0.564	-	-0.708	0.127	-
AT5G62380	1.44	4.57	1.27	3	2.17	3.13	1.59	0.000153	Up	-0.227	0.672	-	-0.138	0.805	-	0.578	0.267	-	-0.945	0.112	-
AT5G62840	34.4	12.3	27.5	15.6	49.9	22.4	-1.53	1.09e-09	down	-0.386	0.158	-	0.655	0.164	-	0.48	0.0948	-	0.304	0.283	-
AT5G63550	29.7	8.65	11.4	3.21	18.3	4.18	-1.8	4.36e-06	down	-1.45	0.000258	Ortho	0.147	0.88	-	-0.764	0.0887	-	-0.254	0.733	-
AT5G63700	31.1	17.1	32.2	8.29	25.5	5.9	-0.921	0.0082	down	-0.0248	0.963	-	-1.05	0.0571	Mag	-0.357	0.396	-	-1.11	0.0866	Mag
AT5G63970	7.42	16.4	34.2	27.4	14.3	18.1	1.11	0.000148	Up	2.2	1.92e-15	Ortho	-1.29	0.0579	Mit	0.947	0.00197	Ortho	-0.619	0.431	-
AT5G65090	2.16	0.547	3.35	2.83	0.337	0.329	-1.99	4.49e-05	down	0.598	0.237	-	1.03	0.121	-	-2.76	2.85e-07	Ortho	0.794	0.261	-
AT5G65165	0.0705	0.547	0.0614	0.107	0	0.0205	2.5	0.00418	Up	-0.295	0.843	-	-0.585	0.455	-	-3.24	0.0451	Para	-0.585	0.337	-
AT5G65440	44.4	13.5	39.9	11.2	33.1	6.6	-1.73	0.00044	down	-0.203	0.742	-	-0.0842	0.948	-	-0.474	0.451	-	-0.483	0.599	-
AT5G65450	10.6	6.07	1.73	1.29	29.2	29.1	-0.861	7.66e-05	down	-2.67	2.97e-32	Ortho	0.301	0.612	-	1.41	7.69e-12	Para	0.704	0.124	-
AT5G65810	46.4	19.9	42.3	29.8	36.1	15.7	-1.27	3.05e-09	down	-0.189	0.442	-	0.705	0.00953	Mit	-0.398	0.105	-	0.0103	1	-
AT5G67100	26.3	5.73	34.5	6.34	46	8.68	-2.18	2.71e-05	down	0.332	0.598	-	-0.175	0.879	-	0.745	0.236	-	-0.201	0.892	-
AT5G66820	20.2	9.87	6.42	4.11	3.95	2.71	-1.07	3.87e-05	down	-1.7	2.07e-11	Ortho	0.517	0.0985	Mit	-2.41	1.88e-20	Ortho	0.642	0.29	-
AT5G66700	0.0179	0.416	0.208	2.87	0.0206	0.0821	3.32	0.00273	Up	3.25	0.0394	Ortho	1.68	0.0656	Mag	0.0349	1	-	-0.322	0.351	-
AT5G66480	2.28	5.06	0.845	5.92	1.82	3.27	1.09	0.000694	Up	-1.48	2.31e-05	Para	0.977	0.116	-	-0.359	0.384	-	0.0704	0.965	-
AT1G09520	13.5	29.5	13.2	45.1	11.5	38.7	1.07	0.00185	Up	-0.0767	0.863	-	0.643	0.26	-	-0.261	0.562	-	0.605	0.548	-
AT1G09530	9.53	81.6	9.08	18.8	12.4	63.8	2.99	1.03e-15	Up	-0.117	0.814	-	-2	0.0344	Mit	0.327	0.522	-	-0.711	0.628	-
AT1G09620	171	80.2	112	36.8	163	54.6	-1.14	0.000429	down	-0.665	0.0458	Ortho	-0.496	0.392	-	-0.13	0.788	-	-0.47	0.515	-
AT1G09640	283	182	75.7	30.4	187	113	-0.678	0.000145	down	-1.95	2.48e-31	Ortho	-0.664	0.121	-	-0.633	0.000528	Ortho	-0.0884	0.843	-
AT1G09660	58.1	18.4	48.4	15.3	46	12.9	-1.69	1.27e-11	down	-0.321	0.25	-	-0.0135	0.994	-	-0.382	0.202	-	-0.131	0.795	-
AT1G09700	15.4	9.61	11.9	4.93	11.7	4.68	-0.719	0.00287	down	-0.415	0.0937	-	-0.469	0.212	-	-0.435	0.102	-	-0.531	0.184	-
AT1G09710	10.8	6.12	10.7	8.63	14.2	12.3	-0.867	0.00102	down	-0.065	0.845	-	0.427	0.427	-	0.335	0.276	-	0.494	0.452	-
AT1G01250	5.04	27.6	23.2	113	8.78	70.8	2.33	8.12e-08	Up	2.16	8.28e-07	Ortho	-0.015	1	-	0.714	0.172	-	0.627	0.658	-
AT1G09750	226	16.3	199	37.8	74	4.49	-3.8	1.81e-55	down	-0.237	0.411	-	1.35	0.0413	Mit	-1.65	6.23e-11	Ortho	-0.0689	0.952	-
AT1G09795	121	194	1.56	3.95	14.9	21	0.628	2.41e-06	Up	-6.33	0	Para	0.317	0.33	-	-3.07	1.79e-121	Para	-0.24	0.382	-
AT1G09800	5.75	2.88	0.0785	0.433	9.26	1.97	-1.01	0.00391	down	-6.22	2.94e-24	Ortho	1.12	0.063	Mit	0.66	0.0842	-	-1.01	0.0101	Mag
AT1G09810	16	5.21	13.6	7.85	13	2.55	-1.67	3.21e-14	down	-0.293	0.223	-	0.768	0.0156	Mit	-0.353	0.17	-	-0.544	0.17	-
AT1G09830	71.3	22.8	39.3	13.5	45.1	7.74	-1.69	3.14e-13	down	-0.918	9.46e-05	Ortho	0.133	0.756	-	-0.714	0.00451	Ortho	-0.812	0.00067	Mag
AT1G09940	16.2	26.9	113	98.1	51.1	43.9	0.675	0.0381	Up	2.8	1.23e-21	Ortho	-0.896	0.109	-	1.64	1.17e-07	Ortho	-0.901	0.277	-
AT1G01240	28.4	178	21.2	225	9.36	321	2.56	1.68e-23	Up	-0.468	0.102	-	0.717	0.404	-	-1.63	2.11e-09	Para	2.36	0.00413	Mag
AT1G09950	2.6	7.99	10.9	13.7	0.488	4.63	1.63	0.0018	Up	2.16	3.28e-05	Ortho	-0.894	0.358	-	-2.32	7.5e-05	Para	0.652	0.643	-
AT1G09960	4.26	15.5	12	66.4	25.3	110	1.83	6.81e-10	Up	1.49	6.15e-07	Ortho	0.791	0.374	-	2.56	3.92e-18	Ortho	0.492	0.56	-
AT1G01230	25.7	51.9	24.1	229	26.2	97.1	0.964	0.00162	Up	-0.135	0.715	-	2.21	0.000211	Mag	0.00445	1	-	0.854	0.162	-
AT1G10090	31.6	95.4	0.817	2.64	125	229	1.53	1.91e-11	Up	-5.32	4.49e-85	Para	-0.752	0.3	-	1.95	1.09e-17	Ortho	-0.686	0.202	-
AT1G10130	41.8	27.1	31.3	18	39.5	28.4	-0.677	0.00576	down	-0.468	0.0588	-	-0.166	0.698	-	-0.135	0.683	-	0.14	0.823	-
AT1G10210	6.27	12.4	6.43	6.36	9.27	9.67	0.938	2e-05	Up	-0.0131	0.971	-	-0.899	0.046	Mit	0.53	0.0287	Ortho	-0.913	0.0336	Mit
AT1G10230	14.5	22.3	29	15.4	12.9	21.7	0.568	0.0495	Up	0.934	0.000578	Ortho	-1.44	9.61e-05	Mit	-0.227	0.523	-	0.131	0.871	-
AT1G10270	15.9	4.18	15.4	2.22	27.4	3.51	-1.94	1.44e-07	down	-0.106	0.823	-	-0.534	0.46	-	0.728	0.0809	-	-0.807	0.116	-
AT1G01200	4.45	1.32	7.49	3.7	5.49	1.81	-1.76	3.18e-06	down	0.726	0.0565	-	0.372	0.337	-	0.291	0.544	-	-0.0324	0.982	-
AT1G10350	18.1	35	12.5	12.4	23.8	19.2	0.901	7.34e-07	Up	-0.579	0.002	Para	-0.903	0.0103	Mit	0.347	0.0949	-	-1.21	0.000117	Mit
AT1G10400	0.0798	0.576	23.2	16.8	0	0.226	2.32	0.0284	Up	8.19	2.49e-12	Ortho	-1.04	0.212	-	-3.31	0.0715	-	-0.585	0.615	-
AT1G10410	23.5	105	17.8	54	15.7	50.2	2.1	2.13e-15	Up	-0.438	0.136	-	-0.564	0.396	-	-0.625	0.0399	Para	-0.489	0.384	-
AT1G10480	0.108	0	0.136	0.209	0.0715	0.121	-3.16	0.0189	down	0.288	0.87	-	0	1	-	-0.701	0.731	-	0	1	-
AT1G10500	98.2	227	42.7	91.8	151	395	1.14	0.000266	Up	-1.25	4.9e-05	Para	-0.117	0.848	-	0.579	0.0992	-	0.176	0.839	-
AT1G10510	99	62.9	19.7	5.6	132	86	-0.714	0.00102	down	-2.41	1.76e-32	Ortho	-1.01	0.025	Mag	0.354	0.149	-	0.0417	0.884	-
AT1G10550	1.73	0.0222	7.37	2.86	15.9	1.33	-5.82	3.13e-08	down	2.07	0.0222	Para	0.279	0.543	-	3.27	0.000327	Para	-1.46	0.34	-
AT1G10560	1.8	18.4	0.606	47	0.507	11.7	3.09	2.32e-05	Up	-1.59	0.0581	-	1.95	0.303	-	-1.82	0.0421	Para	0.261	0.939	-
AT1G10588	0	0.117	0.0966	0.256	0	0.294	3	0.0286	Up	3.55	0.0691	-	0.322	0.331	-	0	1	-	0	1	-
AT1G10657	43.2	10.8	37.1	11.5	69.3	4.81	-2.01	5.93e-06	down	-0.282	0.598	-	0.329	0.43	-	0.63	0.238	-	-1.71	0.00564	Mag
AT1G10720	21.1	33.2	20.1	21.7	21	23.9	0.605	4.02e-06	Up	-0.11	0.472	-	-0.507	0.0757	Mit	-0.0426	0.838	-	-0.469	0.189	-
AT1G10740	57.5	127	28.6	111	29	162	1.07	5.02e-05	Up	-1.07	4.38e-05	Para	0.785	0.176	-	-1.04	0.000137	Para	1.31	0.00253	Mag
AT1G10770	0	1.4	0	0.0653	0.0411	0	5.68	5.05e-08	Up	-0.14	0.963	-	-1.32	0.00307	Mit	2.38	0.243	-	-1.32	0.00387	Mit
AT1G10780	9.15	3.38	5.21	3.72	7.59	2.69	-1.45	0.000837	down	-0.89	0.0477	Ortho	1.04	0.0534	Mit	-0.318	0.577	-	0.135	0.761	-
AT1G10830	50.8	85	38.9	49.7	68.2	91.5	0.677	0.00672	Up	-0.443	0.0817	-	-0.396	0.174	-	0.377	0.18	-	-0.311	0.461	-
AT1G10850	35.8	15.2	52.1	14.4	53.6	7.63	-1.27	3.97e-09	down	0.49	0.0287	Para	-0.59	0.148	-	0.534	0.0238	Para	-1.51	0.00043	Mag
AT1G10865	13.4	24.7	50.8	14.7	4.94	9.9	0.849	0.00277	Up	1.89	1.15e-12	Ortho	-2.58	3.39e-06	Mit	-1.45	3.76e-07	Para	0.0602	0.97	-
AT1G10930	25.9	6.6	23	4.14	37.4	7.42	-2	1.1e-07	down	-0.235	0.604	-	-0.345	0.712	-	0.471	0.308	-	-0.365	0.667	-
AT1G10950	124	86.2	143	98.6	137	100	-0.573	1.51e-06	down	0.155	0.229	-	-0.0162	0.978	-	0.106	0.485	-	0.0669	0.858	-
AT1G10960	593	202	204	127	421	155	-1.58	7.53e-05	down	-1.6	5.57e-05	Ortho	0.876	0.0267	Mit	-0.545	0.255	-	0.112	0.887	-
AT1G10980	1.34	0.522	17	9.76	18.6	16.5	-1.28	0.0142	down	3.69	1.75e-16	Para	-0.159	0.853	-	3.81	6.47e-17	Para	0.449	0.498	-
AT1G11020	15.5	24.4	15.7	21.7	14.7	16.3	0.599	2.75e-06	Up	-0.0301	0.859	-	-0.188	0.485	-	-0.12	0.471	-	-0.482	0.101	-
AT1G11080	2.92	0.0378	0.646	0.692	0.749	0.54	-5.3	5.41e-07	down	-2.21	0.0585	-	2	0.0252	Mit	-1.92	0.133	-	1.51	0.0349	Mit
AT1G02120	73.8	54.2	74.5	41.2	75	31.8	-0.496	0.00105	down	-0.0412	0.827	-	-0.399	0.179	-	-0.0153	0.963	-	-0.767	0.024	Mag
AT1G11112	2.22	0.46	0	0.0919	0.634	0.0387	-2.18	0.00643	down	-8.33	1.57e-09	Ortho	1.26	0.00401	Mit	-1.87	0.0719	-	0.678	0.169	-
AT1G11160	3.34	1.44	4.39	0.72	8.34	0.646	-1.22	0.0279	down	0.333	0.6	-	-0.819	0.211	-	1.27	0.029	Para	-1.68	0.000444	Mag
AT1G11180	11.5	18.5	5.84	6.72	13.9	14.9	0.613	0.000406	Up	-1.04	1.75e-09	Para	-0.49	0.0691	Mit	0.21	0.315	-	-0.547	0.0901	Mit
AT1G11290	6.78	3.4	2.22	0.858	6.5	1.82	-1.04	0.0332	down	-1.69	0.000382	Ortho	-0.109	0.9	-	-0.12	0.877	-	-0.663	0.204	-
AT1G11400	18.9	26.3	56.4	81.2	21.5	40.9	0.427	0.0308	Up	1.55	2.32e-18	Ortho	0.0784	0.882	-	0.154	0.528	-	0.454	0.463	-
AT1G11545	39.1	6.85	9.29	2.08	39.6	6.69	-2.49	7.33e-11	down	-2.11	4e-08	Ortho	0.676	0.107	-	0.00722	1	-	-0.0268	1	-
AT1G01090	248	182	256	231	343	220	-0.5	0.00672	down	-0.00557	0.984	-	0.296	0.244	-	0.418	0.0315	Para	-0.192	0.443	-
AT1G11630	10.8	15.1	5.77	5.07	11.4	10.1	0.434	0.027	Up	-0.955	4.14e-07	Para	-0.556	0.029	Mit	0.0466	0.881	-	-0.577	0.0602	Mit
AT1G11670	9.27	2.22	16.2	6.17	13.9	3.61	-2.06	1.33e-05	down	0.764	0.132	-	0.407	0.656	-	0.531	0.364	-	-0.00185	1	-
AT1G11700	25.1	6.23	29.5	11.7	31.2	6.82	-2.04	1.75e-09	down	0.163	0.699	-	0.569	0.286	-	0.249	0.588	-	-0.19	0.803	-
AT1G11710	4.9	2.88	6.29	3.35	4.47	2.23	-0.812	0.00448	down	0.307	0.307	-	-0.141	0.73	-	-0.185	0.618	-	-0.196	0.732	-
AT1G11770	0.0221	0.21	0.0171	0.568	0.0199	0.311	2.39	0.0429	Up	-0.227	0.93	-	0.585	0.408	-	-0.0616	1	-	0.322	0.682	-
AT1G11860	2160	903	1040	547	2010	778	-1.3	0.000898	down	-1.12	0.00444	Ortho	0.336	0.571	-	-0.161	0.781	-	-0.108	0.771	-
AT1G11910	473	759	877	1060	485	622	0.61	0.000424	Up	0.835	4.82e-07	Ortho	-0.409	0.282	-	-0.0179	0.962	-	-0.321	0.635	-
AT1G11925	0	0.211	0.205	1.81	0	0.539	3.06	0.0139	Up	4.71	0.00562	Ortho	0.816	0.398	-	0	1	-	0.263	0.952	-
AT1G02110	32.6	19.9	50.6	31.7	19.7	6.78	-0.75	0.0104	down	0.578	0.0484	Para	0.0339	0.971	-	-0.767	0.0116	Ortho	-0.712	0.195	-
AT1G12020	20.9	4.18	17.3	4.08	23.7	7.09	-2.34	2.21e-12	down	-0.328	0.392	-	0.324	0.411	-	0.123	0.813	-	0.536	0.315	-
AT1G12050	51.5	101	63.9	55.2	82.3	99.3	0.913	4.52e-07	Up	0.255	0.196	-	-1.18	0.000575	Mit	0.63	0.000885	Ortho	-0.693	0.016	Mit
AT1G01060	146	4.44	146	7.34	234	33.5	-4.75	5.23e-12	down	-0.00304	0.997	-	0.58	0.764	-	0.646	0.503	-	1.97	0.458	-
AT1G12120	52.5	101	61.6	86.4	57.5	67.6	0.89	1.79e-07	Up	0.186	0.331	-	-0.459	0.0872	Mit	0.0902	0.714	-	-0.707	0.0352	Mit
AT1G12244	17.2	11	63	88.5	31.6	24.9	-0.688	0.0476	down	1.82	8.43e-09	Para	1.04	0.0154	Mit	0.833	0.0185	Para	0.236	0.601	-
AT1G12330	31.8	9.36	31.5	7.56	34.6	5.33	-1.81	1.69e-07	down	-0.0837	0.854	-	-0.294	0.623	-	0.064	0.918	-	-0.808	0.13	-
AT1G01030	2.76	21.6	4.55	17.4	11.7	10.7	2.85	1.11e-15	Up	0.648	0.105	-	-0.934	0.148	-	2.02	6.86e-08	Ortho	-2.83	0.00587	Mit
AT1G12400	5.69	8.71	16.6	19.1	6.19	7.37	0.586	0.0428	Up	1.51	8.86e-09	Ortho	-0.306	0.39	-	0.112	0.787	-	-0.198	0.762	-
AT1G12420	9.96	28.8	21.7	29.2	15.3	32.6	1.45	3.72e-06	Up	1.09	0.000567	Ortho	-0.984	0.0771	Mit	0.57	0.115	-	-0.369	0.728	-
AT1G12430	37.5	15.4	53.9	8.24	37.2	3.59	-1.31	0.00137	down	0.48	0.283	-	-1.33	0.0375	Mag	-0.0561	0.943	-	-1.77	0.0045	Mag
AT1G12440	94.2	48.9	44.4	54.8	82.8	78.8	-0.976	0.000166	down	-1.13	8.05e-06	Ortho	1.23	0.00119	Mit	-0.204	0.543	-	0.87	0.106	-
AT1G12450	8.56	15.6	6.2	16	14.7	33.7	0.817	0.0119	Up	-0.507	0.135	-	0.492	0.455	-	0.757	0.0273	Ortho	0.406	0.366	-
AT1G12500	98	15.8	43.8	10.5	78.6	6.81	-2.67	1.67e-27	down	-1.22	1.04e-06	Ortho	0.603	0.0688	Mit	-0.366	0.225	-	-0.754	0.00941	Mag
AT1G12520	106	69.8	97.6	73.1	118	92.3	-0.634	0.0232	down	-0.157	0.622	-	0.181	0.778	-	0.128	0.738	-	0.245	0.69	-
AT1G12550	7.79	4.14	21.1	24.1	14	12.4	-0.97	0.000113	down	1.38	3.06e-09	Para	1.02	0.00248	Mit	0.793	0.00175	Para	0.696	0.00968	Mit
AT1G12580	35.8	22.8	26.1	25	40.8	63.5	-0.709	0.00715	down	-0.504	0.0583	-	0.586	0.139	-	0.139	0.699	-	1.28	0.059	Mit
AT1G12710	9.07	21.3	16.8	45.4	4.98	18.2	1.16	0.000199	Up	0.844	0.00761	Ortho	0.255	0.627	-	-0.916	0.00675	Para	0.609	0.547	-
AT1G12760	46.4	95.3	93.1	129	53.9	128	0.993	1.36e-07	Up	0.967	1.77e-07	Ortho	-0.558	0.0777	Mit	0.183	0.447	-	0.217	0.58	-
AT1G12770	77.5	41.8	93.1	129	113	35.6	-0.946	5.06e-05	down	0.216	0.409	-	1.34	0.000951	Mit	0.489	0.0574	-	-0.763	0.0913	Mag
AT1G12900	4790	1630	1650	835	2830	986	-1.58	3.93e-05	down	-1.59	3.08e-05	Ortho	0.57	0.231	-	-0.807	0.061	-	0.0358	0.984	-
AT1G12930	27.9	15.7	34.2	18.3	46.4	19.3	-0.879	0.000332	down	0.237	0.38	-	-0.0831	0.893	-	0.687	0.00721	Para	-0.433	0.483	-
AT1G12970	8.22	18	14.8	14.5	18.5	20.9	1.08	5.31e-09	Up	0.804	1.57e-05	Ortho	-1.04	0.00394	Mit	1.14	1.16e-09	Ortho	-0.862	0.0186	Mit
AT1G02260	12.3	24.2	4.13	2.45	8.81	10.3	0.93	0.00143	Up	-1.6	2.27e-08	Para	-1.42	0.0485	Mit	-0.499	0.134	-	-0.733	0.168	-
AT1G13030	13.5	4.62	11.6	1.67	15.6	2.89	-1.57	0.000542	down	-0.296	0.58	-	-0.85	0.289	-	0.148	0.835	-	-0.732	0.29	-
AT1G13060	103	135	73.2	72.6	86.1	108	0.344	0.0104	Up	-0.535	2.55e-05	Para	-0.4	0.0772	Mit	-0.292	0.0396	Para	-0.0694	0.871	-
AT1G13080	69.8	19.7	1.57	0.821	132	23.8	-1.88	1.19e-06	down	-5.57	1.51e-46	Ortho	1.14	0.0668	Mit	0.861	0.0472	Para	-0.644	0.27	-
AT1G02270	33.8	61.5	98.2	120	52	33.6	0.8	9.96e-06	Up	1.48	6.72e-18	Ortho	-0.541	0.0951	Mit	0.565	0.00304	Ortho	-1.44	0.000383	Mit
AT1G13160	42.6	13.4	34.1	6.65	37.5	11.6	-1.7	0.000136	down	-0.381	0.459	-	-0.646	0.43	-	-0.251	0.691	-	-0.0177	1	-
AT1G13170	35.7	17.9	26.3	12.1	50.3	23.7	-1.04	0.000473	down	-0.485	0.122	-	-0.11	0.883	-	0.455	0.184	-	-0.0793	0.931	-
AT1G13190	55.4	96	57.3	131	47	138	0.736	0.0248	Up	0.0114	0.982	-	0.394	0.23	-	-0.277	0.491	-	0.759	0.387	-
AT1G13195	6.66	24.3	57.3	131	7.99	39	1.81	3.76e-15	Up	3.06	6.88e-43	Ortho	-0.577	0.0759	Mit	0.225	0.467	-	0.401	0.557	-
AT1G13380	24.3	12.3	22.4	10.4	40.6	55.7	-1.01	0.000548	down	-0.153	0.658	-	-0.132	0.776	-	0.706	0.0229	Para	1.38	0.00201	Mit
AT1G13390	23.1	57.3	18.2	34	5.28	29.8	1.26	1.18e-05	Up	-0.368	0.247	-	-0.408	0.509	-	-2.16	1.31e-13	Para	0.972	0.276	-
AT1G13460	23.3	33.9	13.7	12	14.4	19	0.475	0.0115	Up	-0.831	3.75e-06	Para	-0.687	0.00413	Mit	-0.749	6.58e-05	Para	-0.144	0.775	-
AT1G02310	0.26	1.19	50.2	82.6	0.383	7.97	1.95	7.09e-05	Up	7.47	1.35e-58	Ortho	-0.144	0.974	-	0.427	0.56	-	2	0.431	-
AT1G13560	87.8	72	63.3	88.8	76.1	91.1	-0.332	0.0391	down	-0.52	0.000585	Ortho	0.758	0.00122	Mit	-0.249	0.153	-	0.539	0.0422	Mit
AT1G13570	13.3	23.3	55.2	47.8	8.3	14.2	0.756	0.00148	Up	2.01	7.81e-20	Ortho	-0.967	0.0467	Mit	-0.717	0.00432	Para	-0.0457	0.971	-
AT1G13635	0.515	0.0691	3.5	1.84	0.119	0	-2.63	0.00595	down	2.74	0.00344	Para	0.0189	1	-	-2.2	0.0572	-	0.807	0.000803	Mit
AT1G13640	43	14.9	33	34.3	32.5	66.1	-1.58	6.73e-14	down	-0.44	0.0499	Ortho	1.53	0.00964	Mit	-0.452	0.0591	-	2.48	0.000643	Mit
AT1G13730	50.5	27.6	25.6	7.06	30.6	9.07	-0.928	9.82e-05	down	-1.05	6.07e-06	Ortho	-0.874	0.0163	Mag	-0.791	0.00142	Ortho	-0.802	0.0424	Mag
AT1G13790	5.29	1.84	11.6	4.51	10.7	2.59	-1.56	0.00106	down	1.05	0.0303	Para	0	1	-	0.939	0.0734	-	-0.463	0.522	-
AT1G13860	30.7	20.9	29	18.7	60.3	8.02	-0.603	0.0118	down	-0.13	0.637	-	-0.0574	0.905	-	0.934	6.65e-05	Para	-2.22	0.000259	Mag
AT1G02370	10.6	4.65	9.9	0.966	11	1.21	-1.22	1.77e-05	down	-0.157	0.643	-	-1.36	0.00283	Mag	0.0124	0.997	-	-1.32	0.000532	Mag
AT1G13880	24.3	53.6	22	59.2	21.9	53	1.07	0.00123	Up	-0.197	0.614	-	0.288	0.671	-	-0.192	0.674	-	0.136	0.88	-
AT1G13930	470	2210	637	1400	2170	2300	2.15	2.57e-12	Up	0.366	0.297	-	-1.1	0.0104	Mit	2.16	4.94e-12	Ortho	-2.14	0.00357	Mit
AT1G13960	13.6	55.4	50.1	96.2	10.1	88	1.94	1.52e-10	Up	1.82	1.63e-09	Ortho	-1.02	0.0656	Mit	-0.493	0.178	-	1.03	0.448	-
AT1G14030	64.3	29.1	56.6	31.7	32	10.7	-1.2	3.05e-07	down	-0.239	0.368	-	0.303	0.543	-	-1.06	1.13e-05	Ortho	-0.374	0.349	-
AT1G02390	3.16	9.13	1.28	7.21	1.02	25.8	1.43	0.000758	Up	-1.36	0.00231	Para	0.56	0.82	-	-1.66	0.000368	Para	2.38	0.117	-
AT1G14170	5.08	16.2	12.2	34.8	15.3	46.8	1.6	8.96e-06	Up	1.22	0.000846	Ortho	0.0239	0.993	-	1.55	2.95e-05	Ortho	0.177	0.926	-
AT1G14205	6.22	3.21	3.3	19.2	5.32	12.4	-0.971	0.012	down	-0.948	0.0137	Ortho	3.06	1.88e-05	Mit	-0.243	0.63	-	1.98	0.000324	Mit
AT1G14260	1.35	0.491	2.97	1.53	1.16	0.307	-1.46	0.00185	down	1.08	0.0132	Para	0.415	0.303	-	-0.243	0.698	-	0	1	-
AT1G14350	17	4.42	90.2	73.9	42	10.5	-1.95	3.93e-06	down	2.36	9e-09	Para	1.43	0.00412	Mit	1.26	0.00506	Para	-0.161	0.884	-
AT1G14400	112	176	78.7	103	116	264	0.6	0.015	Up	-0.557	0.0218	Para	-0.261	0.486	-	0.0198	0.974	-	0.539	0.419	-
AT1G14410	50.1	28	14.5	4.76	47	17.6	-0.868	0.0242	down	-1.86	2.91e-07	Ortho	-0.629	0.186	-	-0.136	0.811	-	-0.573	0.238	-
AT1G14530	7.38	28.8	5.39	33.7	7.63	87.1	1.88	3.76e-08	Up	-0.501	0.193	-	0.611	0.47	-	0.00187	1	-	1.52	0.233	-
AT1G14610	148	70.2	81	24.3	154	45	-1.12	0.0088	down	-0.928	0.032	Ortho	-0.611	0.531	-	-0.00514	1	-	-0.671	0.431	-
AT1G14660	7.46	10.2	0.966	1.54	14.7	15	0.396	0.0259	Up	-3.01	2.95e-45	Para	-0.05	0.928	-	0.926	2.86e-08	Ortho	-0.372	0.327	-
AT1G14685	34	60.7	19.4	21.5	33	50.5	0.784	2.89e-07	Up	-0.861	1.38e-08	Para	-0.685	0.0293	Mit	-0.0834	0.704	-	-0.213	0.599	-
AT1G02470	0.596	10.5	46.4	47	1.37	14.8	3.92	5.08e-17	Up	6.21	8.39e-40	Ortho	-2.95	0.066	Mit	1.1	0.054	-	-0.314	0.95	-
AT1G14700	38.2	9.13	38	16.8	244	304	-2.09	2.08e-10	down	-0.0543	0.905	-	0.801	0.0429	Mit	2.61	1.34e-15	Para	2.25	0.000157	Mit
AT1G14710	83.3	51.2	2.26	1.01	52.6	22	-0.75	0.00171	down	-5.26	2.08e-107	Ortho	-0.0112	1	-	-0.717	0.00377	Ortho	-0.551	0.216	-
AT1G14770	8.76	4.84	5.7	2.85	5.4	2.81	-0.898	0.000274	down	-0.677	0.00627	Ortho	-0.0544	0.927	-	-0.741	0.00438	Ortho	-0.0931	0.902	-
AT1G14840	57.1	16.1	49.8	9.33	57.7	17.4	-1.85	0.000385	down	-0.267	0.676	-	-0.565	0.57	-	-0.0529	0.964	-	0.0628	0.984	-
AT1G14920	61.5	28	33.6	24.6	56.9	25.6	-1.18	1.9e-05	down	-0.937	0.000674	Ortho	0.68	0.0908	Mit	-0.173	0.645	-	-0.028	0.986	-
AT1G14990	9.85	16.2	7.07	5.55	7.41	10.9	0.683	0.0151	Up	-0.525	0.0668	-	-0.982	0.0647	Mit	-0.436	0.169	-	-0.185	0.739	-
AT1G15010	2.24	10.3	1.23	27	0.604	13.8	2.1	0.00211	Up	-0.813	0.306	-	1.86	0.453	-	-1.85	0.0204	Para	1.28	0.555	-
AT1G15020	28.1	16.5	11.4	9.43	12.2	21.9	-0.831	0.00189	down	-1.37	9.74e-08	Ortho	0.519	0.37	-	-1.24	2.95e-06	Ortho	1.52	0.019	Mit
AT1G15110	4.76	31.4	239	466	112	367	2.64	1.14e-20	Up	5.6	2.45e-91	Ortho	-1.52	0.00827	Mit	4.52	9.6e-59	Ortho	-0.78	0.275	-
AT1G15190	0.124	1.31	108	75.8	0.184	7.96	3.24	1.9e-11	Up	9.8	2.3e-89	Ortho	-1.67	0.00623	Mit	0.603	0.461	-	2	0.0205	Mag
AT1G15200	73.7	51.5	108	75.8	63.2	52.2	-0.569	0.0376	down	0.503	0.0626	-	0.00505	1	-	-0.274	0.394	-	0.246	0.787	-
AT1G15260	40.8	12.7	180	154	28.2	4.58	-1.74	2.45e-10	down	2.08	6.23e-15	Para	1.38	0.00308	Mit	-0.586	0.0599	-	-0.812	0.0809	Mag
AT1G15280	59.3	48.4	14.5	12.1	44.3	41.1	-0.35	0.0411	down	-2.08	5.77e-41	Ortho	0.0358	0.96	-	-0.475	0.00555	Ortho	0.191	0.631	-
AT1G15350	11.1	53.3	13.9	39.3	15.8	74.6	2.2	3.21e-22	Up	0.27	0.309	-	-0.719	0.22	-	0.48	0.0739	-	-0.0256	1	-
AT1G15400	21.3	53.9	56.7	101	18.9	60.1	1.28	2.63e-06	Up	1.37	3.08e-07	Ortho	-0.471	0.154	-	-0.194	0.6	-	0.334	0.754	-
AT1G15410	33.4	22.3	15.5	14	27.5	9.36	-0.635	0.0233	down	-1.17	9.53e-06	Ortho	0.445	0.216	-	-0.335	0.299	-	-0.916	0.017	Mag
AT1G15420	26.1	16.7	19.5	8.09	23.4	19.4	-0.675	0.000493	down	-0.469	0.016	Ortho	-0.603	0.0307	Mag	-0.194	0.413	-	0.351	0.361	-
AT1G15430	7.5	35.5	0	0	8.84	53.5	2.15	1.81e-07	Up	-10	4.01e-19	Para	-2.1	7.76e-06	Mit	0.202	0.746	-	0.38	0.861	-
AT1G15480	10.6	5.48	39.2	20	10.5	2.42	-0.984	0.0254	down	1.82	1.06e-05	Para	-0.0755	0.889	-	-0.0789	0.916	-	-0.969	0.141	-
AT1G15510	17.8	4.54	13.1	2.26	13.9	2.21	-1.99	5.22e-07	down	-0.522	0.235	-	-0.402	0.473	-	-0.417	0.406	-	-0.477	0.57	-
AT1G15570	20.1	9.68	15.8	4.14	40.4	7.92	-1.08	0.0317	down	-0.414	0.456	-	-0.778	0.256	-	0.947	0.0822	-	-1.28	0.0459	Mag
AT1G15580	2.36	12.6	1.29	5.24	0.203	1.24	2.26	7.87e-05	Up	-0.943	0.146	-	-0.401	0.698	-	-3.6	2.09e-07	Para	-0.874	0.39	-
AT1G15670	3.21	8.61	3.25	13.3	3.09	7.53	1.38	0.00994	Up	-0.00395	0.995	-	0.585	0.587	-	-0.0304	0.99	-	-0.204	0.895	-
AT1G15740	69.1	104	8.59	28.6	47.9	190	0.53	0.00653	Up	-3.05	1.66e-62	Para	1.07	0.0683	Mag	-0.566	0.00463	Para	1.4	0.0458	Mag
AT1G15760	2.03	0.749	6.67	3.5	3.31	0.902	-1.41	0.000815	down	1.68	1.19e-05	Para	-0.0542	0.927	-	0.693	0.125	-	-0.518	0.295	-
AT1G15880	22.2	43.9	2.57	3.68	14.7	54.6	0.937	0.000234	Up	-3.14	5.21e-35	Para	-0.512	0.274	-	-0.622	0.0247	Para	0.842	0.0221	Mag
AT1G02630	0.477	0	0.34	0.382	0.167	0.0463	-4.36	0.00189	down	-0.469	0.882	-	0.585	0.29	-	-1.43	0.669	-	0.585	0.128	-
AT1G15970	21.5	36.1	29.7	36.8	23.2	22.9	0.699	7.87e-05	Up	0.409	0.0237	Ortho	-0.422	0.0479	Mit	0.0641	0.813	-	-0.762	0.0406	Mit
AT1G16020	34	19.1	19.2	16.9	53.5	34.6	-0.888	0.000373	down	-0.891	0.00028	Ortho	0.617	0.0115	Mit	0.59	0.0273	Para	0.189	0.757	-
AT1G02640	18	3.67	15.8	25.5	9.84	11.9	-2.25	1.27e-10	down	-0.198	0.643	-	2.57	3.13e-05	Mit	-0.841	0.0312	Ortho	2.15	0.00289	Mit
AT1G16070	2.7	1.14	3.68	0.405	4.51	1.02	-1.18	0.0491	down	0.431	0.517	-	-1.02	0.082	Mag	0.729	0.292	-	-0.617	0.361	-
AT1G02650	1.01	0.322	1.54	2.81	1.57	2.16	-1.65	0.00685	down	0.547	0.392	-	1.83	0.0117	Mit	0.592	0.403	-	1.38	0.0981	Mit
AT1G16280	14.5	6.74	83.9	89.3	21.2	9.6	-1.16	2.43e-06	down	2.47	2.02e-27	Para	1.09	0.000454	Mit	0.493	0.0682	-	-0.0495	0.962	-
AT1G16300	12.4	25.1	2.62	2.72	3.17	16	0.977	0.00241	Up	-2.29	4.45e-13	Para	-0.846	0.0803	Mit	-1.99	8.85e-10	Para	1.26	0.129	-
AT1G16320	70.3	128	80	181	88.3	195	0.791	0.00256	Up	0.124	0.69	-	0.299	0.488	-	0.275	0.387	-	0.27	0.658	-
AT1G16460	78.3	56.4	6.06	3.69	47.4	31.1	-0.521	0.00505	down	-3.75	6.28e-99	Ortho	-0.0163	0.985	-	-0.773	2.54e-05	Ortho	-0.112	0.813	-
AT1G16500	6.71	2.06	9.43	1.12	5.36	1.43	-1.71	3.54e-06	down	0.454	0.256	-	-1.02	0.0661	Mag	-0.376	0.414	-	-0.267	0.685	-
AT1G16540	7.45	26	7.02	21.6	12.5	45.8	1.7	5.21e-08	Up	-0.133	0.739	-	-0.207	0.834	-	0.688	0.0527	-	0.138	0.932	-
AT1G16560	47.8	72.9	8.39	11.4	41	74.8	0.572	0.0204	Up	-2.55	4.16e-29	Para	-0.199	0.52	-	-0.242	0.41	-	0.256	0.756	-
AT1G16630	10.5	3.12	4.11	0.592	13.4	1.38	-1.74	0.000337	down	-1.42	0.00423	Ortho	-0.182	0.761	-	0.307	0.644	-	-0.956	0.0669	Mag
AT1G16690	10.2	7.05	25.9	17.6	16.7	10	-0.58	0.0116	down	1.29	5.25e-10	Para	-0.0219	0.984	-	0.67	0.00334	Para	-0.167	0.782	-
AT1G02700	2.59	0.95	2.88	3.97	5.69	2.7	-1.45	0.012	down	0.0879	0.908	-	1.32	0.172	-	1.06	0.0923	-	0.0589	0.993	-
AT1G16720	322	148	146	115	572	237	-1.19	2.31e-06	down	-1.21	9.71e-07	Ortho	0.773	0.0584	Mit	0.767	0.00411	Para	-0.153	0.749	-
AT1G16810	45.6	78.9	45.6	63.6	45.7	98.8	0.742	0.000356	Up	-0.0513	0.847	-	-0.318	0.29	-	-0.0348	0.925	-	0.307	0.591	-
AT1G16840	24.8	106	27.3	71.5	16.7	86.8	2.03	1.23e-15	Up	0.0856	0.798	-	-0.716	0.251	-	-0.606	0.038	Para	0.272	0.791	-
AT1G16870	35.8	21.6	25.7	10.2	26.1	12.8	-0.782	0.000146	down	-0.536	0.00973	Ortho	-0.522	0.119	-	-0.5	0.0239	Ortho	-0.305	0.429	-
AT1G16880	600	280	531	400	627	443	-1.14	0.00029	down	-0.23	0.526	-	0.687	0.11	-	0.0174	0.991	-	0.596	0.111	-
AT1G16920	39.7	23.2	33.6	23.5	29.7	18.7	-0.798	0.00182	down	-0.277	0.317	-	0.255	0.643	-	-0.444	0.12	-	0.122	0.791	-
AT1G17100	112	39.1	212	127	179	37.4	-1.55	2.31e-09	down	0.88	0.000884	Para	0.761	0.028	Mit	0.629	0.0297	Para	-0.729	0.271	-
AT1G17120	27.8	49.1	108	126	27.5	92.6	0.764	9.4e-06	Up	1.91	4.71e-32	Ortho	-0.559	0.0159	Mit	-0.0532	0.846	-	0.932	0.0086	Mag
AT1G17145	19.1	31.8	0.199	0.276	13.4	23.1	0.683	6.97e-05	Up	-6.64	8.66e-75	Para	-0.39	0.425	-	-0.551	0.00258	Para	0.0155	0.99	-
AT1G17170	0.881	5.94	1.99	2.28	36.8	65.4	2.61	4.76e-07	Up	1.13	0.046	Ortho	-1.78	0.0122	Mit	5.36	3.19e-25	Ortho	-1.19	0.706	-
AT1G17200	56	28.8	196	217	51.6	39.2	-0.994	0.0277	down	1.77	3.86e-05	Para	1.07	0.295	-	-0.16	0.811	-	0.548	0.333	-
AT1G17220	681	229	2.58	1.61	601	169	-1.63	2.21e-09	down	-8.11	1.16e-191	Ortho	1.08	0.0123	Mit	-0.243	0.494	-	-0.259	0.609	-
AT1G02750	11.5	17.5	9.08	13.7	14.1	28.8	0.548	0.0148	Up	-0.396	0.0853	-	0.0602	0.941	-	0.248	0.349	-	0.427	0.407	-
AT1G17280	38.3	71.7	47.4	65.2	32.9	63.1	0.844	5.85e-11	Up	0.257	0.0619	-	-0.426	0.133	-	-0.266	0.0738	-	0.0364	0.959	-
AT1G17340	24.7	44.1	38.9	51.5	24	59.3	0.762	0.0354	Up	0.616	0.0906	-	-0.413	0.404	-	-0.0779	0.893	-	0.47	0.671	-
AT1G17345	0.68	0.0417	0.663	0.104	0.211	0.0331	-3.6	0.00165	down	-0.0836	0.97	-	0	1	-	-1.7	0.322	-	0.807	0.000803	Mit
AT1G17420	41.4	284	70.5	387	5.87	110	2.59	0.000145	Up	0.796	0.314	-	-0.313	0.853	-	-2.79	0.000152	Para	1.29	0.749	-
AT1G17430	6.24	2.11	70.5	387	7.33	4.23	-1.55	0.00177	down	3.49	5.24e-14	Para	3.6	0.00258	Mit	0.215	0.765	-	0.462	0.399	-
AT1G17460	1.95	5.12	16.5	28.1	3.42	7.85	1.3	0.0007	Up	3.03	3.74e-17	Ortho	-0.271	0.654	-	0.739	0.0887	-	0	1	-
AT1G17470	89	70.6	67	64.9	58	102	-0.384	0.000274	down	-0.464	5.19e-06	Ortho	0.289	0.262	-	-0.658	1.69e-10	Ortho	1.14	0.000304	Mit
AT1G17530	16.2	42.1	37.1	53.4	14.5	24	1.33	6.06e-11	Up	1.15	1.21e-08	Ortho	-0.822	0.0287	Mit	-0.195	0.468	-	-0.636	0.333	-
AT1G17600	7.24	1.38	33.4	14.2	6.11	1.88	-2.4	2.18e-08	down	2.15	2.05e-07	Para	0.511	0.416	-	-0.314	0.581	-	0.33	0.682	-
AT1G17690	33.8	15	30	9.39	14.8	4.97	-1.22	6.75e-05	down	-0.234	0.508	-	-0.455	0.466	-	-1.24	8.45e-05	Ortho	-0.273	0.738	-
AT1G17720	75.6	104	36.6	58.9	56.7	85.9	0.411	0.00264	Up	-1.1	1.03e-17	Para	0.215	0.43	-	-0.46	0.000952	Para	0.134	0.646	-
AT1G17745	27.2	308	243	172	55.4	271	3.41	9.57e-25	Up	3.14	4.07e-21	Ortho	-3.95	0.000121	Mit	0.973	0.00959	Ortho	-1.18	0.346	-
AT1G17750	3.67	12.5	8.02	3.07	5.4	4.09	1.72	0.000311	Up	1.15	0.0208	Ortho	-2.59	0.0015	Mit	0.567	0.338	-	-1.89	0.0371	Mit
AT1G17830	5.16	43.2	8.84	34.1	16.7	62.9	3	3.46e-19	Up	0.777	0.0345	Ortho	-0.97	0.185	-	1.68	2.76e-06	Ortho	-0.999	0.416	-
AT1G17840	114	259	113	128	125	153	1.09	0.00138	Up	-0.0675	0.88	-	-0.996	0.0583	Mit	0.0793	0.888	-	-0.889	0.181	-
AT1G18070	182	112	271	299	164	298	-0.758	0.000103	down	0.526	0.00724	Para	0.842	0.0299	Mit	-0.2	0.405	-	1.56	0.0015	Mit
AT1G18370	15.6	2.51	15.2	0.619	19	1.22	-2.58	2.47e-05	down	-0.0891	0.918	-	-1.18	0.34	-	0.227	0.816	-	-1.1	0.201	-
AT1G18470	31.4	90.1	0.0171	0.124	30.1	117	1.46	1.28e-11	Up	-10.7	2.28e-25	Para	-1.49	7.33e-06	Mit	-0.0999	0.759	-	0.442	0.302	-
AT1G18485	19.7	12.9	8.1	3.79	3.86	2.88	-0.676	0.0383	down	-1.34	1.18e-05	Ortho	-0.214	0.707	-	-2.41	8.46e-15	Ortho	0.253	0.711	-
AT1G18490	21.4	15.2	58.3	35.8	33.5	21.8	-0.548	0.0427	down	1.39	1.58e-08	Para	-0.213	0.465	-	0.6	0.0303	Para	-0.115	0.882	-
AT1G18590	80.7	34.4	30.8	5.86	69	5.22	-1.23	0.00176	down	-1.42	0.000234	Ortho	-0.978	0.0786	Mag	-0.254	0.63	-	-2.34	0.00158	Mag
AT1G18620	80.9	20.3	24.5	4.71	46.8	8.53	-2.04	2.29e-06	down	-1.81	3.11e-05	Ortho	-0.248	0.841	-	-0.863	0.0813	-	-0.403	0.688	-
AT1G18640	38.4	24.7	25.2	8.45	39.8	31.2	-0.674	0.0308	down	-0.666	0.0298	Ortho	-0.873	0.0364	Mag	0.0163	0.991	-	0.283	0.578	-
AT1G18660	76.8	42.8	33.6	34.9	45.2	28.2	-0.906	0.000163	down	-1.25	7.79e-08	Ortho	0.862	0.0128	Mit	-0.826	0.000875	Ortho	0.148	0.861	-
AT1G18740	64.6	19.6	55.5	32.8	57	41.4	-1.71	0.000139	down	-0.223	0.683	-	0.933	0.282	-	-0.162	0.816	-	1.23	0.142	-
AT1G18750	9.41	5.52	8.47	7.73	6.42	4.61	-0.83	0.00138	down	-0.213	0.46	-	0.579	0.158	-	-0.617	0.0263	Ortho	0.21	0.768	-
AT1G02870	24	16.3	29.6	30.5	19.1	5.5	-0.593	0.0156	down	0.245	0.348	-	0.561	0.141	-	-0.369	0.176	-	-1.11	0.00468	Mag
AT1G18850	20.7	7.49	34.4	19.5	27.5	7.41	-1.51	5.85e-16	down	0.676	0.000265	Para	0.538	0.0153	Mit	0.357	0.0907	-	-0.458	0.221	-
AT1G18910	9.82	4.19	17	7.8	22.1	37.4	-1.25	0.00419	down	0.753	0.0951	-	0.0969	0.879	-	1.13	0.0137	Para	1.86	0.0653	Mit
AT1G19000	333	269	199	220	127	178	-0.369	0.0302	down	-0.795	3.89e-07	Ortho	0.442	0.0533	Mit	-1.44	1.63e-20	Ortho	0.796	0.00402	Mit
AT1G19100	19.6	10.2	20	9.61	20.1	11.5	-0.994	7.62e-06	down	-0.0327	0.913	-	-0.151	0.534	-	-0.0233	0.962	-	0.117	0.855	-
AT1G19110	59.4	36.1	54.8	56.2	52.6	53.8	-0.773	0.00124	down	-0.173	0.523	-	0.739	0.081	Mit	-0.223	0.453	-	0.72	0.181	-
AT1G19140	45	26.6	67	73.5	55.3	46	-0.809	4.21e-08	down	0.534	0.000262	Para	0.874	0.000778	Mit	0.252	0.137	-	0.491	0.144	-
AT1G19180	29.1	347	84	500	17.5	509	3.47	2.68e-11	Up	1.61	0.0038	Ortho	-0.965	0.476	-	-0.7	0.293	-	1.24	0.682	-
AT1G19270	11.3	26.1	22.1	24.5	8.89	14.9	1.15	1.84e-08	Up	0.919	6.96e-06	Ortho	-0.964	0.0179	Mit	-0.395	0.101	-	-0.412	0.428	-
AT1G19300	8.14	26.3	24.1	144	4.86	27.1	1.63	2.45e-07	Up	1.54	9.28e-07	Ortho	0.963	0.0697	Mag	-0.788	0.0275	Para	0.664	0.393	-
AT1G19320	0.0822	7.53	0.058	0.198	0.045	0.145	5.97	2.61e-15	Up	-0.413	0.766	-	-2.77	0.000863	Mit	-0.856	0.592	-	-3.09	3.91e-05	Mit
AT1G19340	5.11	1.6	6.95	1.13	14.9	7.47	-1.65	0.00197	down	0.393	0.521	-	-0.737	0.191	-	1.51	0.00707	Para	0.35	0.649	-
AT1G19520	40.6	14.6	41.4	10.9	51.3	11	-1.51	1.52e-05	down	-0.0357	0.944	-	-0.418	0.581	-	0.282	0.538	-	-0.723	0.285	-
AT1G19610	2.43	0.384	8.91	0.803	0.827	3.52	-2.33	0.0298	down	1.88	0.133	-	-1.4	0.495	-	-1.59	0.26	-	2.29	0.0134	Mit
AT1G19630	0.947	4.72	3.44	5.99	0.484	0.627	2.22	5.42e-05	Up	1.81	0.00167	Ortho	-0.804	0.272	-	-1.01	0.154	-	-1.3	0.0112	Mit
AT1G19640	13.5	244	56.5	282	4.86	53.5	3.85	2.31e-08	Up	2.07	0.00606	Ortho	-1.8	0.175	-	-1.54	0.0639	-	-0.855	0.683	-
AT1G19650	41.4	80.8	88.7	115	73.6	78.9	0.889	0.000365	Up	1.04	1.74e-05	Ortho	-0.581	0.304	-	0.763	0.00334	Ortho	-0.859	0.19	-
AT1G19660	92.3	448	39.9	124	95	786	2.17	3.84e-11	Up	-1.27	0.000173	Para	-0.645	0.534	-	-0.0131	1	-	0.771	0.178	-
AT1G19680	25.8	40.8	3.47	2.38	18	24.7	0.599	0.0148	Up	-2.95	3.44e-36	Para	-1.11	0.0088	Mit	-0.566	0.0289	Para	-0.237	0.754	-
AT1G19770	65.1	33.7	33.5	83.6	40.4	75.1	-0.968	0.000683	down	-0.978	0.000489	Ortho	2.23	0.000351	Mit	-0.683	0.0258	Ortho	1.81	0.000891	Mit
AT1G19830	0.955	0.249	1.4	1.78	0.474	0	-1.9	0.00606	down	0.482	0.549	-	1.29	0.00536	Mit	-1.07	0.202	-	0.415	0.333	-
AT1G19910	189	306	57.7	83.3	138	293	0.657	0.0148	Up	-1.75	2.02e-12	Para	-0.17	0.68	-	-0.474	0.106	-	0.387	0.6	-
AT1G19920	229	67.7	299	143	241	49.7	-1.8	1.93e-20	down	0.327	0.127	-	0.682	0.0219	Mit	0.0137	0.983	-	-0.514	0.117	-
AT1G19940	9.33	1.71	2.77	1.35	17	4.34	-2.4	1.05e-05	down	-1.8	0.00144	Ortho	1.35	0.0103	Mit	0.838	0.197	-	0.155	0.786	-
AT1G20090	82.9	38	41.8	35.1	26	24.9	-1.15	0.000202	down	-1.04	0.000732	Ortho	0.865	0.0184	Mit	-1.71	3.09e-08	Ortho	1.05	0.0531	Mit
AT1G20100	68	129	76.6	138	93.7	254	0.875	0.000315	Up	0.118	0.684	-	-0.0684	0.945	-	0.414	0.132	-	0.514	0.384	-
AT1G20180	0.0432	0.503	0.137	1.63	0.152	0.425	2.96	0.000338	Up	1.63	0.153	-	0.874	0.238	-	1.78	0.145	-	-0.263	0.83	-
AT1G20270	16.9	30.8	13.8	36.9	13.8	60.3	0.817	0.00741	Up	-0.326	0.323	-	0.513	0.437	-	-0.327	0.373	-	1.23	0.0168	Mag
AT1G20300	12.7	4.33	12.9	1.61	12.4	2.54	-1.57	8.95e-05	down	-0.0476	0.933	-	-1.07	0.0174	Mag	-0.0876	0.897	-	-0.558	0.223	-
AT1G20350	1.06	3.54	0.148	0.58	0.0907	0.277	1.63	0.00248	Up	-2.87	1.68e-05	Para	-0.503	0.406	-	-3.64	3.22e-06	Para	-0.766	0.303	-
AT1G20470	11.7	2.45	13.2	9.03	7.44	7.31	-2.26	5.43e-06	down	0.0864	0.898	-	1.49	0.00137	Mit	-0.72	0.228	-	1.93	0.0147	Mit
AT1G20540	29.7	23.9	23.2	18.8	28.5	25	-0.363	0.0117	down	-0.407	0.00343	Ortho	0.017	0.972	-	-0.0948	0.606	-	0.131	0.74	-
AT1G20570	1.86	0.973	15.8	7.91	26.2	8.34	-0.972	0.01	down	3.02	2.01e-21	Para	-0.333	0.531	-	3.76	7.02e-32	Para	-0.974	0.0294	Mag
AT1G20823	25.1	11.2	12.5	17.6	11	40.8	-1.17	4.39e-05	down	-1.04	0.000264	Ortho	1.56	0.000641	Mit	-1.21	3.66e-05	Ortho	2.91	1.85e-05	Mit
AT1G20830	30	14.9	64	37.3	54.9	35	-1.08	8.4e-07	down	1.03	1.19e-06	Para	0.212	0.648	-	0.814	0.000282	Para	0.346	0.474	-
AT1G20840	33.3	19.2	58.6	34.1	44.1	11.8	-0.801	0.0247	down	0.805	0.0215	Para	-0.00313	1	-	0.392	0.347	-	-1.03	0.13	-
AT1G20880	8.93	27.3	12.6	23.8	4.69	25.1	1.53	8.46e-16	Up	0.416	0.0446	Ortho	-0.597	0.341	-	-0.997	2.18e-06	Para	0.679	0.229	-
AT1G20910	21	13.5	27.9	18.4	25.8	19.4	-0.681	0.000312	down	0.36	0.0606	-	0.0452	0.922	-	0.247	0.26	-	0.203	0.654	-
AT1G20930	10.8	6.75	0.647	1.09	11.1	5.99	-0.713	0.0438	down	-4.1	1.46e-29	Ortho	1.22	0.0281	Mit	0.00126	1	-	-0.126	0.774	-
AT1G20950	111	31.5	115	60	145	21.9	-1.86	4.08e-21	down	-0.00862	0.979	-	0.856	0.00853	Mit	0.34	0.148	-	-0.889	0.00351	Mag
AT1G20960	153	77.8	162	55.7	160	45.8	-1.01	0.0387	down	0.0187	0.981	-	-0.557	0.621	-	0.014	1	-	-0.821	0.478	-
AT1G20980	86.5	147	104	92.8	104	133	0.698	0.0324	Up	0.218	0.548	-	-0.924	0.0343	Mit	0.222	0.591	-	-0.41	0.692	-
AT1G21060	26.6	18.9	10.4	10.9	44.5	12.6	-0.561	0.0378	down	-1.41	1.78e-08	Ortho	0.521	0.12	-	0.694	0.0112	Para	-1.27	0.0112	Mag
AT1G03000	37.3	22	35.9	22.8	41.4	19.6	-0.818	0.00254	down	-0.117	0.718	-	0.0942	0.871	-	0.0932	0.819	-	-0.31	0.6	-
AT1G21380	48.7	97.4	56.7	75.2	36.9	109	0.931	0.0242	Up	0.176	0.718	-	-0.588	0.204	-	-0.449	0.359	-	0.56	0.695	-
AT1G21410	21.2	155	37.6	385	65.8	765	2.81	1.3e-29	Up	0.791	0.00274	Ortho	0.513	0.56	-	1.59	8.31e-10	Ortho	0.709	0.283	-
AT1G21480	17.7	26.2	9.57	11.5	13.2	23.5	0.504	0.00748	Up	-0.943	1.94e-07	Para	-0.299	0.547	-	-0.469	0.0189	Para	0.262	0.542	-
AT1G21550	5.76	32.7	17.5	92.5	7.01	89.7	2.33	1.61e-05	Up	1.53	0.00669	Ortho	0.0224	1	-	0.215	0.801	-	1.2	0.228	-
AT1G21670	15	118	32.6	111	12.3	27.3	2.88	1.38e-25	Up	1.05	0.000256	Ortho	-1.15	0.123	-	-0.362	0.306	-	-1.8	0.00174	Mit
AT1G21690	21.4	12.5	24.7	18.3	12.6	16.7	-0.808	0.00158	down	0.152	0.608	-	0.317	0.402	-	-0.816	0.00193	Ortho	1.13	0.0424	Mit
AT1G21695	0.914	2.11	0.233	0.235	0.282	0.474	1.14	0.0254	Up	-2.01	0.000578	Para	-0.907	0.17	-	-1.74	0.00453	Para	0	1	-
AT1G21740	8.94	4.55	9.74	3.04	16.1	3.19	-0.98	0.00787	down	0.103	0.821	-	-0.564	0.242	-	0.834	0.0319	Para	-1.08	0.0514	Mag
AT1G21790	13.2	150	7.04	134	6.87	233	3.41	6.37e-30	Up	-0.951	0.00345	Para	0.704	0.615	-	-0.989	0.00375	Para	1.5	0.33	-
AT1G21810	5.04	2.94	7.64	5.27	6.64	1.73	-0.806	0.0443	down	0.55	0.176	-	0.2	0.792	-	0.344	0.476	-	-0.804	0.037	Mag
AT1G21880	30.4	13.5	19.5	6.61	27.4	2.99	-1.2	2.91e-05	down	-0.69	0.0187	Ortho	-0.314	0.454	-	-0.179	0.646	-	-1.63	0.0013	Mag
AT1G21910	12.3	2.26	3.83	4.59	1.42	0.752	-2.27	0.000791	down	-1.65	0.0223	Ortho	2.16	0.00201	Mit	-3	3.44e-05	Ortho	1.51	0.114	-
AT1G21980	45.5	152	96.8	118	64.1	20.3	1.66	3.85e-08	Up	1.05	0.000627	Ortho	-1.43	0.0424	Mit	0.46	0.201	-	-3.33	0.000161	Mit
AT1G22040	16.6	35.9	23	33.4	29.4	61.7	1.04	5.08e-06	Up	0.413	0.088	-	-0.541	0.138	-	0.766	0.00141	Ortho	0.00276	1	-
AT1G22070	24.5	49.4	16	13.4	13.8	27	0.937	0.000504	Up	-0.673	0.014	Para	-1.24	0.00549	Mit	-0.905	0.00126	Para	-0.0398	0.98	-
AT1G03070	0.633	6.65	6.13	17.4	0.279	1.47	3.23	2.32e-17	Up	3.18	1.84e-16	Ortho	-0.791	0.247	-	-1.25	0.0224	Para	-0.871	0.261	-
AT1G22160	13.9	52.1	3.55	12.6	20.5	29.7	1.8	2.37e-06	Up	-2.04	1.13e-07	Para	-0.212	0.889	-	0.499	0.286	-	-1.28	0.104	-
AT1G22170	10.1	29.7	82.9	38.6	13.3	11.6	1.51	2.23e-06	Up	3	6.34e-23	Ortho	-2.56	1.6e-05	Mit	0.364	0.36	-	-1.62	0.00167	Mit
AT1G22190	28.4	59.7	26.5	90.5	33.6	95.6	1.06	0.0104	Up	-0.0984	0.851	-	0.694	0.561	-	0.257	0.641	-	0.451	0.586	-
AT1G03080	46.4	142	47.8	38.8	68.5	50.9	1.44	0.0254	Up	-0.0254	0.98	-	-1.9	0.272	-	0.475	0.574	-	-2.01	0.221	-
AT1G22220	0.691	3.51	0.247	1.08	0.0199	0.177	2.06	0.0199	Up	-1.56	0.139	-	-0.28	0.838	-	-5.08	0.000657	Para	-1.28	0.292	-
AT1G22280	23.1	45.3	32.8	48.8	20.9	41.2	0.921	0.000252	Up	0.471	0.071	-	-0.402	0.496	-	-0.173	0.605	-	-0.0201	0.993	-
AT1G03090	19	42.3	12.3	44.2	24.4	98.6	1.09	0.000112	Up	-0.664	0.0225	Para	0.632	0.494	-	0.312	0.367	-	0.866	0.499	-
AT1G22430	74.8	33.1	16.7	14.1	0.0663	0.415	-1.2	0.0168	down	-2.23	4.06e-06	Ortho	0.889	0.0523	Mit	-10.2	1.26e-40	Ortho	1.48	0.115	-
AT1G22480	0.0244	1.23	3.07	4.01	0.314	19.3	4.88	2.7e-08	Up	7.1	3.53e-09	Ortho	-0.848	0.128	-	3.89	0.00377	Ortho	2.58	0.0215	Mag
AT1G22530	63.2	5.01	30.7	12.6	38.7	8.09	-3.67	8.35e-27	down	-1.08	0.00272	Ortho	2.21	0.000479	Mit	-0.736	0.0637	-	1.27	0.0551	Mit
AT1G22540	13.4	31	43.8	55.4	1.06	3.33	1.14	0.00252	Up	1.66	4.7e-06	Ortho	-0.848	0.0391	Mit	-3.71	1.11e-21	Para	-0.261	0.795	-
AT1G22590	29.9	16.4	0.544	0.354	0.105	0.0395	-0.918	0.01	down	-5.85	5.72e-53	Ortho	0.571	0.337	-	-8.19	4.19e-46	Ortho	0.834	0.0428	Mit
AT1G22600	1.08	0.383	0.172	0.176	0.21	0.667	-1.44	0.0228	down	-2.68	9.95e-05	Ortho	0.848	0.158	-	-2.42	0.000686	Ortho	1.43	0.0712	Mit
AT1G22630	95.5	38.7	29.5	12	116	29.8	-1.33	0.00141	down	-1.75	1.88e-05	Ortho	0.0375	0.927	-	0.243	0.672	-	-0.654	0.227	-
AT1G22640	15.1	90	8.88	36.4	16.4	116	2.5	1.86e-25	Up	-0.827	0.0013	Para	-0.579	0.235	-	0.0812	0.838	-	0.253	0.746	-
AT1G22650	16.3	4.45	15.5	11.9	27	12.9	-1.87	3.03e-05	down	-0.12	0.835	-	1.3	0.00283	Mit	0.696	0.184	-	0.695	0.383	-
AT1G22690	64.8	5.85	68	19	57.5	11.4	-3.39	8.16e-10	down	-0.00702	0.993	-	1.52	0.00722	Mit	-0.235	0.788	-	1.06	0.0566	Mit
AT1G22710	166	412	232	532	196	521	1.22	5.74e-09	Up	0.399	0.0749	-	-0.109	0.875	-	0.174	0.532	-	0.102	0.895	-
AT1G22750	65.5	109	53.4	101	58.2	85.5	0.671	0.008	Up	-0.348	0.188	-	0.18	0.517	-	-0.214	0.496	-	-0.18	0.773	-
AT1G22985	2.68	15.7	2.54	7.07	2.59	12.1	2.45	4.68e-15	Up	-0.149	0.719	-	-0.922	0.151	-	-0.104	0.845	-	-0.239	0.802	-
AT1G22990	0.229	5.09	0.266	0.502	0.0464	0.962	3.74	2.08e-05	Up	0.104	0.945	-	-2.32	0.0975	Mit	-2.48	0.0797	-	-1.32	0.877	-
AT1G23010	1.83	3.94	8.42	13.1	6.46	1.36	1.06	0.039	Up	2.18	7.2e-06	Ortho	-0.165	0.835	-	1.8	0.00045	Ortho	-2.37	0.0101	Mit
AT1G23030	60.2	12.7	25	10.6	48.4	9.2	-2.27	5.01e-17	down	-1.3	2.36e-06	Ortho	0.97	9.61e-05	Mit	-0.324	0.343	-	-0.103	0.907	-
AT1G23040	3.3	32.5	8.26	47	7.31	43.1	3.2	8.88e-31	Up	1.25	1.82e-05	Ortho	-0.596	0.491	-	1.07	0.000539	Ortho	-0.555	0.683	-
AT1G23190	145	252	186	242	258	625	0.735	0.000105	Up	0.322	0.105	-	-0.419	0.255	-	0.792	3.46e-05	Ortho	0.481	0.357	-
AT1G23310	2270	996	1360	621	1860	1040	-1.26	0.000137	down	-0.793	0.0186	Ortho	0.0541	0.948	-	-0.353	0.386	-	0.351	0.588	-
AT1G23330	16.8	46.7	29.5	71.3	38.2	160	1.4	3.85e-08	Up	0.774	0.00316	Ortho	-0.204	0.673	-	1.12	2.36e-05	Ortho	0.586	0.443	-
AT1G23340	6.04	2.38	13.2	2.85	6.86	2.63	-1.33	0.00115	down	1.11	0.00589	Para	-0.833	0.046	Mag	0.156	0.797	-	-0.0931	0.91	-
AT1G23390	124	59.4	60	36.1	6.09	6.04	-1.12	0.00493	down	-1.11	0.00527	Ortho	0.326	0.551	-	-4.38	1.31e-30	Ortho	1.11	0.0604	Mit
AT1G03220	38.6	114	59.4	193	28.5	1730	1.46	0.00153	Up	0.603	0.23	-	0.148	0.926	-	-0.465	0.422	-	4.33	0.00175	Mag
AT1G03250	34	55.7	36.1	44.6	26.7	28.4	0.656	0.000118	Up	0.0296	0.897	-	-0.401	0.031	Mit	-0.403	0.0305	Para	-0.619	0.0521	Mit
AT1G23710	9.34	21.3	7.93	11.7	4.34	32.3	1.15	0.0112	Up	-0.25	0.64	-	-0.644	0.639	-	-1.11	0.0233	Para	1.56	0.275	-
AT1G23860	23.7	34.1	16	23.3	13.2	26.4	0.488	0.0296	Up	-0.609	0.00501	Para	-0.0273	0.967	-	-0.882	6.33e-05	Para	0.399	0.171	-
AT1G23880	8.59	5.81	10.5	8.68	1.12	2.29	-0.616	0.0324	down	0.247	0.421	-	0.309	0.338	-	-3	5e-24	Ortho	1.29	0.0221	Mit
AT1G03290	22.8	62.5	88.7	158	47.4	70.3	1.37	3.93e-09	Up	1.9	4.24e-17	Ortho	-0.593	0.411	-	0.998	3.98e-05	Ortho	-0.859	0.0557	Mit
AT1G24120	45.9	31.2	18.8	15.7	67.2	37.4	-0.617	0.00219	down	-1.35	1.15e-12	Ortho	0.288	0.466	-	0.503	0.0174	Para	-0.277	0.48	-
AT1G24170	92.8	28.7	76.1	61.7	48.5	122	-1.66	0.00015	down	-0.295	0.57	-	1.37	0.00991	Mit	-0.935	0.0564	-	2.97	0.00176	Mit
AT1G27120	39.2	23.3	9.1	6.94	16.6	2.1	-0.799	0.00172	down	-2.17	2.2e-19	Ortho	0.348	0.325	-	-1.3	2.4e-07	Ortho	-1.71	0.000585	Mag
AT1G27100	66.5	37.8	39.6	46.2	26.3	71.3	-0.842	0.00617	down	-0.78	0.0104	Ortho	1.02	0.0301	Mit	-1.36	7.83e-06	Ortho	2.21	0.00174	Mit
AT1G26960	7.23	2.48	6.87	3.94	5.92	10.3	-1.56	1.94e-05	down	-0.118	0.796	-	0.712	0.0715	Mit	-0.323	0.487	-	2.03	8.97e-06	Mit
AT1G26945	23.8	7.23	10.8	1.8	7.36	3.11	-1.73	3.19e-05	down	-1.21	0.00476	Ortho	-0.496	0.48	-	-1.73	6.85e-05	Ortho	0.462	0.428	-
AT1G26930	3.14	17.7	9.82	9.91	18	14.6	2.45	8.21e-11	Up	1.65	2.09e-05	Ortho	-2.23	0.00169	Mit	2.53	5.41e-11	Ortho	-2.48	0.00618	Mit
AT1G26840	5.74	1.96	3.3	1.54	4.59	0.565	-1.55	0.000378	down	-0.855	0.0607	-	0.53	0.211	-	-0.37	0.51	-	-0.579	0.286	-
AT1G26880	217	121	110	40.7	147	59.1	-0.868	0.0041	down	-1.04	0.000403	Ortho	-0.565	0.0936	Mag	-0.6	0.0679	-	-0.452	0.429	-
AT1G03360	17.4	7.7	15	4.37	20.8	7.37	-1.22	3.61e-08	down	-0.268	0.27	-	-0.547	0.103	-	0.213	0.444	-	-0.295	0.384	-
AT1G26770	52	1190	150	1170	84.5	67.9	4.37	3.71e-25	Up	1.49	0.000903	Ortho	-1.54	0.269	-	0.642	0.226	-	-4.8	9.18e-06	Mit
AT1G26580	65.3	151	0.0393	0.0266	26.9	65	1.15	9.6e-11	Up	-10.7	4e-46	Para	-1.2	8.18e-05	Mit	-1.32	2.18e-13	Para	0.0464	0.946	-
AT1G26570	13.4	7.71	0.0393	0.0266	17.7	7.74	-0.818	0.0368	down	-8.45	5.78e-25	Ortho	0.704	0.0479	Mit	0.383	0.413	-	-0.415	0.482	-
AT1G26540	4.32	0.351	8.58	0.95	13.4	1.42	-3.56	3.54e-12	down	0.924	0.0662	-	-0.11	0.938	-	1.58	0.00173	Para	-0.399	0.668	-
AT1G26520	11.9	6.86	14.9	7.29	32.6	27.6	-0.845	1e-05	down	0.268	0.182	-	-0.187	0.607	-	1.4	6.95e-15	Para	0.515	0.216	-
AT1G03440	35.7	13.2	28.9	6.96	50.5	10.2	-1.49	7.05e-07	down	-0.379	0.253	-	-0.584	0.176	-	0.441	0.215	-	-0.831	0.0621	Mag
AT1G26340	17.5	10.4	16.1	7.36	13.7	6.5	-0.787	0.0066	down	-0.17	0.611	-	-0.378	0.204	-	-0.411	0.213	-	-0.29	0.585	-
AT1G26220	40.8	19.8	3.9	1.12	40.1	16.7	-1.08	0.00322	down	-3.44	8.63e-23	Ortho	-0.0432	0.961	-	-0.0634	0.922	-	-0.173	0.706	-
AT1G03457	9.62	1.32	6.45	4.17	4.77	1.57	-2.87	2.39e-14	down	-0.626	0.118	-	1.59	0.00675	Mit	-1.05	0.00958	Ortho	0.903	0.0597	Mit
AT1G26190	19.4	8.81	10.1	8.16	18.4	8.96	-1.2	1.91e-07	down	-1.01	1.01e-05	Ortho	0.783	0.0855	Mit	-0.136	0.67	-	0.127	0.847	-
AT1G26120	19.9	45.9	96.6	113	20	41.5	1.15	2.34e-12	Up	2.22	1.53e-45	Ortho	-0.946	0.0115	Mit	-0.0349	0.904	-	-0.155	0.686	-
AT1G25530	2.26	9.57	17.6	19.9	13.2	27.8	2.06	3.84e-10	Up	2.98	1.93e-20	Ortho	-1.53	0.0103	Mit	2.54	1.77e-14	Ortho	-0.679	0.625	-
AT1G25350	85.6	46.7	65.9	41.6	83.1	43.7	-0.929	0.00231	down	-0.436	0.175	-	0.198	0.766	-	-0.1	0.83	-	-0.0669	0.958	-
AT1G24625	19.1	40.9	23.1	15.7	52.1	26.9	1.04	0.00409	Up	0.238	0.571	-	-1.63	0.00101	Mit	1.42	0.000104	Ortho	-2.01	0.00034	Mit
AT1G24575	9.15	55.1	71.4	148	6.47	42.5	2.49	1.1e-08	Up	2.94	1.4e-11	Ortho	-1.41	0.251	-	-0.551	0.319	-	0.0862	0.982	-
AT1G24510	184	93.8	214	158	213	179	-1.01	6.6e-18	down	0.173	0.184	-	0.52	0.0903	Mit	0.173	0.222	-	0.712	0.0196	Mit
AT1G24480	0.0376	0.205	3.04	2.4	0.356	1.24	1.94	0.0265	Up	6.16	2.99e-12	Ortho	-0.3	0.787	-	3.01	0.0028	Ortho	0.585	0.344	-
AT1G24470	2.84	16.4	3.04	2.4	5.06	5.81	2.41	2.99e-09	Up	0.0645	0.913	-	-2.43	0.00316	Mit	0.788	0.104	-	-1.91	0.0131	Mit
AT1G03600	850	522	305	352	678	586	-0.746	0.0229	down	-1.54	5.04e-07	Ortho	0.911	0.00652	Mit	-0.37	0.332	-	0.493	0.331	-
AT1G24310	26	12.4	28.4	10.9	22	5.91	-1.1	3.81e-07	down	0.0906	0.733	-	-0.271	0.478	-	-0.275	0.292	-	-0.742	0.0304	Mag
AT1G03610	31.4	53.4	22.7	82.8	12.2	79.9	0.707	0.0149	Up	-0.528	0.0718	-	1.06	0.0657	Mag	-1.41	6.84e-07	Para	1.88	0.00179	Mag
AT1G27290	32.4	84.5	3.88	23.2	9.5	90.1	1.33	1.52e-05	Up	-3.08	1.82e-24	Para	0.911	0.161	-	-1.77	1.4e-08	Para	1.77	0.0045	Mag
AT1G27300	13.8	57.7	26.3	89.3	5.24	89.9	2.02	6.76e-23	Up	0.896	2.42e-05	Ortho	-0.266	0.689	-	-1.41	2.14e-10	Para	1.92	0.00469	Mag
AT1G03630	444	193	456	184	822	290	-1.26	0.000704	down	-0.0298	0.958	-	-0.106	0.869	-	0.826	0.0421	Para	-0.3	0.475	-
AT1G27385	40.4	75.8	24.4	36.2	41.6	73.7	0.842	0.001	Up	-0.781	0.00214	Para	-0.34	0.39	-	-0.00678	1	-	-0.0809	0.912	-
AT1G27400	225	100	147	70	183	54.4	-1.2	8.97e-09	down	-0.664	0.00179	Ortho	0.0946	0.8	-	-0.341	0.164	-	-0.584	0.0787	Mag
AT1G27440	7.88	4.41	20	22.5	20.8	21.4	-0.884	3.66e-05	down	1.28	6.23e-11	Para	0.882	0.0184	Mit	1.35	1.36e-11	Para	0.786	0.0242	Mit
AT1G27500	9.44	4.99	9.36	5.23	10.4	7.59	-0.973	0.0029	down	-0.0819	0.841	-	0.191	0.784	-	0.0805	0.878	-	0.421	0.533	-
AT1G27630	12.5	86	31.9	91.7	18.1	78.3	2.72	1.46e-46	Up	1.3	2.17e-11	Ortho	-1.19	0.00732	Mit	0.494	0.0258	Ortho	-0.647	0.393	-
AT1G27730	12.1	121	3.95	3.01	2.91	246	3.33	1.09e-15	Up	-1.55	0.000465	Para	-3.53	0.000705	Mit	-1.97	1.45e-05	Para	2.74	0.281	-
AT1G27760	88.2	207	55.2	104	71.1	166	1.16	7.57e-07	Up	-0.74	0.00186	Para	-0.315	0.565	-	-0.373	0.175	-	-0.0145	0.993	-
AT1G27770	67.2	29.4	74.3	114	36.4	23	-1.21	0.00154	down	0.136	0.772	-	1.77	0.0118	Mit	-0.897	0.029	Ortho	0.528	0.602	-
AT1G27840	20	35	16.1	30.7	17.3	28.1	0.755	5.29e-05	Up	-0.362	0.0655	-	0.124	0.805	-	-0.245	0.276	-	-0.109	0.85	-
AT1G27880	7.34	1.45	2.78	0.557	22.9	5.36	-2.32	4.36e-08	down	-1.47	0.000615	Ortho	0.307	0.656	-	1.6	0.000233	Para	-0.219	0.792	-
AT1G27980	9.63	27.1	19.4	38.7	20.9	33.1	1.43	8.1e-12	Up	0.967	5.02e-06	Ortho	-0.473	0.446	-	1.08	7.18e-07	Ortho	-0.789	0.109	-
AT1G27990	0	0.14	19.4	38.7	0.0656	1.85	2.88	0.00639	Up	11.2	6.49e-24	Ortho	0.955	0.266	-	3.01	0.0402	Ortho	1.58	0.125	-
AT1G28050	5.67	41.8	12.3	35.2	17.1	50.9	2.83	1.56e-39	Up	1.09	1.44e-06	Ortho	-1.21	0.142	-	1.58	2.21e-12	Ortho	-1.13	0.12	-
AT1G28070	3.22	8.48	2.27	2.67	2.93	2.82	1.33	7.33e-05	Up	-0.549	0.14	-	-0.963	0.0276	Mit	-0.177	0.721	-	-1.38	0.0174	Mit
AT1G28110	26.1	12	4.74	2.09	20.2	8.6	-1.14	9.77e-05	down	-2.5	9.88e-19	Ortho	0.217	0.614	-	-0.403	0.242	-	-0.0667	0.9	-
AT1G28120	37	62.3	23.9	43.4	31	75.4	0.695	0.000667	Up	-0.684	0.0007	Para	0.0911	0.811	-	-0.297	0.21	-	0.505	0.0863	Mag
AT1G28140	110	208	133	179	162	235	0.847	0.000926	Up	0.219	0.445	-	-0.479	0.158	-	0.509	0.0694	-	-0.378	0.442	-
AT1G28240	36.3	49.8	18.5	21.4	20.6	22.3	0.401	0.0221	Up	-1.03	3.02e-10	Para	-0.219	0.564	-	-0.857	4.27e-07	Para	-0.347	0.409	-
AT1G28260	9.42	35.5	14.5	75.5	11.4	22	1.83	2.73e-08	Up	0.574	0.11	-	0.471	0.651	-	0.235	0.605	-	-0.923	0.527	-
AT1G28290	51.9	13.9	57.6	10.3	62.8	6.91	-1.8	0.000372	down	0.146	0.823	-	-0.508	0.617	-	0.299	0.674	-	-1.16	0.209	-
AT1G28310	12.2	24.2	23.8	20.7	15.8	17.4	0.943	0.00157	Up	0.92	0.00181	Ortho	-1.12	0.00161	Mit	0.345	0.335	-	-0.765	0.114	-
AT1G28330	5.26	40.2	5.4	175	2.82	342	2.87	4.12e-10	Up	0.0377	0.96	-	2.04	0.521	-	-0.861	0.124	-	3.7	0.466	-
AT1G28380	35.6	23	44.6	53.1	28.7	72.2	-0.669	0.0124	down	0.296	0.296	-	0.857	0.0401	Mit	-0.336	0.276	-	1.9	0.0038	Mit
AT1G28400	45.9	13.7	59.4	5.82	42.1	4.37	-1.74	0.00102	down	0.337	0.594	-	-1.5	0.148	-	-0.185	0.822	-	-1.37	0.161	-
AT1G28430	0.0423	0	0.419	6.76	0.0351	0.0205	-3.12	0.0315	down	3.34	0.0336	Para	2.63	0.00101	Mit	-0.362	0.904	-	0	NaN	-
AT1G28440	92	38.3	87.4	29	95.4	24.1	-1.31	1.8e-05	down	-0.122	0.746	-	-0.316	0.561	-	0.00537	1	-	-0.7	0.116	-
AT1G28490	25.8	39.3	21.7	36.6	19.2	44.2	0.556	0.00037	Up	-0.303	0.0613	-	0.155	0.621	-	-0.475	0.00398	Para	0.584	0.00602	Mag
AT1G28520	33.5	109	71.5	198	38.9	100	1.65	3.77e-21	Up	1.04	3.39e-09	Ortho	-0.206	0.641	-	0.165	0.477	-	-0.33	0.692	-
AT1G28530	19.7	11.2	72.4	202	10.5	3.26	-0.87	0.000205	down	1.82	6.35e-17	Para	2.25	3.6e-06	Mit	-0.953	6.2e-05	Ortho	-0.658	0.0222	Mag
AT1G28540	9.79	18.5	8.05	17.4	8.95	16.9	0.881	0.000459	Up	-0.317	0.249	-	0.18	0.685	-	-0.15	0.667	-	-0.0669	0.953	-
AT1G03780	12.9	4.35	20.3	4.42	17.2	1.16	-1.57	0.00102	down	0.61	0.24	-	-0.628	0.332	-	0.366	0.559	-	-1.7	0.00228	Mag
AT1G28760	5.55	3.77	11.2	11.6	7.27	5.37	-0.605	0.029	down	0.95	0.000185	Para	0.643	0.0395	Mit	0.339	0.274	-	0.184	0.747	-
AT1G29050	20.6	33.4	13.3	22.3	14.3	13.9	0.639	0.0256	Up	-0.698	0.013	Para	0.0512	0.946	-	-0.586	0.0546	-	-0.679	0.289	-
AT1G03790	0	1.62	0.18	9.54	0	0.818	5.58	3.16e-10	Up	4.49	0.000544	Ortho	1.61	0.714	-	0	1	-	-0.652	0.816	-
AT1G29220	23	41.6	28	30.9	24	22	0.798	1.28e-11	Up	0.231	0.0696	-	-0.709	0.0052	Mit	0.0214	0.922	-	-0.944	0.00475	Mit
AT1G29200	2	3.35	28	30.9	1.14	2.06	0.696	0.02	Up	3.77	1.32e-47	Ortho	-0.256	0.431	-	-0.872	0.00952	Para	0.313	0.561	-
AT1G29340	56.9	107	66.2	195	46.8	125	0.859	0.0116	Up	0.182	0.646	-	0.643	0.324	-	-0.315	0.449	-	0.492	0.598	-
AT1G01970	66.2	31.2	46.5	15.6	26.4	4.21	-1.13	0.00011	down	-0.559	0.0675	-	-0.467	0.167	-	-1.39	2.71e-06	Ortho	-1.32	0.0323	Mag
AT1G03840	1.07	0.249	4.34	2.59	1.83	2.39	-2.08	1.13e-05	down	1.99	9.03e-08	Para	0.415	0.364	-	0.77	0.0822	-	1.24	0.0163	Mit
AT1G29470	237	82.5	224	92.3	212	63.9	-1.57	7.64e-07	down	-0.118	0.768	-	0.249	0.72	-	-0.199	0.65	-	-0.197	0.811	-
AT1G29530	45.8	14.2	14.9	14.3	49.3	6.37	-1.73	5.33e-11	down	-1.69	1.05e-10	Ortho	1.57	0.000102	Mit	0.0496	0.917	-	-1.15	0.00027	Mag
AT1G29630	7.88	1.64	4.04	0.724	6.19	1.37	-2.23	3.72e-06	down	-1.01	0.0466	Ortho	0.126	0.899	-	-0.401	0.527	-	0.174	0.842	-
AT1G29660	437	8.24	288	4.66	403	4.94	-5.53	3.1e-21	down	-0.661	0.351	-	-0.125	0.97	-	-0.155	0.882	-	-0.55	0.574	-
AT1G29790	27.2	14.6	35.3	18.9	25.1	8	-0.939	1.65e-07	down	0.337	0.0713	-	-0.0179	0.983	-	-0.156	0.499	-	-0.741	0.0176	Mag
AT1G29800	13.7	35	25.9	46.6	14.7	39.9	1.29	1.3e-19	Up	0.868	1.6e-09	Ortho	-0.478	0.048	Mit	0.0483	0.839	-	0.093	0.762	-
AT1G29900	169	50.6	75.1	9.49	125	21.5	-1.78	4.63e-06	down	-1.23	0.00185	Ortho	-1.13	0.234	-	-0.491	0.302	-	-0.758	0.319	-
AT1G03870	93.4	0.676	27.4	0.723	27.2	1	-6.59	2.56e-17	down	-1.82	0.042	Ortho	1.73	0.105	-	-1.79	0.062	-	1.73	0.0994	Mit
AT1G30090	24.7	41	12.9	29.2	19.2	43.5	0.678	0.000985	Up	-0.99	7.52e-07	Para	0.438	0.0343	Mag	-0.4	0.0801	-	0.439	0.321	-
AT1G30100	0.372	2.43	0.978	4.23	1.62	2.17	2.57	7.92e-06	Up	1.36	0.0325	Ortho	-0.415	0.334	-	2.11	0.000865	Ortho	-1.43	0.193	-
AT1G30110	5.49	2.76	8.91	7.56	15.1	7.22	-1	0.00298	down	0.669	0.0457	Para	0.539	0.137	-	1.43	1.21e-05	Para	-0.285	0.667	-
AT1G30130	20.8	15.7	16.7	16.6	17.2	15.8	-0.443	0.0294	down	-0.348	0.0856	-	0.395	0.128	-	-0.299	0.181	-	0.291	0.412	-
AT1G30220	0.232	3	3.8	8.3	22.5	28.6	3.42	1.2e-09	Up	4.02	7.08e-12	Ortho	-1.13	0.754	-	6.58	1.02e-29	Ortho	-1.75	0.787	-
AT1G01960	116	80.2	107	58.1	144	64.5	-0.584	0.0417	down	-0.166	0.606	-	-0.35	0.543	-	0.268	0.432	-	-0.609	0.276	-
AT1G30240	16.9	7.29	6.65	0.433	23.6	11.9	-1.25	0.000435	down	-1.4	6.13e-05	Ortho	-1.22	0.0381	Mag	0.422	0.322	-	0.176	0.774	-
AT1G30280	16.4	4.22	2.04	2.71	11.8	1.98	-1.89	9.6e-05	down	-3.01	4.84e-10	Ortho	1.97	0.0161	Mit	-0.478	0.44	-	-0.438	0.551	-
AT1G30300	9.31	20.3	2.56	3.88	8.06	18.6	1.07	7.41e-06	Up	-1.91	8.36e-15	Para	-0.554	0.176	-	-0.237	0.443	-	0.0651	0.929	-
AT1G30320	10.1	32.3	13.4	18.9	6.13	22.2	1.58	0.000317	Up	0.384	0.446	-	-1.12	0.319	-	-0.772	0.129	-	0.0745	0.987	-
AT1G30400	161	76	81.3	51.8	71.2	32.6	-1.14	0.00437	down	-1.04	0.00933	Ortho	0.439	0.564	-	-1.24	0.00281	Ortho	-0.0402	1	-
AT1G30440	74.3	23.4	51.6	11.8	60.4	17.5	-1.7	1.99e-08	down	-0.578	0.0739	-	-0.395	0.372	-	-0.344	0.364	-	-0.108	0.897	-
AT1G30470	81.2	60.1	94.2	71.1	78.5	51.1	-0.496	0.0203	down	0.159	0.498	-	0.0266	0.969	-	-0.102	0.726	-	-0.18	0.756	-
AT1G30475	4.16	11.1	5.61	12.9	10.5	20.8	1.37	6.61e-06	Up	0.407	0.227	-	-0.115	0.929	-	1.32	2.3e-05	Ortho	-0.303	0.675	-
AT1G30480	17.8	23.9	16	18.4	20.8	17.1	0.379	0.0163	Up	-0.205	0.216	-	-0.196	0.438	-	0.181	0.324	-	-0.705	0.00558	Mit
AT1G30500	7.94	24	6.43	5.11	14.9	37.3	1.5	0.000303	Up	-0.366	0.444	-	-1.72	0.0508	Mit	0.841	0.071	-	-0.212	0.953	-
AT1G30540	12.6	21.1	12.6	13.6	13.7	17.5	0.695	1.67e-06	Up	-0.0451	0.811	-	-0.567	0.0464	Mit	0.0759	0.72	-	-0.368	0.425	-
AT1G30570	23.2	12.2	225	201	31.9	11.1	-0.974	1.17e-10	down	3.24	3.07e-121	Para	0.707	0.0049	Mit	0.426	0.00784	Para	-0.587	0.0834	Mag
AT1G30600	15.9	8.91	13.2	5.28	18	2.95	-0.866	0.0415	down	-0.315	0.503	-	-0.341	0.56	-	0.122	0.85	-	-1.59	0.0204	Mag
AT1G03960	10.8	17.1	5.75	8.33	13	11.9	0.608	0.00516	Up	-0.975	5.01e-06	Para	-0.13	0.785	-	0.213	0.423	-	-0.692	0.137	-
AT1G30755	4.87	13.5	0.472	1.33	2.54	14.1	1.38	0.000818	Up	-3.41	2.53e-14	Para	-0.631	0.348	-	-0.982	0.0333	Para	0.897	0.549	-
AT1G30840	2.35	0.207	0.451	0.232	1.24	0.147	-3.32	4.46e-06	down	-2.44	0.00119	Ortho	1.7	0.00112	Mit	-0.95	0.276	-	0.379	0.315	-
AT1G03970	20.2	35.6	26.2	46.6	17.5	47.5	0.764	0.00387	Up	0.329	0.243	-	-0.00179	1	-	-0.241	0.464	-	0.6	0.403	-
AT1G01950	32.6	13.1	41	12.8	36.2	5.2	-1.36	1.79e-05	down	0.276	0.445	-	-0.344	0.571	-	0.102	0.838	-	-1.31	0.0183	Mag
AT1G31070	37.2	24.8	44.3	42.2	11.9	3.4	-0.616	0.0139	down	0.219	0.421	-	0.475	0.154	-	-1.68	1.98e-12	Ortho	-1.06	0.0577	Mag
AT1G31770	7.07	1.96	9.96	2.21	6.04	1.4	-1.78	0.00299	down	0.451	0.518	-	-0.459	0.64	-	-0.232	0.801	-	-0.338	0.682	-
AT1G04020	17.5	4.45	15.5	2.68	19.7	1.61	-1.97	6.44e-05	down	-0.239	0.695	-	-0.346	0.716	-	0.108	0.898	-	-1.3	0.0534	Mag
AT1G31880	2.43	4.67	3.89	5.31	2.41	2.09	0.893	0.00474	Up	0.639	0.0485	Ortho	-0.32	0.522	-	-0.0247	0.977	-	-0.823	0.138	-
AT1G31920	24.1	8.01	48.7	44.1	43.2	4.28	-1.64	3.63e-06	down	0.944	0.00911	Para	1.34	0.00309	Mit	0.782	0.0464	Para	-1.59	0.0213	Mag
AT1G32090	14.1	22	28.9	23.6	54.2	31.5	0.567	0.00933	Up	0.98	1.69e-06	Ortho	-0.909	0.0197	Mit	1.88	8.21e-21	Ortho	-1.38	0.0072	Mit
AT1G32170	3.04	1.42	3.69	12.6	5.06	12.2	-1.09	0.00412	down	0.26	0.537	-	2.42	0.000719	Mit	0.736	0.0658	-	1.97	0.0963	Mit
AT1G04040	167	13.2	13.3	0.574	16.3	1.57	-3.64	1.79e-18	down	-3.7	9.97e-19	Ortho	0.312	0.719	-	-3.39	2.93e-15	Ortho	0.778	0.116	-
AT1G04050	3.87	1.4	5.97	2.39	2	0.422	-1.5	0.00111	down	0.558	0.258	-	-0.0289	0.979	-	-0.997	0.05	-	0.078	0.913	-
AT1G32400	112	194	21.3	44.1	50.4	148	0.741	3.05e-07	Up	-2.45	1.14e-68	Para	0.239	0.436	-	-1.2	5.35e-17	Para	0.759	0.00555	Mag
AT1G32440	105	62.3	73.8	63.6	87.9	50.6	-0.81	0.00132	down	-0.568	0.0258	Ortho	0.529	0.248	-	-0.31	0.299	-	-0.0534	0.882	-
AT1G32500	143	109	86.5	57.7	115	78.1	-0.457	0.0169	down	-0.786	1.22e-05	Ortho	-0.181	0.398	-	-0.355	0.0835	-	-0.153	0.57	-
AT1G04100	4.73	12.5	18.1	24.1	3.34	6.22	1.35	1.22e-09	Up	1.89	1.43e-18	Ortho	-0.808	0.00224	Mit	-0.552	0.0353	Para	-0.516	0.295	-
AT1G32583	4.02	2.09	0.0803	0.0213	0	0	-0.958	0.0485	down	-5.72	4.27e-15	Ortho	0.737	0.0414	Mit	-9.02	3.82e-14	Ortho	0.737	0.0486	Mit
AT1G32780	6.6	1.84	12.2	2.7	26.6	4.07	-1.88	6.28e-05	down	0.816	0.0984	-	-0.452	0.455	-	1.94	4.75e-05	Para	-1.1	0.0266	Mag
AT1G32790	85.3	129	82.5	102	85.8	128	0.544	0.000938	Up	-0.0909	0.638	-	-0.287	0.383	-	-0.0221	0.943	-	-0.0209	0.986	-
AT1G32910	0.146	0.967	0.0205	0.944	0	0.324	2.62	0.000856	Up	-2.73	0.0542	-	0.17	0.865	-	-4.07	0.00622	Para	-0.678	0.377	-
AT1G04130	14.2	9.63	7.23	2.88	18.3	12.2	-0.614	0.0142	down	-1.02	2e-05	Ortho	-0.54	0.228	-	0.313	0.273	-	-0.0155	1	-
AT1G33040	98.1	50.7	72.7	50.1	105	52.5	-1	6.59e-08	down	-0.479	0.012	Ortho	0.414	0.146	-	0.0592	0.839	-	-0.04	0.915	-
AT1G33170	64.6	21.6	92.3	33.9	77.1	13.8	-1.6	0.000103	down	0.467	0.308	-	0.122	0.802	-	0.193	0.749	-	-0.906	0.0417	Mag
AT1G33240	193	49.2	26.2	8.34	88.3	6.13	-2	5.36e-07	down	-2.94	5.05e-14	Ortho	0.432	0.384	-	-1.16	0.00729	Ortho	-1.72	0.00247	Mag
AT1G33270	26.1	51.8	43	40.7	23.5	27.3	0.917	3.55e-09	Up	0.656	2.51e-05	Ortho	-1.02	0.00344	Mit	-0.205	0.285	-	-0.733	0.146	-
AT1G33360	17.8	31.5	3.72	7.32	23.7	41	0.758	1.75e-06	Up	-2.31	5.42e-44	Para	-0.00891	1	-	0.37	0.0347	Ortho	0.00317	1	-
AT1G33340	7.75	2	36	28.2	6.93	1.71	-1.95	5.67e-06	down	2.17	1.45e-07	Para	1.31	0.00201	Mit	-0.192	0.76	-	0.129	0.886	-
AT1G33390	19.5	9.18	30.7	8.27	32.5	4.26	-1.14	0.0165	down	0.588	0.242	-	-0.732	0.417	-	0.668	0.217	-	-1.72	0.0706	Mag
AT1G33410	54.3	27	43.8	14	41.9	10.7	-1.05	0.000945	down	-0.374	0.276	-	-0.59	0.353	-	-0.424	0.255	-	-0.907	0.144	-
AT1G33470	77.9	32	99.2	28.7	37.8	8.76	-1.29	1.05e-07	down	0.312	0.244	-	-0.483	0.302	-	-1.06	2.29e-05	Ortho	-0.716	0.155	-
AT1G33811	67.8	7.95	90.5	7.79	126	13.7	-3.08	3.26e-10	down	0.332	0.582	-	-0.458	0.585	-	0.816	0.168	-	-0.178	0.823	-
AT1G33840	0.0414	0	0.719	0.291	21	1.19	-2.98	0.0364	down	4	0.000924	Para	-0.585	0.0201	Mag	8.91	2.26e-14	Para	-3.29	1.22e-05	Mag
AT1G34020	23	17.7	118	73.6	25.6	32.9	-0.415	0.00862	down	2.31	3.47e-62	Para	-0.31	0.265	-	0.124	0.526	-	0.706	0.00957	Mit
AT1G34120	8.72	17.4	7.97	4.39	18.5	10.4	0.921	0.000104	Up	-0.195	0.479	-	-1.68	3.57e-05	Mit	1.03	1.96e-05	Ortho	-1.74	0.00648	Mit
AT1G04220	5.63	259	41	51.9	6.73	231	5.38	4.42e-62	Up	2.81	2.11e-17	Ortho	-4.92	1.06e-06	Mit	0.19	0.703	-	-0.365	0.925	-
AT1G34180	1.37	0.476	19.1	25.3	4.92	15.9	-1.55	0.00179	down	3.74	1.1e-18	Para	1.24	0.0596	Mit	1.79	0.000104	Para	2.39	0.000842	Mit
AT1G04230	8.66	17	19.8	18.8	19.6	15.7	0.924	1.23e-05	Up	1.14	2.29e-08	Ortho	-1.01	0.017	Mit	1.13	8.02e-08	Ortho	-1.21	0.0437	Mit
AT1G34320	57.5	43	29	19	32.7	16.7	-0.47	0.0431	down	-1.04	1.3e-06	Ortho	-0.148	0.703	-	-0.855	0.000153	Ortho	-0.519	0.158	-
AT1G34340	30.4	45.6	13.5	12.8	3.87	3.62	0.542	0.00264	Up	-1.2	2.78e-12	Para	-0.665	0.0726	Mit	-3.01	4.3e-61	Para	-0.64	0.0756	Mit
AT1G34355	3.72	1.44	4.89	0.921	10.3	1.16	-1.38	0.0271	down	0.338	0.643	-	-0.598	0.429	-	1.41	0.0338	Para	-1.57	0.0442	Mag
AT1G04260	10.9	19.3	10.9	22.5	14.9	27.3	0.788	6.27e-05	Up	-0.0336	0.899	-	0.17	0.598	-	0.43	0.0479	Ortho	0.0476	0.936	-
AT1G31230	123	58.2	95.8	26.7	215	55.9	-1.11	0.002	down	-0.403	0.304	-	-0.733	0.312	-	0.758	0.053	-	-0.86	0.196	-
AT1G31470	5.32	10.4	10.3	13	3.68	7.11	0.916	0.00186	Up	0.904	0.0019	Ortho	-0.476	0.136	-	-0.584	0.0808	-	0.0387	0.993	-
AT1G31410	44.6	31.2	21.7	13.5	39.3	19.6	-0.573	0.00411	down	-1.1	5.68e-09	Ortho	-0.0935	0.79	-	-0.237	0.311	-	-0.458	0.306	-
AT1G31330	4330	2630	4840	2590	5060	2710	-0.772	0.0414	down	0.0964	0.835	-	-0.176	0.757	-	0.169	0.747	-	-0.176	0.635	-
AT1G34760	11.8	2.69	13.6	1.41	19.6	2	-2.17	4.85e-08	down	0.114	0.824	-	-0.988	0.0865	Mag	0.678	0.14	-	-1.07	0.0425	Mag
AT1G35140	18.5	0.763	8.65	0.882	1.73	2.94	-4.11	3.46e-06	down	-1.04	0.346	-	0.778	0.522	-	-3.35	0.00122	Ortho	4.06	0.00174	Mit
AT1G35190	10.7	16.1	8.24	11.7	21.6	41.4	0.565	0.0209	Up	-0.395	0.116	-	-0.12	0.868	-	1.01	1.8e-05	Ortho	0.339	0.602	-
AT1G35260	1.7	0.33	0.0197	0.0607	0.104	0.019	-2.1	0.0336	down	-6.38	7.25e-05	Ortho	1.32	0.00887	Mit	-4.08	0.00397	Ortho	1.32	0.0107	Mit
AT1G35510	45	27.1	35	16.2	30.8	14.8	-0.787	5.89e-09	down	-0.417	0.00236	Ortho	-0.369	0.14	-	-0.595	1.94e-05	Ortho	-0.308	0.274	-
AT1G35530	3.87	0.814	7.17	1.11	18	2.37	-2.22	0.000355	down	0.821	0.226	-	-0.434	0.617	-	2.15	0.000881	Para	-1.02	0.369	-
AT1G35560	26.6	7.87	17.8	2.12	15.8	3	-1.74	0.000267	down	-0.616	0.244	-	-0.876	0.0696	Mag	-0.773	0.168	-	-0.327	0.596	-
AT1G35620	52	35.9	37.1	32.1	65.6	38.4	-0.574	0.0429	down	-0.534	0.0556	-	0.332	0.212	-	0.303	0.354	-	-0.226	0.726	-
AT1G35720	343	799	598	1150	154	284	1.19	0.00101	Up	0.789	0.0334	Ortho	-0.273	0.847	-	-1.16	0.00199	Para	-0.338	0.822	-
AT1G35730	1.23	0.234	0.0171	0.134	0.168	0	-2.27	0.00413	down	-6.07	3.34e-06	Ortho	1	0.00898	Mit	-2.91	0.00175	Ortho	1	0.0827	Mit
AT1G42440	61.6	27.8	51.2	10.8	51.2	12.7	-1.19	0.000578	down	-0.326	0.401	-	-1	0.0976	Mag	-0.323	0.458	-	-0.832	0.222	-
AT1G42970	4020	2050	2030	1080	3940	1640	-1.02	0.00661	down	-1.03	0.00558	Ortho	0.0586	0.94	-	-0.0824	0.894	-	-0.289	0.446	-
AT1G42990	34	75.4	43.2	130	48.7	199	1.11	0.000159	Up	0.327	0.316	-	0.445	0.536	-	0.508	0.132	-	0.887	0.133	-
AT1G04400	92.8	205	78.5	212	140	390	1.07	0.000267	Up	-0.286	0.382	-	0.29	0.705	-	0.546	0.0975	-	0.342	0.768	-
AT1G43130	20.1	55.9	11.5	47.3	15.9	26.3	1.42	8.52e-12	Up	-0.855	6.86e-05	Para	0.537	0.3	-	-0.378	0.126	-	-0.76	0.033	Mit
AT1G43580	36.6	24.8	26.6	12.5	37.4	21.1	-0.596	0.00133	down	-0.501	0.00652	Ortho	-0.497	0.163	-	0.000245	1	-	-0.239	0.547	-
AT1G04410	835	572	593	350	1190	573	-0.585	0.000243	down	-0.54	0.000558	Ortho	-0.212	0.437	-	0.481	0.0037	Para	-0.506	0.0928	Mag
AT1G43620	26.7	66.3	16.2	16.4	31.7	33.1	1.25	1.94e-12	Up	-0.769	2.68e-05	Para	-1.26	0.000226	Mit	0.201	0.376	-	-1.2	0.000371	Mit
AT1G43700	34.4	55	19.7	22.7	24.3	58.3	0.626	0.00213	Up	-0.85	1.65e-05	Para	-0.473	0.306	-	-0.545	0.0111	Para	0.563	0.182	-
AT1G04430	206	68.4	67.5	27.4	91.7	45.6	-1.63	5.12e-09	down	-1.65	2.03e-09	Ortho	0.306	0.477	-	-1.2	3.47e-05	Ortho	0.575	0.163	-
AT1G43860	30.3	17.5	34.5	28.9	37.2	33.1	-0.854	4.96e-05	down	0.13	0.597	-	0.525	0.14	-	0.245	0.332	-	0.597	0.179	-
AT1G44100	49.3	25.8	48.4	28.5	117	66	-0.966	0.0312	down	-0.0858	0.88	-	0.149	0.834	-	1.18	0.0103	Para	0.0803	0.927	-
AT1G44110	18.3	6.48	10.1	1.03	25.3	5.03	-1.48	0.0032	down	-0.92	0.082	-	-1.1	0.0307	Mag	0.423	0.514	-	-0.769	0.225	-
AT1G44160	0.52	2.56	38.4	146	0.147	0.441	2.17	3.51e-08	Up	6.14	2.56e-61	Ortho	0.898	0.0876	Mag	-1.87	0.00191	Para	-0.415	0.474	-
AT1G44446	636	201	365	159	571	144	-1.71	9.75e-09	down	-0.861	0.00534	Ortho	0.464	0.175	-	-0.216	0.596	-	-0.319	0.436	-
AT1G44770	35.5	80.4	25.2	66.1	39	139	1.13	4.99e-07	Up	-0.534	0.0223	Para	0.203	0.634	-	0.109	0.74	-	0.653	0.0954	Mag
AT1G44820	32.8	46.9	30.4	30.6	21	20	0.454	0.00944	Up	-0.162	0.393	-	-0.475	0.3	-	-0.693	6.77e-05	Para	-0.565	0.035	Mit
AT1G44830	0.995	0.0934	0.685	0.152	2.56	2.84	-2.92	0.00375	down	-0.503	0.695	-	0.415	0.231	-	1.41	0.257	-	1.19	0.177	-
AT1G44960	13.5	21.4	9.48	17.1	12.1	29.9	0.613	0.00581	Up	-0.56	0.012	Para	0.168	0.66	-	-0.207	0.452	-	0.617	0.238	-
AT1G45150	13.9	25.5	9.06	15.9	13	30.8	0.821	1.57e-05	Up	-0.666	0.000589	Para	-0.115	0.881	-	-0.14	0.584	-	0.311	0.687	-
AT1G45180	14.3	8.66	11.8	6.73	20	16	-0.769	0.00631	down	-0.331	0.267	-	-0.0354	0.947	-	0.446	0.153	-	0.378	0.509	-
AT1G45207	22.4	9.24	8.95	2.24	11.4	4.25	-1.3	5.29e-07	down	-1.36	1.31e-07	Ortho	-0.403	0.401	-	-1	0.000223	Ortho	-0.14	0.69	-
AT1G45249	28.4	254	46.4	286	12.9	129	3.08	2.28e-26	Up	0.655	0.0385	Ortho	-0.518	0.525	-	-1.18	0.000196	Para	0.135	0.971	-
AT1G45545	2.07	5.09	101	66.2	0.98	0.697	1.21	0.000442	Up	5.56	2.84e-69	Ortho	-1.6	0.000932	Mit	-1.11	0.00496	Para	-1.58	0.00527	Mit
AT1G45976	17.8	53.9	25.6	58.7	26.6	62.6	1.53	3.77e-11	Up	0.474	0.0562	-	-0.379	0.485	-	0.536	0.0408	Ortho	-0.339	0.444	-
AT1G47128	408	2020	544	948	492	1440	2.22	4.39e-30	Up	0.361	0.0935	-	-1.5	0.00235	Mit	0.214	0.397	-	-0.755	0.229	-
AT1G47200	50.5	43.8	68.8	62.6	62.1	50.4	-0.261	0.0425	down	0.391	0.00112	Para	0.0672	0.755	-	0.249	0.063	-	-0.0938	0.792	-
AT1G47210	27.1	8.56	29.8	20.6	19	6.36	-1.69	7.48e-13	down	0.0897	0.763	-	0.993	0.0056	Mit	-0.554	0.0349	Ortho	0.0451	0.944	-
AT1G47270	13.8	39.9	10.2	29.8	13.7	47.8	1.49	1.12e-13	Up	-0.473	0.0298	Para	-0.0154	0.988	-	-0.0337	0.93	-	0.259	0.559	-
AT1G47290	23.8	14.5	24.6	11.5	47.5	28.8	-0.758	0.000375	down	-0.00117	0.996	-	-0.353	0.245	-	0.946	6.91e-06	Para	-0.0299	0.982	-
AT1G47480	1.82	0.698	5.56	3.25	1.34	2.09	-1.39	0.0135	down	1.57	0.00362	Para	-0.0825	0.95	-	-0.536	0.438	-	1	0.0172	Mit
AT1G04520	40.5	6.15	25.3	2.53	41.2	3.76	-2.72	2.63e-16	down	-0.72	0.0438	Ortho	-0.404	0.62	-	-0.0139	0.999	-	-0.627	0.0346	Mag
AT1G47670	11.8	3.46	16.4	4.59	30.8	4.68	-1.76	4.69e-08	down	0.434	0.214	-	-0.167	0.804	-	1.36	3.1e-05	Para	-0.963	0.0373	Mag
AT1G47740	58.7	43.9	57.3	57.4	45.1	19.3	-0.459	0.00579	down	-0.0892	0.643	-	0.417	0.0313	Mit	-0.418	0.0161	Ortho	-0.774	0.00481	Mag
AT1G04530	140	60.5	108	33.9	198	22.7	-1.25	0.000158	down	-0.441	0.22	-	-0.438	0.257	-	0.449	0.253	-	-1.87	6.92e-06	Mag
AT1G47750	12.1	21.6	57.3	57.4	17.5	37.2	0.787	7.85e-05	Up	2.19	3.8e-32	Ortho	-0.748	0.00597	Mit	0.501	0.02	Ortho	0.281	0.281	-
AT1G04540	5.58	1.81	8.75	1.19	1.33	0.0821	-1.62	0.00229	down	0.592	0.313	-	-0.946	0.021	Mag	-2.11	0.00017	Ortho	-0.152	0.585	-
AT1G48000	0.723	11.7	1.08	14.6	0.666	10.5	3.85	2.08e-15	Up	0.571	0.342	-	0.0891	0.978	-	-0.193	0.822	-	-0.149	0.971	-
AT1G48030	554	358	373	205	586	249	-0.688	0.00644	down	-0.625	0.0123	Ortho	-0.23	0.559	-	0.0245	0.964	-	-0.604	0.0137	Mag
AT1G48110	59.7	47.2	42.2	40.1	37.8	31.5	-0.4	0.0117	down	-0.562	0.000198	Ortho	0.27	0.43	-	-0.717	3.26e-06	Ortho	0.0845	0.862	-
AT1G04555	5.73	12.3	3.17	4.5	7.47	17.6	1.03	0.000197	Up	-0.916	0.00143	Para	-0.514	0.193	-	0.34	0.315	-	0.168	0.778	-
AT1G48280	7.66	5.23	14.3	8.76	11.8	9.06	-0.588	0.00343	down	0.85	4.07e-06	Para	-0.24	0.607	-	0.579	0.00383	Para	0.086	0.889	-
AT1G04560	0	2.14	0.828	67	0.0769	153	6.01	1.25e-12	Up	6.68	1.33e-08	Ortho	3.51	0.293	-	3.24	0.0264	Ortho	5.68	0.504	-
AT1G48320	10.2	89.2	11.9	17.5	11.7	52.6	3.05	3.38e-28	Up	0.182	0.604	-	-2.52	1.01e-05	Mit	0.156	0.711	-	-0.957	0.292	-
AT1G48330	5.46	34.8	8.86	64.5	5.15	12.8	2.57	7.92e-10	Up	0.629	0.181	-	0.307	0.72	-	-0.147	0.829	-	-1.18	0.0558	Mit
AT1G48360	8.67	18.5	11.7	7.51	13.3	8.99	1.02	3.23e-05	Up	0.371	0.161	-	-1.6	0.00317	Mit	0.559	0.0387	Ortho	-1.54	0.0276	Mit
AT1G48370	3.23	73.4	26.7	49	24.1	58.5	4.42	2.03e-44	Up	3.02	5.83e-21	Ortho	-3.3	1.53e-05	Mit	2.87	2.42e-18	Ortho	-2.88	0.109	-
AT1G48380	13.3	19.9	23	9.58	11.4	4.97	0.533	0.0193	Up	0.751	0.000533	Ortho	-1.7	0.000372	Mit	-0.264	0.324	-	-1.6	0.000403	Mit
AT1G48410	166	110	258	105	242	72.5	-0.641	0.0496	down	0.57	0.0786	-	-0.704	0.207	-	0.495	0.166	-	-1.13	0.087	Mag
AT1G48440	63.4	188	226	261	67.1	168	1.52	1.01e-15	Up	1.8	2.8e-22	Ortho	-1.34	2.03e-05	Mit	0.0492	0.879	-	-0.241	0.555	-
AT1G48460	34.4	15.4	50.8	27.4	42.8	39.7	-1.19	0.000694	down	0.481	0.2	-	0.255	0.67	-	0.26	0.569	-	1.01	0.114	-
AT1G48630	226	72.2	98.6	16.9	180	48.1	-1.66	4.53e-10	down	-1.25	2.68e-06	Ortho	-0.849	0.054	Mag	-0.371	0.253	-	-0.241	0.608	-
AT1G48790	41.1	58.7	15.1	30.6	31.5	65.7	0.448	0.0166	Up	-1.5	4.36e-18	Para	0.469	0.386	-	-0.426	0.0298	Para	0.53	0.271	-
AT1G48840	25.5	49.4	49.7	70.3	28.4	74.9	0.878	9.46e-05	Up	0.908	3.75e-05	Ortho	-0.429	0.423	-	0.098	0.767	-	0.443	0.581	-
AT1G48920	568	358	374	83	258	48.9	-0.702	0.00614	down	-0.668	0.00806	Ortho	-1.49	0.000476	Mag	-1.19	2.05e-06	Ortho	-1.71	0.000672	Mag
AT1G48930	0	0.287	0	0.262	0	0.147	3.39	0.00527	Up	-0.139	0.965	-	0.322	0.676	-	0	1	-	0	1	-
AT1G48950	22.9	13.7	25.6	9.58	14.6	3.35	-0.795	0.00697	down	0.105	0.767	-	-0.648	0.234	-	-0.703	0.024	Ortho	-1.12	0.0381	Mag
AT1G49005	0.201	0	0.064	0.0383	0	0.0282	-3.09	0.0374	down	-1.53	0.823	-	0	NaN	-	-4.62	0.512	-	0	NaN	-
AT1G49160	7.44	3.13	1.31	2.63	37.4	47.7	-1.25	0.00227	down	-2.54	3.72e-10	Ortho	1.99	0.176	-	2.34	3.3e-09	Para	1.44	0.105	-
AT1G49200	2.17	0.365	0.979	0.928	1.1	4.01	-2.55	9.36e-07	down	-1.21	0.0189	Ortho	1.58	0.0231	Mit	-1.01	0.0714	-	2.83	0.000424	Mit
AT1G49320	1.05	0.25	59.1	69.9	21.8	10.4	-2	0.00277	down	5.79	1.5e-23	Para	1.42	0.000916	Mit	4.36	3.11e-13	Para	0.138	0.946	-
AT1G49390	0.822	0.245	43.3	44.3	16.4	32.5	-1.66	0.000188	down	5.77	9.08e-80	Para	0.823	0.145	-	4.37	1.06e-44	Para	1.76	0.00404	Mit
AT1G49470	18.6	11.1	16	18.3	11.7	2.59	-0.811	0.039	down	-0.336	0.431	-	0.88	0.0533	Mit	-0.76	0.0702	-	-1.07	0.113	-
AT1G49510	60.1	26.5	47	37	52.6	55.1	-1.21	1.34e-05	down	-0.394	0.19	-	0.833	0.00287	Mit	-0.221	0.544	-	1.23	0.00867	Mit
AT1G49520	6.82	11.7	4.45	4.06	6.5	5.91	0.724	0.0179	Up	-0.656	0.0343	Para	-0.74	0.247	-	-0.0964	0.836	-	-0.872	0.199	-
AT1G49560	9.6	25.6	9.47	13.9	25	32.1	1.38	4.62e-08	Up	-0.0598	0.859	-	-0.787	0.0486	Mit	1.36	1.22e-07	Ortho	-0.933	0.0492	Mit
AT1G49590	22.9	42.6	16.2	26.6	16.9	29	0.851	5.29e-06	Up	-0.543	0.00457	Para	-0.158	0.607	-	-0.47	0.0224	Para	-0.108	0.821	-
AT1G49600	118	30.1	86.1	22.9	121	41.3	-1.98	2.95e-13	down	-0.505	0.0866	-	0.0766	0.927	-	0.00261	1	-	0.402	0.288	-
AT1G49720	11.3	35.1	26.2	28.8	6.32	27.3	1.55	1.57e-10	Up	1.14	3.25e-06	Ortho	-1.42	0.00438	Mit	-0.911	0.000604	Para	0.358	0.726	-
AT1G49730	59.7	32.2	15.1	4.5	37.1	5.45	-0.933	0.0112	down	-2.04	4.38e-09	Ortho	-0.693	0.276	-	-0.729	0.0671	-	-1.69	0.00434	Mag
AT1G49750	190	29.6	317	38.9	187	10.8	-2.63	8.28e-07	down	0.668	0.273	-	-0.355	0.714	-	-0.0702	0.95	-	-1.37	0.0297	Mag
AT1G49780	28.6	14.2	7.21	8.9	19.7	11.1	-1.04	0.0124	down	-2.05	2.47e-07	Ortho	1.25	0.00389	Mit	-0.585	0.221	-	0.186	0.839	-
AT1G49870	6.58	1.35	9.12	0.757	10.2	0.912	-2.24	0.000249	down	0.397	0.588	-	-0.73	0.448	-	0.57	0.471	-	-0.708	0.279	-
AT1G04690	92.4	303	82.8	365	123	409	1.64	2.93e-07	Up	-0.203	0.598	-	0.427	0.472	-	0.379	0.339	-	0.0228	1	-
AT1G50020	160	423	776	761	198	390	1.34	1.61e-07	Up	2.21	2.74e-19	Ortho	-1.43	0.000122	Mit	0.269	0.404	-	-0.427	0.479	-
AT1G50180	4.21	2.24	53.6	33.7	4.31	3	-0.964	0.00674	down	3.62	1.04e-30	Para	0.152	0.766	-	-0.0426	0.951	-	0.255	0.735	-
AT1G50200	244	142	179	87.5	244	102	-0.847	0.00168	down	-0.509	0.0648	-	-0.248	0.714	-	-0.0541	0.905	-	-0.472	0.456	-
AT1G50240	11.5	4.51	2.59	0.959	20.2	6.08	-1.34	0.00961	down	-2.19	1.65e-05	Ortho	0.213	0.817	-	0.781	0.189	-	-0.482	0.609	-
AT1G50420	21.1	43.9	34.6	58.9	29.7	51.4	0.99	0.00372	Up	0.677	0.0516	-	-0.267	0.608	-	0.44	0.273	-	-0.246	0.749	-
AT1G50460	40.5	18.5	26.5	35.6	20.7	9.71	-1.14	9.72e-05	down	-0.629	0.0373	Ortho	1.49	0.00499	Mit	-0.985	0.00125	Ortho	0.073	0.919	-
AT1G50480	212	146	282	148	241	124	-0.59	0.00205	down	0.377	0.0514	-	-0.384	0.325	-	0.152	0.53	-	-0.413	0.418	-
AT1G50640	27.3	77.6	30.6	109	27.3	147	1.44	2.51e-05	Up	0.117	0.787	-	0.337	0.574	-	-0.0377	0.96	-	0.92	0.348	-
AT1G50840	112	60.3	129	50.2	169	19.5	-0.96	0.00856	down	0.131	0.766	-	-0.469	0.321	-	0.524	0.208	-	-2.17	0.00117	Mag
AT1G50910	103	44.8	266	135	18.1	10.1	-1.25	1.17e-05	down	1.31	2.69e-06	Para	0.211	0.59	-	-2.57	1.9e-20	Ortho	0.424	0.404	-
AT1G50930	0.0117	0.887	0.0401	0.0525	0.0411	0.358	4.34	1.68e-05	Up	1.58	0.385	-	-0.807	0.614	-	1.66	0.414	-	-0.485	0.699	-
AT1G50940	18	49.9	25.2	38.2	34.8	83.3	1.41	1.92e-15	Up	0.43	0.0234	Ortho	-0.825	0.0331	Mit	0.904	1.11e-06	Ortho	-0.169	0.771	-
AT1G50950	6.09	10.5	4.02	4.95	8.14	18.8	0.727	0.00763	Up	-0.656	0.0184	Para	-0.484	0.171	-	0.376	0.231	-	0.347	0.595	-
AT1G04780	39.6	88.1	56.6	137	38.2	86.1	1.08	0.00011	Up	0.462	0.116	-	0.133	0.879	-	-0.103	0.809	-	0.0255	1	-
AT1G51060	143	83.3	81	41.5	89.7	57.4	-0.814	0.0142	down	-0.881	0.00674	Ortho	-0.175	0.606	-	-0.719	0.0415	Ortho	0.138	0.847	-
AT1G51070	61.6	30.1	46.2	17.9	60.1	28.4	-1.07	2.64e-08	down	-0.456	0.0221	Ortho	-0.309	0.24	-	-0.0767	0.793	-	-0.0605	0.907	-
AT1G51130	3.64	6.84	7.42	5.1	5.58	3.85	0.871	0.00724	Up	0.978	0.00209	Ortho	-1.17	0.0173	Mit	0.581	0.108	-	-1.21	0.00685	Mit
AT1G51140	49.7	239	48.3	129	57.3	187	2.2	4.95e-33	Up	-0.0725	0.764	-	-0.848	0.114	-	0.168	0.501	-	-0.556	0.374	-
AT1G51170	10.9	20.6	5.88	4.75	20.4	10.3	0.861	0.00247	Up	-0.965	0.000671	Para	-1.14	0.00877	Mit	0.844	0.00428	Ortho	-1.76	5.49e-05	Mit
AT1G51200	190	263	186	226	191	370	0.432	0.0135	Up	-0.0769	0.707	-	-0.195	0.523	-	-0.0199	0.954	-	0.475	0.167	-
AT1G51380	4.31	1.64	4.56	0.74	8.37	2.99	-1.41	0.000287	down	0.0161	0.979	-	-0.868	0.0334	Mag	0.917	0.0252	Para	-0.271	0.7	-
AT1G04830	21.1	60.5	17.9	34.6	23.3	67	1.47	6.27e-13	Up	-0.288	0.211	-	-0.546	0.0726	Mit	0.103	0.736	-	0.0208	1	-
AT1G51550	12.8	24.1	37.8	46.5	13	30.7	0.855	7.04e-07	Up	1.51	2.62e-20	Ortho	-0.592	0.041	Mit	-0.0237	0.945	-	0.293	0.397	-
AT1G51570	137	61.3	64	60.1	107	51	-1.21	2.41e-07	down	-1.16	5.41e-07	Ortho	1.07	0.0038	Mit	-0.411	0.13	-	0.106	0.839	-
AT1G51580	23.2	14.2	47.5	50.5	0	0.0103	-0.756	3.2e-05	down	0.981	1.34e-08	Para	0.756	0.0154	Mit	-11.6	4.08e-27	Ortho	0.669	0.0202	Mit
AT1G51590	34	46.6	47.5	50.5	63	51	0.404	0.0108	Up	0.437	0.00438	Ortho	-0.354	0.165	-	0.849	1.89e-08	Ortho	-0.733	0.0477	Mit
AT1G04860	44.3	26.3	25	15.8	37.8	15.3	-0.805	0.0079	down	-0.879	0.00299	Ortho	0.119	0.858	-	-0.276	0.458	-	-0.522	0.469	-
AT1G51745	20.3	11.5	15.1	7.31	24.7	7.74	-0.876	6.48e-07	down	-0.494	0.00561	Ortho	-0.196	0.591	-	0.233	0.264	-	-0.775	0.0254	Mag
AT1G51940	39.2	12.1	65.8	11.4	59.2	7.78	-1.72	1.08e-06	down	0.699	0.0605	-	-0.821	0.0185	Mag	0.571	0.167	-	-1.15	0.0235	Mag
AT1G51980	244	180	197	165	217	194	-0.484	2.89e-05	down	-0.358	0.00188	Ortho	0.179	0.317	-	-0.212	0.104	-	0.27	0.135	-
AT1G52080	4.63	47.6	11.5	31.6	11.6	35.3	3.24	7.74e-33	Up	1.23	1.61e-05	Ortho	-1.7	0.0847	Mit	1.26	1.89e-05	Ortho	-1.54	0.205	-
AT1G52155	4.87	13	4.41	5.38	4.8	5.11	1.36	6.02e-06	Up	-0.183	0.622	-	-1.04	0.00491	Mit	-0.0488	0.932	-	-1.1	0.0786	Mit
AT1G52160	20.1	10.1	15	10	32.4	8.32	-1.02	0.00435	down	-0.475	0.21	-	0.37	0.187	-	0.638	0.108	-	-0.924	0.225	-
AT1G52190	125	4.04	72.5	5.52	91.8	7.06	-4.74	4.8e-17	down	-0.835	0.202	-	1.16	0.394	-	-0.452	0.571	-	1.12	0.307	-
AT1G04900	11.5	6.46	12.9	3.35	44.2	20	-0.864	0.00972	down	0.118	0.768	-	-0.905	0.0555	Mag	1.91	1.68e-09	Para	-0.293	0.598	-
AT1G52230	2340	1030	820	454	2910	1940	-1.22	0.00541	down	-1.58	0.000219	Ortho	0.329	0.42	-	0.266	0.653	-	0.595	0.188	-
AT1G52290	38.4	11.4	34.2	32.7	28.2	18	-1.77	8.18e-06	down	-0.219	0.651	-	1.6	0.0036	Mit	-0.485	0.321	-	1.03	0.0616	Mit
AT1G52360	93.1	56.8	103	71.4	129	87.4	-0.773	0.0401	down	0.0807	0.863	-	0.183	0.836	-	0.411	0.348	-	0.142	0.915	-
AT1G52400	1440	5470	9970	6380	0	0	1.83	0.00258	Up	2.83	4.41e-06	Ortho	-2.57	0.0286	Mit	-17.5	1.78e-47	Para	-1.93	0.0518	Mit
AT1G52410	177	633	1140	774	424	646	1.71	0.0197	Up	2.72	0.000235	Ortho	-2.39	0.0273	Mit	1.25	0.143	-	-1.22	0.221	-
AT1G52680	0	0.429	0.0205	0.547	0	0	4.07	7.59e-05	Up	1.32	0.507	-	0	1	-	0	1	-	-0.322	0.399	-
AT1G52690	1.08	580	2.76	82.9	0.232	356	8.59	1.47e-64	Up	1.32	0.0243	Ortho	-3.53	0.762	-	-2.31	0.000683	Para	0.467	1	-
AT1G52760	36.4	55.8	52.8	34.2	26.2	37.4	0.558	0.013	Up	0.502	0.0234	Ortho	-1.23	0.00282	Mit	-0.515	0.0297	Para	-0.105	0.888	-
AT1G52830	4.57	10.1	0.0205	0.262	0	0	1.06	0.0242	Up	-7.91	1.16e-12	Para	-0.936	0.0283	Mit	-9.23	2.9e-15	Para	-0.936	0.0147	Mit
AT1G52880	10.5	35.3	1.74	3.17	8.56	46.2	1.65	1.22e-05	Up	-2.67	3.01e-12	Para	-1.03	0.0427	Mit	-0.357	0.464	-	0.658	0.501	-
AT1G52930	48.1	16.8	62.8	48.8	23.2	3.24	-1.55	8.48e-17	down	0.324	0.107	-	1.11	0.00013	Mit	-1.1	8.26e-09	Ortho	-1.13	0.00285	Mag
AT1G52980	87.2	60.5	75.1	38.7	97	51.2	-0.579	0.0283	down	-0.265	0.343	-	-0.41	0.512	-	0.106	0.778	-	-0.386	0.577	-
AT1G04960	23.3	47	17.1	40.2	27.2	57.4	0.959	2.48e-07	Up	-0.49	0.0113	Para	0.189	0.661	-	0.187	0.431	-	0.0427	0.918	-
AT1G53100	0.598	27.4	60.8	96.3	15.2	75.5	5.34	1.82e-55	Up	6.59	1.86e-81	Ortho	-3.35	0.00189	Mit	4.6	6.39e-39	Ortho	-1.76	0.112	-
AT1G53140	8.41	2.17	7.7	0.422	13.3	0.975	-1.9	0.00344	down	-0.192	0.82	-	-0.997	0.251	-	0.619	0.46	-	-1.31	0.0186	Mag
AT1G53160	9.29	3.64	13.7	54.8	2.28	15.9	-1.32	0.0284	down	0.575	0.386	-	3.17	0.00487	Mit	-2.08	0.000852	Ortho	3.5	0.000986	Mit
AT1G53163	0.397	0.0585	0.409	0.444	0.112	0.359	-2.55	0.0102	down	-0.0112	0.993	-	0	1	-	-1.92	0.105	-	0.322	0.351	-
AT1G53170	11.1	79.1	11.4	150	9.09	95.6	2.75	2.47e-15	Up	-0.0299	0.958	-	0.885	0.521	-	-0.327	0.485	-	0.528	0.703	-
AT1G53210	260	386	113	513	312	491	0.513	0.0391	Up	-1.24	5.19e-08	Para	1.61	0.00219	Mag	0.226	0.445	-	0.0839	0.887	-
AT1G53230	49.6	30.7	54	33.8	55.1	11.6	-0.741	0.0331	down	0.056	0.9	-	0.0294	0.971	-	0.106	0.838	-	-1.48	0.00253	Mag
AT1G53240	591	245	283	143	433	73.6	-1.31	8.7e-11	down	-1.12	2.46e-08	Ortho	0.286	0.256	-	-0.501	0.0263	Ortho	-1.27	8.64e-05	Mag
AT1G53250	17.3	5.26	10.5	2.11	27.8	6.83	-1.73	4.36e-06	down	-0.773	0.0509	-	-0.413	0.43	-	0.637	0.143	-	-0.365	0.677	-
AT1G04980	13.7	36.3	46.6	80.7	10.9	19.8	1.34	0.000224	Up	1.74	9.91e-07	Ortho	-0.565	0.242	-	-0.361	0.433	-	-0.546	0.49	-
AT1G53400	30.3	59.3	21.5	57.2	22.2	108	0.925	4.12e-05	Up	-0.532	0.0223	Para	0.419	0.183	-	-0.472	0.0608	-	1.27	0.0111	Mag
AT1G53560	26.2	152	1.95	55.1	13.7	132	2.45	2.2e-12	Up	-3.8	3.46e-26	Para	1.86	0.102	-	-0.964	0.014	Para	0.684	0.5	-
AT1G53570	40	136	9.98	18.4	32.1	75.5	1.68	5.8e-11	Up	-2.06	8.44e-16	Para	-0.909	0.0908	Mit	-0.358	0.257	-	-0.533	0.597	-
AT1G05000	2.05	4.86	2.99	10.5	3.25	23.5	1.17	0.00691	Up	0.485	0.308	-	0.585	0.41	-	0.599	0.24	-	1.59	0.0456	Mag
AT1G53710	13.1	17.6	19.3	16.2	15.8	10.2	0.373	0.0368	Up	0.505	0.00287	Ortho	-0.606	0.0933	Mit	0.229	0.257	-	-0.931	0.0099	Mit
AT1G53730	61.3	18.2	0	0.0341	66.2	29.3	-1.78	3.73e-07	down	-13.1	6.61e-33	Ortho	1.69	2.09e-05	Mit	0.0727	0.906	-	0.541	0.393	-
AT1G53760	14.3	28.5	2.29	1.18	13.6	57.8	0.951	0.000359	Up	-2.68	1.22e-23	Para	-1.48	0.00116	Mit	-0.0943	0.818	-	1.04	0.0182	Mag
AT1G53770	10.6	24.8	14.9	17	23.6	29.6	1.17	3.19e-11	Up	0.441	0.0184	Ortho	-0.976	0.00382	Mit	1.11	6.27e-10	Ortho	-0.83	0.0716	Mit
AT1G53800	69.5	18	25.9	6.47	84.9	16.7	-1.98	9.52e-07	down	-1.49	0.000284	Ortho	0.0519	0.978	-	0.224	0.7	-	-0.406	0.663	-
AT1G53850	55.4	85.2	49.1	56	85.6	143	0.573	0.00895	Up	-0.222	0.346	-	-0.425	0.191	-	0.597	0.00797	Ortho	0.11	0.825	-
AT1G05030	17.2	24.5	29	30.9	30.4	34.4	0.441	0.0251	Up	0.693	0.000183	Ortho	-0.413	0.261	-	0.763	6.53e-05	Ortho	-0.32	0.386	-
AT1G54080	116	148	97.7	122	93.5	98.9	0.316	0.0285	Up	-0.291	0.0398	Para	-0.0458	0.856	-	-0.346	0.0194	Para	-0.275	0.447	-
AT1G54090	32.5	23.7	18.5	18.2	24.8	30.9	-0.512	0.0315	down	-0.842	0.000176	Ortho	0.47	0.326	-	-0.417	0.103	-	0.765	0.0354	Mit
AT1G54100	55.7	2050	15.9	360	109	3030	5.1	1.02e-82	Up	-1.84	2.08e-11	Para	-0.768	0.568	-	0.926	0.0018	Ortho	-0.393	0.907	-
AT1G54115	18.9	31.9	26.3	31.7	15.4	21.1	0.709	8.35e-06	Up	0.429	0.00805	Ortho	-0.444	0.123	-	-0.329	0.0682	-	-0.274	0.49	-
AT1G54120	3.64	34.5	9.78	6.27	18.8	3.82	3.07	4.18e-09	Up	1.36	0.0156	Ortho	-3.44	0.00039	Mit	2.33	3.13e-05	Ortho	-4.96	6.31e-06	Mit
AT1G05060	14.5	22.7	28.2	27.9	14	32.6	0.592	0.00132	Up	0.907	2.22e-07	Ortho	-0.625	0.0884	Mit	-0.0877	0.74	-	0.535	0.157	-
AT1G54150	14.1	24.6	108	81.9	17.4	26.7	0.753	9.33e-05	Up	2.9	8.41e-60	Ortho	-1.18	0.00105	Mit	0.271	0.233	-	-0.175	0.782	-
AT1G54170	30.7	61.5	26.9	31.3	29.5	36.5	0.939	1.76e-08	Up	-0.242	0.187	-	-0.779	0.0745	Mit	-0.106	0.648	-	-0.673	0.155	-
AT1G54217	1.17	14	10.3	14.3	6.7	14.6	3.51	3.34e-23	Up	3.13	2.69e-18	Ortho	-2.29	0.000135	Mit	2.51	1.63e-11	Ortho	-1.78	0.0345	Mit
AT1G54290	22.4	87	28.5	73.2	29	130	1.89	6.28e-13	Up	0.299	0.323	-	-0.597	0.247	-	0.336	0.308	-	0.213	0.812	-
AT1G55080	8.12	17.5	4.19	4.76	12	17.6	1.06	3.84e-05	Up	-0.999	0.000143	Para	-0.776	0.0226	Mit	0.526	0.0672	-	-0.539	0.174	-
AT1G55120	15.5	10.4	5.96	5.87	23.3	12.9	-0.596	0.0286	down	-1.41	2.82e-08	Ortho	0.468	0.312	-	0.58	0.0397	Para	-0.34	0.492	-
AT1G55130	27.8	14.5	70.7	55.9	26.4	21.6	-0.983	2.93e-05	down	1.31	5.74e-09	Para	0.525	0.122	-	-0.113	0.738	-	0.592	0.133	-
AT1G55200	10.1	5.82	61	18	19.3	7.33	-0.835	0.0154	down	2.55	3.49e-16	Para	-1.04	0.0177	Mag	0.882	0.0126	Para	-0.55	0.385	-
AT1G55210	84.1	142	53.6	41.6	66.5	55.8	0.712	0.012	Up	-0.679	0.0151	Para	-1.1	0.0215	Mit	-0.378	0.243	-	-0.992	0.0235	Mit
AT1G55265	11.5	26.3	21.6	28	22.7	9.76	1.13	1.87e-06	Up	0.839	0.000416	Ortho	-0.746	0.06	Mit	0.931	0.000147	Ortho	-2.27	5.78e-05	Mit
AT1G55360	123	59.1	179	42	186	60.2	-1.08	0.00801	down	0.487	0.263	-	-1.02	0.0172	Mag	0.552	0.241	-	-0.573	0.142	-
AT1G05100	1.34	157	7.12	160	0.834	417	6.59	2.65e-40	Up	2.43	5.73e-06	Ortho	-1.81	0.656	-	-0.69	0.319	-	1.76	0.83	-
AT1G55520	27.5	38.2	39	52	20.9	27.3	0.418	0.0286	Up	0.445	0.0163	Ortho	-0.0465	0.9	-	-0.443	0.026	Para	-0.0626	0.894	-
AT1G55590	16.9	26.1	14.4	17	16.2	16	0.575	0.0248	Up	-0.283	0.297	-	-0.339	0.472	-	-0.11	0.76	-	-0.619	0.366	-
AT1G55690	45.8	20.1	60.6	18.7	93.1	20.8	-1.22	0.000856	down	0.354	0.386	-	-0.508	0.376	-	0.968	0.013	Para	-0.957	0.172	-
AT1G55720	0	0.146	7.67	11.7	0	0.269	3.31	0.00494	Up	9.89	1.2e-15	Ortho	0.571	0.175	-	0	1	-	0.322	0.693	-
AT1G05150	52.7	31.4	135	105	49.8	17.3	-0.788	0.00263	down	1.32	1.02e-07	Para	0.372	0.385	-	-0.124	0.736	-	-0.777	0.185	-
AT1G55890	22.7	12.6	17.2	4.95	24	6.82	-0.89	0.000115	down	-0.452	0.0574	-	-0.832	0.0744	Mag	0.0459	0.907	-	-0.916	0.0131	Mag
AT1G55900	24.6	12	23	8.31	26	5.23	-1.07	2e-06	down	-0.161	0.541	-	-0.446	0.165	-	0.036	0.931	-	-1.18	0.0206	Mag
AT1G55930	24.9	14.8	19.9	12.6	10.6	2.15	-0.807	0.0012	down	-0.38	0.146	-	0.0983	0.879	-	-1.29	1.68e-07	Ortho	-1.04	0.0168	Mag
AT1G56020	3.24	5.67	8.27	21.3	5.57	13.9	0.759	0.0369	Up	1.32	0.000119	Ortho	0.605	0.15	-	0.772	0.044	Ortho	0.452	0.456	-
AT1G56090	7.01	14.7	5.75	9.61	5.07	14.2	1.02	9.38e-07	Up	-0.332	0.149	-	-0.251	0.652	-	-0.493	0.039	Para	0.345	0.364	-
AT1G56110	217	62.9	165	15.5	162	15.9	-1.79	2.03e-05	down	-0.459	0.332	-	-1.54	0.0105	Mag	-0.477	0.36	-	-1.51	0.0327	Mag
AT1G56180	27.7	13.7	33.3	51.8	25.1	20.8	-1.07	2.78e-11	down	0.206	0.24	-	1.6	1.85e-05	Mit	-0.191	0.333	-	0.692	0.00794	Mit
AT1G05180	33.1	40.7	39.4	30	42.2	40.7	0.251	0.0439	Up	0.209	0.0904	-	-0.682	0.00789	Mit	0.314	0.0126	Ortho	-0.356	0.334	-
AT1G54370	38.9	27.1	5.27	3.63	50.3	32.4	-0.573	0.015	down	-2.95	7.9e-41	Ortho	0.178	0.668	-	0.319	0.229	-	-0.0918	0.899	-
AT1G54500	214	120	173	109	175	82.1	-0.882	0.00016	down	-0.354	0.153	-	0.164	0.517	-	-0.33	0.226	-	-0.254	0.55	-
AT1G54520	147	251	103	130	118	133	0.705	0.0014	Up	-0.57	0.00958	Para	-0.426	0.178	-	-0.363	0.144	-	-0.598	0.0116	Mit
AT1G05210	7.36	3.31	6.09	1.99	6.8	2.36	-1.17	0.00116	down	-0.319	0.429	-	-0.222	0.589	-	-0.142	0.79	-	-0.147	0.817	-
AT1G54710	29.6	139	26.5	74.4	33.4	80.4	2.14	7.11e-17	Up	-0.229	0.456	-	-0.717	0.188	-	0.108	0.79	-	-0.947	0.317	-
AT1G54830	20.9	71	61.4	204	43	285	1.71	9.42e-20	Up	1.5	6.64e-16	Ortho	0.00496	1	-	0.997	3.79e-07	Ortho	0.989	0.0492	Mag
AT1G56300	4.7	188	199	398	5.65	120	5.06	2.67e-27	Up	5.31	8.03e-29	Ortho	-4.04	0.012	Mit	0.162	0.838	-	-0.817	0.737	-
AT1G56420	7.08	11.9	6.7	11.7	8.12	13.5	0.685	0.0317	Up	-0.132	0.727	-	-0.0108	1	-	0.154	0.725	-	-0.0124	1	-
AT1G56430	26	2.38	21.9	6.87	18.8	2.34	-3.38	1.67e-15	down	-0.277	0.594	-	1.49	0.0151	Mit	-0.494	0.36	-	0.451	0.487	-
AT1G56450	90.7	150	85.3	72.4	108	94.3	0.682	0.000327	Up	-0.133	0.544	-	-0.958	0.0168	Mit	0.215	0.347	-	-0.922	0.00379	Mit
AT1G56600	8.47	236	2.8	94.8	0.819	293	4.64	9.22e-43	Up	-1.68	4.56e-06	Para	0.135	0.973	-	-3.44	1.44e-18	Para	2.56	0.429	-
AT1G56650	14.7	283	9.4	17.6	20.5	199	4.12	3.36e-20	Up	-0.659	0.204	-	-3.3	0.000488	Mit	0.429	0.482	-	-0.954	0.562	-
AT1G56670	12.6	7.89	12.4	3.36	8.45	4.06	-0.727	0.011	down	-0.0624	0.861	-	-1.03	0.000583	Mag	-0.634	0.0369	Ortho	-0.276	0.477	-
AT1G56720	31.4	10.4	4.01	2.45	20.7	15	-1.6	7.81e-05	down	-3.01	2.98e-14	Ortho	0.973	0.158	-	-0.603	0.208	-	1.04	0.12	-
AT1G57590	9.13	196	0.27	10.6	8.86	87.3	4.26	4.95e-28	Up	-5.17	1.25e-26	Para	-0.741	0.899	-	-0.082	0.91	-	-1.09	0.601	-
AT1G57600	17.5	34.5	18.6	26.7	14.9	16.7	0.927	1.95e-05	Up	0.0397	0.892	-	-0.435	0.319	-	-0.275	0.299	-	-0.781	0.00358	Mit
AT1G57610	35.9	60.9	11.1	13.7	19.6	14	0.709	0.0196	Up	-1.74	9.18e-10	Para	-0.447	0.331	-	-0.913	0.00308	Para	-1.21	0.0183	Mit
AT1G05385	35.8	17.1	78	58.9	64.9	10.7	-1.11	0.00107	down	1.05	0.00173	Para	0.629	0.00609	Mit	0.803	0.028	Para	-1.5	0.0107	Mag
AT1G05450	0.116	0.379	54.4	37.1	0	3.22	1.51	0.0207	Up	8.81	7.28e-51	Ortho	-0.531	0.284	-	-3.92	0.00332	Para	2.09	0.04	Mag
AT1G05510	0.0432	0.279	52.2	49.9	0	0.159	2.1	0.0194	Up	10.2	1.91e-25	Ortho	-0.0694	1	-	-2.44	0.162	-	0	1	-
AT1G05540	9.9	3.47	0.0736	0.0383	0.125	0.296	-1.5	0.0222	down	-7.11	1.37e-17	Ortho	1.26	5.2e-05	Mit	-6.36	5.54e-16	Ortho	1.26	0.0205	Mit
AT1G05590	22.7	8.62	22.1	7.77	27	7.73	-1.44	1.09e-06	down	-0.0956	0.799	-	-0.1	0.833	-	0.195	0.627	-	-0.422	0.263	-
AT1G05630	32.2	11.8	16.2	5.14	24.8	7.99	-1.49	0.000143	down	-1.05	0.00881	Ortho	-0.169	0.838	-	-0.417	0.394	-	-0.122	0.893	-
AT1G05840	24.4	33.6	43.8	64.8	21	44.8	0.404	0.00395	Up	0.79	1.32e-09	Ortho	0.119	0.686	-	-0.259	0.0956	-	0.612	0.0147	Mag
AT1G05850	802	458	638	462	711	455	-0.855	0.0021	down	-0.37	0.21	-	0.343	0.289	-	-0.205	0.568	-	0.162	0.79	-
AT1G05860	13.9	9.01	44.6	44.1	8.06	5.8	-0.672	0.0296	down	1.62	8.9e-09	Para	0.561	0.244	-	-0.83	0.00843	Ortho	0.17	0.779	-
AT1G05894	0.559	2.08	41	72.5	0.676	4.36	1.75	0.000888	Up	6.14	1.92e-35	Ortho	0.236	0.85	-	0.219	0.795	-	1.29	0.291	-
AT1G01725	5.28	12.1	47.8	30.8	8.68	18.2	1.16	6.74e-05	Up	3.15	4.32e-31	Ortho	-1.65	0.00844	Mit	0.709	0.026	Ortho	-0.00971	1	-
AT1G05910	36.6	20.8	9.88	9.61	55.1	19.2	-0.857	0.0361	down	-1.94	4.26e-07	Ortho	0.702	0.375	-	0.537	0.247	-	-0.705	0.42	-
AT1G06060	20	30	19.9	17.8	23.1	41.2	0.532	0.000274	Up	-0.0594	0.741	-	-0.689	0.0268	Mit	0.169	0.34	-	0.271	0.21	-
AT1G06110	28.1	49.3	26.2	33.2	14	27.8	0.769	5.96e-05	Up	-0.142	0.522	-	-0.454	0.154	-	-1.02	1.3e-07	Para	0.158	0.863	-
AT1G01710	48.3	79.9	19.3	23.3	186	145	0.663	0.000729	Up	-1.37	2.33e-13	Para	-0.421	0.285	-	1.89	1.42e-24	Ortho	-1.07	0.058	Mit
AT1G06160	1.19	0.16	0.547	0.569	0.302	0.249	-2.6	0.00318	down	-1.1	0.27	-	1	0.223	-	-1.98	0.0545	-	1.32	0.0928	Mit
AT1G06180	5.25	34.8	28.3	25.7	7.17	14.4	2.65	4.87e-14	Up	2.4	1.05e-11	Ortho	-2.65	0.000697	Mit	0.405	0.377	-	-1.64	0.0628	Mit
AT1G06220	91.2	38.4	95.8	24.7	122	34.4	-1.29	0.000118	down	7.12e-05	1	-	-0.69	0.227	-	0.359	0.386	-	-0.573	0.398	-
AT1G06240	26.6	14.7	14.7	7.12	19.8	7.68	-0.911	3.45e-05	down	-0.914	2.37e-05	Ortho	-0.196	0.595	-	-0.482	0.0455	Ortho	-0.442	0.173	-
AT1G06390	55.1	40.3	33.7	20.2	44.4	28.8	-0.513	0.023	down	-0.768	0.000323	Ortho	-0.26	0.547	-	-0.363	0.141	-	-0.165	0.672	-
AT1G01650	35.9	179	19.8	132	35.7	228	2.26	3.83e-23	Up	-0.882	0.00023	Para	0.403	0.5	-	-0.0443	0.917	-	0.354	0.585	-
AT1G06720	44.3	10.5	36.5	4.64	29.3	2.51	-2.08	5.45e-05	down	-0.355	0.566	-	-0.689	0.528	-	-0.662	0.298	-	-1.1	0.354	-
AT1G06780	12.3	19.3	7.02	29.6	12.6	19.2	0.572	0.0435	Up	-0.877	0.0013	Para	1.3	0.0651	Mag	-0.0302	0.958	-	-0.0447	0.984	-
AT1G06800	11.3	16.6	28.1	37.7	23.4	29.7	0.491	0.0394	Up	1.26	5.6e-09	Ortho	-0.139	0.707	-	0.998	1.17e-05	Ortho	-0.204	0.608	-
AT1G06830	14.3	0.76	67	38.7	22.7	6.89	-4.1	1.51e-12	down	2.17	0.000266	Para	2.37	0.000726	Mit	0.614	0.411	-	1.53	0.116	-
AT1G06890	35.6	55.2	54	78	40.1	59.1	0.584	0.000255	Up	0.557	0.000379	Ortho	-0.0871	0.849	-	0.136	0.504	-	-0.0648	0.852	-
AT1G01630	74.9	44.9	51.8	11.1	43.3	17.8	-0.798	0.00621	down	-0.588	0.0454	Ortho	-1.42	0.00108	Mag	-0.838	0.00531	Ortho	-0.511	0.189	-
AT1G07010	137	87.9	126	73.2	182	106	-0.7	0.0202	down	-0.17	0.623	-	-0.134	0.743	-	0.354	0.311	-	-0.131	0.793	-
AT1G07070	33.5	10.7	21.9	5.41	26.2	8.45	-1.68	2.22e-11	down	-0.663	0.011	Ortho	-0.273	0.486	-	-0.391	0.189	-	-0.0115	1	-
AT1G07110	202	65.8	162	83.5	320	156	-1.68	1.11e-08	down	-0.375	0.25	-	0.653	0.213	-	0.601	0.0715	-	0.572	0.426	-
AT1G07160	0	0.142	1.05	11.7	0.258	5.17	2.89	0.0115	Up	7.03	5.6e-08	Ortho	2.5	0.0297	Mag	5.01	0.000369	Ortho	2.58	0.0792	Mag
AT1G07310	20.1	37.6	491	353	24.9	27.4	0.848	0.00512	Up	4.57	9.68e-62	Ortho	-1.35	0.0038	Mit	0.275	0.464	-	-0.755	0.405	-
AT1G07320	640	354	491	353	662	340	-0.898	0.00494	down	-0.437	0.194	-	0.378	0.427	-	-3.5e-07	1	-	-0.106	0.787	-
AT1G07330	0.621	0.141	0.225	0.0936	0.685	0.24	-2.06	0.0105	down	-1.51	0.0772	-	0.585	0.0201	Mit	0.081	0.962	-	-0.415	0.397	-
AT1G07360	43.8	27.5	42.3	38.3	55.5	23	-0.728	0.00355	down	-0.112	0.706	-	0.528	0.196	-	0.287	0.33	-	-0.599	0.299	-
AT1G07430	0.912	208	1.8	200	1.04	352	7.62	4.42e-148	Up	0.903	0.00898	Ortho	-0.512	0.804	-	0.0458	0.949	-	0.759	0.689	-
AT1G07440	48.2	33.4	142	130	163	156	-0.588	0.0113	down	1.49	2.59e-12	Para	0.4	0.33	-	1.7	4.22e-15	Para	0.47	0.241	-
AT1G07590	605	4080	2.65	4.92	6.32	200	2.59	3.32e-06	Up	-7.9	1.65e-46	Para	-1.97	0.264	-	-6.65	7.32e-33	Para	2.04	0.581	-
AT1G07630	13.6	33.9	19.3	24.3	11.9	40.4	1.26	3.17e-05	Up	0.477	0.143	-	-0.96	0.124	-	-0.221	0.588	-	0.414	0.625	-
AT1G07720	64.6	499	55.8	133	48.4	138	2.8	8.23e-10	Up	-0.255	0.656	-	-1.7	0.183	-	-0.443	0.464	-	-1.44	0.0881	Mit
AT1G07750	39.2	74.3	27.1	24.5	38.4	52.3	0.886	0.000605	Up	-0.566	0.0322	Para	-1.06	0.105	-	-0.0522	0.905	-	-0.488	0.216	-
AT1G07790	74.4	45.5	37.8	24.9	123	64.6	-0.75	0.008	down	-1.05	0.000108	Ortho	0.119	0.781	-	0.67	0.024	Para	-0.21	0.634	-
AT1G01550	154	216	196	448	187	331	0.434	0.0309	Up	0.298	0.142	-	0.701	0.0461	Mag	0.244	0.287	-	0.333	0.29	-
AT1G07910	21.3	11.8	35.6	17.9	19.4	2.75	-0.911	0.0381	down	0.677	0.13	-	-0.167	0.871	-	-0.202	0.741	-	-1.77	0.0924	Mag
AT1G01540	121	61.6	77.7	78.2	13.2	7.2	-1.02	6.23e-06	down	-0.682	0.00266	Ortho	0.974	0.00222	Mit	-3.23	7.63e-50	Ortho	0.219	0.681	-
AT1G07960	23.4	35.3	39.8	27.5	18.5	25.9	0.552	0.0495	Up	0.724	0.00698	Ortho	-1.09	0.002	Mit	-0.36	0.256	-	-0.0957	0.919	-
AT1G07985	0.78	13.2	6.89	43.7	3.4	34.5	4.04	1.65e-27	Up	3.21	3.8e-17	Ortho	-0.444	0.873	-	2.17	8.82e-08	Ortho	0.00582	1	-
AT1G08070	1.05	2.16	1.73	1.05	4.5	2.81	0.987	0.0128	Up	0.673	0.105	-	-1.17	0.0519	Mit	2.06	6.48e-08	Ortho	-0.977	0.104	-
AT1G08170	0.158	0	5.99	19.5	0.486	0.989	-3.75	0.000897	down	5.19	1.48e-20	Para	1.55	0.00282	Mit	1.57	0.0217	Para	0.193	0.677	-
AT1G08200	377	839	292	311	232	280	1.1	7.1e-06	Up	-0.391	0.135	-	-1.06	0.000293	Mit	-0.734	0.00484	Para	-0.88	0.0764	Mit
AT1G08210	16.8	26.7	4.28	3.73	18.7	16.6	0.631	0.00125	Up	-2	4.74e-25	Para	-0.789	0.0501	Mit	0.132	0.61	-	-0.819	0.105	-
AT1G08220	10.7	5.17	10.6	3.34	13.8	6.99	-1.08	3.43e-05	down	-0.0816	0.801	-	-0.556	0.0727	Mag	0.329	0.283	-	-0.0272	0.983	-
AT1G08280	9.63	3.12	7.97	4.35	4.43	0.951	-1.64	9.65e-06	down	-0.329	0.438	-	0.594	0.0578	Mit	-1.15	0.00368	Ortho	-0.347	0.425	-
AT1G08460	20.6	31.8	10.8	10.9	29	17.5	0.571	0.000847	Up	-0.983	3.6e-09	Para	-0.601	0.0362	Mit	0.449	0.0132	Ortho	-1.3	0.0019	Mit
AT1G08490	79.8	62.8	94.2	94.2	66.3	45.7	-0.403	0.0042	down	0.183	0.215	-	0.341	0.00777	Mit	-0.323	0.0301	Ortho	-0.178	0.4	-
AT1G08500	0.592	10.8	1.42	15.8	0.701	7.09	4.05	1.1e-26	Up	1.24	0.00401	Ortho	-0.104	0.948	-	0.226	0.726	-	-0.956	0.325	-
AT1G08540	171	73.9	128	55.9	187	57.9	-1.26	3.59e-05	down	-0.469	0.153	-	0.0127	1	-	0.0733	0.885	-	-0.476	0.427	-
AT1G08560	33	13.8	29.4	11.3	38.9	6.59	-1.27	0.000715	down	-0.222	0.617	-	-0.0747	0.92	-	0.19	0.721	-	-1.13	0.00946	Mag
AT1G08570	101	300	83.1	662	75.4	244	1.49	7.67e-12	Up	-0.346	0.148	-	1.42	0.0482	Mag	-0.484	0.0505	-	0.125	0.864	-
AT1G08610	13.1	2.45	9.01	1.59	13	3.37	-2.4	2.44e-07	down	-0.608	0.241	-	0.102	0.893	-	-0.0627	0.946	-	0.28	0.682	-
AT1G08630	0.27	22	0	0.017	12.7	117	6.1	1.95e-56	Up	-5.27	5.65e-06	Para	-4.51	5.59e-10	Mit	5.49	1.21e-40	Ortho	-1.4	0.626	-
AT1G08660	33.9	20.7	25.5	15.7	38	23.9	-0.75	1e-05	down	-0.449	0.009	Ortho	0.0412	0.945	-	0.136	0.535	-	0.047	0.922	-
AT1G08700	24.7	16.3	45.2	24	39.9	17.9	-0.651	1.48e-05	down	0.816	9.14e-09	Para	-0.316	0.264	-	0.647	1.49e-05	Para	-0.538	0.034	Mag
AT1G08800	16.4	62.9	7.81	33.3	9.77	34	1.83	1.22e-05	Up	-1.14	0.00917	Para	0.0679	0.988	-	-0.806	0.0956	-	-0.168	0.922	-
AT1G01430	78.1	17.3	43.5	14.8	61.9	48.6	-2.22	9.8e-17	down	-0.905	0.00108	Ortho	0.616	0.159	-	-0.38	0.247	-	1.78	0.000222	Mit
AT1G08890	3.83	20.1	23.1	15.9	3.04	6.39	2.29	4.98e-08	Up	2.52	1.79e-09	Ortho	-2.58	0.000543	Mit	-0.362	0.528	-	-1.25	0.354	-
AT1G01340	4.65	1.98	0.879	2.82	0.453	0.716	-1.26	0.00267	down	-2.47	4.81e-09	Ortho	1.67	0.103	-	-3.43	8.15e-14	Ortho	0.759	0.351	-
AT1G09155	0.305	0.996	1.14	37.3	1.83	8.87	1.69	0.0069	Up	1.95	0.00213	Ortho	3.41	0.000343	Mag	2.63	3.91e-05	Ortho	1.18	0.118	-
AT1G09160	56.2	20.7	50.8	40.6	44.3	13.7	-1.48	9.58e-18	down	-0.199	0.31	-	1.09	4.23e-05	Mit	-0.385	0.0493	Ortho	-0.229	0.449	-
AT1G01320	615	184	474	123	547	115	-1.77	0.00177	down	-0.443	0.505	-	-0.201	0.904	-	-0.25	0.769	-	-0.502	0.745	-
AT1G09180	6.34	48.6	8.22	47.6	12.6	84	2.82	4.02e-14	Up	0.32	0.479	-	-0.285	0.849	-	0.935	0.0287	Ortho	-0.0944	0.957	-
AT1G09240	26.1	71.1	31.9	67.9	45.7	94.8	1.34	0.000487	Up	0.212	0.646	-	-0.34	0.575	-	0.744	0.0852	-	-0.377	0.742	-
AT1G09340	1910	930	1320	787	1660	721	-1.07	0.0353	down	-0.586	0.28	-	0.291	0.648	-	-0.255	0.717	-	-0.168	0.726	-
AT1G09420	9.09	4.64	133	97.1	42.2	9.35	-1.02	0.0172	down	3.8	1.06e-22	Para	0.417	0.443	-	2.15	1.48e-07	Para	-1.21	0.275	-
AT1G01300	68.7	31.9	156	93.9	147	66.8	-1.11	5.6e-05	down	1.15	1.95e-05	Para	0.36	0.462	-	1.08	0.000132	Para	-0.05	0.945	-
AT1G67730	84.7	194	72.9	125	108	141	1.14	1.34e-06	Up	-0.271	0.301	-	-0.429	0.23	-	0.319	0.258	-	-0.821	0.0602	Mit
AT1G67750	42.5	7.79	141	18.7	70.7	4.03	-2.41	6.77e-08	down	1.7	0.000176	Para	-0.49	0.56	-	0.7	0.19	-	-1.42	0.00738	Mag
AT1G67780	2.04	0.933	1.34	0.874	3.23	3.15	-1.14	0.025	down	-0.663	0.214	-	0.29	0.548	-	0.624	0.28	-	0.372	0.56	-
AT1G63840	5.87	33.1	8.19	31.5	2.77	16.1	2.39	9.75e-07	Up	0.473	0.409	-	-0.509	0.703	-	-1.09	0.0551	-	-0.245	0.93	-
AT1G67856	1.68	5.94	4.54	10.3	0.826	14.6	1.77	4.52e-07	Up	1.41	8.03e-05	Ortho	-0.217	0.806	-	-1.06	0.0128	Para	1.82	0.0654	Mag
AT1G63820	0.366	1.37	0.796	0.365	1.18	3.42	1.76	0.0091	Up	1.08	0.152	-	-1.26	0.0563	Mit	1.65	0.0297	Ortho	0.415	0.723	-
AT1G68160	11.7	18.1	9.45	19.1	8.24	17.7	0.574	0.0363	Up	-0.361	0.203	-	0.325	0.558	-	-0.545	0.063	-	0.377	0.467	-
AT1G68140	37	94.9	39.6	67.3	41.5	95.9	1.31	1.95e-14	Up	0.0474	0.835	-	-0.589	0.133	-	0.126	0.592	-	-0.146	0.858	-
AT1G68130	13	2.64	12	3.6	15	1.25	-2.31	1.85e-12	down	-0.176	0.659	-	0.398	0.414	-	0.164	0.73	-	-0.93	0.0157	Mag
AT1G63810	33.2	10.6	31.3	6.24	39	5.71	-1.66	0.000217	down	-0.155	0.784	-	-0.561	0.422	-	0.17	0.805	-	-1.08	0.165	-
AT1G68050	0.0235	25.6	68.4	247	0.0882	27.7	8.39	1.25e-28	Up	11.6	1.35e-22	Ortho	-2.91	0.332	-	1.99	0.215	-	0.117	1	-
AT1G68010	1300	355	117	64.5	2090	786	-1.92	2.04e-08	down	-3.53	3.15e-26	Ortho	1.02	0.0876	Mit	0.626	0.118	-	0.457	0.467	-
AT1G67960	16.7	25.6	11.1	20.7	17.2	38	0.557	0.000988	Up	-0.641	0.000136	Para	0.216	0.626	-	0.0081	0.995	-	0.483	0.253	-
AT1G68190	59.5	24.1	44.9	50.9	105	127	-1.34	0.000648	down	-0.459	0.285	-	1.44	0.00359	Mit	0.784	0.0714	-	1.53	0.00337	Mit
AT1G68220	10.6	19.7	27.7	26.1	16.1	19.6	0.858	0.00225	Up	1.36	3.6e-07	Ortho	-0.902	0.0765	Mit	0.579	0.0588	-	-0.568	0.252	-
AT1G68250	0.0489	4	0.565	5.41	0.061	35.2	5.29	1.86e-10	Up	3.71	0.00104	Ortho	0	1	-	0.561	0.766	-	2.85	0.885	-
AT1G68290	3.51	8.03	5.1	13.3	1.16	6.09	1.12	0.00147	Up	0.488	0.199	-	0.189	0.874	-	-1.65	1.65e-05	Para	0.807	0.492	-
AT1G68350	0.622	3.68	0.0197	0.0213	0.0837	0.113	2.49	9.72e-08	Up	-4.98	1.59e-05	Para	-1.44	0.00063	Mit	-2.86	0.000207	Para	-1.44	0.000869	Mit
AT1G68400	29.8	11.1	28.9	10.5	17.5	5.4	-1.46	1.33e-06	down	-0.0965	0.802	-	-0.0258	0.981	-	-0.816	0.013	Ortho	-0.132	0.781	-
AT1G68460	1.01	0.304	1.15	0.155	3.07	0.476	-1.65	0.0284	down	0.201	0.831	-	-0.322	0.408	-	1.62	0.0413	Para	-0.415	0.513	-
AT1G68570	79.4	312	596	553	76.2	372	1.84	0.000599	Up	2.83	8.45e-08	Ortho	-2.07	0.0271	Mit	-0.131	0.884	-	0.318	0.899	-
AT1G68590	452	254	386	220	443	252	-0.87	0.0227	down	-0.277	0.515	-	0.0218	0.986	-	-0.0635	0.923	-	0.0235	1	-
AT1G68600	34.9	177	6.32	1.6	70.1	102	2.17	0.000407	Up	-2.54	4.79e-05	Para	-3.89	1.1e-05	Mit	0.934	0.206	-	-1.78	0.0565	Mit
AT1G68620	1.67	36.2	23.7	62.5	19.2	597	4.3	1.31e-47	Up	3.76	3.25e-36	Ortho	-2.41	0.00578	Mit	3.45	1.07e-29	Ortho	1.1	0.409	-
AT1G63690	66.4	112	63.8	61.3	70.4	61.5	0.699	9.69e-05	Up	-0.115	0.582	-	-0.817	0.00966	Mit	0.039	0.897	-	-0.944	0.00181	Mit
AT1G68650	15.5	7	21.1	9.2	34.1	14.2	-1.18	0.000118	down	0.401	0.223	-	-0.0117	0.999	-	1.11	0.000379	Para	-0.108	0.818	-
AT1G68710	16.3	46.6	36.3	31.3	25	22.1	1.44	2.11e-07	Up	1.1	7.13e-05	Ortho	-1.7	0.00207	Mit	0.559	0.0765	-	-1.64	0.0294	Mit
AT1G68780	27.5	8.14	44.4	9.31	18.1	1.98	-1.75	0.00051	down	0.627	0.261	-	-0.527	0.309	-	-0.639	0.299	-	-1.04	0.101	-
AT1G68790	50.1	22.2	47.4	15.6	36.3	10.9	-1.22	0.0332	down	-0.151	0.834	-	-0.401	0.751	-	-0.54	0.445	-	-0.501	0.71	-
AT1G68820	18.3	73.8	26.9	35.4	14.1	26.8	1.95	8.65e-28	Up	0.5	0.00911	Ortho	-1.57	6.28e-05	Mit	-0.425	0.0429	Para	-1.07	0.00163	Mit
AT1G63670	21.8	34.2	25.7	22.4	36.9	27.3	0.594	0.0227	Up	0.194	0.501	-	-0.834	0.0366	Mit	0.719	0.00653	Ortho	-1.05	0.0749	Mit
AT1G68840	44.7	3.81	11.4	14.9	18.4	3.31	-3.49	4.38e-15	down	-1.98	1.54e-05	Ortho	3.55	2.06e-05	Mit	-1.29	0.00953	Ortho	0.996	0.163	-
AT1G68850	0.612	0.0491	3.38	1.36	0.308	0.262	-2.96	0.0096	down	2.43	0.057	-	-0.181	0.928	-	-1.14	0.478	-	0.585	0.451	-
AT1G68990	36.3	12	29.8	5.25	27.3	4.12	-1.62	2.65e-06	down	-0.351	0.368	-	-0.752	0.317	-	-0.457	0.274	-	-0.868	0.163	-
AT1G69010	31.2	72.6	48.7	124	40.2	121	1.15	1.26e-07	Up	0.591	0.00853	Ortho	0.131	0.745	-	0.321	0.218	-	0.368	0.5	-
AT1G69040	32.6	14.5	11.1	4.59	24.5	24	-1.18	0.00672	down	-1.62	0.000144	Ortho	0.0505	0.945	-	-0.438	0.413	-	1.08	0.0835	Mit
AT1G69200	82.7	30.6	43.2	9.84	70.8	15	-1.47	3.86e-05	down	-1.01	0.00568	Ortho	-0.627	0.419	-	-0.279	0.555	-	-0.758	0.0583	Mag
AT1G69270	8.41	55	18.5	217	15.5	110	2.65	7.27e-26	Up	1.11	2.28e-05	Ortho	0.883	0.255	-	0.864	0.00205	Ortho	0.155	0.879	-
AT1G69310	9.57	19.6	7.91	8.16	5.98	12.4	0.984	0.0137	Up	-0.322	0.472	-	-0.926	0.169	-	-0.735	0.0974	-	-0.0177	1	-
AT1G69330	12.9	24.2	15.1	15.1	13.9	19.3	0.874	0.00104	Up	0.177	0.567	-	-0.874	0.00257	Mit	0.0796	0.849	-	-0.376	0.563	-
AT1G69390	58.4	86.8	58.2	67.1	105	168	0.507	0.00622	Up	-0.0544	0.811	-	-0.368	0.184	-	0.798	1.07e-05	Ortho	0.111	0.668	-
AT1G69420	115	69.5	177	57.3	94.8	59	-0.77	0.0045	down	0.581	0.0326	Para	-0.899	0.0297	Mag	-0.318	0.32	-	0.0379	0.97	-
AT1G69490	4.75	93.5	2.01	65.5	3.32	316	4.12	2.08e-24	Up	-1.32	0.00325	Para	0.488	0.861	-	-0.6	0.25	-	2.16	0.494	-
AT1G69500	0	0.322	0	0.0266	0.075	0.589	4.08	0.00131	Up	-0.14	0.965	-	-0.322	0.156	-	3.26	0.104	-	0.263	0.764	-
AT1G63640	24.9	10.3	34.4	9.06	7.7	3.85	-1.33	0.000725	down	0.405	0.352	-	-0.609	0.529	-	-1.75	1.25e-05	Ortho	0.401	0.651	-
AT1G69570	10.2	5.24	15.8	29.2	13.8	15.2	-0.988	0.0071	down	0.598	0.11	-	1.61	0.0166	Mit	0.394	0.366	-	0.921	0.0226	Mit
AT1G69580	11.2	6.8	12.6	9.36	15.7	6.92	-0.723	0.0493	down	0.136	0.752	-	0.237	0.683	-	0.464	0.262	-	-0.384	0.362	-
AT1G69610	10.5	172	8.47	78.9	10.2	440	3.86	5.68e-20	Up	-0.362	0.486	-	-0.806	0.622	-	-0.0995	0.896	-	1.39	0.555	-
AT1G69640	43.4	129	51.9	151	25	188	1.5	3.04e-08	Up	0.211	0.509	-	-0.0202	0.991	-	-0.84	0.00427	Para	1.31	0.0645	Mag
AT1G69700	41	21.4	91.8	45.4	76	48.4	-0.955	0.00135	down	1.13	8.76e-05	Para	-0.108	0.835	-	0.871	0.00488	Para	0.242	0.651	-
AT1G69710	0.755	0.295	11.3	12.3	25.3	28.1	-1.38	0.0125	down	3.83	8.92e-18	Para	0.599	0.455	-	5.01	5.74e-29	Para	0.642	0.576	-
AT1G69730	31.3	12.9	21.9	3.67	6.94	2.38	-1.3	0.0144	down	-0.564	0.336	-	-0.998	0.205	-	-2.24	3.2e-05	Ortho	0.057	0.968	-
AT1G69780	29	4.1	13.1	9.17	15.9	12.5	-2.76	3.04e-10	down	-1.18	0.0109	Ortho	2.11	0.0021	Mit	-0.87	0.0885	-	2.25	0.00101	Mit
AT1G69790	3.63	12	2.24	1.88	5.59	47.6	1.6	0.00227	Up	-0.739	0.202	-	-1.57	0.0585	Mit	0.564	0.391	-	1.45	0.431	-
AT1G69960	31.5	52.8	59.2	80.4	49.3	107	0.701	0.00228	Up	0.866	9.45e-05	Ortho	-0.301	0.408	-	0.616	0.0103	Ortho	0.366	0.571	-
AT1G69970	1.78	3.45	4.14	9.23	2.98	8.29	0.905	0.0162	Up	1.18	0.00123	Ortho	0.408	0.48	-	0.692	0.096	-	0.581	0.192	-
AT1G69980	18.5	32.5	18.1	33	16.3	29.7	0.755	0.00704	Up	-0.0807	0.816	-	0.0771	0.897	-	-0.223	0.531	-	0.061	0.96	-
AT1G70070	87.5	39	114	35.4	161	30.6	-1.21	0.00113	down	0.321	0.444	-	-0.511	0.427	-	0.821	0.0428	Para	-1.21	0.0672	Mag
AT1G70090	76.3	32.1	47.9	18.3	33.5	26.1	-1.25	9.07e-05	down	-0.689	0.0377	Ortho	-0.12	0.836	-	-1.18	0.000355	Ortho	0.881	0.103	-
AT1G70160	83.7	166	120	143	60.3	83.3	0.913	1.99e-05	Up	0.464	0.036	Ortho	-0.726	0.143	-	-0.525	0.0244	Para	-0.512	0.447	-
AT1G70250	22.1	3.14	15.3	7.95	4.7	0.239	-2.83	1.32e-12	down	-0.612	0.166	-	1.58	0.0194	Mit	-2.31	2.68e-08	Ortho	0.234	0.781	-
AT1G70270	4.14	0.205	0.327	0.0341	10.4	1.04	-4.12	2.47e-08	down	-3.73	2.63e-06	Ortho	2.07	8.54e-07	Mit	1.33	0.128	-	0.0387	0.982	-
AT1G70280	63	18.5	28	10.5	71.6	9.55	-1.81	1.55e-07	down	-1.21	0.000575	Ortho	0.373	0.446	-	0.137	0.796	-	-1.1	0.0477	Mag
AT1G70310	121	86.9	82	104	56.4	17.8	-0.52	0.0401	down	-0.609	0.0126	Ortho	0.811	0.0217	Mit	-1.15	1.9e-06	Ortho	-1.15	0.00131	Mag
AT1G70410	306	83	119	120	35.9	58.6	-1.91	9.22e-08	down	-1.41	9.18e-05	Ortho	1.88	0.000119	Mit	-3.14	9.76e-19	Ortho	2.55	0.000153	Mit
AT1G70420	5.3	65	2.25	46.5	0.552	29.2	3.46	8.77e-20	Up	-1.31	0.00159	Para	0.303	0.834	-	-3.38	4.38e-14	Para	0.874	0.651	-
AT1G70505	10.2	21.2	4.72	30.1	4.42	35.4	0.963	0.00834	Up	-1.19	0.000991	Para	1.41	0.0621	Mag	-1.29	0.000631	Para	1.7	0.0186	Mag
AT1G70590	15.9	26.2	6.41	15.7	14.5	64.3	0.664	0.031	Up	-1.36	3.12e-06	Para	0.549	0.379	-	-0.17	0.68	-	1.37	0.0927	Mag
AT1G70600	498	251	318	155	275	89.7	-1.02	4.26e-07	down	-0.698	0.000545	Ortho	-0.0397	0.934	-	-0.896	1.33e-05	Ortho	-0.62	0.073	Mag
AT1G70690	2	8.73	4.45	2.65	1.66	9.85	1.95	0.0069	Up	1.13	0.156	-	-2.2	0.00641	Mit	-0.314	0.78	-	0.453	0.853	-
AT1G70720	0	0.313	0.0564	0.0578	0.0837	0.153	4.01	0.000188	Up	2.82	0.0621	-	-0.322	0.436	-	3.43	0.0252	Ortho	-0.322	0.667	-
AT1G70820	119	357	159	266	236	509	1.44	0.0254	Up	0.354	0.644	-	-0.841	0.137	-	0.917	0.222	-	-0.468	0.588	-
AT1G70900	39.7	80.9	28.1	51.3	31.8	35.4	0.971	0.000132	Up	-0.546	0.0374	Para	-0.155	0.796	-	-0.369	0.215	-	-0.869	0.274	-
AT1G71020	35.5	16.9	13.1	8.82	20.4	11.2	-1.12	0.00146	down	-1.5	1.16e-05	Ortho	0.472	0.468	-	-0.848	0.025	Ortho	0.208	0.792	-
AT1G71060	3.03	5.3	8.33	5.44	9.96	5	0.757	0.00398	Up	1.41	9.08e-09	Ortho	-1.1	0.00365	Mit	1.68	1.8e-11	Ortho	-1.52	0.000229	Mit
AT1G71080	26.3	62.7	75.7	61.7	55.6	47.8	1.18	0.000262	Up	1.48	2.69e-06	Ortho	-1.52	0.0538	Mit	1.04	0.0021	Ortho	-1.45	0.103	-
AT1G71110	5.07	16.4	1.6	6.38	5.02	66.9	1.63	1.11e-05	Up	-1.68	1.39e-05	Para	0.147	0.872	-	-0.0532	0.942	-	2.02	0.173	-
AT1G71130	9.78	28.7	10.9	30	11.5	33	1.5	1.78e-09	Up	0.108	0.734	-	-0.0479	0.944	-	0.187	0.584	-	-0.0324	0.986	-
AT1G71150	0.0512	0	3.3	3.84	2.89	2.94	-2.85	0.0319	down	5.93	2.48e-14	Para	0.16	0.75	-	5.73	6.91e-13	Para	0.0931	0.931	-
AT1G63440	2.27	16.9	6.88	8.44	3.91	5.7	2.76	1.18e-11	Up	1.52	0.000355	Ortho	-2.26	0.0421	Mit	0.73	0.14	-	-1.96	0.0903	Mit
AT1G71190	12.6	23.2	6.59	8.93	0.344	0.743	0.828	0.0283	Up	-0.975	0.00894	Para	-0.389	0.417	-	-5.3	1.84e-33	Para	-0.318	0.73	-
AT1G71240	22.6	52.5	7.31	12.3	40.4	83.6	1.13	1.01e-05	Up	-1.7	1.81e-11	Para	-0.546	0.427	-	0.774	0.00451	Ortho	-0.148	0.885	-
AT1G71270	42.1	32	38.5	27.8	40.4	36.4	-0.452	0.0456	down	-0.183	0.452	-	-0.0681	0.929	-	-0.0966	0.757	-	0.244	0.706	-
AT1G71380	0.276	0.0816	5.55	5.99	5.32	8.33	-1.7	0.0134	down	4.32	4.06e-24	Para	0.429	0.26	-	4.28	6.19e-23	Para	0.831	0.00877	Mit
AT1G64610	8.3	17.4	8.91	20	4.91	15.8	0.993	0.0119	Up	0.0628	0.904	-	0.162	0.79	-	-0.789	0.0689	-	0.602	0.664	-
AT1G63420	24.1	99.9	56.8	21.3	15	4.82	2	2.36e-33	Up	1.2	9.13e-13	Ortho	-3.36	2.02e-07	Mit	-0.726	7.21e-05	Para	-3.47	2.43e-08	Mit
AT1G71790	12.7	19.4	11.8	9.59	12.6	12.7	0.575	0.0158	Up	-0.142	0.602	-	-0.822	0.0229	Mit	-0.0398	0.923	-	-0.576	0.13	-
AT1G71820	82.6	55.1	50.9	33.9	53.3	41.5	-0.644	0.0352	down	-0.751	0.0112	Ortho	0.0267	0.996	-	-0.678	0.0329	Ortho	0.222	0.796	-
AT1G71850	12.5	4.23	77.6	43.1	5.03	0.251	-1.59	1.65e-07	down	2.57	1.58e-19	Para	0.523	0.0871	Mit	-1.37	1.12e-05	Ortho	-1.16	0.0331	Mag
AT1G71865	8.34	12.1	38.4	48.4	7.62	13.9	0.499	0.031	Up	2.16	5.73e-26	Ortho	-0.165	0.565	-	-0.164	0.579	-	0.262	0.686	-
AT1G71910	1.07	10.2	1.84	2.86	1.07	1.47	3.15	1.26e-17	Up	0.746	0.0783	-	-2.01	0.0117	Mit	-0.0288	0.983	-	-2.29	0.00862	Mit
AT1G71960	10.5	26.7	4.85	34	7.35	36.2	1.32	4.19e-06	Up	-1.15	8.93e-05	Para	1.4	0.0175	Mag	-0.539	0.105	-	0.894	0.405	-
AT1G72030	75.7	30.6	164	94.9	122	60.1	-1.34	0.000424	down	1.04	0.00639	Para	0.49	0.0834	Mit	0.645	0.137	-	0.259	0.747	-
AT1G72050	52.3	26.7	46.2	15.5	38.4	14.1	-1.02	9.47e-07	down	-0.232	0.315	-	-0.563	0.118	-	-0.495	0.0295	Ortho	-0.426	0.349	-
AT1G72100	0.101	1.39	0.523	9.17	34.1	373	3.4	6.54e-10	Up	2.25	0.000438	Ortho	1.6	0.22	-	8.28	7.51e-47	Ortho	2.25	0.0088	Mag
AT1G72110	0	0.421	35.1	157	16.1	200	4.92	9.01e-06	Up	12.1	1.05e-24	Ortho	1.54	0.00342	Mag	10.9	9.68e-20	Ortho	2.98	0.00414	Mag
AT1G72200	0.487	3.25	0.29	0.458	0.111	0.121	2.62	1.85e-10	Up	-0.785	0.156	-	-1.5	0.00706	Mit	-2.21	0.00119	Para	-1.5	0.000492	Mit
AT1G72230	11.2	4.15	15.8	21.1	6.17	7.24	-1.38	0.00215	down	0.475	0.338	-	1.62	0.00575	Mit	-0.853	0.0913	-	1.46	0.0627	Mit
AT1G72300	24.6	8.76	91.5	100	25.2	11.3	-1.54	4.4e-05	down	1.85	4.54e-07	Para	1.53	0.0262	Mit	-0.0339	0.971	-	0.288	0.685	-
AT1G72320	48.2	22	33	12.2	25	11.5	-1.17	2.18e-05	down	-0.607	0.0335	Ortho	-0.261	0.604	-	-0.999	0.000496	Ortho	0.0558	0.957	-
AT1G72330	4.75	16.2	3.7	11.1	5.53	15.2	1.7	7.36e-09	Up	-0.411	0.22	-	-0.197	0.79	-	0.167	0.697	-	-0.185	0.879	-
AT1G72550	91.8	63.2	66.7	28.2	91.6	39.6	-0.591	0.0338	down	-0.519	0.0592	-	-0.677	0.0671	Mag	-0.0536	0.906	-	-0.671	0.218	-
AT1G72560	36.8	20.3	31	18.3	38.5	20.6	-0.92	2.64e-06	down	-0.307	0.141	-	0.0958	0.795	-	0.00399	1	-	-0.0318	0.984	-
AT1G72610	2140	102	1310	97.5	1330	19.7	-4.29	3.57e-16	down	-0.762	0.212	-	0.65	0.616	-	-0.73	0.28	-	-1.63	0.0551	Mag
AT1G72640	90.7	64.1	46	27.1	148	68	-0.564	0.0301	down	-1.04	1.88e-05	Ortho	-0.233	0.548	-	0.649	0.0143	Para	-0.612	0.00286	Mag
AT1G72660	0.33	1.3	67	64.9	2.65	4.06	1.82	0.000188	Up	7.6	2.59e-63	Ortho	-0.891	0.215	-	2.94	1.56e-09	Ortho	-0.507	0.881	-
AT1G72760	0.405	3.64	0	2.48	0.00994	1.54	2.9	1.69e-06	Up	-5.87	2.58e-06	Para	0.115	0.943	-	-5.03	0.000124	Para	-0.415	0.777	-
AT1G72820	44.4	26.7	18.2	21.1	18.1	23.9	-0.77	0.00431	down	-1.33	2.19e-07	Ortho	0.917	0.0491	Mit	-1.32	6.33e-07	Ortho	1.1	0.0239	Mit
AT1G73010	1.35	23.1	30.1	28.8	27.8	96.3	3.88	2.13e-17	Up	4.37	3.56e-21	Ortho	-3.33	0.00025	Mit	4.25	1.96e-19	Ortho	-1.5	0.568	-
AT1G73020	20.9	8.91	10.5	6.34	16	6.61	-1.28	6.12e-09	down	-1.05	1.59e-06	Ortho	0.441	0.151	-	-0.427	0.0881	-	-0.0431	0.96	-
AT1G73066	0.4	1.57	20	17.2	0.218	1.19	1.83	0.000727	Up	5.62	3.67e-28	Ortho	-1.24	0.0806	Mit	-0.901	0.235	-	0	1	-
AT1G73090	21	15.7	28.8	30.6	17.5	17.6	-0.48	0.0132	down	0.395	0.0373	Para	0.464	0.0874	Mit	-0.315	0.138	-	0.393	0.0425	Mit
AT1G73110	85.9	34.1	33.9	23.6	82.7	32.6	-1.38	9.03e-06	down	-1.4	5.23e-06	Ortho	0.805	0.0134	Mit	-0.107	0.825	-	-0.00811	1	-
AT1G73180	39.4	26.8	41.1	17.8	35.2	17.6	-0.607	0.000975	down	0.00822	0.978	-	-0.599	0.0307	Mag	-0.207	0.346	-	-0.425	0.333	-
[truncated: 5,128 more rows]
