# Supplementary material for: Cis-regulatory evolution spotlights species differences in the adaptive potential of gene expression plasticity
Source: Nat Commun. 2021 Jun 7;12:3376. doi: 10.1038/s41467-021-23558-2 (PMC8184852; doi:10.1038/s41467-021-23558-2)
Supplement: Supplementary file 9 — Supplementary data 6 [file 41467_2021_23558_MOESM9_ESM.xlsx]

## Sheet: Sheet1
Supplementary Data 6: List of plastic genes in A. thaliana (Ath) after 12 hours of desiccation and their basal change or plastic response in A. halleri (Aha) and A. lyrata (Aly). Plastic genes were selected by comparing time point 12h with 0h in A. thaliana with an FDR threshold of 0.05. The mean expression levels before and after the stress are shown as the mean FPKM of 4 replicates. For each pl…
	FPKM (Mean)						Ath			Aha						Aly
	Ath		Aha		Aly		12h vs 0h			Aha-0h vs Ath-0h			Aha/Ath-12h vs Aha/Ath-0h			Aly-0h vs Ath-0h			Aly/Ath-12h vs Aly/Ath-0h
gene	0h	12h	0h	12h	0h	12h	log2FoldChange	padj	regulation	log2FoldChange	padj	basal	log2ratio	padj	plastic	log2FoldChange	padj	basal	log2ratio	padj	plastic
AT1G10280	7.92	17.4	14.7	38	9.69	22.5	0.85	0.000188	Up	0.846	0.000277	Ortho	0.311	0.464	-	0.25	0.393	-	0.093	0.887	-
AT1G10580	32.6	102	41.5	67.8	32	47.7	1.36	7.72e-07	Up	0.297	0.354	-	-0.923	0.093	Mit	-0.0768	0.87	-	-1.06	0.0758	Mit
AT1G10590	96.6	194	67.8	169	76	138	0.736	0.00223	Up	-0.557	0.0274	Para	0.308	0.466	-	-0.375	0.189	-	-0.151	0.699	-
AT1G10820	26.6	19.7	20.6	9.46	12.2	4.6	-0.69	0.0406	down	-0.426	0.248	-	-0.644	0.109	-	-1.17	0.000899	Ortho	-0.862	0.12	-
AT1G11170	0.568	30.7	5.71	21.6	4.69	54.1	5.32	1.1e-29	Up	3.3	4.09e-11	Ortho	-2.68	0.087	Mit	3	6.81e-09	Ortho	-1.09	0.757	-
AT1G11210	1.11	61.1	5.89	53.4	0.242	42.1	5.22	7.05e-21	Up	2.36	0.000111	Ortho	-1.87	0.316	-	-2.22	0.00239	Para	0.656	0.812	-
AT1G11730	3.84	1.95	7.1	1.06	35	42.4	-1.21	9.77e-05	down	0.867	0.00481	Para	-1.21	0.0134	Mag	3.18	1.83e-28	Para	0.928	0.0539	Mit
AT1G12010	3.44	1.26	394	557	0.0656	0	-1.66	2.6e-07	down	6.81	8.56e-126	Para	1.35	0.00503	Mit	-5.75	4.63e-17	Ortho	0.848	0.00856	Mit
AT1G01080	161	20.8	90	12.8	128	12.9	-3.16	1.01e-15	down	-0.89	0.0406	Ortho	0.209	0.809	-	-0.369	0.491	-	-0.321	0.692	-
AT1G12570	15.1	3.72	2.12	0.0219	22.6	1.81	-2.18	0.00104	down	-2.84	7.67e-05	Ortho	0.189	0.805	-	0.546	0.566	-	-1.2	0.105	-
AT1G01050	101	156	29.9	35.4	49.9	95.3	0.346	0.0237	Up	-1.81	2.15e-35	Para	-0.373	0.0301	Mit	-1.07	1.31e-12	Para	0.303	0.398	-
AT1G12860	76.5	39	32.8	8.23	49.1	22.3	-1.24	3.53e-05	down	-1.28	2.97e-05	Ortho	-0.899	0.0344	Mag	-0.695	0.0415	Ortho	-0.137	0.656	-
AT1G13310	0.0489	0.999	0.0205	0.292	0	0.0227	3.51	0.000143	Up	-1.11	0.552	-	-0.678	0.211	-	-2.46	0.198	-	-1	0.0654	Mit
AT1G13630	3.97	3.11	6.04	3.29	2.24	1.17	-0.611	0.0495	down	0.543	0.0905	-	-0.485	0.263	-	-0.861	0.0113	Ortho	-0.296	0.628	-
AT1G13750	7.71	27	50.7	87.3	27.8	28.1	1.45	0.00756	Up	2.64	1.86e-06	Ortho	-0.937	0.13	-	1.77	0.00294	Ortho	-1.69	0.212	-
AT1G13990	11.8	620	12	22.1	12.7	269	5.38	9.28e-106	Up	-0.053	0.881	-	-4.77	5.96e-06	Mit	0.0403	0.936	-	-1.31	0.107	-
AT1G14230	18.2	55.8	10.1	16.3	14	12.9	1.35	8.45e-10	Up	-0.873	0.00017	Para	-0.943	0.0371	Mit	-0.399	0.135	-	-1.69	2.46e-06	Mit
AT1G14380	32.4	17.3	26.2	9.86	25.2	7.5	-1.14	0.0136	down	-0.351	0.523	-	-0.475	0.382	-	-0.417	0.491	-	-0.704	0.191	-
AT1G14630	5.07	1.47	3.07	0.176	4.11	0.581	-1.98	1.15e-08	down	-0.751	0.0417	Ortho	-0.874	0.0581	Mag	-0.321	0.476	-	-0.611	0.292	-
AT1G02400	2.9	51.7	1.66	33.7	0.335	94.7	3.84	3.73e-15	Up	-0.746	0.202	-	-0.0616	0.993	-	-3.09	2.68e-07	Para	2.54	0.279	-
AT1G15240	35.8	114	0.886	0.832	41.6	61.3	1.37	3.73e-05	Up	-5.4	1.3e-50	Para	-1.64	0.00809	Mit	0.157	0.757	-	-1.09	0.143	-
AT1G15990	0.43	0.14	7.04	10.1	0.0624	0.114	-1.74	0.00645	down	3.95	8.83e-14	Para	1.09	0.0751	Mit	-2.82	0.00138	Ortho	0.585	0.309	-
AT1G16040	8.2	28.9	13.5	16.6	18.5	20.7	1.53	1.31e-08	Up	0.671	0.0212	Ortho	-1.43	0.00374	Mit	1.14	8.5e-05	Ortho	-1.52	0.00652	Mit
AT1G16570	13.8	22.3	5.85	9.23	15.5	28.3	0.428	0.00102	Up	-1.28	3.62e-21	Para	-0.045	0.901	-	0.127	0.454	-	0.157	0.526	-
AT1G16830	3.32	0.686	5.9	1.6	8.13	7.06	-2.5	2.19e-13	down	0.782	0.0145	Para	-0.398	0.383	-	1.27	7.22e-05	Para	0.918	0.0585	Mit
AT1G17850	31.7	15.4	138	194	25.1	3.5	-1.3	8.21e-06	down	2.08	6.23e-13	Para	1.49	0.00339	Mit	-0.396	0.275	-	-1.54	0.00163	Mag
AT1G18200	1.69	5.54	20.3	21.7	0.156	0.125	1.43	0.0138	Up	3.61	6.54e-10	Ortho	-1.14	0.17	-	-3.53	2.37e-06	Para	-1.24	0.0886	Mit
AT1G02850	1.2	91.4	0.216	2.34	2.43	135	5.65	6.33e-25	Up	-2.58	0.000166	Para	-3.83	0.00105	Mit	0.946	0.184	-	-0.25	0.945	-
AT1G19620	1.52	0.743	1.38	0.356	5.21	2.53	-1.27	0.0312	down	-0.221	0.767	-	-0.219	0.734	-	1.7	0.00693	Para	-0.219	0.835	-
AT1G20890	6.77	21.3	102	105	3.2	10.6	1.38	2.57e-09	Up	3.85	2.5e-65	Ortho	-1.54	0.000361	Mit	-1.12	1.81e-05	Para	-0.118	0.884	-
AT1G20990	0.986	0.0815	0.702	0.462	0.541	0.555	-3.52	8.64e-07	down	-0.541	0.462	-	1	0.0313	Mit	-0.901	0.245	-	1	0.053	Mit
AT1G21770	45.5	116	80.9	235	46.8	144	1.08	4.81e-06	Up	0.794	0.00122	Ortho	0.189	0.534	-	0.0146	0.988	-	0.263	0.692	-
AT1G22030	4.76	1.75	6.55	2.33	3.86	2.25	-1.69	3.45e-06	down	0.395	0.335	-	-0.268	0.477	-	-0.353	0.453	-	0.391	0.44	-
AT1G22740	12	30.7	33.5	53	1.28	4.99	1.08	0.000497	Up	1.45	3.37e-06	Ortho	-0.642	0.0319	Mit	-3.23	7.08e-22	Para	0.0337	0.984	-
AT1G23200	2.93	17	12.2	19.8	17.8	14.7	2.21	1.96e-12	Up	2.01	3.88e-10	Ortho	-1.52	0.0201	Mit	2.53	5.11e-15	Ortho	-2.42	0.0243	Mit
AT1G23440	35.7	205	44	80.7	55.6	169	2.23	2.74e-20	Up	0.251	0.383	-	-1.62	0.00125	Mit	0.607	0.0297	Ortho	-0.894	0.109	-
AT1G23550	3.2	16.2	1.87	4.26	4.28	32.9	2.02	8.68e-08	Up	-0.818	0.0576	-	-1.09	0.051	Mit	0.353	0.497	-	0.674	0.457	-
AT1G23750	11.1	9.55	34.2	29.3	30.1	13.7	-0.479	0.0298	down	1.58	1.3e-14	Para	0.0136	0.99	-	1.4	4.3e-11	Para	-0.874	0.00481	Mag
AT1G24050	65.9	129	39.6	83.2	48.5	103	0.701	6.67e-08	Up	-0.779	3.1e-09	Para	0.109	0.663	-	-0.48	0.000656	Para	0.119	0.657	-
AT1G26760	3.08	0.752	30.7	23.8	4.33	0.511	-2.25	3.54e-10	down	3.27	4.54e-25	Para	0.845	0.0379	Mit	0.441	0.282	-	-0.615	0.238	-
AT1G26690	12.8	59	32.7	74	12.4	14.1	1.92	4.14e-11	Up	1.33	9.4e-06	Ortho	-0.974	0.132	-	-0.0913	0.852	-	-1.97	0.00017	Mit
AT1G26620	11.1	39.5	18.8	47	26.2	71.1	1.54	1.96e-08	Up	0.69	0.0192	Ortho	-0.474	0.434	-	1.18	5.83e-05	Ortho	-0.353	0.708	-
AT1G26330	3.85	1.36	5.82	2.3	3.4	0.899	-1.71	0.00195	down	0.515	0.428	-	-0.074	0.917	-	-0.248	0.771	-	-0.354	0.593	-
AT1G25682	25.9	70.5	30.7	74.3	26.8	50.8	1.17	2.49e-09	Up	0.209	0.364	-	-0.168	0.623	-	0.00841	0.999	-	-0.514	0.132	-
AT1G25550	45.8	123	22.8	20.8	24.2	39.2	1.15	0.000137	Up	-1.04	0.000834	Para	-1.53	0.000606	Mit	-0.941	0.00435	Para	-0.735	0.353	-
AT1G03687	19.4	13	14.1	11.5	17.6	31.1	-0.847	0.000228	down	-0.519	0.0327	Ortho	0.269	0.509	-	-0.201	0.505	-	1.3	0.00679	Mit
AT1G27750	22.1	44.4	1.52	5.19	28	38.9	0.719	0.0214	Up	-3.92	1.27e-34	Para	0.279	0.563	-	0.283	0.481	-	-0.508	0.461	-
AT1G03750	5.62	22	7.99	22.1	11.6	35.2	1.66	3.62e-06	Up	0.433	0.299	-	-0.399	0.559	-	0.984	0.0154	Ortho	-0.245	0.817	-
AT1G28550	0.00986	0.457	8.05	29.6	0.135	0.788	3.65	0.000135	Up	9.24	1.21e-13	Ortho	1.44	0.000318	Mag	3.31	0.0273	Ortho	0.485	0.533	-
AT1G28560	11.8	7.07	9.14	11.7	13	23	-1.02	8.76e-07	down	-0.426	0.0541	-	1.01	0.00264	Mit	0.0745	0.819	-	1.43	0.00128	Mit
AT1G29400	79.7	392	91.8	162	106	288	2	2.67e-19	Up	0.146	0.6	-	-1.47	0.000116	Mit	0.346	0.209	-	-0.842	0.176	-
AT1G29980	24.9	12.7	44.9	7.69	23	2.84	-1.19	3.09e-05	down	0.841	0.00438	Para	-1.52	0.0066	Mag	-0.13	0.764	-	-1.72	0.000825	Mag
AT1G30590	65.6	47.2	44	18.9	51	19.8	-0.746	0.00394	down	-0.625	0.0203	Ortho	-0.718	0.00768	Mag	-0.422	0.165	-	-0.862	0.0818	Mag
AT1G30690	109	49.7	33.3	2.32	117	15.3	-1.39	5.09e-05	down	-1.77	4.04e-07	Ortho	-2.28	0.000647	Mag	0.0508	0.941	-	-1.75	0.00326	Mag
AT1G31885	0.283	0.0185	1.37	0.266	0.0199	0.0492	-3.14	0.00254	down	2.2	0.028	Para	-1.17	0.0472	Mag	-3.75	0.0168	Ortho	0	1	-
AT1G31970	138	53	92.5	59.6	96.6	65.8	-1.65	7.15e-20	down	-0.634	0.000788	Ortho	0.736	0.0409	Mit	-0.561	0.00515	Ortho	0.81	0.00812	Mit
AT1G32340	11.1	74.2	11.3	41	12.2	32.6	2.45	1.52e-28	Up	-0.0418	0.896	-	-0.837	0.0457	Mit	0.0776	0.835	-	-1.29	0.0297	Mit
AT1G32530	34.2	57.7	65	46.1	32.1	32.8	0.476	0.0221	Up	0.875	1.85e-05	Ortho	-1.24	0.000475	Mit	-0.144	0.606	-	-0.726	0.0565	Mit
AT1G32700	18.5	51	19	32.1	23.3	71.4	1.17	4.57e-06	Up	-0.00609	0.989	-	-0.693	0.219	-	0.282	0.391	-	0.157	0.81	-
AT1G33050	39.5	204	61.2	116	42.6	185	2.1	2.21e-22	Up	0.591	0.011	Ortho	-1.43	0.00108	Mit	0.0682	0.851	-	-0.252	0.787	-
AT1G33800	3.13	12.1	7.8	17	4.26	11.5	1.69	7.55e-09	Up	1.3	1.73e-05	Ortho	-0.593	0.199	-	0.437	0.239	-	-0.291	0.69	-
AT1G34210	39.5	11.5	11.5	5.42	13.4	2.61	-2.04	2.16e-15	down	-1.84	1.69e-12	Ortho	0.688	0.0919	Mit	-1.62	1.83e-09	Ortho	-0.309	0.582	-
AT1G04310	4.03	159	6.85	161	5.73	288	4.94	3.91e-43	Up	0.719	0.0796	-	-0.544	0.756	-	0.447	0.351	-	0.494	0.829	-
AT1G35470	23.8	48	34.6	44.3	36.7	35.6	0.729	9.16e-06	Up	0.479	0.00528	Ortho	-0.621	0.00402	Mit	0.573	0.00123	Ortho	-1	0.00378	Mit
AT1G36940	1.9	0.219	1.3	0.0719	2.03	0.396	-3.14	6.3e-06	down	-0.605	0.458	-	0.29	0.534	-	0.0666	0.968	-	0.196	0.683	-
AT1G42540	44	17.3	55.8	22.3	66.8	25.5	-1.6	2.95e-07	down	0.296	0.422	-	0.0253	0.992	-	0.544	0.146	-	-0.0188	1	-
AT1G43190	92	55.3	18.1	11.9	87.3	79.5	-1	3.53e-08	down	-2.39	1.97e-40	Ortho	0.131	0.612	-	-0.121	0.636	-	0.589	0.0462	Mit
AT1G44780	10.5	5.08	35.4	20.2	37.9	8.99	-1.3	1.64e-06	down	1.71	8.43e-11	Para	0.109	0.858	-	1.81	1.93e-11	Para	-1.05	0.0215	Mag
AT1G44920	108	26.8	339	45.8	144	24.9	-2.27	6.39e-21	down	1.59	6.97e-11	Para	-0.909	0.0684	Mag	0.373	0.21	-	-0.499	0.0812	Mag
AT1G04650	6.42	1.91	4.04	6.14	5.89	6.63	-1.97	2.04e-05	down	-0.76	0.14	-	2.01	0.00629	Mit	-0.2	0.781	-	1.59	0.0256	Mit
AT1G02170	22.2	60.8	79.2	30.8	18.4	54.8	1.17	2.83e-06	Up	1.79	5.99e-13	Ortho	-2.75	2.85e-05	Mit	-0.302	0.343	-	0.126	0.755	-
AT1G48210	8.08	135	2.04	3.39	6.21	56.3	3.77	2.78e-38	Up	-2.03	1.78e-10	Para	-3.34	1.45e-06	Mit	-0.423	0.265	-	-0.935	0.308	-
AT1G48300	169	461	0.368	1.53	218	555	1.16	0.000672	Up	-8.87	2.78e-105	Para	-0.439	0.376	-	0.321	0.475	-	-0.0953	0.898	-
AT1G04985	40.4	65.6	10.8	42.2	15.1	43.6	0.414	0.0152	Up	-1.97	2.52e-32	Para	1.16	9.55e-05	Mag	-1.47	4.25e-18	Para	0.772	0.000222	Mag
AT1G04990	12.5	140	5.52	87.6	3.08	38.6	3.21	1.2e-34	Up	-1.21	1.65e-05	Para	0.325	0.681	-	-2.06	6.68e-13	Para	-0.162	0.896	-
AT1G50000	10.5	6.38	9.3	7.35	10.6	3.03	-0.988	4.68e-07	down	-0.232	0.294	-	0.304	0.213	-	-0.0412	0.904	-	-0.907	0.0341	Mag
AT1G50040	12.4	0.118	11.8	15.1	3.79	0.82	-6.63	9.92e-24	down	-0.109	0.892	-	4.1	3.46e-06	Mit	-1.68	0.00944	Ortho	2.51	0.0162	Mit
AT1G50260	17.6	262	0.683	0.313	18.4	412	3.6	4e-70	Up	-4.76	1e-69	Para	-4.07	2.4e-08	Mit	0.00821	1	-	0.597	0.672	-
AT1G50270	8.57	6.94	12.9	9.8	9.88	4.34	-0.574	0.0407	down	0.535	0.064	-	-0.133	0.821	-	0.163	0.671	-	-0.752	0.00884	Mag
AT1G50630	8.19	72.2	4.39	10.2	12.8	22.4	2.86	2.97e-41	Up	-0.934	7.05e-05	Para	-2	7.1e-05	Mit	0.629	0.0107	Ortho	-2.26	0.000158	Mit
AT1G52000	255	56.7	261	8.39	5.55	2.65	-2.37	2.96e-06	down	0.00767	0.991	-	-2.67	0.306	-	-5.59	1.44e-26	Ortho	1.36	0.362	-
AT1G52570	2.37	7.02	2.59	6.08	1.06	2.31	1.26	0.00543	Up	0.0723	0.911	-	-0.237	0.79	-	-1.23	0.0211	Para	-0.344	0.617	-
AT1G52920	1.04	6.48	7.66	4.23	8.93	13.9	2.32	5.88e-11	Up	2.81	3.67e-15	Ortho	-2.64	5.04e-06	Mit	3.04	6.22e-17	Ortho	-1.29	0.0554	Mit
AT1G53470	1.24	67	1.63	12.4	1.36	13.7	5.34	2.18e-44	Up	0.337	0.499	-	-2.52	0.0788	Mit	0.0654	0.937	-	-2.36	0.107	-
AT1G53580	66	384	49.7	655	83.9	976	2.27	8.34e-30	Up	-0.445	0.0441	Para	1.17	0.0375	Mag	0.318	0.201	-	0.998	0.0263	Mag
AT1G53645	33.9	11.5	9.38	4.23	38.5	16.3	-1.81	4.01e-15	down	-1.9	2.65e-16	Ortho	0.475	0.198	-	0.143	0.667	-	0.28	0.525	-
AT1G53680	2.26	6.6	68.2	83.6	5.47	14.1	1.24	9.98e-05	Up	4.86	2.47e-57	Ortho	-0.915	0.0546	Mit	1.22	0.000365	Ortho	0	1	-
AT1G54160	2.73	87.4	108	169	4.07	27.3	4.7	9.87e-121	Up	5.26	4.13e-150	Ortho	-3.92	2.4e-07	Mit	0.524	0.0376	Ortho	-2.14	0.00216	Mit
AT1G54180	6.81	11.9	11.4	19.8	9.93	5.54	0.539	0.00517	Up	0.698	0.000318	Ortho	0.0314	0.947	-	0.51	0.0159	Ortho	-1.51	0.000241	Mit
AT1G54220	33.7	26.6	34.2	7.39	28.7	13.3	-0.611	0.0429	down	-0.0499	0.902	-	-1.71	0.00936	Mag	-0.289	0.448	-	-0.702	0.165	-
AT1G54270	212	592	88.3	189	224	340	1.2	6.23e-13	Up	-1.32	2.61e-15	Para	-0.389	0.132	-	0.0288	0.928	-	-0.878	0.00725	Mit
AT1G55110	22.2	119	24.8	49.9	25.5	125	2.13	8.26e-27	Up	0.104	0.685	-	-1.41	0.00103	Mit	0.14	0.626	-	-0.137	0.862	-
AT1G55180	6	16.1	0.26	0.571	6.77	13.1	1.12	0.00296	Up	-4.6	7.18e-23	Para	-0.645	0.419	-	0.113	0.856	-	-0.376	0.635	-
AT1G55280	7.74	86.3	25	160	15.4	231	3.16	2.22e-40	Up	1.63	2.94e-11	Ortho	-0.676	0.234	-	0.938	0.00039	Ortho	0.494	0.396	-
AT1G55370	61.4	6.15	18.9	7.09	75.8	5.7	-3.53	1.92e-19	down	-1.76	1.58e-05	Ortho	1.75	0.00417	Mit	0.253	0.658	-	-0.454	0.468	-
AT1G05570	23.4	51.9	64.2	104	38	92.4	0.877	0.0443	Up	1.42	0.0013	Ortho	-0.436	0.545	-	0.655	0.204	-	0.14	0.872	-
AT1G55740	1.88	3.72	4.43	3.68	0.111	0.276	0.691	0.0338	Up	1.17	0.000323	Ortho	-0.729	0.0972	Mit	-4.18	3.45e-13	Para	-0.263	0.604	-
AT1G55830	11.4	31.8	36.9	46.8	9.66	19.5	1.2	3.57e-10	Up	1.63	1.05e-17	Ortho	-1.07	5.76e-05	Mit	-0.294	0.222	-	-0.476	0.373	-
AT1G56010	15.5	45.6	0.821	0.374	6.55	43.7	1.27	0.000437	Up	-4.27	4.96e-28	Para	-2.31	0.00111	Mit	-1.27	0.00127	Para	1.07	0.12	-
AT1G54450	7.03	4.17	3.66	1.78	12.6	17.7	-0.987	8.65e-06	down	-0.967	2.07e-05	Ortho	-0.156	0.682	-	0.837	0.000229	Para	1.11	0.000205	Mit
AT1G54820	75.9	4.97	40.4	5.83	27.6	1.33	-4.11	5.89e-19	down	-0.992	0.0545	-	1.01	0.17	-	-1.54	0.0033	Ortho	0.158	0.879	-
AT1G54860	0	0.182	0.0231	0.438	0	6.08	3.38	0.00782	Up	1.37	0.577	-	0.322	0.674	-	0	1	-	2.75	0.26	-
AT1G56280	229	572	199	579	169	568	1.06	7.25e-07	Up	-0.239	0.335	-	0.219	0.632	-	-0.47	0.0574	-	0.428	0.472	-
AT1G56310	12.2	8.85	15.3	18.5	22.5	34	-0.736	0.000118	down	0.268	0.198	-	0.669	0.05	Mit	0.829	2.14e-05	Para	0.981	0.00109	Mit
AT1G06430	287	630	576	1930	606	2240	0.832	0.00404	Up	0.947	0.00132	Ortho	0.611	0.152	-	1.02	0.00087	Ortho	0.751	0.301	-
AT1G06550	64.6	34.4	85.5	103	50.9	30.8	-1.18	1.52e-06	down	0.364	0.182	-	1.15	0.0093	Mit	-0.382	0.198	-	0.19	0.738	-
AT1G06790	15.6	10.2	28.1	30.1	4.19	1.16	-0.869	0.000156	down	0.81	0.000474	Para	0.626	0.0585	Mit	-1.94	2.85e-16	Ortho	-0.68	0.0589	Mag
AT1G06840	15.2	27.8	67	43.6	30.4	54	0.59	0.0276	Up	2.09	2.41e-16	Ortho	-1.44	2.95e-07	Mit	0.955	0.000585	Ortho	-0.025	0.983	-
AT1G06850	8.5	5.48	8.21	0.852	11.5	6.79	-0.882	0.00368	down	-0.0999	0.797	-	-1.62	0.00122	Mag	0.411	0.261	-	-0.105	0.878	-
AT1G07020	9.39	26.1	126	52.8	4.95	8.51	1.19	6.33e-05	Up	3.72	9.77e-38	Ortho	-2.64	7.66e-06	Mit	-0.952	0.00438	Para	-0.673	0.269	-
AT1G07410	2.5	5.67	2.03	2.77	5.53	11.3	0.899	0.0102	Up	-0.357	0.387	-	-0.687	0.227	-	1.1	0.00335	Ortho	0.0503	0.976	-
AT1G07640	30.5	78.1	30.7	43.6	24.4	66.3	1.06	0.00066	Up	-0.0526	0.903	-	-0.839	0.114	-	-0.383	0.324	-	0.0672	0.948	-
AT1G07700	116	35.2	63.3	39.7	7.49	1.07	-1.94	1.58e-05	down	-0.92	0.0634	-	1.06	0.0603	Mit	-4.01	5.06e-18	Ortho	-0.341	0.725	-
AT1G07850	0	0.534	0.0402	0	0.101	0.369	4.17	0.000617	Up	2.3	0.291	-	-0.322	0.264	-	3.69	0.0813	-	0	1	-
AT1G07880	4.82	1.24	3.91	0.404	0.716	0.0485	-2.13	3.1e-05	down	-0.309	0.632	-	-0.322	0.457	-	-2.78	1.06e-06	Ortho	0.83	0.0754	Mit
AT1G08230	8.9	116	3.96	61.4	3.73	161	3.4	1.29e-30	Up	-1.19	0.000211	Para	0.169	0.831	-	-1.28	0.000128	Para	1.55	0.352	-
AT1G08310	0.655	2.21	8.51	66.8	0.045	0.187	1.38	0.0037	Up	3.62	8.48e-15	Ortho	1.95	0.0018	Mag	-4.02	1.67e-05	Para	-0.893	0.071	Mit
AT1G09460	1.83	0.652	34.2	13.8	2.45	1.08	-1.67	7.93e-05	down	4.21	5.26e-29	Para	-0.267	0.66	-	0.44	0.386	-	0.193	0.814	-
AT1G09560	34.3	146	93.2	56.5	27.4	168	1.79	6.6e-10	Up	1.41	2.33e-06	Ortho	-2.76	8.86e-06	Mit	-0.369	0.319	-	0.511	0.458	-
AT1G10060	11.8	39.4	9.29	6.64	13.2	17.4	1.41	0.00135	Up	-0.421	0.417	-	-2.12	0.00293	Mit	0.0981	0.899	-	-1.28	0.0923	Mit
AT1G63710	5.1	0.375	1.39	0	4.31	0.775	-3.82	3.89e-09	down	-1.92	0.0063	Ortho	0.737	0.123	-	-0.271	0.794	-	0.474	0.516	-
AT1G66840	56.4	20.1	30.6	22.2	42.1	27.5	-1.77	2.67e-11	down	-0.95	0.000606	Ortho	0.998	0.00293	Mit	-0.49	0.121	-	0.855	0.105	-
AT1G64625	2.63	0.556	3.2	1.07	3.37	5.55	-2.45	6.85e-09	down	0.249	0.604	-	0.234	0.622	-	0.329	0.533	-	1.93	0.000722	Mit
AT1G67070	7.56	4.61	5.77	8.27	17.8	46.6	-0.991	0.000357	down	-0.46	0.126	-	1.06	0.0147	Mit	1.17	3.74e-05	Para	1.95	0.00161	Mit
AT1G67570	4.29	11.1	45.4	78.3	5.54	7.85	1.11	1.12e-08	Up	3.36	2.86e-73	Ortho	-0.419	0.0721	Mit	0.351	0.142	-	-0.764	0.0708	Mit
AT1G68020	38.2	135	36.2	179	36.8	263	1.56	8.55e-09	Up	-0.107	0.762	-	0.489	0.302	-	-0.0853	0.85	-	1.01	0.278	-
AT1G67970	5.1	26	10.5	26.3	7.16	41.9	2.04	1.67e-11	Up	0.97	0.00268	Ortho	-0.939	0.0394	Mit	0.421	0.278	-	0.243	0.779	-
AT1G68795	1.19	8.02	0.944	1.77	0.521	1.08	2.42	2.19e-06	Up	-0.352	0.6	-	-1.58	0.0829	Mit	-1.22	0.0632	-	-1.58	0.086	Mit
AT1G69360	17	98.3	50.1	112	17	72.2	2.24	4.24e-10	Up	1.52	4.65e-05	Ortho	-1.34	0.0331	Mit	-0.0416	0.96	-	-0.478	0.72	-
AT1G69430	1.21	4.21	36.2	112	1.5	8.05	1.53	1.8e-05	Up	4.88	8.81e-46	Ortho	0.379	0.561	-	0.299	0.557	-	0.626	0.397	-
AT1G69540	0.702	4.47	0.0751	6.47	0	2.91	2.25	1.73e-05	Up	-3.29	2.3e-05	Para	1.32	0.362	-	-6.56	1.09e-07	Para	0.415	0.674	-
AT1G70350	12.1	7.5	9.51	2.16	9.53	4.3	-0.949	0.0111	down	-0.402	0.343	-	-1.17	0.0114	Mag	-0.39	0.412	-	-0.393	0.536	-
AT1G70360	1.63	4.49	8.98	14.7	5.8	11.2	1.21	4.04e-09	Up	2.44	2.82e-35	Ortho	-0.459	0.208	-	1.82	1.22e-18	Ortho	-0.307	0.392	-
AT1G70500	0.882	2.98	12.5	11.7	1.47	5.22	1.42	0.000274	Up	3.74	4.48e-23	Ortho	-0.989	0.0435	Mit	0.65	0.182	-	0.415	0.619	-
AT1G70550	24.7	6.82	37.1	3.56	24.1	4.7	-2.11	2.01e-08	down	0.522	0.221	-	-1.31	0.0022	Mag	-0.0915	0.889	-	-0.355	0.521	-
AT1G70940	161	106	61.2	47.4	114	168	-0.867	0.00609	down	-1.44	4.86e-06	Ortho	0.235	0.673	-	-0.553	0.133	-	1.16	0.00124	Mit
AT1G71696	18	17.3	23.1	21	2.51	3.13	-0.325	0.048	down	0.303	0.0735	-	-0.0871	0.778	-	-2.9	3.37e-59	Ortho	0.319	0.28	-
AT1G71720	85.6	29.5	116	84.1	93.5	51.2	-1.8	4.59e-16	down	0.389	0.114	-	1.03	0.00436	Mit	0.0743	0.838	-	0.652	0.196	-
AT1G71980	58.8	191	50	117	71.4	202	1.42	7.2e-12	Up	-0.297	0.208	-	-0.48	0.14	-	0.236	0.378	-	-0.196	0.787	-
AT1G72530	1.98	1.26	2.34	1.84	4.74	3.55	-0.91	0.0213	down	0.182	0.702	-	0.0671	0.906	-	1.21	0.00279	Para	0	1	-
AT1G72620	0.482	0.0108	0.0231	0	0.158	0	-4.09	0.000226	down	-4.63	0.0122	Ortho	0.585	0.0121	Mit	-1.71	0.362	-	0.585	0.0178	Mit
AT1G72730	21.6	10.3	6.6	0.654	17.3	1.87	-1.31	0.000141	down	-1.75	6.15e-07	Ortho	-1.18	0.0449	Mag	-0.356	0.426	-	-1.78	0.000195	Mag
AT1G73040	0.974	55.3	73.3	227	1.05	11.1	5.49	2.37e-62	Up	6.21	3.39e-77	Ortho	-3.39	0.00509	Mit	0.0686	0.921	-	-2.23	0.193	-
AT1G73600	1160	16.7	27.4	2.31	929	47.5	-6.17	8.95e-35	down	-5.43	1.16e-25	Ortho	3.02	0.0115	Mit	-0.386	0.597	-	1.78	0.0534	Mit
AT1G75510	25.5	60.8	22.4	43.3	20.7	32.6	0.971	3.82e-14	Up	-0.249	0.0824	-	-0.313	0.145	-	-0.355	0.0168	Para	-0.603	0.0188	Mit
AT1G76310	7.4	1.85	12.3	1.75	14.2	3.04	-2.21	6.26e-08	down	0.686	0.124	-	-0.558	0.191	-	0.897	0.0536	-	-0.258	0.634	-
AT1G77550	29.7	8.04	36.4	17.2	47.5	19.9	-2.11	1.92e-09	down	0.246	0.57	-	0.734	0.219	-	0.638	0.13	-	0.565	0.346	-
AT1G77860	0.419	0.0902	9.18	7.64	0.735	0.225	-2.42	0.000662	down	4.41	1.36e-16	Para	0.0875	0.882	-	0.791	0.259	-	-0.356	0.425	-
AT1G77920	12.5	53.6	36.4	8.34	58.4	13.7	1.77	7.72e-07	Up	1.47	8.08e-05	Ortho	-4	6.67e-07	Mit	2.16	8.3e-09	Ortho	-4.06	0.000116	Mit
AT1G78140	77.3	136	44	86.6	101	117	0.518	0.0271	Up	-0.875	0.000165	Para	0.159	0.559	-	0.325	0.24	-	-0.587	0.0869	Mit
AT1G78290	33.5	3.88	58.6	13.8	22.2	3.8	-3.33	1.39e-19	down	0.743	0.065	-	0.883	0.102	-	-0.658	0.138	-	0.58	0.507	-
AT1G62690	0.279	0.0716	2.17	4.56	4.63	6.37	-2.06	0.00268	down	2.9	5.29e-10	Para	1.15	0.00121	Mit	3.99	8.23e-18	Para	0.769	0.0842	Mit
AT1G78780	0.842	2.75	1.97	1.74	1.44	6.84	1.43	0.000282	Up	1.18	0.00469	Ortho	-1.03	0.0193	Mit	0.735	0.127	-	0.877	0.35	-
AT1G79090	61.2	157	131	164	96	152	1.08	7.26e-07	Up	1.04	2.24e-06	Ortho	-1.02	0.00437	Mit	0.601	0.013	Ortho	-0.686	0.129	-
AT1G79420	5.56	3.35	6.3	5.25	4.55	3.37	-0.955	0.00352	down	0.158	0.692	-	0.455	0.352	-	-0.303	0.473	-	0.323	0.411	-
AT1G79610	16.1	80.7	1.64	6.08	18.6	83.1	2.04	3.67e-37	Up	-3.35	8.08e-66	Para	-0.897	0.0454	Mit	0.161	0.463	-	-0.156	0.751	-
AT1G80750	61	28.3	71.9	42.9	64.8	41.1	-1.38	1.61e-08	down	0.173	0.559	-	0.345	0.235	-	0.0353	0.942	-	0.437	0.324	-
AT1G80600	157	104	104	165	124	61.1	-0.866	8.6e-05	down	-0.65	0.00451	Ortho	1.25	0.000294	Mit	-0.391	0.131	-	-0.421	0.345	-
AT1G80380	420	207	227	418	305	182	-1.31	3.4e-13	down	-0.94	2.73e-07	Ortho	1.9	1.68e-06	Mit	-0.515	0.0104	Ortho	0.28	0.342	-
AT1G62310	13.3	69.6	33.5	51.5	25.7	54.8	2.06	2.39e-07	Up	1.26	0.0029	Ortho	-1.7	0.0507	Mit	0.877	0.0612	-	-1.25	0.237	-
AT1G64450	7.95	1.37	14.9	1.04	1.9	0.135	-2.74	2.3e-13	down	0.851	0.0296	Para	-0.977	0.0559	Mag	-2.12	8.79e-08	Ortho	0.541	0.178	-
AT1G61667	4.64	2.43	7	2.14	3.1	1.95	-1.14	0.00316	down	0.584	0.164	-	-0.521	0.32	-	-0.589	0.205	-	0.301	0.616	-
AT1G60640	28.9	7.56	19.1	2.25	23.4	5.43	-2.18	2.87e-12	down	-0.656	0.0536	-	-0.689	0.298	-	-0.359	0.372	-	-0.163	0.795	-
AT1G60560	15.3	10.1	24.6	19.4	12.2	6.26	-0.86	0.0286	down	0.611	0.148	-	0.198	0.714	-	-0.382	0.446	-	-0.339	0.62	-
AT1G60080	12.5	6.03	12.2	7.21	15.2	10.8	-1.31	4.74e-07	down	-0.0855	0.8	-	0.256	0.373	-	0.231	0.5	-	0.46	0.365	-
AT1G59970	15.8	7.79	19.2	28.9	26.7	28	-1.27	7.51e-06	down	0.258	0.434	-	1.53	0.00392	Mit	0.734	0.0193	Para	1.02	0.0297	Mit
AT1G59910	24.7	54.2	13.2	23.2	15.9	51.6	0.874	0.0193	Up	-0.919	0.0183	Para	-0.363	0.34	-	-0.656	0.132	-	0.511	0.644	-
AT1G59850	6.42	4.83	10.6	4.98	3.33	3.43	-0.687	0.00701	down	0.651	0.0115	Para	-0.697	0.0185	Mag	-0.998	0.000234	Ortho	0.355	0.427	-
AT1G59725	0.0836	0	0.28	5.05	0.0835	0.553	-3.47	0.00415	down	1.67	0.0505	-	2.26	3.45e-06	Mit	-0.043	0.996	-	0.807	0.00841	Mit
AT1G59580	24.2	55.8	29.3	36.5	27.1	32.4	0.935	7.56e-05	Up	0.242	0.377	-	-0.87	0.026	Mit	0.132	0.703	-	-0.958	0.00762	Mit
AT1G58280	22	15.8	25.4	30.6	64.2	60.5	-0.749	0.0209	down	0.159	0.689	-	0.707	0.0745	Mit	1.5	5.46e-06	Para	0.378	0.486	-
AT1G58310	0	0.0421	11.9	32.6	0.0857	0	3.19	0.0166	Up	10.5	1.05e-22	Ortho	1.38	2.52e-05	Mag	3.24	0.0187	Ortho	0	NaN	-
AT1G64150	89	58.7	80	35.7	104	38.9	-0.87	0.0105	down	-0.205	0.617	-	-0.541	0.122	-	0.168	0.736	-	-0.799	0.14	-
AT1G64820	0.152	2	0.206	3.92	0.0251	4.45	3.15	1.35e-05	Up	0.462	0.668	-	0.541	0.579	-	-2.8	0.0635	-	0.933	0.483	-
AT1G65070	42.9	16	21.2	9.78	34.1	8.77	-1.68	1.55e-08	down	-1.08	0.000475	Ortho	0.28	0.557	-	-0.388	0.3	-	-0.48	0.342	-
AT3G10310	6.2	1.56	7.58	1.38	10.2	0.971	-2.13	0.000561	down	0.236	0.773	-	-0.423	0.581	-	0.668	0.413	-	-0.956	0.278	-
AT3G10410	41.5	441	51.5	142	40.7	367	3.13	6.73e-60	Up	0.278	0.212	-	-1.93	9.38e-05	Mit	-0.0674	0.834	-	-0.247	0.734	-
AT3G10915	19.6	62.3	16	53.4	17.9	41.8	1.38	1.03e-07	Up	-0.352	0.237	-	0.0553	0.922	-	-0.173	0.642	-	-0.456	0.382	-
AT3G11340	0.0489	2.22	9.76	0.333	0.061	1.21	4.37	4.38e-06	Up	7.81	1.47e-10	Ortho	-4.8	0.000554	Mit	0.499	0.82	-	-0.7	0.577	-
AT3G11530	18.1	36.3	17.8	42.8	12.8	21.3	0.73	0.00171	Up	-0.0762	0.8	-	0.251	0.398	-	-0.543	0.0393	Para	-0.287	0.621	-
AT3G11960	37.9	91.3	36.8	75.4	33	86.8	0.981	0.00255	Up	-0.107	0.799	-	-0.236	0.741	-	-0.259	0.554	-	0.119	0.923	-
AT3G12390	168	70.5	74.5	50.7	96.9	35.6	-1.51	5.22e-21	down	-1.22	4.32e-14	Ortho	0.687	0.00961	Mit	-0.828	1.09e-06	Ortho	-0.182	0.435	-
AT3G13226	29.8	19.4	19.8	8.7	38	13.4	-0.894	0.00186	down	-0.649	0.0323	Ortho	-0.504	0.187	-	0.303	0.406	-	-0.815	0.0619	Mag
AT3G13672	19.6	194	150	312	1.02	205	3.01	1.79e-28	Up	2.9	3.26e-26	Ortho	-2.2	3.34e-05	Mit	-4.32	1.17e-42	Para	3.44	0.0921	Mag
AT3G13920	699	436	332	185	497	353	-0.948	7.24e-06	down	-1.12	1.32e-07	Ortho	-0.158	0.582	-	-0.535	0.0242	Ortho	0.187	0.586	-
AT3G14020	7	2.53	11.5	7.76	0.216	0.227	-1.72	1.35e-07	down	0.657	0.0577	-	0.632	0.111	-	-5.02	3.98e-28	Ortho	0.825	0.0755	Mit
AT3G14075	24.2	60.5	19.3	47.5	21.9	72.1	1.04	3.03e-09	Up	-0.383	0.0467	Para	-0.0444	0.865	-	-0.198	0.386	-	0.367	0.364	-
AT3G14740	9.83	2.61	10.3	0.534	8.99	0.17	-2.14	3.4e-06	down	-0.00326	0.996	-	-1.07	0.0251	Mag	-0.194	0.79	-	-1.7	0.0121	Mag
AT3G14890	26.9	13.7	75.2	18.8	18.2	11.6	-1.21	0.000239	down	1.44	1.29e-05	Para	-1.01	0.0393	Mag	-0.593	0.125	-	0.302	0.631	-
AT3G02410	1.32	15.1	0.194	1.57	0	4.7	3.18	2.51e-11	Up	-2.77	6.36e-06	Para	-1.37	0.0604	Mit	-7.38	9.21e-10	Para	-0.307	0.62	-
AT3G15760	3.42	88.7	2.97	49.2	3.76	158	4.34	1.96e-35	Up	-0.255	0.574	-	-0.667	0.594	-	0.119	0.845	-	0.752	0.687	-
AT3G16810	35.4	5.82	36.7	3.73	26.6	3.41	-2.81	7.68e-11	down	-0.0167	0.982	-	-0.491	0.545	-	-0.471	0.409	-	-0.259	0.729	-
AT3G17330	54.6	5.24	36.8	5.79	39.8	2.04	-3.61	1.93e-30	down	-0.635	0.066	-	0.674	0.211	-	-0.506	0.189	-	-0.607	0.311	-
AT3G17790	31.5	496	610	541	27.4	71.6	3.6	5e-25	Up	4.2	6.42e-33	Ortho	-4.11	5.73e-05	Mit	-0.31	0.521	-	-2.58	0.000748	Mit
AT3G17800	184	462	763	651	555	727	1.04	0.000384	Up	2	3.43e-12	Ortho	-1.55	0.0075	Mit	1.54	3.34e-07	Ortho	-0.934	0.311	-
AT3G18400	0.408	0.0957	0.446	0.427	0.388	0.173	-2.05	0.0254	down	0.158	0.9	-	0.848	0.16	-	-0.0953	0.964	-	0	1	-
AT3G02650	24.6	10.7	49	44.3	27.1	7.18	-1.47	2.17e-11	down	0.93	3e-05	Para	0.998	0.0023	Mit	0.0872	0.801	-	-0.627	0.0333	Mag
AT3G18770	8.15	18.5	10.1	18.7	11.7	9.8	0.89	0.000408	Up	0.245	0.406	-	-0.314	0.233	-	0.468	0.114	-	-1.31	0.0124	Mit
AT3G02070	10.1	42.2	6.06	15.3	8.9	41.2	1.81	8.02e-10	Up	-0.754	0.0193	Para	-0.789	0.149	-	-0.192	0.654	-	0.132	0.883	-
AT3G19460	19.9	40.3	12.3	31.1	9.32	19	0.742	0.00105	Up	-0.735	0.00173	Para	0.292	0.417	-	-1.13	2.12e-06	Para	-0.0451	0.957	-
AT3G02800	0.902	9.01	2.03	14.4	1.99	14.8	2.97	2.55e-11	Up	1.13	0.024	Ortho	-0.145	0.903	-	1.11	0.0384	Ortho	-0.238	0.88	-
AT3G20440	15.7	1.82	111	53.6	22.3	6.94	-3.3	1.55e-20	down	2.77	9.68e-16	Para	1.57	0.0213	Mit	0.453	0.3	-	1.07	0.112	-
AT3G21360	14.6	49.7	15.7	52.1	33.9	72.2	1.47	4.96e-13	Up	0.045	0.874	-	0.00938	0.998	-	1.17	4.92e-08	Ortho	-0.615	0.053	Mit
AT3G21465	18.1	9.69	7.52	23.1	12.2	9.74	-1.16	8.39e-05	down	-1.32	1.2e-05	Ortho	2.32	8.4e-07	Mit	-0.612	0.0721	-	0.52	0.368	-
AT3G22490	0	3.97	11.6	47.3	0.0325	9.36	7.3	1.66e-14	Up	10.5	2.97e-19	Ortho	-0.335	0.859	-	2	0.274	-	1.11	0.705	-
AT3G22680	13.8	11	12.5	33.9	9.96	12.2	-0.598	0.0227	down	-0.184	0.549	-	1.65	0.000213	Mit	-0.509	0.0856	-	0.539	0.31	-
AT3G22870	0.0489	0	12.3	23.9	0	0.0909	-2.93	0.0242	down	8.14	3.19e-26	Para	0.916	0.000102	Mit	-2.46	0.115	-	0	1	-
AT3G03080	0.159	0	0.359	0.421	0.0199	0.38	-3.86	0.00246	down	1.1	0.479	-	0.322	0.596	-	-2.99	0.128	-	0.644	0.383	-
AT3G23150	2.4	18.6	0.94	3.85	2.47	57.3	2.64	9.42e-08	Up	-1.35	0.0172	Para	-1.25	0.239	-	0.047	0.972	-	1.56	0.011	Mag
AT3G24770	47.3	12.1	27.5	12.9	15.4	5.62	-2.17	1.03e-10	down	-0.804	0.0269	Ortho	0.848	0.163	-	-1.62	6.6e-06	Ortho	0.632	0.346	-
AT3G25290	4.28	14.7	6.87	10.6	2.67	8.63	1.51	0.000209	Up	0.637	0.165	-	-0.993	0.115	-	-0.698	0.165	-	-0.183	0.895	-
AT3G25430	8.63	4.77	11.5	8.25	17.5	15.5	-1.12	0.000186	down	0.359	0.283	-	0.319	0.369	-	0.965	0.00242	Para	0.559	0.259	-
AT2G04350	93	566	50.5	92.2	99.9	891	2.31	8.32e-34	Up	-0.932	2.69e-06	Para	-1.73	5.28e-06	Mit	0.0503	0.88	-	0.55	0.468	-
AT2G04880	42.3	79.3	61.2	91.3	37.9	82.2	0.628	0.0305	Up	0.481	0.118	-	-0.325	0.451	-	-0.211	0.585	-	0.198	0.83	-
AT2G05260	7.61	41.5	5.17	16	5.1	22.3	2.18	3.42e-18	Up	-0.59	0.0361	Para	-0.935	0.0246	Mit	-0.606	0.0434	Para	-0.368	0.598	-
AT2G05910	0.81	3.34	3.24	3.76	1.94	12.5	1.77	0.00169	Up	2.05	0.000582	Ortho	-1.2	0.0887	Mit	1.28	0.0547	-	0.933	0.373	-
AT2G05920	226	71.3	209	34.3	112	32.4	-1.92	1.77e-17	down	-0.152	0.587	-	-0.921	0.0229	Mag	-1.06	1.1e-05	Ortho	-0.0945	0.795	-
AT2G13690	14.1	9.3	23.4	18.1	18.9	8.98	-0.86	0.000199	down	0.69	0.00344	Para	0.177	0.697	-	0.382	0.158	-	-0.457	0.248	-
AT3G03773	10.1	17.8	24	14.8	17	14.4	0.564	0.0068	Up	1.21	2.49e-09	Ortho	-1.46	3.91e-05	Mit	0.728	0.000894	Ortho	-1	0.00521	Mit
AT2G14680	17	37.4	24.7	23.6	26.1	44.5	0.848	0.00852	Up	0.469	0.184	-	-1.19	0.0582	Mit	0.56	0.137	-	-0.356	0.704	-
AT2G20250	8.32	2.43	4.58	1.87	5.58	2.89	-2.01	1.06e-06	down	-0.936	0.0354	Ortho	0.402	0.561	-	-0.646	0.198	-	0.554	0.416	-
AT2G20110	3.13	14.1	2.51	3.57	1.63	5.63	1.88	1.4e-07	Up	-0.341	0.438	-	-1.54	0.0102	Mit	-0.965	0.0248	Para	-0.528	0.372	-
AT3G04020	3.63	28.3	6.49	8.86	2.82	5.61	2.67	6.23e-23	Up	0.794	0.00765	Ortho	-2.44	9.65e-08	Mit	-0.414	0.25	-	-2.02	0.00106	Mit
AT2G19940	85	36.9	49.2	27.8	48.4	34.9	-1.47	3.44e-11	down	-0.839	0.000266	Ortho	0.38	0.245	-	-0.86	0.00032	Ortho	0.719	0.0912	Mit
AT3G04030	8.33	37.2	12	11.2	17.2	24.6	1.81	1.82e-05	Up	0.445	0.372	-	-2.09	0.00479	Mit	0.956	0.052	-	-1.5	0.106	-
AT2G16790	2.68	9.24	4.02	42.4	6.79	43.2	1.48	9.65e-06	Up	0.534	0.158	-	1.67	0.00547	Mag	1.3	0.000319	Ortho	1.05	0.0746	Mag
AT2G17260	5.88	3.73	19.3	7.89	21.7	26.4	-0.892	0.00408	down	1.69	1.36e-08	Para	-0.704	0.253	-	1.85	1.35e-09	Para	0.781	0.148	-
AT2G18000	0.661	2.39	28.3	103	0.723	1.46	1.58	2.05e-07	Up	5.39	4.22e-81	Ortho	0.702	0.0821	Mag	0.125	0.819	-	-0.946	0.0518	Mit
AT2G18020	739	271	408	223	684	400	-1.71	2.8e-17	down	-0.905	1.43e-05	Ortho	0.576	0.0718	Mit	-0.145	0.612	-	0.67	0.0413	Mit
AT2G18060	1.12	0.374	1.2	0.648	1.59	0.737	-1.7	0.00116	down	0.0881	0.898	-	0.316	0.504	-	0.525	0.404	-	0.219	0.685	-
AT3G04340	156	61	123	27.2	129	35.7	-1.6	4.29e-05	down	-0.414	0.367	-	-0.787	0.416	-	-0.346	0.512	-	-0.482	0.591	-
AT2G18380	2.82	1.47	7.09	1.45	2.92	1.13	-1.15	0.00684	down	1.3	0.0022	Para	-1.04	0.0142	Mag	0.0304	0.982	-	-0.322	0.671	-
AT2G18480	2.13	0.28	5	3.59	2.38	4.97	-2.84	0.000396	down	1.23	0.179	-	0.926	0.265	-	0.189	0.896	-	2.04	0.227	-
AT2G18700	39.4	114	12.4	13	4.18	144	1.26	0.000676	Up	-1.71	6.35e-06	Para	-1.49	0.0495	Mit	-3.25	9.84e-18	Para	3.27	0.161	-
AT2G16380	13.4	8.99	17.4	11.7	11.1	7.05	-0.854	0.0427	down	0.288	0.562	-	-0.000975	1	-	-0.349	0.527	-	-0.00452	1	-
AT2G16430	88.4	41.9	40.8	35.8	118	113	-1.35	2.96e-12	down	-1.17	1.9e-09	Ortho	0.861	0.000364	Mit	0.369	0.106	-	0.982	0.00135	Mit
AT2G16440	27	8.86	33.5	1.05	42.9	2.3	-1.82	7.52e-05	down	0.246	0.673	-	-2.58	0.00302	Mag	0.617	0.287	-	-2.25	0.00346	Mag
AT2G19180	23.6	84.4	0.412	0.875	24.9	48.7	1.55	1.8e-12	Up	-5.89	3.99e-79	Para	-1.11	0.0164	Mit	0.0296	0.95	-	-0.838	0.048	Mit
AT2G18860	33	25.6	32.6	34.5	30.9	27.6	-0.641	0.00876	down	-0.0615	0.847	-	0.432	0.269	-	-0.134	0.699	-	0.204	0.577	-
AT2G20320	10.9	41.5	15.9	34.2	19.7	53.8	1.62	1.15e-06	Up	0.481	0.205	-	-0.772	0.198	-	0.783	0.0423	Ortho	-0.401	0.682	-
AT2G20470	0.119	0.678	2.14	2.16	1.82	1.32	2	0.00083	Up	4.03	5.6e-11	Ortho	-0.923	0.0797	Mit	3.81	2.29e-09	Ortho	-1.1	0.0269	Mit
AT3G04880	29.5	48.9	175	154	11.9	16.5	0.459	0.0191	Up	2.53	2.31e-43	Ortho	-0.903	0.00193	Mit	-1.34	8.12e-12	Para	-0.291	0.336	-
AT3G05010	19.7	46.4	15.8	34.8	20.7	42.2	0.953	8.01e-07	Up	-0.365	0.087	-	-0.105	0.734	-	0.0286	0.941	-	-0.186	0.609	-
AT3G01600	0.63	0.101	0.775	3.15	2.09	2.15	-2.53	0.00161	down	0.352	0.713	-	1.87	0.0241	Mit	1.76	0.0373	Para	0.7	0.361	-
AT3G05410	37.3	22.5	184	228	8.5	6.58	-0.999	0.00179	down	2.27	3.66e-13	Para	1.01	0.0189	Mit	-2.18	2.13e-11	Ortho	0.362	0.497	-
AT3G05880	32	914	0.469	0.358	10.7	1330	4.49	2.99e-40	Up	-6.15	1.04e-52	Para	-4.79	4.88e-08	Mit	-1.6	1.72e-05	Para	2.03	0.381	-
AT3G06070	48	1.53	29	7.02	36.5	2.07	-5.05	2.97e-22	down	-0.777	0.195	-	2.44	0.021	Mit	-0.398	0.59	-	0.764	0.528	-
AT3G01490	19.5	63.1	9.44	12.1	17.2	10.3	1.41	3.17e-05	Up	-1.09	0.00226	Para	-1.31	0.000976	Mit	-0.219	0.653	-	-2.33	0.0025	Mit
AT3G07290	2.59	0.966	3.07	1.28	3.65	0.856	-1.6	0.000128	down	0.208	0.682	-	-0.28	0.611	-	0.485	0.341	-	-0.363	0.435	-
AT3G07340	16.6	2.33	11.6	2.74	2.98	1.19	-3.03	1.41e-13	down	-0.568	0.223	-	0.692	0.233	-	-2.5	9.06e-09	Ortho	1.69	0.00313	Mit
AT3G07570	11.5	38.6	5.27	33.3	8.86	8.6	1.45	3.23e-06	Up	-1.18	0.000358	Para	0.775	0.313	-	-0.405	0.308	-	-1.74	0.000119	Mit
AT3G07690	10.8	30.8	7.4	6.38	19.7	22.1	1.23	7.28e-11	Up	-0.599	0.00356	Para	-1.55	4.97e-06	Mit	0.822	5.16e-05	Ortho	-1.27	8.88e-05	Mit
AT3G07730	3.42	23.6	11.9	11.8	3.93	2.8	2.45	8.25e-09	Up	1.74	0.000106	Ortho	-2.46	3.22e-06	Mit	0.144	0.842	-	-2.9	0.0021	Mit
AT3G07750	14.2	4.41	21.1	3.52	19.4	2.78	-1.94	8.11e-12	down	0.501	0.104	-	-0.835	0.0587	Mag	0.405	0.242	-	-0.962	0.00773	Mag
AT3G07970	0.0728	1.59	2.63	0.218	0.0849	0.968	3.77	9.23e-05	Up	5.33	4.91e-06	Ortho	-3.23	0.000257	Mit	0.335	0.877	-	-0.515	0.533	-
AT3G08490	0.189	0	30.1	44.1	0.131	0.0258	-4.68	3.57e-05	down	7.33	1.9e-70	Para	0.534	0.0472	Mit	-0.521	0.523	-	0	NaN	-
AT3G08510	133	250	64.2	73.5	109	185	0.634	0.0085	Up	-1.1	4.32e-06	Para	-0.714	0.0483	Mit	-0.327	0.258	-	-0.152	0.781	-
AT3G01311	0	0.143	0	0.136	0	0	2.76	0.0453	Up	-0.139	0.979	-	0	1	-	0	1	-	0	NaN	-
AT3G09380	0.106	0	0	0.599	0.0418	0.0341	-3.93	0.00376	down	-3.95	0.169	-	0.585	0.121	-	-1.37	0.705	-	0	1	-
AT3G09700	9.83	5.12	32.7	6.21	4.93	1.27	-1.21	2.33e-05	down	1.69	1.42e-09	Para	-1.37	0.000356	Mag	-1.04	0.000742	Ortho	-0.512	0.315	-
AT3G09710	9.23	4.78	32.7	6.21	17.1	3.18	-1.22	1.31e-05	down	1.78	5.97e-11	Para	-1.37	0.00162	Mag	0.851	0.00464	Para	-1.25	0.0109	Mag
AT2G27360	21.9	8.67	3.64	1.3	15.2	15.2	-1.59	5.19e-09	down	-2.65	1.55e-21	Ortho	0.39	0.305	-	-0.58	0.0669	-	1.24	0.00975	Mit
AT2G27500	22.8	68.9	17.6	129	14.4	126	1.32	0.000526	Up	-0.403	0.363	-	1.27	0.121	-	-0.681	0.133	-	1.51	0.12	-
AT2G28450	29	14.3	25.2	19	24	15.4	-1.24	0.00437	down	-0.25	0.643	-	0.584	0.33	-	-0.314	0.6	-	0.398	0.584	-
AT2G28105	7.27	4.41	21.5	4.95	3.49	1.92	-0.99	0.000764	down	1.5	1.73e-07	Para	-1.32	0.000163	Mag	-1.12	0.000413	Ortho	-0.126	0.779	-
AT2G27940	0.0197	0.229	0.186	6.6	0.0809	1.91	2.73	0.00421	Up	3.09	0.0161	Ortho	2.58	0.000418	Mag	1.94	0.213	-	1.14	0.0196	Mag
AT2G28590	2.2	4.12	7.26	11.5	2.81	7.76	0.645	0.0114	Up	1.68	3.22e-12	Ortho	-0.208	0.59	-	0.326	0.306	-	0.456	0.264	-
AT2G29070	3.68	26.7	8.3	24.9	0.644	1.83	2.6	6.63e-36	Up	1.15	1.66e-07	Ortho	-1.12	0.00419	Mit	-2.54	1.19e-18	Para	-2.15	1.67e-05	Mit
AT2G29380	0.129	87.4	0	2.75	0	1.3	8.02	8.07e-21	Up	-4.19	0.00747	Para	-4.56	0.0109	Mit	-4.07	0.0143	Para	-5.29	0.000501	Mit
AT2G29540	8.46	4.81	12	3.9	8.37	1.71	-1.05	0.00616	down	0.451	0.296	-	-0.8	0.0328	Mag	-0.0471	0.954	-	-1.16	0.0682	Mag
AT2G29760	8.51	5.7	8.48	2.58	11.3	2.51	-0.837	0.0171	down	-0.0576	0.904	-	-0.755	0.024	Mag	0.359	0.416	-	-1.19	0.00884	Mag
AT2G29890	23.1	8.29	24.1	7.41	14.2	5.41	-1.69	6.88e-07	down	0.0173	0.976	-	-0.219	0.776	-	-0.741	0.0614	-	0.107	0.873	-
AT2G30890	12	0.905	16.1	2.02	10.9	1.72	-3.93	4.17e-32	down	0.38	0.277	-	0.0513	0.936	-	-0.165	0.717	-	0.575	0.221	-
AT2G31180	0.114	0.845	1.8	5.76	0.134	8.11	2.3	0.00311	Up	3.97	3.9e-06	Ortho	0.488	0.712	-	0.131	0.946	-	2.4	0.0999	Mag
AT2G31280	30.4	118	62.4	92.3	75.4	93.4	1.69	3.29e-12	Up	0.99	8.8e-05	Ortho	-1.37	0.00358	Mit	1.28	6.04e-07	Ortho	-1.62	0.0109	Mit
AT2G31920	0.319	0.111	6.81	4.43	0.571	0.0454	-1.56	0.0456	down	4.48	2.07e-11	Para	-0.286	0.679	-	0.893	0.309	-	-0.263	0.414	-
AT2G32080	97.2	69.7	60.3	37.5	58.9	52.4	-0.749	0.00034	down	-0.742	0.000494	Ortho	-0.192	0.313	-	-0.764	0.000575	Ortho	0.318	0.295	-
AT2G32150	49.5	146	39	256	13.6	507	1.3	0.00022	Up	-0.354	0.388	-	1.14	0.152	-	-1.88	3.39e-07	Para	3.58	0.00876	Mag
AT2G32590	5.8	2.96	4.19	6.91	7.81	4.65	-1.18	0.0161	down	-0.515	0.362	-	1.39	0.00171	Mit	0.385	0.56	-	0.149	0.88	-
AT2G32710	15.6	35.9	41.8	92.9	15.2	72.2	0.935	3.82e-07	Up	1.38	4.3e-14	Ortho	-0.0199	0.971	-	-0.0832	0.772	-	1.02	0.00935	Mag
AT2G33250	36.7	28.7	77.4	48.8	57.7	18.9	-0.629	0.0297	down	1.03	0.00035	Para	-0.315	0.28	-	0.596	0.0636	-	-1.22	0.048	Mag
AT2G33330	57.9	1.94	49.8	2.33	47.9	1.98	-5.04	5.73e-31	down	-0.272	0.62	-	0.44	0.492	-	-0.319	0.604	-	0.275	0.703	-
AT2G33590	50.6	631	13.3	119	22.7	296	3.32	7.75e-30	Up	-1.98	5.97e-11	Para	-0.548	0.434	-	-1.21	0.000166	Para	0.0407	1	-
AT2G34390	0.705	2.69	1.86	7.53	0.746	4.91	1.61	0.000526	Up	1.34	0.00727	Ortho	0.306	0.726	-	0.0127	1	-	0.456	0.635	-
AT2G34470	36	61.3	610	348	43.8	51.4	0.506	0.00101	Up	4.04	6.18e-172	Ortho	-1.57	1.38e-05	Mit	0.253	0.162	-	-0.538	0.179	-
AT2G34530	2.39	4.88	23.5	30.7	2.1	4.92	0.787	0.0267	Up	3.28	9.09e-23	Ortho	-0.511	0.325	-	-0.194	0.712	-	0	1	-
AT2G34670	7.79	4.39	110	123	12	6.23	-1.08	0.00403	down	3.77	4.45e-26	Para	0.83	0.0139	Mit	0.564	0.205	-	-0.2	0.782	-
AT2G35260	372	48.3	480	88.7	610	48.3	-3.2	4.84e-41	down	0.309	0.265	-	0.501	0.181	-	0.67	0.0138	Para	-0.699	0.0875	Mag
AT2G35320	16.2	29	10	4.32	15.7	9.45	0.569	0.0186	Up	-0.747	0.00252	Para	-1.8	9.86e-08	Mit	-0.0808	0.832	-	-1.47	0.00578	Mit
AT2G35390	75.2	55.4	26.3	10.2	28.3	6.48	-0.725	0.00738	down	-1.57	3.22e-09	Ortho	-0.812	0.0336	Mag	-1.49	6.16e-08	Ortho	-1.54	0.0088	Mag
AT2G35860	115	22.5	60	9.57	65.6	8.42	-2.6	4.13e-18	down	-0.967	0.00242	Ortho	-0.238	0.747	-	-0.845	0.0132	Ortho	-0.495	0.365	-
AT2G22740	19.6	37.5	26	34.8	14.1	15.2	0.646	0.0116	Up	0.341	0.225	-	-0.487	0.334	-	-0.534	0.0652	-	-0.752	0.203	-
AT2G36610	0.0865	0.457	0.406	0.934	0.907	3.83	2.01	0.00714	Up	2.23	0.00865	Ortho	-0.0995	0.898	-	3.36	5.78e-05	Ortho	1.19	0.0554	Mag
AT2G37020	29	14.5	38.3	13.5	25.9	5.55	-1.25	0.000612	down	0.351	0.409	-	-0.471	0.311	-	-0.202	0.706	-	-1.1	0.0911	Mag
AT2G37070	1.16	4.15	0.987	2.25	2.8	7.63	1.54	0.000952	Up	-0.279	0.646	-	-0.329	0.65	-	1.22	0.0221	Ortho	0	1	-
AT2G37390	10.7	3.1	10.4	0.572	8.34	0	-1.97	0.000275	down	-0.0794	0.92	-	-1.16	0.0997	Mag	-0.381	0.626	-	-1.69	0.0287	Mag
AT2G22830	7.84	5.19	5.55	3.93	14.2	6.15	-0.855	7.47e-05	down	-0.551	0.0147	Ortho	0.163	0.717	-	0.821	0.000207	Para	-0.587	0.108	-
AT2G38250	0.711	11.6	4.12	41	0.693	27.6	3.66	3.69e-13	Up	2.57	1.97e-06	Ortho	-0.0257	1	-	-0.0379	0.985	-	0.925	0.491	-
AT2G38410	14.9	75.7	45.3	983	17.6	66.5	2.03	8.36e-09	Up	1.56	1.92e-05	Ortho	2.15	0.000713	Mag	0.186	0.729	-	-0.409	0.706	-
AT2G38460	12.2	4.39	22.6	45	10.8	4.42	-1.74	2.1e-13	down	0.818	0.000627	Para	2.3	2.3e-07	Mit	-0.238	0.435	-	0.173	0.764	-
AT2G38695	9.14	7.72	14.5	19.8	31.6	6.12	-0.503	0.0311	down	0.615	0.00815	Para	0.626	0.0715	Mit	1.76	1.83e-15	Para	-2.04	5.27e-06	Mag
AT2G38720	5.26	1.64	1.91	0.179	4.31	0.287	-1.92	1.58e-05	down	-1.55	0.00099	Ortho	-0.275	0.646	-	-0.374	0.536	-	-1.21	0.079	Mag
AT2G39050	8.92	232	31.6	331	46.3	217	4.41	1.81e-94	Up	1.79	3.82e-16	Ortho	-1.17	0.136	-	2.33	4.23e-26	Ortho	-2.31	0.000561	Mit
AT2G39130	23.5	52.4	35.3	56.6	17.4	38.1	0.869	0.00113	Up	0.527	0.0642	-	-0.44	0.0808	Mit	-0.485	0.122	-	-0.0269	0.993	-
AT2G39210	7.01	14.5	49.2	9.49	46.4	39	0.787	0.047	Up	2.81	1.28e-13	Ortho	-3.18	0.000124	Mit	2.72	2.79e-12	Ortho	-1.18	0.0667	Mit
AT2G39290	26.1	20.1	10.1	10.5	22	14.4	-0.64	0.000915	down	-1.41	1.65e-13	Ortho	0.363	0.0629	Mit	-0.282	0.223	-	-0.23	0.589	-
AT2G39880	4.56	0.734	3.9	0.458	3.99	2.05	-2.85	1.28e-12	down	-0.266	0.567	-	-0.0849	0.857	-	-0.216	0.7	-	0.845	0.068	Mit
AT2G40460	61.8	1.15	42.3	3.26	50.5	4.62	-5.86	5.59e-40	down	-0.616	0.217	-	1.46	0.148	-	-0.355	0.557	-	1.57	0.131	-
AT2G23110	0.0469	4.1	0	0.0432	0	0	5.51	5.89e-14	Up	-2.68	0.131	-	-2.39	7.44e-05	Mit	-2.56	0.188	-	-2.39	0.000142	Mit
AT2G23150	15.9	68.1	307	567	6.89	25.8	1.81	1.71e-11	Up	4.24	1.58e-57	Ortho	-1.14	0.073	Mit	-1.25	2.25e-05	Para	-0.266	0.683	-
AT2G23190	0	0.162	42.6	11.7	0.061	0.319	3.4	0.00246	Up	12.4	3.2e-25	Ortho	-1.8	0.0304	Mit	3	0.0542	-	0.322	0.321	-
AT2G41680	416	126	218	63.3	286	62.9	-1.98	1.83e-12	down	-0.987	0.000856	Ortho	-0.0609	0.923	-	-0.593	0.0734	-	-0.462	0.23	-
AT2G41880	20.3	42	0.19	0.993	35.6	272	0.765	0.0377	Up	-6.77	5.08e-45	Para	0	1	-	0.763	0.0635	-	1.89	0.0102	Mag
AT2G41945	12.9	28.9	54	44.1	20.3	17.7	0.894	8.65e-06	Up	2.03	3.15e-25	Ortho	-1.39	2.57e-05	Mit	0.631	0.00418	Ortho	-1.31	0.00775	Mit
AT2G42890	12.7	228	16.9	75	9.93	58.7	3.85	3.83e-42	Up	0.353	0.293	-	-1.97	0.0014	Mit	-0.407	0.266	-	-1.62	0.0583	Mit
AT2G42960	6.59	2.94	5.03	1.16	9.6	6.71	-1.4	1.29e-06	down	-0.419	0.19	-	-0.52	0.272	-	0.508	0.13	-	0.516	0.121	-
AT2G43120	24	10.6	9.78	2.9	24.2	9.59	-1.43	0.000557	down	-1.34	0.00193	Ortho	-0.399	0.45	-	-0.0456	0.961	-	-0.131	0.839	-
AT2G43570	3.88	195	97.6	133	1.72	8.94	5.13	8.17e-22	Up	4.57	2.84e-16	Ortho	-4.86	0.00519	Mit	-1.25	0.0595	-	-3.29	0.0689	Mit
AT2G44060	291	500	298	646	358	395	0.504	6.38e-05	Up	-0.0136	0.941	-	0.337	0.0453	Mag	0.259	0.0717	-	-0.641	0.032	Mit
AT2G44850	6.01	19.5	1.04	0.579	1.42	0.954	1.41	4.73e-07	Up	-2.59	2.41e-16	Para	-1.93	0.000647	Mit	-2.14	1.94e-11	Para	-1.69	9.39e-05	Mit
AT2G44970	36.7	106	1.06	3.05	54.5	163	1.26	3.98e-09	Up	-5.15	4.63e-93	Para	-0.832	0.0318	Mit	0.529	0.0303	Ortho	0.0513	0.929	-
AT2G44990	0.0555	1.52	0.0564	0.107	0.096	0.0814	3.69	0.000103	Up	-0.154	0.936	-	-1.32	0.00281	Mit	0.545	0.781	-	-1.32	0.00452	Mit
AT2G45270	45.1	29	61.1	79.7	32	14.6	-0.914	7.39e-06	down	0.379	0.0847	-	0.993	1.91e-05	Mit	-0.549	0.0155	Ortho	-0.474	0.237	-
AT2G45500	11.8	68.5	28	49	22.1	75	2.27	3.72e-91	Up	1.2	2.1e-25	Ortho	-1.65	3.51e-06	Mit	0.863	6.93e-13	Ortho	-0.743	0.04	Mit
AT2G23550	0.756	0.174	0.0231	0.472	0	0.0227	-2.24	0.00269	down	-5.26	5.13e-05	Ortho	1.58	0.000507	Mit	-6.6	1.29e-06	Ortho	1	6.51e-05	Mit
AT2G46570	6.54	4.32	1.26	1.18	1.91	0.602	-0.84	0.0248	down	-2.42	3.32e-10	Ortho	0.515	0.29	-	-1.8	5.56e-06	Ortho	-0.485	0.307	-
AT2G46950	0.305	2.81	284	72.8	71.9	288	2.86	2.98e-09	Up	9.84	1.7e-93	Ortho	-3.85	2.12e-05	Mit	7.85	9.75e-59	Ortho	0.0819	0.98	-
AT2G47260	6.26	16.7	2.13	12	5.16	8.25	1.13	0.00137	Up	-1.6	1.57e-05	Para	0.658	0.436	-	-0.333	0.478	-	-0.777	0.106	-
AT2G47500	34.2	15.9	40.5	14.6	29.7	13.6	-1.33	0.000426	down	0.196	0.678	-	-0.335	0.609	-	-0.246	0.645	-	-0.0222	0.999	-
AT2G48070	117	52.3	3.58	2.74	134	29.1	-1.43	2.62e-09	down	-5.09	2.89e-95	Ortho	0.875	0.00901	Mit	0.157	0.646	-	-1.03	0.0137	Mag
AT2G24020	201	108	104	61.6	142	71.9	-1.16	0.000105	down	-1	0.00124	Ortho	0.148	0.705	-	-0.543	0.124	-	-0.0811	0.905	-
AT2G21370	71.3	18.9	42.3	19	82.4	20.6	-2.19	1.27e-31	down	-0.815	2.37e-05	Ortho	0.735	0.0189	Mit	0.15	0.56	-	-0.109	0.799	-
AT2G25100	19.5	12	14.6	8.23	17.8	10.9	-0.967	8.6e-08	down	-0.467	0.0143	Ortho	-0.0943	0.792	-	-0.177	0.452	-	-0.0319	0.934	-
AT2G25280	26.7	52.2	32.6	17.3	14.1	20.6	0.7	2.29e-05	Up	0.246	0.18	-	-1.81	1.87e-05	Mit	-0.97	2.21e-08	Para	-0.421	0.188	-
AT2G25460	3.45	31.7	2.39	56.2	0.593	12.5	2.91	3.34e-07	Up	-0.423	0.564	-	1.19	0.477	-	-2.46	0.00025	Para	0.00157	1	-
AT2G25650	13.7	29.7	12.9	30.4	30.4	70.7	0.847	7.42e-07	Up	-0.137	0.51	-	0.11	0.747	-	1.1	3.19e-10	Ortho	0.139	0.727	-
AT2G21520	60.5	141	44.2	53.4	66.9	108	0.942	0.000944	Up	-0.496	0.109	-	-0.926	0.0315	Mit	0.102	0.821	-	-0.519	0.47	-
AT2G21550	1.81	1.05	0.894	0.742	7.89	3.01	-1.01	0.0155	down	-1.04	0.0185	Ortho	-0.126	0.843	-	2.12	1.27e-07	Para	-0.71	0.238	-
AT2G21590	11.5	198	19.5	79.4	45.1	75	3.78	1.44e-31	Up	0.722	0.0449	Ortho	-2.02	0.0301	Mit	1.93	2.35e-08	Ortho	-3.27	0.0305	Mit
AT3G44150	23.3	8.31	77.8	33	22.2	2.09	-1.74	1.78e-11	down	1.69	5.25e-11	Para	0.194	0.59	-	-0.118	0.766	-	-1.43	0.0176	Mag
AT3G44716	3.57	1.65	5.8	1.86	8.49	6.3	-1.33	0.000627	down	0.687	0.0946	-	-0.447	0.341	-	1.25	0.00216	Para	0.458	0.471	-
AT3G44735	26.8	115	23.5	46.3	12.6	44.4	1.78	0.000123	Up	-0.253	0.668	-	-1.1	0.067	Mit	-1.13	0.0356	Para	-0.268	0.863	-
AT3G44850	14.9	9.68	41.4	25.3	19.7	9.71	-0.887	0.00607	down	1.41	1.01e-05	Para	-0.115	0.827	-	0.348	0.39	-	-0.38	0.495	-
AT3G46450	32.2	183	65.3	189	33.3	116	2.21	4.69e-30	Up	0.963	1.59e-06	Ortho	-0.95	0.0166	Mit	-0.0154	0.979	-	-0.698	0.28	-
AT3G47500	101	16.1	95.2	51.7	88.6	33.6	-2.88	1.63e-17	down	-0.134	0.764	-	1.69	0.0132	Mit	-0.243	0.613	-	1.19	0.206	-
AT3G47560	47.6	11.6	4.74	2.22	23.3	6	-2.28	5.85e-12	down	-3.37	9.94e-24	Ortho	1.06	0.0111	Mit	-1.07	0.00343	Ortho	0.141	0.88	-
AT3G47830	2.78	0.5	6.16	1.38	9.29	3.12	-2.68	1.38e-18	down	1.12	2.26e-06	Para	-0.214	0.644	-	1.71	2.69e-13	Para	0.0875	0.876	-
AT3G48070	35.3	82.4	11.9	25.5	42.4	125	0.939	1.35e-05	Up	-1.62	8.41e-14	Para	-0.172	0.554	-	0.214	0.449	-	0.343	0.27	-
AT3G48120	6.14	21.5	13	13.8	7.86	8.7	1.53	1.55e-09	Up	1.02	0.000106	Ortho	-1.53	0.000688	Mit	0.313	0.341	-	-1.52	0.0189	Mit
AT3G48210	8.18	16.4	15.9	29.7	16.5	26.6	0.756	0.000207	Up	0.93	5.65e-06	Ortho	-0.0648	0.893	-	0.995	2.42e-06	Ortho	-0.268	0.609	-
AT3G48490	3.42	1.3	2.51	0.0442	8.13	0.0264	-1.6	0.0018	down	-0.501	0.406	-	-0.807	0.0827	Mag	1.22	0.0342	Para	-2.17	0.000172	Mag
AT3G48600	3.49	2.66	12.1	12.8	8.37	3.83	-0.653	0.0042	down	1.75	9.48e-18	Para	0.344	0.104	-	1.22	1.57e-08	Para	-0.737	0.0353	Mag
AT3G48610	63.6	17.6	97.4	47.3	63.4	27.5	-2.12	5.79e-21	down	0.563	0.0194	Para	0.77	0.02	Mit	-0.0592	0.879	-	0.63	0.123	-
AT3G48830	6.06	4.05	15.5	32.2	21.1	5.17	-0.841	0.0287	down	1.28	0.000781	Para	1.51	0.00436	Mit	1.75	6.42e-06	Para	-1.36	0.0333	Mag
AT3G49320	6.43	2.44	2.58	0.735	1.57	0.202	-1.63	2.1e-06	down	-1.37	0.000134	Ortho	0.0995	0.858	-	-2.07	2.62e-08	Ortho	-0.36	0.452	-
AT3G49890	9.43	4.36	30.6	10.8	4.86	3	-1.37	7.64e-09	down	1.64	5.7e-13	Para	-0.536	0.0741	Mag	-1	7.53e-05	Ortho	0.462	0.341	-
AT3G50360	36.7	133	38.4	118	54.2	157	1.58	1.07e-12	Up	0.0155	0.967	-	-0.216	0.586	-	0.53	0.0378	Ortho	-0.309	0.354	-
AT3G50870	2.34	0.496	1.08	0.0666	2.35	0.311	-2.4	4.07e-07	down	-1.13	0.0223	Ortho	0.115	0.835	-	-0.00485	1	-	-0.692	0.211	-
AT3G50910	25.6	223	55.5	267	26.7	202	2.83	3.99e-28	Up	1.08	5.92e-05	Ortho	-0.81	0.0441	Mit	0.0251	0.97	-	-0.205	0.813	-
AT3G51230	3.48	1.36	5.35	0.286	13.1	0.396	-1.56	0.00528	down	0.574	0.377	-	-1.29	0.00599	Mag	1.86	0.00208	Para	-2.43	0.00114	Mag
AT3G51730	128	764	123	236	185	312	2.28	5.61e-28	Up	-0.109	0.683	-	-1.64	1.55e-05	Mit	0.482	0.0465	Ortho	-1.82	0.00138	Mit
AT3G52220	49.7	102	181	285	48.8	107	0.765	1.23e-05	Up	1.83	6.4e-27	Ortho	-0.375	0.0376	Mit	-0.0685	0.804	-	0.0864	0.817	-
AT3G53680	13.1	1.63	6.99	2.07	15.6	8.87	-3.22	2.3e-15	down	-0.994	0.0218	Ortho	1.21	0.0278	Mit	0.18	0.772	-	1.77	0.0146	Mit
AT3G54170	27.9	41.1	28	41.4	33.8	25.3	0.283	0.0247	Up	-0.0517	0.74	-	0.00458	1	-	0.222	0.123	-	-0.962	0.00448	Mit
AT3G56250	1.1	7.97	16.3	55	1.62	4.79	2.52	1.36e-13	Up	3.84	1.5e-29	Ortho	-0.465	0.42	-	0.476	0.299	-	-0.907	0.07	Mit
AT3G56300	8.61	1.53	27.9	29.3	10.9	3.63	-2.74	1.17e-25	down	1.63	7.5e-12	Para	1.89	2.85e-05	Mit	0.264	0.396	-	0.441	0.446	-
AT3G56320	8.2	19.5	38.5	87	46.6	37	0.984	2.54e-07	Up	2.19	3.15e-32	Ortho	-0.00511	1	-	2.47	8.9e-40	Ortho	-1.49	0.00383	Mit
AT3G56330	15.6	2.64	12.5	2.63	24.1	3.58	-2.78	5.41e-16	down	-0.379	0.338	-	0.19	0.806	-	0.584	0.152	-	-0.351	0.524	-
AT2G03280	14	5.29	23.4	22.7	9.36	5.36	-1.65	1.41e-09	down	0.702	0.0137	Para	1.2	0.00113	Mit	-0.62	0.0458	Ortho	0.626	0.22	-
AT3G58060	0.0591	1.52	18.7	107	0.855	3.03	3.93	1.63e-10	Up	8.15	3.01e-31	Ortho	1.14	0.162	-	3.69	1.5e-06	Ortho	-0.234	0.762	-
AT3G58100	7.94	1.29	9.46	5.68	4.58	0.797	-2.86	1.61e-19	down	0.206	0.572	-	1.44	7.99e-05	Mit	-0.827	0.015	Ortho	0.101	0.862	-
AT3G58760	21.9	36.2	2.92	2.99	25.6	22.5	0.454	0.0392	Up	-2.96	1.82e-40	Para	-0.789	0.0662	Mit	0.18	0.528	-	-0.882	0.0213	Mit
AT3G59150	6.33	23.7	6.1	12.9	3.48	10.8	1.62	3.23e-08	Up	-0.103	0.794	-	-0.848	0.00456	Mit	-0.894	0.00835	Para	-0.304	0.755	-
AT3G59680	4.97	2.81	1.51	0.427	1.11	0.421	-1.06	0.00429	down	-1.76	4.51e-06	Ortho	-0.0589	0.925	-	-2.18	5.81e-08	Ortho	-0.322	0.54	-
AT3G59780	489	79.9	350	108	463	80.5	-2.86	8.91e-17	down	-0.544	0.165	-	0.908	0.157	-	-0.142	0.797	-	0.0875	0.933	-
AT3G60300	34	161	36	165	21.8	141	1.99	3.24e-29	Up	0.0534	0.824	-	-0.0494	0.914	-	-0.674	0.000621	Para	0.429	0.462	-
AT3G60840	6.15	1.27	16.2	1.52	11	0.915	-2.43	1.01e-05	down	1.34	0.0235	Para	-1.15	0.174	-	0.781	0.257	-	-1.14	0.137	-
AT3G60890	0.786	0.0975	4.12	0.672	1.67	1.17	-2.98	2.14e-05	down	2.37	6.39e-05	Para	-0.707	0.297	-	1.09	0.115	-	0.485	0.355	-
AT3G62120	158	96.2	106	70	168	136	-0.978	0.000717	down	-0.62	0.0439	Ortho	0.116	0.786	-	0.0407	0.943	-	0.404	0.459	-
AT3G62450	10.5	18	7.07	11.4	5.22	7.54	0.506	0.0384	Up	-0.621	0.0141	Para	-0.0805	0.788	-	-1.05	4.45e-05	Para	-0.239	0.648	-
AT3G62860	4.1	2.52	13.1	5.13	9.09	11.3	-0.958	0.0208	down	1.66	4.56e-05	Para	-0.626	0.503	-	1.11	0.0127	Para	0.879	0.158	-
AT3G25670	7.09	4.75	3.8	12.5	9.98	36.6	-0.867	0.0338	down	-0.973	0.0221	Ortho	1.91	0.000243	Mit	0.437	0.389	-	2.26	1.85e-05	Mit
AT3G25855	1.06	2.78	3.27	14.5	0.71	1.8	1.13	0.0111	Up	1.61	0.000425	Ortho	0.954	0.0672	Mag	-0.582	0.329	-	-0.178	0.852	-
AT3G25970	1.15	0.581	0.618	0.0719	1.81	0.676	-1.18	0.0211	down	-0.927	0.0967	-	0	1	-	0.652	0.281	-	-0.29	0.7	-
AT3G27400	20.8	0.915	20.5	0.685	2.2	3.05	-4.42	5.54e-09	down	-0.0645	0.961	-	-0.552	0.857	-	-3.35	0.000134	Ortho	3.68	0.00266	Mit
AT3G27440	0.0117	3.79	0.0231	0.828	0	2.75	6.31	2.54e-12	Up	0.596	0.778	-	-1.44	0.0344	Mit	-0.74	0.772	-	-0.441	0.729	-
AT3G27970	0.376	0	0.341	0.258	0.144	0.0264	-4.47	0.000135	down	-0.194	0.908	-	0	1	-	-1.38	0.383	-	0.322	0.148	-
AT3G29075	27	81.8	57.3	67.3	16.4	28.2	1.32	1.38e-10	Up	1.05	6.2e-07	Ortho	-1.33	0.00228	Mit	-0.758	0.000852	Para	-0.822	0.000553	Mit
AT3G29180	32.2	90.9	23.7	25.6	43.5	51.7	1.24	1.43e-10	Up	-0.482	0.0212	Para	-1.37	0.00081	Mit	0.404	0.0746	-	-1.23	0.0373	Mit
AT5G11030	16.3	39.6	51.6	70.2	12.1	43.4	1	6.52e-08	Up	1.6	1.61e-18	Ortho	-0.8	0.00305	Mit	-0.479	0.025	Para	0.527	0.355	-
AT5G11290	0.0658	0.487	24.2	22.3	2.89	4.62	2.42	0.000133	Up	8.52	6.38e-38	Ortho	-0.704	0.126	-	5.46	2.39e-15	Ortho	-0.126	0.913	-
AT5G12250	226	134	161	39.6	237	33.5	-0.998	0.00795	down	-0.52	0.211	-	-1.25	0.0333	Mag	0.0449	0.955	-	-2.04	0.000179	Mag
AT5G12840	34.9	101	0.0205	0.0223	16	96.2	1.26	2.31e-10	Up	-10.8	2.98e-26	Para	-1.51	2.95e-07	Mit	-1.18	1.92e-08	Para	1.01	0.146	-
AT5G13290	12.1	6.44	3.15	1.68	13.4	6	-1.16	3.59e-06	down	-1.99	9.37e-15	Ortho	0.0769	0.882	-	0.101	0.795	-	-0.183	0.658	-
AT5G13470	9.1	16.6	41.1	19.4	12.6	9.53	0.598	0.0389	Up	2.14	6.43e-15	Ortho	-1.86	4.51e-06	Mit	0.442	0.192	-	-1.22	0.0424	Mit
AT5G14280	9.07	19.1	12.7	3.92	11.7	5.29	0.797	0.000183	Up	0.419	0.0695	-	-2.46	6.71e-07	Mit	0.315	0.227	-	-1.97	2.15e-06	Mit
AT5G14400	0.0992	0	0.058	0.0641	17.2	1.9	-3.48	0.00497	down	-0.744	0.596	-	0	NaN	-	7.45	2.16e-14	Para	-2.73	0.000921	Mag
AT5G14540	31.3	72.3	54.5	129	33.6	78.3	0.927	0.00181	Up	0.746	0.0164	Ortho	0.0444	0.954	-	0.0638	0.902	-	0.0208	0.999	-
AT5G14660	108	28.2	51.4	15.4	70	11.9	-2.2	2.67e-18	down	-1.13	1.52e-05	Ortho	0.244	0.593	-	-0.674	0.0187	Ortho	-0.547	0.0617	Mag
AT5G14850	14.7	28.7	16.6	18.6	18.3	17	0.683	1.83e-05	Up	0.109	0.575	-	-0.731	0.00792	Mit	0.262	0.172	-	-1	0.00525	Mit
AT5G14960	2.01	8.36	13.6	11.8	14.7	9.76	1.8	2.55e-11	Up	2.73	2.13e-24	Ortho	-1.83	0.000908	Mit	2.85	1.11e-25	Ortho	-2.18	0.000106	Mit
AT5G14990	0	0.058	153	151	0.0206	0.117	2.37	0.0471	Up	14.2	2.77e-40	Ortho	-0.0165	0.975	-	1.42	0.476	-	0	1	-
AT5G15250	0.0244	3.75	14.7	158	0.0935	127	6.05	6.75e-13	Up	9.38	6.58e-15	Ortho	1.11	0.135	-	2.13	0.178	-	4.76	0.503	-
AT5G15940	0.184	0.545	5.32	3.7	6.08	5.93	1.16	0.0464	Up	4.76	3.14e-18	Ortho	-0.981	0.172	-	4.95	6.01e-19	Ortho	-0.637	0.612	-
AT5G16030	237	11.3	117	3.49	125	3.27	-4.54	1.22e-21	down	-1.1	0.039	Ortho	-0.474	0.726	-	-0.994	0.0842	-	-0.636	0.499	-
AT5G16070	84.2	53.3	74.6	49.1	80	94.1	-0.924	1.06e-06	down	-0.225	0.297	-	0.0647	0.834	-	-0.114	0.674	-	0.878	0.00262	Mit
AT5G16330	0	0.132	7.29	13.4	0.555	2.19	3.25	0.00387	Up	9.81	1.54e-18	Ortho	0.763	0.00568	Mag	6.09	3.6e-07	Ortho	0.893	0.131	-
AT5G16660	70.2	158	1.23	1.97	92.7	103	0.877	0.00294	Up	-5.88	5.15e-80	Para	-0.738	0.0945	Mit	0.373	0.304	-	-0.993	0.078	Mit
AT5G16930	13.7	5.08	25.2	11	12.4	5.58	-1.67	2.27e-08	down	0.828	0.00803	Para	0.13	0.783	-	-0.186	0.665	-	0.219	0.669	-
AT5G17070	21.2	31.7	16	29.7	18.3	25.7	0.316	0.0213	Up	-0.455	0.0011	Para	0.313	0.167	-	-0.252	0.111	-	-0.0855	0.616	-
AT5G17390	0.0479	2.38	13.8	15.9	0.0882	2.66	4.91	5.01e-13	Up	8.28	1.29e-22	Ortho	-1.52	0.00261	Mit	0.977	0.463	-	0.107	0.941	-
AT5G17690	16.6	39.3	21.5	28.7	16.2	12.3	0.968	8.72e-05	Up	0.316	0.257	-	-0.751	0.0119	Mit	-0.0913	0.817	-	-1.52	0.00912	Mit
AT5G02630	4.44	9.25	1.47	1.83	2.46	0.825	0.789	0.00401	Up	-1.64	2.81e-08	Para	-0.609	0.0519	Mit	-0.885	0.00458	Para	-1.71	0.00169	Mit
AT5G17790	33.7	17.5	50.3	8.23	82.8	22.1	-1.21	0.00268	down	0.517	0.252	-	-1.56	0.0313	Mag	1.23	0.00502	Para	-0.955	0.158	-
AT5G17850	2.06	21.3	2.56	18.1	2	22.9	3.1	7.92e-21	Up	0.324	0.434	-	-0.469	0.641	-	-0.0409	0.959	-	0.22	0.764	-
AT5G18070	11.1	21.5	26.4	30.3	21.6	33.3	0.685	4.86e-06	Up	1.2	2.23e-16	Ortho	-0.709	0.0023	Mit	0.924	1.66e-09	Ortho	-0.317	0.236	-
AT5G18420	30.5	52.5	0.415	1.37	24.4	39.3	0.512	0.00623	Up	-6.26	2.72e-106	Para	0.569	0.114	-	-0.362	0.0916	-	-0.0711	0.752	-
AT5G18430	13.1	5.48	18.6	0.584	27.3	0.772	-1.52	0.000452	down	0.421	0.407	-	-2.86	0.000369	Mag	0.996	0.0435	Para	-2.91	5.98e-05	Mag
AT5G19030	12.6	25.5	55.3	142	17.9	14.8	0.733	0.00831	Up	2.08	8.64e-15	Ortho	0.393	0.286	-	0.468	0.149	-	-1.2	0.0457	Mit
AT5G20635	6.45	1.99	7.78	2.08	6.73	2.4	-1.88	0.0003	down	0.229	0.733	-	-0.338	0.631	-	0.041	0.979	-	0.107	0.864	-
AT5G21040	29.4	62.8	15.7	20.3	22.5	22.8	0.822	4.25e-07	Up	-0.958	8.11e-09	Para	-0.732	0.011	Mit	-0.436	0.018	Para	-1.06	0.00498	Mit
AT5G21900	4.13	10.3	0.515	3.36	1.35	8.65	0.997	0.0118	Up	-3.06	2.68e-12	Para	0.678	0.254	-	-1.67	0.000134	Para	1.08	0.0217	Mag
AT5G22100	23.4	9.36	19.6	3.7	31.6	11.2	-1.59	2.33e-08	down	-0.318	0.332	-	-0.948	0.0481	Mag	0.38	0.281	-	-0.151	0.749	-
AT5G22120	25	76.4	22.1	25.7	15.2	27.7	1.34	8.76e-13	Up	-0.226	0.3	-	-1.36	0.000482	Mit	-0.765	0.000193	Para	-0.718	0.114	-
AT5G22300	19.2	8.94	33	23.2	14.3	19.9	-1.37	0.000713	down	0.731	0.0975	-	0.512	0.469	-	-0.494	0.333	-	1.46	0.0824	Mit
AT5G22440	185	70.7	61.1	54.6	116	67.7	-1.65	1.7e-16	down	-1.65	1.75e-16	Ortho	1.21	0.000454	Mit	-0.706	0.00124	Ortho	0.602	0.17	-
AT5G22540	0.239	8.55	0.93	0.828	0.0663	1.15	4.5	7.56e-09	Up	2.05	0.031	Ortho	-3.12	0.00118	Mit	-1.73	0.176	-	-1.93	0.0137	Mit
AT5G22650	254	88.8	174	45.2	72.2	18.9	-1.77	5.55e-11	down	-0.61	0.0374	Ortho	-0.404	0.331	-	-1.86	2.64e-11	Ortho	-0.387	0.32	-
AT5G22810	0.457	1.02	21.7	16.2	0.0405	0.809	0.9	0.0482	Up	5.55	2.19e-41	Ortho	-0.984	0.144	-	-3.42	0.000198	Para	0	1	-
AT5G23270	0.734	0.316	0.391	0.0871	0	0.0264	-1.42	0.0205	down	-0.966	0.193	-	0.485	0.245	-	-6.57	2.66e-07	Ortho	0.807	0.0563	Mit
AT5G24060	31.8	80.7	30.6	47.8	0	0.0113	1.06	1.71e-15	Up	-0.11	0.501	-	-0.69	0.0106	Mit	-12	1.59e-29	Para	-1.32	1.77e-06	Mit
AT5G24320	29.2	50.4	58.9	64.4	53.2	84.4	0.51	0.00444	Up	0.949	6.31e-08	Ortho	-0.647	0.0142	Mit	0.816	8.56e-06	Ortho	-0.111	0.803	-
AT5G24850	31.1	11.9	18.3	8.24	11.9	5.08	-1.67	2.51e-11	down	-0.827	0.00155	Ortho	0.223	0.545	-	-1.45	2.89e-08	Ortho	0.31	0.442	-
AT5G25110	1.04	254	4.59	126	2.28	321	7.39	7.02e-52	Up	2.1	9.55e-05	Ortho	-2.59	0.209	-	1.08	0.0802	-	-0.47	0.871	-
AT5G25340	7.41	98.8	58.3	194	0.0206	0.488	3.41	1.24e-19	Up	2.94	2.08e-14	Ortho	-1.88	0.0211	Mit	-8.45	7.19e-14	Para	-3.27	1.9e-05	Mit
AT5G25450	0.329	2.69	0	0.326	0.291	0.349	2.53	0.00011	Up	-5.57	1.71e-05	Para	-1.26	0.0733	Mit	-0.23	0.852	-	-1.26	0.355	-
AT5G25530	0.0554	0.488	69.4	183	0.372	3.12	2.63	0.0012	Up	10.3	5.49e-32	Ortho	0.804	0.0459	Mag	2.73	0.00771	Ortho	1.09	0.391	-
AT5G25890	8.37	37.7	15.6	15.8	8.47	11.7	1.88	8.69e-06	Up	0.865	0.0642	-	-2.01	0.00117	Mit	0.000472	1	-	-1.63	0.0832	Mit
AT5G26180	24.8	11	10.8	0.915	16.1	4.4	-1.4	0.00119	down	-1.26	0.00569	Ortho	-1.51	0.0106	Mag	-0.658	0.213	-	-0.577	0.165	-
AT5G03500	9.65	16.9	7.07	7.15	3.48	4.09	0.535	0.0215	Up	-0.49	0.0469	Para	-0.679	0.0408	Mit	-1.52	4.64e-10	Para	-0.571	0.131	-
AT5G26620	0.0587	0	0.0171	0	0.144	0.126	-2.71	0.048	down	-1.6	0.731	-	0	NaN	-	1.35	0.809	-	0	NaN	-
AT5G03690	16.4	10.5	11.2	8.89	9.76	4.97	-0.902	3.06e-08	down	-0.602	0.000333	Ortho	0.322	0.123	-	-0.79	4.5e-06	Ortho	-0.318	0.361	-
AT4G09012	3.71	2.37	4.14	2.25	10.3	3.99	-0.891	0.0151	down	0.122	0.79	-	-0.181	0.608	-	1.46	8.4e-05	Para	-0.729	0.236	-
AT4G10090	10.4	8.92	8.58	9.61	9.53	11.3	-0.482	0.0386	down	-0.329	0.188	-	0.416	0.234	-	-0.164	0.596	-	0.421	0.328	-
AT4G10620	16.9	5.7	15.3	5.29	29	23.2	-1.84	2.31e-18	down	-0.191	0.433	-	0.0931	0.785	-	0.739	0.000855	Para	1.11	0.00288	Mit
AT4G11800	31	103	88.7	189	51.7	207	1.45	1.56e-17	Up	1.47	7.28e-18	Ortho	-0.614	0.109	-	0.688	0.000196	Ortho	0.275	0.426	-
AT4G12540	2.47	0.44	2.85	1.63	4.45	4.56	-2.66	3.29e-12	down	0.158	0.707	-	0.668	0.153	-	0.826	0.0254	Para	1.12	0.0203	Mit
AT4G04330	13.2	55.6	120	74.7	117	67.9	1.73	9.59e-06	Up	3.09	2.56e-15	Ortho	-2.68	0.000132	Mit	3.07	1.67e-14	Ortho	-2.77	0.0218	Mit
AT4G04490	2.73	22.4	1.01	4.81	0.397	136	2.63	1.06e-06	Up	-1.48	0.0159	Para	-0.855	0.276	-	-2.84	1e-05	Para	4.14	0.0123	Mag
AT4G04850	201	56.3	3.37	1.37	133	31.9	-2.11	3.45e-22	down	-5.95	8.86e-151	Ortho	1.06	0.00126	Mit	-0.65	0.00761	Ortho	-0.206	0.546	-
AT4G05100	0.656	31.8	5.96	119	1.6	90.2	5.06	1.29e-23	Up	3.13	6.99e-09	Ortho	-0.338	0.891	-	1.18	0.0613	-	0.752	0.818	-
AT4G05170	0.915	0.0216	0.0948	0	0	0.0114	-4.15	0.00152	down	-3.36	0.315	-	1	0.000612	Mit	-6.9	0.0485	Ortho	1	0.00108	Mit
AT4G05440	16.1	5.65	19.3	7.56	24	15.2	-1.76	3.58e-14	down	0.223	0.406	-	0.0802	0.872	-	0.542	0.0373	Para	0.711	0.0976	Mit
AT4G03140	18.7	10.9	30.6	14.3	30.4	10.6	-1.04	0.000131	down	0.654	0.0217	Para	-0.316	0.315	-	0.656	0.0307	Para	-0.723	0.2	-
AT4G02110	8.93	1.87	10.5	1.19	18.6	8.95	-2.43	3.91e-06	down	0.161	0.82	-	-0.755	0.47	-	0.991	0.117	-	0.773	0.377	-
AT4G01280	22	47	19.1	47.6	17.3	16.7	0.81	0.000415	Up	-0.255	0.331	-	0.209	0.685	-	-0.402	0.139	-	-1.11	0.00488	Mit
AT4G01190	0.987	0.428	0.656	0.45	0.067	0.0719	-1.44	0.0277	down	-0.698	0.357	-	0.415	0.529	-	-3.98	1.58e-05	Ortho	0.415	0.473	-
AT4G01130	4.91	23.3	6.6	29.3	39.6	63.7	1.98	4.88e-11	Up	0.407	0.245	-	-0.0525	0.966	-	2.99	8.92e-23	Ortho	-1.4	0.00368	Mit
AT4G01120	16.6	157	25.7	167	19.3	186	2.97	1.42e-36	Up	0.599	0.0204	Ortho	-0.517	0.356	-	0.199	0.546	-	0.041	0.975	-
AT5G01660	1.44	0.548	7.12	2.49	7.35	2.49	-1.61	2.22e-05	down	2.28	3.02e-12	Para	-0.345	0.479	-	2.32	3.71e-12	Para	-0.432	0.248	-
AT4G00560	18	37.1	10.4	13.2	8.15	5.8	0.777	7.64e-05	Up	-0.844	3.26e-05	Para	-0.659	0.0779	Mit	-1.18	1.3e-08	Para	-1.45	6.62e-05	Mit
AT5G04895	10.2	4.22	11.1	1.97	18.5	5.16	-1.49	0.00195	down	0.055	0.938	-	-0.9	0.164	-	0.814	0.157	-	-0.619	0.338	-
AT5G05180	16.4	3.76	8.98	2.02	7.18	1.13	-2.32	6.62e-13	down	-0.898	0.00884	Ortho	0.0862	0.903	-	-1.2	0.000679	Ortho	-0.213	0.714	-
AT5G05965	0.0376	0.468	15.4	24.4	0.0325	2.17	2.75	0.000646	Up	8.48	8.05e-20	Ortho	0.292	0.721	-	-0.419	0.841	-	1.38	0.132	-
AT5G06430	9.9	5.76	6.36	2.15	5.14	4.15	-1.03	0.000121	down	-0.679	0.0165	Ortho	-0.453	0.378	-	-0.981	0.000709	Ortho	0.453	0.373	-
AT5G06740	0.112	4.05	0.92	0.389	0.0953	0.0454	4.35	7.98e-07	Up	2.96	0.00673	Ortho	-2.88	0.00489	Mit	-0.407	0.826	-	-2.39	0.00365	Mit
AT5G07290	49.1	96.3	57.3	130	120	359	0.694	0.00352	Up	0.164	0.562	-	0.207	0.671	-	1.24	2.91e-07	Ortho	0.608	0.459	-
AT5G07380	1.49	3.7	69.6	15.9	10.1	9.25	0.974	0.0073	Up	5.44	9.84e-58	Ortho	-2.98	4.94e-05	Mit	2.67	7.68e-14	Ortho	-1.06	0.08	Mit
AT5G01960	42.2	89.9	7.31	23.3	35.6	59.9	0.813	3.17e-06	Up	-2.58	7.87e-48	Para	0.466	0.0927	Mag	-0.287	0.173	-	-0.33	0.418	-
AT5G08030	9.22	0.511	0.527	0.276	3.36	1.69	-4.27	4.42e-14	down	-4.2	1.95e-12	Ortho	2.47	0.000264	Mit	-1.55	0.0151	Ortho	1.89	0.00422	Mit
AT5G08110	8.53	5.22	6.56	4.82	15.4	14.4	-0.945	0.0433	down	-0.437	0.415	-	0.232	0.749	-	0.81	0.134	-	0.573	0.452	-
AT5G08240	0.681	5.64	0.703	1.02	0.113	0.458	2.58	0.00042	Up	0.0359	0.979	-	-1.75	0.0553	Mit	-2.59	0.0105	Para	-1.58	0.011	Mit
AT5G08310	3.46	1.12	5	1.16	7.33	4.61	-1.88	9.6e-08	down	0.484	0.195	-	-0.276	0.52	-	1.04	0.00407	Para	0.493	0.316	-
AT5G01300	0.649	169	10.9	35.2	0.0358	0.231	7.56	6.19e-103	Up	3.97	2.6e-27	Ortho	-5	0.000485	Mit	-4.41	8.66e-06	Para	-6.6	2.61e-07	Mit
AT5G09430	0.16	1.07	14	7.98	26.2	23.5	2.33	3.45e-05	Up	6.42	1.62e-29	Ortho	-1.87	0.0051	Mit	7.35	1.3e-37	Ortho	-1.31	0.0655	Mit
AT5G09470	0.415	3.93	1.19	0.885	3.19	15.6	2.8	2.64e-06	Up	1.48	0.0301	Ortho	-2	0.00527	Mit	2.87	1.45e-05	Ortho	0.0224	1	-
AT5G01220	73.7	44	39	50.5	54.6	51.5	-1.03	0.000107	down	-0.985	0.000297	Ortho	1.1	0.00588	Mit	-0.513	0.0974	-	0.645	0.198	-
AT5G09880	61.9	117	0.0632	0.247	79.1	189	0.638	0.048	Up	-10.1	2.33e-51	Para	-0.902	0.0134	Mit	0.295	0.471	-	0.337	0.672	-
AT5G01940	1.17	3.3	0.444	0.65	8.49	8.26	1.25	0.00119	Up	-1.39	0.00239	Para	-0.655	0.203	-	2.87	1.05e-13	Ortho	-0.993	0.155	-
AT5G01190	1.81	0.538	1.96	0.209	1.95	0.846	-1.95	0.000197	down	0.0801	0.911	-	-0.71	0.156	-	0.0467	0.971	-	0.174	0.791	-
AT5G10250	7.68	0.116	257	43.6	25.9	0.253	-6.17	5.56e-27	down	4.99	8.88e-33	Para	0.594	0.434	-	1.66	0.000288	Para	-1.29	0.282	-
AT5G10890	1.82	0.695	1.86	1.07	8.88	1.14	-1.61	0.000432	down	-0.0289	0.969	-	0	1	-	2.23	6.51e-07	Para	-1.69	0.00156	Mag
AT4G30520	16.2	8.45	36.2	39.4	32.7	23.1	-1.2	2.19e-07	down	1.11	1.58e-06	Para	0.981	0.00259	Mit	0.956	7.5e-05	Para	0.369	0.344	-
AT4G30170	0.474	0	1.76	2.17	1.79	0.199	-4.5	9.1e-05	down	1.98	0.0938	-	0.71	0.511	-	1.99	0.12	-	-0.874	0.0669	Mag
AT4G29910	15.1	9.04	12.8	3.21	10.9	7.65	-0.998	0.002	down	-0.294	0.433	-	-1	0.012	Mag	-0.513	0.183	-	0.198	0.637	-
AT4G29890	18.6	48.6	0.54	1.4	6.09	9.96	1.1	2.16e-05	Up	-5.17	7.87e-59	Para	-0.989	0.00347	Mit	-1.67	7.14e-10	Para	-0.75	0.092	Mit
AT4G29740	11.3	0.777	6.8	0.68	0.196	0.197	-3.83	2.41e-08	down	-0.742	0.378	-	0.438	0.836	-	-5.96	3.19e-13	Ortho	2.91	3.77e-05	Mit
AT4G39370	9.08	20.5	11.4	10.6	8.64	6.49	0.911	0.000282	Up	0.294	0.306	-	-1.16	0.000152	Mit	-0.0997	0.802	-	-1.44	0.0127	Mit
AT4G27880	15.8	62.2	17	101	14.2	44.8	1.68	5.7e-09	Up	0.0571	0.888	-	0.594	0.183	-	-0.186	0.659	-	-0.316	0.627	-
AT4G39460	93.5	44.8	83	76	115	49.1	-1.33	1.22e-06	down	-0.224	0.494	-	0.925	0.00256	Mit	0.25	0.491	-	-0.161	0.776	-
AT4G27360	1.34	0	1.79	3.61	0.0743	0.132	-6.31	5e-10	down	0.305	0.738	-	2.18	0.00996	Mit	-4.25	8.07e-06	Ortho	1.32	5.49e-05	Mit
AT4G27320	55.8	88.6	21.5	18.5	34.3	68.6	0.407	0.0213	Up	-1.41	1.06e-16	Para	-0.872	0.00871	Mit	-0.728	6.16e-05	Para	0.314	0.259	-
AT4G27240	13.9	4.49	12.7	2.19	12.7	1.81	-1.88	1.28e-14	down	-0.18	0.536	-	-0.722	0.0563	Mag	-0.186	0.576	-	-0.963	0.0268	Mag
AT4G26055	0.512	1.44	7.46	14.2	2.66	2.08	1.21	0.0171	Up	3.87	1.93e-15	Ortho	-0.199	0.797	-	2.37	5.99e-06	Ortho	-1.21	0.106	-
AT4G25433	0.764	45.3	0.102	12.5	0.0875	90.3	5.4	2.28e-33	Up	-3	1.03e-05	Para	-0.977	0.531	-	-3.22	1.8e-05	Para	1.78	0.612	-
AT4G24790	22	12.1	53.4	96.4	25.4	52.9	-1.13	2.19e-05	down	1.21	5.69e-06	Para	1.67	0.000104	Mit	0.143	0.712	-	1.84	0.00388	Mit
AT4G24530	14.3	25.7	19.2	14.1	25.5	23.6	0.572	0.00536	Up	0.366	0.0956	-	-1.23	0.000905	Mit	0.791	0.000213	Ortho	-0.924	0.0138	Mit
AT4G39700	0.157	1.92	0.334	2.01	0.0319	6.23	3.09	2.41e-06	Up	1.03	0.22	-	-0.126	0.881	-	-2.33	0.0724	-	1.27	0.351	-
AT4G39770	18.2	0.933	28.2	1.06	17.9	0.277	-4.46	3.43e-24	down	0.546	0.266	-	-0.453	0.56	-	-0.0902	0.907	-	-0.981	0.0359	Mag
AT4G23050	17.8	121	27.6	43.7	34	71.8	2.46	9.33e-16	Up	0.581	0.089	-	-2.07	0.012	Mit	0.872	0.0124	Ortho	-1.66	0.0948	Mit
AT4G39790	1.37	0.637	1.27	0.605	3.77	0.649	-1.32	0.0322	down	-0.166	0.838	-	-0.222	0.741	-	1.39	0.0426	Para	-1.37	0.0263	Mag
AT4G22940	0.405	3.07	4.39	15.7	6.26	33.2	2.56	1.27e-08	Up	3.39	1.99e-13	Ortho	0.104	0.922	-	3.89	6.8e-17	Ortho	0.678	0.631	-
AT4G39795	0.851	0.084	4.17	0.595	3.23	1.44	-3.32	3.24e-05	down	2.13	0.00518	Para	-0.93	0.133	-	1.85	0.0237	Para	-0.181	0.779	-
AT4G21980	25.8	246	15.8	61.7	12.8	64.2	2.96	5.2e-43	Up	-0.757	0.00113	Para	-1.31	0.000753	Mit	-1.05	1e-05	Para	-0.997	0.0789	Mit
AT4G21900	12.7	10.7	13.6	7.63	15.3	7.33	-0.515	0.00503	down	0.0361	0.882	-	-0.544	0.133	-	0.215	0.337	-	-0.751	0.0134	Mag
AT4G21200	0.131	1.83	0.0785	0.245	0.0638	0.0491	3.15	9.49e-06	Up	-0.821	0.465	-	-1.26	0.0229	Mit	-1.12	0.379	-	-1.58	0.163	-
AT4G21170	4.05	1.88	20.9	28.5	7.88	3.35	-1.37	2.36e-07	down	2.32	3.34e-22	Para	1.24	0.000329	Mit	0.917	0.000582	Para	-0.234	0.613	-
AT4G21060	13.5	58.7	10.9	296	17.4	103	1.83	8.56e-07	Up	-0.354	0.426	-	2.62	0.0306	Mag	0.324	0.523	-	0.498	0.674	-
AT4G20780	8.08	4.16	18.6	15.3	15.3	5.68	-1.21	0.0253	down	1.16	0.0429	Para	0.537	0.578	-	0.904	0.157	-	-0.468	0.521	-
AT4G20460	2.48	7.68	4.83	4.68	0.749	5.93	1.35	0.00872	Up	0.947	0.0944	-	-1.26	0.0462	Mit	-1.73	0.00368	Para	0.485	0.688	-
AT4G20410	36.4	121	39	77.3	24.3	51.2	1.46	4.33e-20	Up	0.0503	0.814	-	-0.741	0.000286	Mit	-0.615	0.000458	Para	-0.666	0.0423	Mit
AT4G20370	0.0235	0.358	0	0.0923	0	0	2.9	0.00552	Up	-1.62	0.506	-	-0.322	0.119	-	-1.5	0.593	-	-0.322	0.148	-
AT4G40000	6.44	2.16	29.3	13.5	8.3	3.71	-1.81	1.36e-06	down	2.14	5.62e-09	Para	0.236	0.583	-	0.309	0.534	-	0.244	0.701	-
AT4G20280	22.5	33.5	26.9	56.8	14.7	45.3	0.315	0.0263	Up	0.218	0.15	-	0.503	0.0223	Mag	-0.642	1.23e-05	Para	0.977	0.0177	Mag
AT4G19350	20.8	39.8	12.4	25.3	17.3	26.5	0.66	0.00345	Up	-0.793	0.000606	Para	0.0436	0.902	-	-0.307	0.266	-	-0.298	0.535	-
AT4G18990	0.276	2.58	0.166	0.173	0.143	0.24	2.53	0.00798	Up	-0.798	0.563	-	-1.58	0.0136	Mit	-0.99	0.52	-	-1.58	0.00786	Mit
AT4G17080	21.8	18.5	11.7	8.79	20.7	32	-0.514	0.0297	down	-0.959	4.3e-05	Ortho	-0.144	0.582	-	-0.128	0.699	-	0.835	0.058	Mit
AT4G17070	10.4	17.7	35.4	20.1	16.8	61.1	0.491	0.0314	Up	1.72	1.33e-15	Ortho	-1.49	0.000345	Mit	0.656	0.00676	Ortho	1.1	0.000509	Mag
AT4G16700	4.89	1.43	16.9	15.8	9.53	1.39	-2.04	5.57e-11	down	1.72	4.27e-09	Para	1.12	0.00772	Mit	0.895	0.00555	Para	-1.02	0.0117	Mag
AT4G16570	10.2	4.11	42.9	61.1	15.3	5.88	-1.57	5.28e-10	down	2.01	7.97e-17	Para	1.66	1.58e-05	Mit	0.527	0.0639	-	-0.0451	0.965	-
AT4G16440	13.2	25	123	171	10.3	29.8	0.644	0.00366	Up	3.18	3.73e-52	Ortho	-0.423	0.153	-	-0.41	0.114	-	0.546	0.25	-
AT4G16210	17	79.2	19.4	40.5	24.6	52.2	1.94	1.8e-14	Up	0.15	0.64	-	-1.14	0.00912	Mit	0.506	0.094	-	-1.12	0.032	Mit
AT4G37740	10.7	2.91	16.3	4.17	16.1	11.1	-2.12	1.02e-10	down	0.55	0.122	-	-0.16	0.817	-	0.535	0.168	-	1.11	0.0417	Mit
AT4G37730	1.51	3.9	201	123	4.1	13.7	1.12	0.000344	Up	7.06	2.18e-129	Ortho	-1.7	0.00588	Mit	1.44	1.11e-05	Ortho	0.536	0.502	-
AT4G14965	26.9	42.3	14.5	18.8	15.3	33	0.382	0.0442	Up	-0.95	3.22e-07	Para	-0.254	0.378	-	-0.861	8.69e-06	Para	0.416	0.329	-
AT4G14950	22.1	149	14.8	54.9	22.5	135	2.46	4.51e-21	Up	-0.622	0.0308	Para	-0.915	0.02	Mit	-0.0111	0.999	-	-0.186	0.829	-
AT4G14290	4.55	12.8	57.5	25.1	5.98	8.54	1.22	0.00202	Up	3.67	1.51e-21	Ortho	-2.49	0.0031	Mit	0.372	0.478	-	-0.881	0.0967	Mit
AT4G37480	16.1	29.4	24.3	30.6	10.5	26.6	0.592	0.000359	Up	0.525	0.00209	Ortho	-0.501	0.0645	Mit	-0.666	0.000201	Para	0.439	0.399	-
AT4G14120	3.62	0.665	2.86	0.0286	2.28	0.0113	-2.64	1.68e-07	down	-0.427	0.482	-	-0.637	0.182	-	-0.725	0.25	-	-0.445	0.11	-
AT4G13750	23.6	5.13	35.1	7.58	58.1	17.8	-2.41	6.05e-09	down	0.508	0.29	-	-0.0209	1	-	1.24	0.00748	Para	0.37	0.681	-
AT4G13670	134	89.3	28.5	43.6	0.158	0	-0.869	0.001	down	-2.29	7.17e-19	Ortho	1.18	0.00232	Mit	-9.85	8.21e-99	Ortho	0.584	0.00379	Mit
AT4G13640	21.6	58.6	4.4	6.32	25.5	24.3	1.17	5.05e-08	Up	-2.35	4.95e-26	Para	-1	0.00417	Mit	0.209	0.464	-	-1.47	0.000649	Mit
AT5G36240	0.235	0	79.7	82.4	3.48	3.94	-5.12	1.23e-05	down	8.39	3.97e-52	Para	0.366	0.121	-	3.87	3.77e-11	Para	0.474	0.516	-
AT5G41960	21	58.6	7.41	8.92	64.3	71.4	1.2	9.34e-09	Up	-1.56	2.72e-13	Para	-1.18	0.000283	Mit	1.57	1.46e-13	Ortho	-1.28	0.00159	Mit
AT5G41880	16.3	7.04	26.9	1.65	28.7	1.51	-1.46	7.8e-05	down	0.671	0.0946	-	-2.35	8.27e-05	Mag	0.783	0.0645	-	-2.44	7.16e-05	Mag
AT5G41790	133	40.1	76	24.8	94.9	79.2	-1.94	0.00067	down	-0.889	0.171	-	0.105	0.946	-	-0.59	0.439	-	1.44	0.192	-
AT5G40380	48.2	18.7	45.1	33.8	34.2	19.3	-1.65	8.33e-20	down	-0.138	0.526	-	0.914	0.000329	Mit	-0.552	0.00585	Ortho	0.529	0.0838	Mit
AT4G36790	8.11	20.5	4.09	5.26	6.73	12.1	1.08	2.63e-08	Up	-1.03	7.71e-07	Para	-0.925	0.0239	Mit	-0.299	0.222	-	-0.46	0.269	-
AT5G39790	22.3	9.21	22.5	12.1	32.9	12	-1.5	0.000612	down	-0.0338	0.963	-	0.299	0.528	-	0.523	0.347	-	-0.205	0.862	-
AT4G36540	70.3	3.79	26.9	1.45	63.5	1.64	-4.4	4.13e-26	down	-1.46	0.000991	Ortho	0.427	0.603	-	-0.199	0.759	-	-0.64	0.145	-
AT5G38060	16.1	4.52	12.7	6.59	6.34	5.84	-2.1	9.92e-15	down	-0.415	0.167	-	0.868	0.0037	Mit	-1.39	1.12e-06	Ortho	1.61	0.00322	Mit
AT4G35930	11	3.54	6.27	3.84	8.21	5.4	-1.9	5.34e-16	down	-0.881	0.000228	Ortho	0.909	0.00259	Mit	-0.482	0.0716	-	0.936	0.00339	Mit
AT4G35440	45.5	22.7	62.3	37.4	54.4	31.7	-1.25	0.00229	down	0.386	0.417	-	0.259	0.707	-	0.208	0.73	-	0.23	0.788	-
AT4G34570	19.2	14.6	24.9	19.8	11.9	1.82	-0.659	0.0007	down	0.323	0.121	-	-0.00347	1	-	-0.729	0.000409	Ortho	-1.92	4.13e-06	Mag
AT4G33790	2.82	11.3	3.05	12.9	26.2	24.2	1.6	0.0101	Up	0.0226	0.983	-	-0.0171	1	-	3.17	1.6e-06	Ortho	-1.86	0.139	-
AT4G33520	126	65.1	126	74.4	191	111	-1.24	2.97e-13	down	-0.0643	0.77	-	0.189	0.388	-	0.543	0.00354	Para	0.165	0.611	-
AT4G33360	33.9	19.9	14.3	8.59	15.3	8.6	-1.02	2.24e-05	down	-1.29	1.11e-07	Ortho	0.0438	0.928	-	-1.18	3.53e-06	Ortho	-0.0324	0.954	-
AT4G33210	54	106	61.8	106	67.5	137	0.686	0.00324	Up	0.134	0.636	-	-0.174	0.72	-	0.269	0.351	-	0.0629	0.942	-
AT4G38900	25.3	19.1	96.9	92.4	28.9	14.9	-0.682	0.0149	down	1.88	2.91e-12	Para	0.324	0.547	-	0.136	0.738	-	-0.519	0.457	-
AT4G33140	14	51.9	26.8	41.9	22.4	70.9	1.6	3.78e-10	Up	0.887	0.000966	Ortho	-1.18	1.95e-05	Mit	0.635	0.0308	Ortho	-0.182	0.796	-
AT4G32510	0.0516	4.33	0	0.315	0	0.28	5.18	8.61e-08	Up	-2.9	0.108	-	-2.07	8.76e-05	Mit	-2.78	0.158	-	-2.07	0.00323	Mit
AT4G31980	12.3	43.4	3.78	2.61	0.885	1.52	1.5	0.000306	Up	-1.75	5.75e-05	Para	-2	0.003	Mit	-3.9	6.85e-18	Para	-1.42	0.00465	Mit
AT4G31790	28.3	10.3	115	162	9.96	19.5	-1.66	0.00227	down	1.98	0.000474	Para	1.87	0.000457	Mit	-1.55	0.0116	Ortho	2.28	0.0324	Mit
AT4G31430	28.5	58.7	27.2	60.9	30.3	61.5	0.772	0.000251	Up	-0.13	0.616	-	0.0973	0.836	-	0.0424	0.911	-	-0.0297	0.979	-
AT4G31270	5.6	11.5	3.79	6.01	9.41	15.4	0.763	0.00098	Up	-0.615	0.0142	Para	-0.33	0.359	-	0.706	0.0051	Ortho	-0.237	0.681	-
AT4G31240	4.69	20.9	11.4	17.9	0.843	2.88	1.85	7.95e-10	Up	1.2	0.00013	Ortho	-1.33	0.00582	Mit	-2.5	1.3e-12	Para	-0.836	0.254	-
AT5G48450	13.8	3.64	5.37	0.6	12.5	6.44	-2.14	5.06e-12	down	-1.39	1.28e-05	Ortho	-0.322	0.561	-	-0.182	0.685	-	0.916	0.0294	Mit
AT5G48820	2.73	0.877	3.02	1.61	4.05	1.83	-1.83	2.85e-06	down	0.111	0.823	-	0.305	0.56	-	0.541	0.235	-	-0.126	0.867	-
AT5G49130	0.328	0	0.126	0	0.0978	0	-4.1	0.000741	down	-1.45	0.466	-	0.322	0.37	-	-1.76	0.423	-	0.322	0.416	-
AT5G49230	23.3	13.4	22.4	11.6	25	15.8	-1.07	6.27e-05	down	-0.108	0.75	-	-0.125	0.771	-	0.0527	0.912	-	0.13	0.816	-
AT5G46870	5.96	3.49	2.54	2.6	3.7	1.89	-1.03	0.00151	down	-1.29	0.000123	Ortho	0.744	0.124	-	-0.74	0.0446	Ortho	-0.0255	0.98	-
AT5G46850	7.15	13.2	17.8	31.2	13	10.3	0.625	0.0146	Up	1.29	2.37e-07	Ortho	-0.0505	0.904	-	0.841	0.00183	Ortho	-1.17	0.0182	Mit
AT5G49680	2.75	9.81	36.2	32.3	6.3	19.4	1.51	0.00458	Up	3.66	6.66e-12	Ortho	-1.69	0.0512	Mit	1.14	0.0682	-	-0.0687	0.977	-
AT5G51450	20	33	6.98	8.01	25.9	48.3	0.446	0.0387	Up	-1.57	8.88e-14	Para	-0.53	0.11	-	0.317	0.208	-	0.178	0.762	-
AT5G51540	13.1	2.42	8.02	2.44	22	6.68	-2.67	7.23e-15	down	-0.778	0.034	Ortho	0.885	0.0811	Mit	0.686	0.0831	-	0.679	0.181	-
AT5G51670	9.34	1.67	1.26	1.5	3.05	2.36	-2.59	1.24e-05	down	-2.93	3.62e-06	Ortho	2.19	0.00031	Mit	-1.63	0.0181	Ortho	1.74	0.019	Mit
AT5G51850	7.64	0.213	1.49	0.0447	4.56	0.139	-4.94	7.35e-10	down	-2.41	0.00808	Ortho	1.77	0.00215	Mit	-0.786	0.49	-	0.564	0.136	-
AT5G52220	2.05	0.754	2.06	0.36	8.61	1.15	-1.65	0.00179	down	-0.0353	0.967	-	-0.485	0.404	-	2.03	0.000181	Para	-1.51	0.011	Mag
AT5G52340	1.39	0.457	1.62	0.786	3.83	4.07	-1.84	0.000193	down	0.134	0.827	-	0.333	0.53	-	1.39	0.00579	Para	0.922	0.286	-
AT5G52660	15.6	64	2.98	21.7	8.94	72.6	1.73	1.74e-10	Up	-2.45	5.4e-18	Para	0.629	0.434	-	-0.868	0.00452	Para	0.958	0.0691	Mag
AT5G52870	11.4	26.7	10.9	4.42	12.7	23	0.932	0.00338	Up	-0.127	0.753	-	-2.25	0.000899	Mit	0.103	0.841	-	-0.32	0.532	-
AT5G53210	9.86	3.11	9.72	0.463	16.6	2.01	-1.9	2.48e-06	down	-0.0711	0.9	-	-1.68	0.00494	Mag	0.695	0.15	-	-1.21	0.0184	Mag
AT5G53550	28.1	69.5	26.3	46.2	8.51	71	1.01	0.000147	Up	-0.16	0.627	-	-0.501	0.333	-	-1.78	1.01e-10	Para	1.64	0.0126	Mag
AT5G53895	0.466	1.42	60	47.4	0.346	0.385	1.33	1.99e-05	Up	6.97	1.01e-139	Ortho	-0.923	0.00448	Mit	-0.472	0.338	-	-0.585	0.354	-
AT5G54240	1.4	6.44	1.11	1.25	1.31	1.27	1.91	6.97e-06	Up	-0.35	0.52	-	-1.52	0.00815	Mit	-0.131	0.861	-	-1.69	0.0314	Mit
AT5G55520	12.8	2.15	12.1	0.704	14.6	1.61	-2.7	7.62e-06	down	-0.132	0.877	-	-0.893	0.118	-	0.14	0.898	-	-0.518	0.292	-
AT5G46250	84.3	284	70.5	155	146	460	1.5	2.67e-20	Up	-0.277	0.13	-	-0.609	0.0603	Mit	0.774	8.49e-06	Ortho	-0.0873	0.883	-
AT5G56040	45.4	17	12.8	2.3	43.5	6.78	-1.66	9.76e-06	down	-1.88	1.14e-06	Ortho	-0.739	0.125	-	-0.107	0.866	-	-1.13	0.0129	Mag
AT5G56160	4.12	24.6	1.03	3.1	0.0633	15.3	2.28	2.74e-08	Up	-2	1.02e-05	Para	-1.36	0.0495	Mit	-6.01	1.19e-15	Para	1.66	0.079	Mag
AT5G56190	26.8	112	1.04	3.99	51	108	1.79	8.56e-23	Up	-4.74	4.66e-95	Para	-0.723	0.0693	Mit	0.885	5.68e-06	Ortho	-0.981	0.0108	Mit
AT5G47660	12.5	30.1	17.4	9.54	9.53	14	1.01	1.43e-06	Up	0.445	0.0494	Ortho	-1.99	3.99e-05	Mit	-0.432	0.0816	-	-0.672	0.0215	Mit
AT5G56850	164	7.18	164	5.72	217	4.8	-4.68	8.88e-29	down	-0.0731	0.904	-	-0.29	0.843	-	0.327	0.584	-	-0.919	0.512	-
AT5G57110	12.2	118	0.0915	0.471	62.8	532	2.95	1.56e-16	Up	-7.04	2.35e-32	Para	-2.58	0.000185	Mit	2.32	7.86e-10	Ortho	-0.11	0.97	-
AT5G57780	9.06	0.144	1.59	0.187	3.54	0	-5.76	3.15e-14	down	-2.6	0.00122	Ortho	1.86	0.00113	Mit	-1.4	0.125	-	1.15	0.0615	Mit
AT5G57930	180	83.5	135	46.6	160	69.5	-1.38	3.13e-07	down	-0.477	0.108	-	-0.409	0.433	-	-0.215	0.559	-	-0.1	0.761	-
AT5G58200	45.7	107	0.249	0.318	54.6	96.8	0.955	3.4e-05	Up	-7.54	1.73e-95	Para	-0.893	0.0646	Mit	0.206	0.501	-	-0.401	0.506	-
AT5G58280	0.649	0.143	0.778	0.478	2.27	1.19	-2.24	0.00273	down	0.233	0.802	-	0.585	0.389	-	1.78	0.0234	Para	0	1	-
AT5G58370	26.8	4.6	11.5	0.859	12.7	2.11	-2.77	9.55e-15	down	-1.3	0.00053	Ortho	-0.36	0.487	-	-1.14	0.00428	Ortho	0.203	0.733	-
AT5G59340	0.567	3.8	0	0.445	0	0.0264	2.3	0.000893	Up	-6.35	1.5e-06	Para	-1.08	0.0642	Mit	-6.23	5.17e-06	Para	-1.66	0.00349	Mit
AT5G60230	4.32	3.18	4.09	8.26	0	0.0227	-0.716	0.0173	down	-0.143	0.701	-	1.35	0.000999	Mit	-9.13	1.75e-16	Ortho	0.392	0.0984	Mit
AT5G47620	63.6	133	58.5	122	47.2	114	0.775	3.77e-06	Up	-0.177	0.362	-	0.00674	0.997	-	-0.479	0.0101	Para	0.22	0.527	-
AT5G61160	0.37	0	49.2	45.3	4.89	12.5	-5.24	2.55e-06	down	6.99	2.84e-28	Para	0.203	0.455	-	3.66	5.2e-08	Para	1.55	0.157	-
AT5G61360	1.13	6.89	3.95	9.4	0.667	3.81	2.25	8.61e-07	Up	1.72	0.000433	Ortho	-0.794	0.0913	Mit	-0.813	0.181	-	-0.167	0.88	-
AT5G45680	167	58.8	76.2	58.9	81.9	26.1	-1.76	6.23e-08	down	-1.19	0.000495	Ortho	1.13	0.00938	Mit	-1.07	0.00284	Ortho	-0.109	0.905	-
AT5G63130	1.83	56.2	8.46	31.8	1.19	40.6	4.58	2.78e-48	Up	2.15	5.88e-11	Ortho	-2.59	0.00451	Mit	-0.681	0.103	-	0.0125	1	-
AT5G63630	10	5.9	4.53	0.528	5.32	2.47	-1.02	0.0197	down	-1.23	0.00709	Ortho	-1	0.0614	Mag	-0.984	0.047	Ortho	-0.241	0.719	-
AT5G63790	12.3	180	51.6	122	13.6	269	3.57	2.68e-37	Up	2.03	1.42e-12	Ortho	-2.54	0.00616	Mit	0.107	0.817	-	0.427	0.701	-
AT5G63890	98.3	43.3	72.1	52	125	42.7	-1.46	3.44e-13	down	-0.503	0.019	Ortho	0.705	0.00911	Mit	0.302	0.218	-	-0.375	0.264	-
AT5G64510	3.79	1.3	20.6	32.4	65.6	34	-1.79	5.83e-05	down	2.36	5.48e-08	Para	1.61	0.143	-	4.04	9.27e-21	Para	0.074	0.972	-
AT5G64910	1.38	0.821	4.43	1.84	1.32	4.04	-0.908	0.0496	down	1.7	9.53e-05	Para	-0.611	0.277	-	-0.0315	0.983	-	1.32	0.000134	Mit
AT5G65210	11.4	76	9.4	43.2	5.36	23.1	2.47	2.42e-21	Up	-0.323	0.295	-	-0.581	0.167	-	-1.12	0.000129	Para	-0.701	0.235	-
AT5G65420	3.33	1.8	4.14	0.844	4.76	1.02	-1.12	0.00856	down	0.288	0.568	-	-0.764	0.0849	Mag	0.496	0.342	-	-0.896	0.0482	Mag
AT5G65510	1.66	0.562	2.02	0.766	3.93	5.1	-1.73	0.000407	down	0.259	0.656	-	0.0969	0.905	-	1.22	0.0186	Para	1.27	0.00957	Mit
AT5G65600	0.0818	1.22	0.138	1.66	0.0656	0.078	3.28	3.77e-07	Up	0.678	0.491	-	0.29	0.676	-	-0.413	0.777	-	-1.17	0.00283	Mit
AT5G66960	4.12	1.12	19.3	11.4	11.2	3.85	-2.12	1.77e-09	down	2.16	4.49e-11	Para	0.48	0.242	-	1.39	7.14e-05	Para	-0.0704	0.921	-
AT5G66920	24.7	5.55	31.4	7.4	33.7	14.6	-2.4	2.09e-17	down	0.296	0.366	-	0.0758	0.907	-	0.43	0.209	-	0.901	0.0902	Mit
AT5G66790	1.6	21.5	1.91	3.38	10	11.8	3.38	2.05e-13	Up	0.226	0.716	-	-2.55	1.43e-06	Mit	2.61	1.57e-07	Ortho	-2.8	0.00822	Mit
AT5G66740	15.3	0.223	0.945	0.138	0.902	0.24	-6.19	2.73e-36	down	-4.1	6.11e-20	Ortho	3.02	1.71e-06	Mit	-4.18	1.2e-19	Ortho	3.02	2.44e-07	Mit
AT5G66720	102	92	68.1	42.3	71.4	42.2	-0.428	0.0027	down	-0.634	7.51e-06	Ortho	-0.518	0.0136	Mag	-0.562	0.000152	Ortho	-0.585	0.0207	Mag
AT5G45340	11.9	41.6	5.35	2.21	1.54	5.75	1.57	0.0187	Up	-1.07	0.161	-	-2.66	7.44e-05	Mit	-2.82	0.000134	Para	-0.284	0.839	-
AT5G66460	9.05	72.1	25.8	57.9	8.01	67.1	2.67	1.06e-15	Up	1.45	3.04e-05	Ortho	-1.74	0.0328	Mit	-0.244	0.611	-	0.0105	1	-
AT5G66450	16.9	27.5	11.1	15.8	21.6	14.6	0.427	0.0436	Up	-0.659	0.00208	Para	-0.202	0.246	-	0.31	0.21	-	-1.24	0.00375	Mit
AT5G66130	3.58	2.45	6.12	6.21	6.94	7.98	-0.796	0.0274	down	0.718	0.0524	-	0.52	0.264	-	0.906	0.0184	Para	0.639	0.165	-
AT5G44990	0.0442	0.243	16.9	13.8	9.21	15.6	2.09	0.00572	Up	8.58	4.6e-28	Ortho	-0.267	0.519	-	7.72	3.85e-22	Ortho	0.709	0.0436	Mag
AT5G44574	0.282	0	2.35	0.16	0.707	0.375	-4.35	0.00013	down	3.03	0.00124	Para	-1.7	0.000644	Mag	1.28	0.258	-	-0.222	0.759	-
AT5G44550	2.99	0.127	17.7	1.11	0.354	0.48	-4.52	3.61e-11	down	2.49	8.74e-05	Para	-1.23	0.00309	Mag	-3.21	5.76e-06	Ortho	2	0.000228	Mit
AT5G44520	57.4	25.5	41.3	21.3	15.6	7.16	-1.44	4.7e-09	down	-0.533	0.0459	Ortho	0.209	0.48	-	-1.93	2.59e-14	Ortho	0.0981	0.852	-
AT5G47400	7.52	15.6	30.1	38.4	6.48	13.9	0.755	0.00512	Up	1.93	1.49e-13	Ortho	-0.566	0.0469	Mit	-0.276	0.43	-	0.0849	0.914	-
AT5G43230	0	0.0789	0.841	2.57	0	0	2.68	0.0276	Up	6.66	4.41e-08	Ortho	1.1	0.0227	Mag	0	1	-	0	1	-
AT5G43100	34.4	81.8	33.9	112	66.5	173	0.979	1.19e-10	Up	-0.063	0.75	-	0.473	0.0446	Mag	0.918	5.76e-09	Ortho	0.138	0.629	-
AT1G02020	17.1	30.5	24.7	34.7	22.5	37.4	0.544	0.0426	Up	0.458	0.105	-	-0.334	0.416	-	0.326	0.314	-	-0.105	0.899	-
AT1G01470	83.5	2830	62.1	1160	99.5	2430	4.77	5.69e-64	Up	-0.47	0.148	-	-0.865	0.443	-	0.215	0.594	-	-0.468	0.77	-
AT1G01110	3.31	0.692	1.7	4.93	3.8	19	-2.31	0.000591	down	-0.995	0.197	-	2.15	0.0143	Mit	0.201	0.859	-	3.14	0.0128	Mit
AT1G01010	2.87	8.69	0.401	2.36	2.65	19.7	1.29	0.00774	Up	-2.86	1.27e-07	Para	0.2	0.906	-	-0.161	0.84	-	1.28	0.299	-
AT1G02810	1.19	0.0815	0.503	0.361	0.588	0.243	-3.43	0.00101	down	-1.24	0.356	-	1	0.1	-	-0.969	0.534	-	0.193	0.734	-
AT1G03380	41.1	111	58.2	107	46.9	72.4	1.13	0.000368	Up	0.432	0.224	-	-0.536	0.303	-	0.131	0.79	-	-0.796	0.293	-
AT1G03980	11.2	43.8	26.2	61	0.238	0.295	1.7	5.02e-23	Up	1.19	1.39e-11	Ortho	-0.704	0.0202	Mit	-5.59	6.42e-55	Para	-1.56	0.000342	Mit
AT1G04030	69.9	7.09	4.6	0.654	2.84	0.533	-3.56	5.34e-47	down	-4	1.06e-56	Ortho	1.43	0.00233	Mit	-4.69	1.66e-72	Ortho	1.73	0.00247	Mit
AT1G05040	0	0.0661	28.2	40.8	4.29	4.58	2.68	0.0288	Up	11.8	1.64e-28	Ortho	0.513	0.0149	Mag	9.04	1.36e-16	Ortho	0.202	0.657	-
AT1G05470	21	6.16	33.2	7.27	18.5	9.88	-2	4.19e-08	down	0.605	0.136	-	-0.407	0.496	-	-0.225	0.671	-	0.81	0.0691	Mit
AT1G06170	0.576	0.222	6.15	0.524	0.353	0	-1.55	0.0173	down	3.41	1.05e-08	Para	-1.24	0.0436	Mag	-0.713	0.39	-	0.807	0.148	-
AT1G07060	0	0.266	0.157	0.494	0.0206	0.136	3.76	0.00177	Up	4.27	0.0092	Ortho	0.585	0.264	-	1.44	0.564	-	0.322	0.465	-
AT1G07970	19.7	11.6	39.8	29.7	19.5	6.6	-1.03	1.44e-05	down	0.961	6.32e-05	Para	0.325	0.296	-	-0.0698	0.858	-	-0.672	0.0389	Mag
AT1G07980	19.6	41.5	12.6	22.5	18.6	36.5	0.813	5.43e-10	Up	-0.692	4.83e-07	Para	-0.243	0.405	-	-0.123	0.487	-	-0.0994	0.809	-
AT1G08290	1.35	5.04	5.3	19.3	0.87	6.36	1.67	0.000102	Up	2.03	4.51e-06	Ortho	0.629	0.439	-	-0.582	0.315	-	0.732	0.231	-
AT1G08940	2.38	14.3	15.2	21.9	1.61	37.6	2.29	1.16e-08	Up	2.68	6.13e-11	Ortho	-1.66	0.00327	Mit	-0.603	0.252	-	1.8	0.0617	Mag
AT1G09390	19.6	2.29	7.02	0.465	30.4	3.45	-3.31	1.5e-22	down	-1.53	9.42e-06	Ortho	-0.128	0.858	-	0.6	0.131	-	-0.257	0.624	-
AT1G12850	49.1	41.6	39.3	29.6	66	34.5	-0.499	0.00414	down	-0.359	0.0499	Ortho	-0.155	0.629	-	0.395	0.0404	Para	-0.678	0.0085	Mag
AT1G13330	4.09	11	7.84	20	9.22	25.5	1.17	2.53e-06	Up	0.911	0.000419	Ortho	0.0297	0.971	-	1.15	1.19e-05	Ortho	0.178	0.751	-
AT1G15125	3.69	1.28	239	434	0.132	7.44	-1.67	0.00498	down	5.99	4.76e-25	Para	1.94	0.000137	Mit	-4.86	9.9e-11	Ortho	4.17	0.0113	Mit
AT1G15390	48.2	19.2	52.3	92.4	42.2	14.6	-1.58	7.69e-08	down	0.0701	0.86	-	2.11	1.11e-05	Mit	-0.23	0.568	-	-0.157	0.862	-
AT1G16220	4.78	2.51	8.9	16.3	2.86	7.18	-1.18	0.000666	down	0.84	0.0187	Para	1.5	0.00361	Mit	-0.798	0.0426	Ortho	1.85	0.00266	Mit
AT1G16730	30.6	12.5	9.08	21.8	10.1	15	-1.55	2.26e-05	down	-1.8	1.38e-06	Ortho	2.44	0.000624	Mit	-1.64	2.52e-05	Ortho	1.8	0.0454	Mit
AT1G16850	2.5	936	27.5	1070	2.93	1260	8.09	7.69e-88	Up	3.48	2.74e-16	Ortho	-2.84	0.338	-	0.207	0.756	-	0.328	0.981	-
AT1G17640	5.22	14.7	10.2	23.4	12.4	10.2	1.22	9.51e-08	Up	0.922	9.8e-05	Ortho	-0.216	0.486	-	1.21	4.75e-07	Ortho	-1.62	0.001	Mit
AT1G20060	4.18	0.98	3.3	1.11	5.92	1.38	-2.24	0.000239	down	-0.414	0.584	-	0.305	0.741	-	0.441	0.606	-	-0.263	0.699	-
AT1G22250	2.91	8.92	2.4	8.87	1.22	2.6	1.3	0.00864	Up	-0.355	0.561	-	0.136	0.784	-	-1.3	0.0246	Para	-0.741	0.492	-
AT1G22660	14.6	11.2	50	117	25.6	18.2	-0.653	0.0133	down	1.71	1.01e-11	Para	1.57	0.0002	Mit	0.753	0.00722	Para	-0.112	0.878	-
AT1G22882	31.3	76	21.4	40.7	20.2	31.2	1	0.0107	Up	-0.579	0.181	-	-0.35	0.571	-	-0.655	0.158	-	-0.682	0.207	-
AT1G23400	75.3	52.8	50.7	45.1	67.2	41.9	-0.786	0.00751	down	-0.635	0.0397	Ortho	0.337	0.531	-	-0.226	0.564	-	-0.18	0.801	-
AT1G27710	0.0996	0.47	0.855	11.7	0.761	2.5	1.87	0.00889	Up	3.05	4.96e-05	Ortho	2.28	0.00683	Mag	2.9	0.000244	Ortho	0.415	0.504	-
AT1G28960	20.1	210	8.43	26	12.4	69.4	3.1	3.46e-56	Up	-1.3	3.86e-10	Para	-1.79	9.26e-06	Mit	-0.758	0.000644	Para	-0.907	0.0481	Mit
AT1G32740	5.51	11.8	41.7	82.4	11.2	75	0.802	0.00657	Up	2.86	2.99e-24	Ortho	-0.0105	0.997	-	0.957	0.00238	Ortho	1.66	0.0486	Mag
AT1G33475	1.21	2.99	26.9	174	2.02	3.78	1.02	0.00295	Up	4.44	2.77e-43	Ortho	1.65	0.000431	Mag	0.703	0.0809	-	-0.337	0.646	-
AT1G33810	95.9	41.1	94	56.5	90.2	34.1	-1.49	9.98e-09	down	-0.087	0.799	-	0.488	0.0594	Mit	-0.126	0.749	-	-0.17	0.779	-
AT1G34420	1.82	7.73	5.28	9.45	3	8.54	1.74	0.00196	Up	1.5	0.0134	Ortho	-0.921	0.235	-	0.673	0.359	-	-0.329	0.772	-
AT1G45110	7.14	2.45	10.1	3.81	6.17	2.31	-1.78	2.64e-09	down	0.446	0.169	-	0.0143	0.987	-	-0.245	0.537	-	0.193	0.662	-
AT1G47900	42.2	21.6	41.5	13.2	0	0	-1.22	0.000142	down	-0.0698	0.873	-	-0.658	0.319	-	-12.4	2.28e-29	Ortho	0.927	0.0631	Mit
AT1G48430	24.7	76.1	2.1	2.59	0.587	0.97	1.32	0.00118	Up	-3.61	2.37e-18	Para	-1.47	0.000839	Mit	-5.46	8.55e-34	Para	-1.17	0.182	-
AT1G48570	46	11.3	77.4	32.6	45.3	5.89	-2.28	3.11e-14	down	0.691	0.0335	Para	0.716	0.0612	Mit	-0.0759	0.885	-	-0.792	0.0858	Mag
AT1G49670	68.3	198	59.3	121	78.1	261	1.25	9.99e-09	Up	-0.26	0.303	-	-0.508	0.222	-	0.152	0.622	-	0.205	0.751	-
AT1G52240	14.2	0.76	0	0.212	34.9	1.05	-4.31	1.43e-16	down	-11	6.04e-21	Ortho	3.47	6.24e-05	Mit	1.26	0.0362	Para	-0.853	0.144	-
AT1G52370	13.7	41.1	50.2	54.1	48.6	46.5	1.32	9.37e-25	Up	1.82	3.25e-47	Ortho	-1.43	6.91e-06	Mit	1.79	2.29e-44	Ortho	-1.61	1.69e-06	Mit
AT1G52540	17.2	51.8	10.6	16.2	12.3	9.45	1.3	1.64e-14	Up	-0.776	1.51e-05	Para	-0.955	0.00136	Mit	-0.547	0.00451	Para	-1.85	3.34e-06	Mit
AT1G52560	0.0948	2.53	0.0736	8.25	0.207	0.796	4.07	5.72e-08	Up	-0.312	0.816	-	1.4	0.422	-	1.18	0.305	-	-0.807	0.276	-
AT1G52565	1.56	102	0.395	43.6	0.432	6.19	5.6	4.79e-35	Up	-2.01	0.00026	Para	-0.473	0.866	-	-1.91	0.000897	Para	-3.15	0.00314	Mit
AT1G55500	37.8	65.5	33	18.8	6.09	4.82	0.503	0.00894	Up	-0.26	0.218	-	-1.55	2.04e-05	Mit	-2.7	3.44e-44	Para	-1.1	0.00465	Mit
AT1G55530	41.6	156	44.1	138	81.4	194	1.62	3.07e-13	Up	0.0334	0.917	-	-0.264	0.644	-	0.917	0.000137	Ortho	-0.644	0.011	Mit
AT1G55850	12.3	33.2	59.6	97.7	12.2	33.6	1.14	0.000201	Up	2.24	1.72e-13	Ortho	-0.653	0.0808	Mit	-0.0737	0.89	-	0.0211	1	-
AT1G54350	142	115	8.8	19.5	129	83.1	-0.579	0.00029	down	-4.08	2.98e-144	Ortho	1.35	0.000265	Mit	-0.189	0.34	-	-0.334	0.251	-
AT1G56330	177	97.2	127	108	134	96.7	-1.12	5.81e-06	down	-0.521	0.0505	-	0.626	0.0227	Mit	-0.421	0.154	-	0.387	0.452	-
AT1G56690	1.87	1.45	133	132	3.58	0.826	-0.611	0.0274	down	6.13	2e-161	Para	0.138	0.756	-	0.924	0.000507	Para	-1.3	0.00942	Mag
AT1G63100	11.9	1.09	15.2	0.496	19.5	1.27	-3.57	7.19e-12	down	0.309	0.637	-	-0.935	0.339	-	0.675	0.307	-	-0.685	0.353	-
AT1G65090	0.0179	0.198	7.48	21.3	0.111	10.9	2.62	0.0184	Up	8.43	2.86e-10	Ortho	1.07	0.0938	Mag	2.39	0.157	-	3.23	0.0992	Mag
AT1G67260	7.11	0.51	1.19	0.497	0.755	0.297	-3.74	2.18e-07	down	-2.55	0.00141	Ortho	1.74	0.0175	Mit	-3.25	8.42e-05	Ortho	1.93	0.00269	Mit
AT1G67410	9.24	20.8	15.5	19.9	9.22	4.79	0.886	4.54e-06	Up	0.685	0.00063	Ortho	-0.755	0.0158	Mit	-0.0434	0.9	-	-1.92	4.07e-05	Mit
AT1G67580	42.9	109	45.4	78.3	26.6	39.8	1.06	7.43e-06	Up	0.0169	0.965	-	-0.545	0.163	-	-0.747	0.00407	Para	-0.764	0.212	-
AT1G68100	24.6	69.2	57.7	46.7	28.3	21.7	1.22	5.04e-15	Up	1.18	4.31e-14	Ortho	-1.75	8.43e-07	Mit	0.164	0.429	-	-1.82	3.34e-06	Mit
AT1G68320	0.134	0.013	0.65	0.501	0.0503	0.0761	-2.82	0.0169	down	2.28	0.0462	Para	0	1	-	-1.56	0.332	-	0	NaN	-
AT1G68470	6.7	23.5	18	6.75	6.58	4.93	1.52	0.000129	Up	1.41	0.000668	Ortho	-2.99	1.15e-05	Mit	-0.0694	0.927	-	-1.97	0.00193	Mit
AT1G68940	13.6	10.1	19.5	22.1	1.62	1.08	-0.687	0.0314	down	0.464	0.176	-	0.555	0.153	-	-3.12	3.34e-21	Ortho	0.084	0.934	-
AT1G69070	42.4	14.4	63.6	56.6	32.7	11.7	-1.8	2.18e-07	down	0.525	0.178	-	1.35	0.0179	Mit	-0.437	0.321	-	0.108	0.906	-
AT1G69170	12.2	26.6	16.1	17.3	13.4	14.8	0.837	0.0319	Up	0.335	0.458	-	-0.985	0.00291	Mit	0.0748	0.914	-	-0.947	0.302	-
AT1G69450	21.9	70.4	29.9	46.3	27.4	68.5	1.38	4.2e-06	Up	0.403	0.238	-	-1.03	0.0572	Mit	0.259	0.524	-	-0.345	0.455	-
AT1G69740	280	200	183	171	230	203	-0.755	6.81e-05	down	-0.659	0.000683	Ortho	0.374	0.128	-	-0.33	0.139	-	0.309	0.3	-
AT1G69830	169	83.1	263	321	513	539	-1.29	9.66e-07	down	0.577	0.0422	Para	1.3	0.00185	Mit	1.54	1.75e-08	Para	1.08	0.136	-
AT1G71360	14.9	68.5	8.72	17.3	10	51.6	1.9	5.29e-08	Up	-0.811	0.0342	Para	-1.17	0.0369	Mit	-0.616	0.148	-	0.116	0.905	-
AT1G71750	8.17	6.54	116	84.1	11.1	5.08	-0.608	0.0138	down	3.77	1.33e-62	Para	-0.165	0.457	-	0.391	0.167	-	-0.789	0.0511	Mag
AT1G71770	0.217	0.856	0.112	0.0573	0.394	0.854	1.6	0.0128	Up	-0.992	0.269	-	-1	0.0198	Mit	0.799	0.37	-	-0.322	0.678	-
AT1G72830	3.94	12.5	10.5	13.7	4.63	8.41	1.39	5.08e-07	Up	1.37	1.2e-06	Ortho	-1.11	0.0266	Mit	0.21	0.593	-	-0.73	0.116	-
AT1G73130	7.16	16.4	6.33	12.4	13.5	23.9	0.925	2.08e-05	Up	-0.215	0.408	-	-0.281	0.384	-	0.864	0.000196	Ortho	-0.358	0.415	-
AT1G73230	227	93	182	568	195	83.8	-1.55	2.13e-18	down	-0.363	0.0611	-	2.91	9.63e-09	Mit	-0.262	0.233	-	0.0722	0.863	-
AT1G73400	3.74	8.07	7.25	4.06	10.3	19.4	0.821	0.00167	Up	0.894	0.0008	Ortho	-1.64	1.58e-05	Mit	1.41	1.11e-07	Ortho	-0.074	0.9	-
AT1G73885	331	206	98.6	63.5	395	115	-0.953	0.000221	down	-1.8	1.67e-12	Ortho	0.0555	0.87	-	0.217	0.528	-	-1.1	0.0208	Mag
AT1G74480	0.948	0	2710	253	1.44	0.226	-6.33	4.92e-10	down	11.4	8.43e-144	Para	-2.41	8.22e-06	Mag	0.538	0.383	-	0	1	-
AT1G75690	384	38.1	2.11	0.365	309	62.1	-3.57	5.39e-32	down	-7.57	1.16e-125	Ortho	1.9	6.15e-05	Mit	-0.353	0.374	-	0.983	0.0546	Mit
AT1G76280	27.9	19.7	29.3	16	23.4	20.7	-0.772	0.000694	down	0.00422	0.991	-	-0.334	0.253	-	-0.313	0.258	-	0.314	0.516	-
AT1G77670	39.4	17.1	38.8	32	61	30.1	-1.48	2.68e-23	down	-0.0796	0.669	-	0.872	4.9e-05	Mit	0.576	0.000267	Para	0.15	0.629	-
AT1G78210	28	56.7	24.1	52.9	42.5	39.3	0.737	0.0318	Up	-0.252	0.53	-	0.0904	0.898	-	0.558	0.162	-	-1.12	0.122	-
AT1G80720	8.99	2.55	4.48	0.363	8.32	0.401	-2.04	2.86e-06	down	-1.06	0.0246	Ortho	-0.623	0.163	-	-0.149	0.835	-	-1.11	0.0936	Mag
AT1G80290	6.52	19.3	11.9	9.22	11.3	38.1	1.29	7.92e-17	Up	0.82	3.2e-07	Ortho	-1.79	1.27e-05	Mit	0.749	8.07e-06	Ortho	0.191	0.433	-
AT3G01660	17.6	6.06	12.8	8.59	62.1	16.4	-1.8	2.21e-07	down	-0.526	0.177	-	0.88	0.0576	Mit	1.77	1.06e-06	Para	-0.472	0.446	-
AT3G01510	42.2	27.5	20.2	26	33.1	24.5	-0.893	0.0125	down	-1.11	0.00239	Ortho	0.964	0.016	Mit	-0.417	0.347	-	0.176	0.854	-
AT3G03060	16	3.5	10.3	2.45	13.2	2.38	-2.43	1.68e-11	down	-0.705	0.0741	-	0.18	0.718	-	-0.33	0.493	-	-0.236	0.613	-
AT3G03720	36.3	115	11.7	19.5	26.7	114	1.38	2.11e-13	Up	-1.68	1.59e-18	Para	-0.957	0.000177	Mit	-0.502	0.0196	Para	0.406	0.368	-
AT3G03970	7.1	19.7	4.16	8.77	4.06	6.4	1.19	0.00397	Up	-0.827	0.0677	-	-0.532	0.356	-	-0.849	0.0809	-	-0.843	0.261	-
AT3G04010	0.711	6.08	32	58.7	0.0715	13.5	2.72	2.58e-10	Up	5.45	2.1e-36	Ortho	-1.14	0.117	-	-3.5	1.04e-05	Para	1.86	0.287	-
AT3G04050	0.529	4.99	0	0.177	0	0.0909	2.85	3.05e-08	Up	-6.21	4.86e-07	Para	-1.78	2.8e-05	Mit	-6.09	1.86e-06	Para	-1.78	0.000879	Mit
AT3G05830	9.32	35.3	8.91	16.2	13.2	21.1	1.63	1.29e-09	Up	-0.11	0.755	-	-1.03	0.0219	Mit	0.448	0.174	-	-1.15	0.0307	Mit
AT3G06200	21.8	20.7	10.1	4.39	21.3	7.18	-0.352	0.0369	down	-1.17	1.07e-12	Ortho	-0.935	0.000176	Mag	-0.0792	0.744	-	-1.31	3.75e-05	Mag
AT3G07150	0.738	1.65	21	21.6	1.53	2.89	0.887	0.00592	Up	4.79	9.29e-63	Ortho	-0.604	0.0799	Mit	1.04	0.00275	Ortho	-0.0671	0.931	-
AT3G07780	48.5	226	50.7	170	50.3	297	1.95	1.09e-23	Up	0.02	0.947	-	-0.475	0.0944	Mit	0.0153	0.98	-	0.342	0.545	-
AT3G10000	0.854	0.116	2.55	0.439	0.552	0.12	-2.78	0.000467	down	1.59	0.0509	-	-0.316	0.581	-	-0.645	0.539	-	0.585	0.131	-
AT3G10880	3.36	1.63	9.79	5.58	2.61	1.62	-1.26	7.02e-05	down	1.51	5.63e-07	Para	-0.0638	0.872	-	-0.39	0.317	-	0.181	0.576	-
AT3G11840	1.67	11	12.7	14.5	0.727	19.3	2.38	3.11e-07	Up	2.89	1.76e-09	Ortho	-1.98	0.000701	Mit	-1.22	0.0357	Para	1.23	0.379	-
AT3G11950	8.74	20.1	7.78	13.6	5.9	16.3	0.911	3.71e-05	Up	-0.236	0.365	-	-0.391	0.349	-	-0.631	0.0124	Para	0.178	0.732	-
AT3G12760	45.6	118	42.4	167	56.5	155	1.1	2.9e-08	Up	-0.153	0.524	-	0.585	0.0566	Mag	0.275	0.264	-	0.0843	0.9	-
AT3G13784	0.0719	54.5	1.97	73.5	1.54	62.9	8.14	5.85e-21	Up	4.7	1.52e-05	Ortho	-1.17	0.734	-	4.37	0.000124	Ortho	-0.971	0.886	-
AT3G13900	0.216	0.733	4.85	16.5	1.66	2.6	1.45	0.0117	Up	4.49	9.16e-16	Ortho	0.565	0.515	-	2.92	1.08e-06	Ortho	-0.553	0.455	-
AT3G14880	0.0376	2.72	0	0.137	0	0.104	4.62	1.15e-05	Up	-2.52	0.219	-	-1.91	0.000367	Mit	-2.4	0.292	-	-1.91	0.000678	Mit
AT3G16260	69.1	17.7	10.3	3.39	38.5	7.09	-2.22	4.6e-16	down	-2.8	2.89e-24	Ortho	0.464	0.315	-	-0.904	0.00288	Ortho	-0.368	0.574	-
AT3G16900	0.325	0.0933	2.03	0.568	0.128	0.0227	-1.91	0.0104	down	2.6	3.7e-05	Para	-1	0.00497	Mag	-1.38	0.12	-	0	NaN	-
AT3G17350	13	3.71	16.2	15.6	19.3	13.1	-2.04	3.72e-14	down	0.275	0.372	-	1.54	1.86e-05	Mit	0.544	0.0769	-	1.04	0.0128	Mit
AT3G17690	1.78	0.711	1.13	0.317	1.09	0.725	-1.5	0.00584	down	-0.676	0.272	-	-0.196	0.749	-	-0.723	0.285	-	0.459	0.497	-
AT3G19340	71.6	111	96.4	78.6	44.8	45.6	0.349	0.0138	Up	0.377	0.00881	Ortho	-0.911	7.73e-05	Mit	-0.724	4.43e-07	Para	-0.598	0.0233	Mit
AT3G19500	1.37	4.5	42.3	321	0.877	1.72	1.45	0.000354	Up	4.9	7.08e-36	Ortho	1.62	0.0305	Mag	-0.683	0.194	-	-0.83	0.0889	Mit
AT3G20250	17.9	440	13	106	36.4	423	4.32	2.34e-65	Up	-0.512	0.0747	-	-1.6	0.00445	Mit	0.985	0.000467	Ortho	-1.04	0.34	-
AT3G20640	6.22	3.19	6.11	3.01	8.05	3.82	-1.17	0.00898	down	-0.059	0.926	-	-0.0875	0.874	-	0.343	0.571	-	-0.117	0.9	-
AT3G21070	21.9	66.7	22.7	21.1	14.4	142	1.33	9.43e-09	Up	0.00999	0.98	-	-1.66	0.0002	Mit	-0.659	0.0119	Para	1.67	0.0184	Mag
AT3G21260	7.68	4.69	6.51	5.22	14.1	11.2	-0.976	0.00876	down	-0.312	0.472	-	0.357	0.343	-	0.84	0.0418	Para	0.272	0.637	-
AT3G21320	0.0813	0.431	0.934	1.52	0	0.0378	1.96	0.0117	Up	3.61	2.97e-05	Ortho	-0.263	0.695	-	-3.28	0.0321	Para	-0.585	0.313	-
AT3G21390	44.6	23.9	191	158	35.6	26.2	-1.17	5.5e-07	down	2.03	6.2e-19	Para	0.593	0.0856	Mit	-0.365	0.197	-	0.442	0.395	-
AT3G21660	0.887	5.81	5.08	19.5	18	8.29	2.34	6.06e-10	Up	2.44	3.46e-10	Ortho	-0.286	0.869	-	4.26	8.17e-29	Ortho	-3.04	0.00423	Mit
AT3G24530	38.5	31.5	30.8	24	28.3	22.2	-0.555	0.00472	down	-0.36	0.0847	-	-0.0779	0.765	-	-0.482	0.0261	Ortho	-0.0777	0.878	-
AT3G24750	0.903	7.39	4.32	9.91	0.103	0.21	2.46	0.00106	Up	2.16	0.011	Ortho	-1.21	0.368	-	-3.3	0.00122	Para	-2.28	0.375	-
AT2G04305	19.2	65.7	13.5	22.7	12.5	25.1	1.49	2.97e-07	Up	-0.548	0.0885	-	-0.994	0.00255	Mit	-0.644	0.0582	-	-0.775	0.163	-
AT2G04360	58.2	29.6	44.6	75	34.9	19.8	-1.24	4.01e-08	down	-0.426	0.0853	-	1.7	3.21e-06	Mit	-0.778	0.00159	Ortho	0.173	0.733	-
AT2G15820	25.7	20.2	49.5	10.2	64.7	10.5	-0.638	0.0204	down	0.878	0.00144	Para	-1.82	0.00357	Mag	1.27	5.11e-06	Para	-2.17	0.00107	Mag
AT2G19830	94	235	79.8	196	75.1	145	1.04	2.13e-06	Up	-0.294	0.235	-	-0.0295	0.946	-	-0.37	0.158	-	-0.38	0.369	-
AT2G19670	19.3	1.51	13.5	3.2	2.97	0.0378	-3.9	4.06e-38	down	-0.57	0.0703	-	1.18	0.00653	Mit	-2.74	1.46e-19	Ortho	1.04	0.0363	Mit
AT2G19640	18	6.59	5.01	1.24	7.88	1.94	-1.7	1.24e-06	down	-1.89	1.41e-07	Ortho	0.00626	1	-	-1.24	0.00124	Ortho	-0.351	0.51	-
AT2G19280	15.6	10	3.21	1.1	6.35	3.48	-0.899	0.000372	down	-2.33	1.03e-19	Ortho	-0.311	0.356	-	-1.34	4.09e-07	Ortho	-0.0034	1	-
AT2G17525	6.55	4.37	16	23	3.2	0.939	-0.837	0.00525	down	1.25	2.15e-05	Para	0.992	0.0174	Mit	-1.07	0.000842	Ortho	-0.698	0.247	-
AT2G17770	0.228	0.00925	0.266	0.1	0.0715	0.0132	-3.43	0.00435	down	0.12	0.954	-	-0.322	0.278	-	-1.81	0.311	-	0	NaN	-
AT2G18550	0.0456	0.376	0.0376	1.08	0.301	1.95	2.38	0.0142	Up	-0.178	0.928	-	0.222	0.824	-	2.73	0.0406	Ortho	0.553	0.466	-
AT2G18600	2.39	7.75	9.79	54.9	2.46	7.76	1.39	0.000411	Up	1.99	6.12e-07	Ortho	1.06	0.0512	Mag	-0.0161	1	-	0	1	-
AT2G18969	3.47	0.399	6.75	0.583	1.33	0.461	-3.2	2.5e-09	down	0.94	0.0938	-	-1.09	0.111	-	-1.43	0.0155	Ortho	0.585	0.494	-
AT2G18915	20.1	84.3	21.4	82.7	0	0	1.77	2.9e-17	Up	0.0299	0.922	-	-0.124	0.729	-	-11.4	6.94e-26	Para	-2	1.05e-11	Mit
AT2G22660	25.1	158	50.7	88.7	54.5	207	2.38	1.18e-17	Up	0.985	0.000837	Ortho	-1.8	0.00495	Mit	1.1	0.000318	Ortho	-0.705	0.4	-
AT2G22810	4.2	0.0993	0.143	0	0.524	0.0227	-5.24	1.36e-11	down	-4.96	8.2e-07	Ortho	2.46	8.47e-06	Mit	-3.1	0.00238	Ortho	1.87	0.00923	Mit
AT2G23320	17.2	142	15.9	68.8	4.54	131	2.76	1.33e-12	Up	-0.108	0.84	-	-0.927	0.24	-	-1.93	5.86e-06	Para	1.6	0.321	-
AT2G24220	10.3	8.53	44.8	27.8	18.6	11	-0.542	0.0199	down	2.07	9.3e-22	Para	-0.464	0.168	-	0.806	0.00073	Para	-0.494	0.209	-
AT2G24280	150	106	29.3	7.47	16	9.98	-0.768	0.0261	down	-2.42	4.05e-13	Ortho	-1.33	0.00936	Mag	-3.29	1.89e-22	Ortho	-0.0977	0.901	-
AT2G25070	49	126	31.7	31.6	46.4	60.8	1.07	0.000166	Up	-0.685	0.0233	Para	-1.35	0.0101	Mit	-0.117	0.791	-	-0.961	0.0366	Mit
AT2G29410	1.81	6.1	0.759	2.01	2.46	8.43	1.44	0.00233	Up	-1.29	0.016	Para	-0.763	0.146	-	0.399	0.541	-	0.0542	0.97	-
AT2G30040	14.9	30.1	21.5	109	13.5	80.6	0.747	0.0402	Up	0.52	0.187	-	1.33	0.0561	Mag	-0.158	0.772	-	1.49	0.195	-
AT2G30350	11.6	21.8	6.79	7.21	10.5	18	0.626	0.00907	Up	-0.837	0.000696	Para	-0.791	0.0128	Mit	-0.196	0.539	-	-0.142	0.713	-
AT2G31990	2.24	22.8	5.17	4.51	1.5	3.89	3.02	4.84e-16	Up	1.17	0.00396	Ortho	-2.93	4.7e-05	Mit	-0.601	0.223	-	-1.94	0.000193	Mit
AT2G32390	11.5	8.62	105	17.5	36.6	11	-0.715	0.0292	down	3.11	4.93e-24	Para	-2.13	0.00492	Mag	1.58	1.4e-06	Para	-1.25	0.0537	Mag
AT2G32930	11.7	37.4	17	38.8	18.3	50	1.41	3.38e-08	Up	0.509	0.07	-	-0.48	0.386	-	0.608	0.0391	Ortho	-0.217	0.748	-
AT2G35950	0.933	7.16	6.49	3.38	0.759	0.901	2.56	9.46e-09	Up	2.74	3.22e-09	Ortho	-2.86	0.000295	Mit	-0.402	0.546	-	-1.85	0.0202	Mit
AT2G37670	0.15	1.4	4.81	13.2	0.0305	0.0719	2.82	1.38e-07	Up	4.98	3.58e-19	Ortho	0.139	0.71	-	-2.24	0.0601	-	-1.17	0.00234	Mit
AT2G37930	5.61	3.26	4.54	2.16	7.66	3.7	-1.04	0.00348	down	-0.353	0.389	-	-0.207	0.7	-	0.402	0.364	-	-0.14	0.787	-
AT2G38450	20.9	36.2	25.4	44.6	18.1	31.7	0.515	0.023	Up	0.229	0.368	-	0.0242	0.957	-	-0.252	0.37	-	0.0161	0.993	-
AT2G39550	15.4	35.5	12.6	16.3	24.3	15.2	0.926	2.89e-10	Up	-0.339	0.0368	Para	-0.792	0.00198	Mit	0.609	0.00012	Ortho	-1.8	3.66e-05	Mit
AT2G40980	25.1	20.8	24.3	14.1	26.1	21.8	-0.539	0.00233	down	-0.0871	0.688	-	-0.456	0.0458	Mag	0.0141	0.976	-	0.0109	0.997	-
AT2G41950	55.3	3.92	54	44.1	58	5.24	-4.05	1.6e-41	down	-0.0932	0.814	-	3.28	6.71e-07	Mit	0.0134	0.998	-	0.327	0.71	-
AT2G42190	84.6	20.7	45	5.85	51.8	7.73	-2.26	4.21e-08	down	-0.964	0.032	Ortho	-0.802	0.0975	Mag	-0.754	0.13	-	-0.64	0.361	-
AT2G42850	0.122	0	0.108	0.0719	0.164	0	-2.88	0.0402	down	-0.109	0.979	-	0	NaN	-	0.38	0.937	-	0	NaN	-
AT2G45340	77	13.8	111	15.4	26.5	0.943	-2.72	2.61e-14	down	0.472	0.253	-	-0.385	0.496	-	-1.61	3.18e-05	Ortho	-1.38	0.0346	Mag
AT2G45510	5.53	13.5	18.3	41.7	13	18	1.01	0.00292	Up	1.7	5.75e-07	Ortho	-0.0413	0.961	-	1.21	0.000846	Ortho	-0.767	0.14	-
AT2G45880	18.8	14.8	18.6	18.5	20.4	17	-0.615	0.00406	down	-0.0737	0.785	-	0.304	0.33	-	0.0626	0.855	-	0.0855	0.894	-
AT2G46720	3.64	1.95	2.85	0.594	10.7	12	-1.17	0.0305	down	-0.453	0.477	-	-1.09	0.11	-	1.48	0.0117	Para	0.762	0.37	-
AT2G47730	287	462	266	651	358	520	0.416	0.0391	Up	-0.157	0.497	-	0.599	0.111	-	0.279	0.238	-	-0.15	0.779	-
AT2G01190	20.8	43.3	42.6	69.8	21.9	56.6	0.774	0.019	Up	0.974	0.00372	Ortho	-0.318	0.478	-	0.0406	0.953	-	0.297	0.692	-
AT2G01590	119	22.7	48.4	12.4	93.4	10.9	-2.63	3.65e-13	down	-1.35	0.000384	Ortho	0.477	0.404	-	-0.397	0.404	-	-0.671	0.337	-
AT2G02990	1.01	81.5	52.8	164	1.91	393	5.33	1.38e-11	Up	5.71	7.69e-11	Ortho	-3.74	0.383	-	0.857	0.463	-	1.67	0.775	-
AT3G26570	705	41.8	349	49.8	696	25.8	-4.3	6.27e-45	down	-1.07	0.00109	Ortho	1.26	0.0588	Mit	-0.0675	0.904	-	-0.657	0.504	-
AT3G26850	17	39.1	39.6	17.5	9.66	5.02	0.922	0.000201	Up	1.18	2.34e-06	Ortho	-2.29	1.84e-05	Mit	-0.848	0.00176	Para	-1.93	0.000258	Mit
AT3G27025	1.32	15.5	6.9	10.1	1.51	16.5	3.18	1.63e-09	Up	2.36	2.88e-05	Ortho	-2.35	0.00111	Mit	0.16	0.865	-	-0.0246	1	-
AT3G27620	0.762	0.291	53.2	40.9	0.0457	0	-1.61	0.000508	down	6.09	9.2e-63	Para	0.222	0.67	-	-4.16	2.05e-06	Ortho	0.585	0.137	-
AT3G27920	2.45	0.946	0.311	0.262	0.503	0.0227	-1.59	0.00333	down	-3.02	5.37e-07	Ortho	0.893	0.0785	Mit	-2.31	0.000161	Ortho	0.0857	0.893	-
AT3G28210	0.716	48	3.41	65.1	0.318	43.9	5.49	6.92e-21	Up	2.26	0.000565	Ortho	-1.14	0.559	-	-1.21	0.138	-	0.469	0.96	-
AT3G28960	3.52	0.0866	0.35	0.0505	3.01	0.264	-5.16	8.33e-12	down	-3.43	6.14e-06	Ortho	1.85	0.000197	Mit	-0.29	0.793	-	0.0825	0.893	-
AT3G29230	37.2	11	116	307	29.7	6.58	-2.02	3.73e-11	down	1.59	2.64e-07	Para	3.07	3.23e-05	Mit	-0.386	0.318	-	-0.363	0.517	-
AT3G44290	0	0.622	0.148	1.1	0.0663	0.645	5	4.8e-06	Up	4.17	0.0038	Ortho	0.363	0.49	-	3.05	0.0696	-	0	1	-
AT3G46130	15.9	0.936	25.7	0.712	0.0251	0	-4.23	2.49e-17	down	0.629	0.283	-	-1.08	0.292	-	-9.57	3.23e-16	Ortho	3.09	8.72e-08	Mit
AT3G48810	7.64	4.58	15.6	12.3	3.98	2.8	-1	2.34e-06	down	0.971	2.6e-06	Para	0.295	0.271	-	-0.996	1.04e-05	Ortho	0.191	0.684	-
AT3G48920	0.327	1.32	0.48	0.615	0.754	0.698	1.65	0.0193	Up	0.507	0.581	-	-1	0.0987	Mit	1.15	0.202	-	-1	0.225	-
AT3G50400	0.515	3.15	1.3	3.37	3.32	3.22	2.08	0.00953	Up	1.3	0.176	-	-0.337	0.797	-	2.59	0.00599	Ortho	-1.5	0.00867	Mit
AT3G51540	0.25	1.53	1.54	1.84	0.15	1.77	2.18	0.000845	Up	2.58	0.000272	Ortho	-1.06	0.115	-	-0.802	0.435	-	0.263	0.823	-
AT3G52150	500	105	286	92.1	375	52.2	-2.51	2.12e-21	down	-0.867	0.002	Ortho	0.612	0.265	-	-0.471	0.142	-	-0.584	0.154	-
AT3G53450	0.0601	1.72	0.73	1.02	0.588	2.85	4.22	5.46e-09	Up	3.69	4.05e-05	Ortho	-1.1	0.0821	Mit	3.42	0.000304	Ortho	-0.0444	0.984	-
AT3G53460	628	260	141	95.7	535	256	-1.53	4.66e-06	down	-2.21	4.79e-11	Ortho	0.714	0.218	-	-0.285	0.529	-	0.213	0.658	-
AT3G55250	140	55.4	104	104	135	51.5	-1.61	8.86e-10	down	-0.483	0.0948	-	1.31	0.00298	Mit	-0.0904	0.833	-	-0.051	0.952	-
AT3G55870	0	0.737	0.0231	0.222	0	0	5.01	2.82e-06	Up	1.35	0.546	-	-0.807	0.117	-	0	1	-	-0.807	0.0469	Mit
AT3G58720	9.54	18.7	14.2	23.1	12.4	13.1	0.693	0.00263	Up	0.515	0.0335	Ortho	-0.252	0.401	-	0.322	0.25	-	-0.876	0.0108	Mit
AT3G59500	31.4	60.7	24.6	49.5	26.3	30.9	0.674	0.00452	Up	-0.396	0.123	-	0.0444	0.919	-	-0.299	0.307	-	-0.688	0.044	Mit
AT3G60650	0.11	0	0.059	0	0.449	0.194	-3.59	0.00682	down	-1.04	0.631	-	0	NaN	-	1.96	0.35	-	-0.585	0.0178	Mag
AT3G61750	16	4.57	47.3	7.47	30	6.74	-2.05	4.35e-08	down	1.5	0.000103	Para	-0.898	0.025	Mag	0.85	0.0483	Para	-0.393	0.601	-
AT3G62610	0.712	0.166	3.5	1.7	1.97	16.7	-2.24	0.00246	down	2.2	0.00221	Para	0.179	0.84	-	1.35	0.0958	-	3.5	5.49e-05	Mit
AT3G63500	49.7	160	278	269	89.3	374	1.39	0.000365	Up	2.43	4.95e-10	Ortho	-1.73	0.00537	Mit	0.795	0.0801	-	0.377	0.782	-
AT5G01930	26	18.2	70.3	35	39.6	14.6	-0.785	0.00478	down	1.38	4.87e-07	Para	-0.51	0.224	-	0.548	0.0822	-	-0.911	0.0408	Mag
AT5G01200	0.86	6.45	10.7	3.86	4.62	6.28	2.62	1.24e-10	Up	3.61	2.26e-18	Ortho	-3.18	1.43e-07	Mit	2.45	2.08e-08	Ortho	-1.57	0.0359	Mit
AT5G02400	3.15	0.53	3.45	1.05	3.27	4.16	-2.73	2.75e-08	down	0.0764	0.908	-	0.0227	0.99	-	0.000215	1	-	1.43	0.0012	Mit
AT5G02410	15.4	9.46	14.4	6.19	15.7	5.83	-0.96	0.00339	down	-0.149	0.716	-	-0.444	0.206	-	-0.00771	1	-	-0.585	0.182	-
AT5G02450	290	174	77.2	65.4	307	212	-1	2.31e-07	down	-1.96	7.92e-25	Ortho	0.495	0.0911	Mit	0.0456	0.892	-	0.207	0.641	-
AT5G02510	0.316	0.165	5.48	6.59	9.34	10.9	-1.27	0.0256	down	4.07	5.54e-24	Para	0.254	0.155	-	4.85	3.71e-33	Para	0.162	0.813	-
AT5G02520	5.86	3.46	1.88	0.277	3.52	0.383	-0.995	0.00614	down	-1.68	8.14e-06	Ortho	-0.874	0.0851	Mag	-0.779	0.0628	-	-1.26	0.00203	Mag
AT5G03110	7.74	4.13	4.12	2.5	2.33	3.09	-1.18	0.00031	down	-0.968	0.0045	Ortho	0.11	0.874	-	-1.78	2.7e-07	Ortho	1.08	9.7e-05	Mit
AT5G03740	79	41.3	123	103	143	128	-1.2	6.82e-17	down	0.575	0.000101	Para	0.667	0.0119	Mit	0.812	5.1e-08	Para	0.768	0.00858	Mit
AT5G05510	2.1	0.309	2.6	0.144	14.9	8.29	-2.88	2.78e-06	down	0.248	0.743	-	-0.222	0.755	-	2.78	5.89e-06	Para	0.817	0.379	-
AT5G06090	0.0479	7.49	0.145	0.552	0	0.983	6.11	2.77e-15	Up	1.71	0.159	-	-2.46	0.0116	Mit	-2.49	0.157	-	-2.04	0.0109	Mit
AT5G06140	51.9	139	41.5	85.6	53.1	124	1.16	6.83e-22	Up	-0.371	0.00404	Para	-0.394	0.175	-	-0.00159	1	-	-0.204	0.619	-
AT5G06520	0.0639	0.354	22.5	17.6	0.045	0.0711	1.93	0.00253	Up	8.41	1.41e-39	Ortho	-0.667	0.193	-	-0.601	0.674	-	-0.322	0.436	-
AT5G07590	12	5.28	12.5	3.74	19.6	9.52	-1.44	6.47e-08	down	0.00247	0.994	-	-0.555	0.21	-	0.665	0.0249	Para	0.125	0.831	-
AT5G07830	22.3	206	10.6	37	22.5	76.2	2.94	2.38e-73	Up	-1.12	7.47e-11	Para	-1.41	0.000785	Mit	-0.0259	0.938	-	-1.42	0.00306	Mit
AT5G08535	6.45	23.4	2.85	11.1	4.4	27.4	1.58	2.83e-09	Up	-1.22	2.21e-05	Para	-0.0931	0.838	-	-0.583	0.0692	-	0.733	0.142	-
AT5G08600	4.55	1.14	0	0.129	0	0.136	-1.99	0.0454	down	-9.35	7.86e-09	Ortho	1.35	0.0243	Mit	-9.23	3.24e-08	Ortho	1.68	0.0133	Mit
AT5G10150	45.8	6.51	29.8	12.5	0.256	0.251	-3.01	1.71e-11	down	-0.664	0.197	-	1.44	0.00268	Mit	-7.57	2.28e-43	Ortho	2.6	5.31e-06	Mit
AT5G11300	3.45	1.64	20.6	14.8	3.56	1.73	-1.28	4.08e-05	down	2.58	2.3e-19	Para	0.262	0.611	-	0.0385	0.952	-	0	1	-
AT5G11620	0.837	2.45	2.68	11.2	1.21	3.57	1.22	0.00542	Up	1.6	0.000403	Ortho	0.885	0.166	-	0.453	0.441	-	0.185	0.789	-
AT5G11840	46.3	116	23.8	37.2	39.4	41.3	1.04	1.33e-12	Up	-1.02	8.42e-12	Para	-0.683	0.00582	Mit	-0.28	0.112	-	-1.25	0.00014	Mit
AT5G12390	8.64	48.8	17.8	36.9	10.7	46	2.21	1.11e-31	Up	0.978	6.94e-07	Ortho	-1.32	4.22e-05	Mit	0.262	0.286	-	-0.389	0.384	-
AT5G13030	132	216	120	198	165	245	0.427	0.00622	Up	-0.193	0.263	-	0.0107	0.97	-	0.265	0.141	-	-0.14	0.713	-
AT5G16800	18	47	12.6	14.7	3.4	7.9	1.11	2.45e-13	Up	-0.564	0.000511	Para	-1.11	0.00198	Mit	-2.44	2.81e-46	Para	-0.16	0.634	-
AT5G17660	26.1	14.3	12.3	10.6	14.3	2.6	-1.14	1.02e-05	down	-1.14	1.52e-05	Ortho	0.62	0.0345	Mit	-0.929	0.000887	Ortho	-1.2	0.0173	Mag
AT5G19660	23.3	64.3	25.3	35.8	30.2	31.6	1.18	4.8e-05	Up	0.0563	0.888	-	-0.938	0.0443	Mit	0.322	0.388	-	-1.38	0.0265	Mit
AT5G20140	94.5	65	62.2	31.2	103	45	-0.82	0.000317	down	-0.65	0.00588	Ortho	-0.428	0.154	-	0.0672	0.856	-	-0.631	0.0382	Mag
AT5G22090	188	77.7	128	51.1	120	100	-1.54	7.3e-10	down	-0.614	0.0222	Ortho	-0.0602	0.93	-	-0.701	0.0125	Ortho	0.997	0.0205	Mit
AT5G22460	7.16	319	43.9	167	3.27	162	5.16	6.68e-35	Up	2.65	1.55e-09	Ortho	-3.38	2.57e-05	Mit	-1.1	0.0296	Para	-0.0129	1	-
AT5G22930	2.2	0.376	4.88	0.0219	1.64	0.101	-2.68	2.51e-07	down	1.12	0.0336	Para	-1.27	0.011	Mag	-0.436	0.518	-	-0.0809	0.915	-
AT5G23535	31.8	14.7	24.8	16	19.5	8.72	-1.37	3.52e-11	down	-0.401	0.075	-	0.491	0.105	-	-0.733	0.0011	Ortho	0.018	0.981	-
AT5G23940	85.7	28.3	112	6.63	380	16.7	-1.83	3.66e-09	down	0.338	0.353	-	-2.35	0.00114	Mag	2.13	3.26e-11	Para	-2.88	5.41e-05	Mag
AT5G24318	2.62	6.09	3.22	5.72	2.46	3.85	0.946	0.00324	Up	0.247	0.524	-	-0.146	0.751	-	-0.118	0.821	-	-0.46	0.347	-
AT5G26730	0.388	0.039	0.508	0.663	0.226	0.231	-3.17	0.00039	down	0.37	0.697	-	0.544	0.371	-	-0.749	0.473	-	0.322	0.626	-
AT5G26690	0.568	5.8	24.7	3.22	0.122	0.0371	2.89	7.49e-07	Up	5.35	7.81e-19	Ortho	-4.89	1.18e-06	Mit	-2.31	0.00567	Para	-2.22	0.00131	Mit
AT5G27320	12.5	28.8	7.21	5.88	10	18.2	0.921	0.00111	Up	-0.844	0.00438	Para	-1.48	0.00391	Mit	-0.355	0.315	-	-0.333	0.588	-
AT4G08540	25.8	62.1	17.9	22.5	21.5	32.5	0.98	0.000835	Up	-0.585	0.0643	-	-0.943	0.012	Mit	-0.313	0.405	-	-0.702	0.24	-
AT4G08690	15.7	10.3	74.3	18.6	26.2	48.6	-0.865	0.000345	down	2.21	1.22e-21	Para	-1.32	0.00267	Mag	0.708	0.0065	Para	1.46	6.93e-05	Mit
AT4G09830	44.2	159	22.1	119	51.5	267	1.58	1.99e-26	Up	-1.03	1.81e-11	Para	0.54	0.0565	Mag	0.199	0.297	-	0.523	0.197	-
AT4G11910	1.12	157	8.18	179	0.356	88.6	6.62	1.78e-41	Up	2.86	5.25e-08	Ortho	-2.22	0.189	-	-1.69	0.00878	Para	-0.328	0.957	-
AT4G05460	12.1	32.8	14.9	16.2	12.8	32.4	1.17	4.48e-07	Up	0.263	0.328	-	-1.26	0.000294	Mit	0.051	0.902	-	-0.0642	0.929	-
AT4G02900	12.5	8.02	10.3	5.51	15.2	6.05	-0.914	5.68e-05	down	-0.354	0.154	-	-0.179	0.738	-	0.217	0.459	-	-0.606	0.209	-
AT4G02780	0.835	0.383	0.164	0.208	0.902	2.67	-1.34	0.0151	down	-2.38	0.00018	Ortho	0.415	0.278	-	0.0507	0.968	-	1.42	0.00361	Mit
AT4G01040	27	19.3	40.8	20.5	12.8	12.8	-0.761	0.000571	down	0.527	0.0221	Para	-0.495	0.246	-	-1.12	9.54e-07	Ortho	0.437	0.351	-
AT4G38340	0.848	0.234	1.47	0.881	0.557	0.626	-1.9	0.0282	down	0.749	0.475	-	0.678	0.231	-	-0.643	0.605	-	0.778	0.316	-
AT4G38360	42.5	155	8.4	5.7	17.1	50.6	1.59	9.73e-16	Up	-2.39	3.34e-32	Para	-2.28	4.51e-08	Mit	-1.35	8.85e-11	Para	-0.333	0.523	-
AT4G40010	1.17	108	1.92	43.7	3.3	57.6	6.09	6.81e-57	Up	0.634	0.172	-	-2	0.133	-	1.42	0.0014	Ortho	-1.99	0.185	-
AT4G40080	1.8	13.2	7.04	16.6	2.5	9.98	2.56	2.75e-14	Up	1.91	4.43e-08	Ortho	-1.14	0.00734	Mit	0.438	0.329	-	-0.589	0.137	-
AT4G37810	3.12	0.257	1.62	0.419	3.79	0.357	-3.68	2.69e-11	down	-0.978	0.0814	-	1.24	0.0195	Mit	0.268	0.722	-	0.0875	0.921	-
AT4G37000	82.3	40.7	89.6	48.7	74.8	30.9	-1.29	2.58e-07	down	0.0692	0.835	-	0.132	0.781	-	-0.195	0.57	-	-0.252	0.494	-
AT4G36820	0.277	0.865	13.1	87.3	1.03	26.1	1.26	0.0435	Up	5.49	5.6e-20	Ortho	1.63	0.0938	Mag	1.81	0.00919	Ortho	2.77	0.106	-
AT4G36550	15.1	4.98	21.6	9.93	25.4	8.17	-1.86	2.81e-12	down	0.463	0.11	-	0.428	0.263	-	0.698	0.0181	Para	-0.042	0.961	-
AT4G36450	0.11	3.08	2.53	6.72	0.958	36.7	4.3	7.34e-16	Up	4.52	3.4e-14	Ortho	-0.746	0.443	-	3.11	1.3e-06	Ortho	2.23	0.0729	Mag
AT4G34740	102	15.4	43.8	4.96	61.9	6.28	-2.98	2.46e-26	down	-1.27	1.36e-05	Ortho	-0.308	0.573	-	-0.776	0.0151	Ortho	-0.459	0.52	-
AT4G34060	11.4	5.22	5.63	17.2	2.18	24.7	-1.39	0.000255	down	-1.12	0.0052	Ortho	2.54	0.00219	Mit	-2.48	5.93e-10	Ortho	4.13	0.00298	Mit
AT4G33450	0	0.0847	0.0632	0.124	0	0	2.84	0.0279	Up	2.98	0.148	-	0	1	-	0	1	-	0	1	-
AT4G32710	15.9	5.34	7.18	3.26	17.8	6.48	-1.83	3.31e-10	down	-1.2	6.24e-05	Ortho	0.496	0.249	-	0.106	0.819	-	0.133	0.801	-
AT4G32680	17.6	55.8	9.08	18.6	12	28.1	1.4	1.2e-14	Up	-0.989	2.24e-07	Para	-0.641	0.0289	Mit	-0.574	0.00546	Para	-0.434	0.114	-
AT4G32540	0.211	0.0401	0.12	0	0.387	0.0258	-2.21	0.0198	down	-0.835	0.465	-	0	1	-	0.856	0.469	-	-0.322	0.496	-
AT4G32070	29.2	109	15.3	38.9	36.1	102	1.62	1.61e-07	Up	-0.972	0.00296	Para	-0.566	0.314	-	0.262	0.533	-	-0.405	0.601	-
AT4G31210	65.8	8.02	58.7	6.76	58.5	5.76	-3.23	8.26e-14	down	-0.245	0.66	-	-0.0559	0.979	-	-0.237	0.719	-	-0.304	0.769	-
AT4G30500	2.39	11.1	12.4	20.8	3.71	1.45	1.93	4.33e-12	Up	2.34	5.79e-17	Ortho	-1.09	0.0132	Mit	0.605	0.0734	-	-2.6	1.86e-05	Mit
AT4G29880	1.19	0.757	33.3	22.1	0.286	0.803	-0.889	0.0202	down	4.76	3.52e-49	Para	-0.585	0.0782	Mag	-2.11	5.34e-06	Ortho	0.807	0.163	-
AT4G27970	1.44	0.745	0.173	0.441	3.68	2.47	-1.08	0.0425	down	-2.97	1.66e-06	Ortho	0.837	0.272	-	1.41	0.0118	Para	0.074	0.939	-
AT4G27380	34.6	27.5	44.7	61.4	7.77	4.95	-0.596	0.0256	down	0.328	0.261	-	0.777	0.018	Mit	-2.19	1.1e-16	Ortho	-0.237	0.68	-
AT4G27010	17.7	5.71	69	54.3	9.53	2.45	-1.88	1.86e-08	down	1.9	1.45e-08	Para	1.11	0.0268	Mit	-0.952	0.0109	Ortho	-0.237	0.678	-
AT4G24430	0.939	3.06	63.5	61.1	0.504	0.64	1.38	0.0029	Up	6.01	1.83e-41	Ortho	-0.876	0.0624	Mit	-0.955	0.109	-	-0.608	0.288	-
AT4G22690	95.8	9.57	89.5	12.8	45.4	102	-3.47	4.23e-13	down	-0.131	0.843	-	0.481	0.463	-	-1.12	0.0495	Ortho	4.33	4.74e-06	Mit
AT4G21700	8.32	15.8	24.1	17.6	10.4	10.7	0.66	0.00371	Up	1.49	1.39e-11	Ortho	-1.31	0.00123	Mit	0.281	0.319	-	-0.794	0.0739	Mit
AT4G21480	2.24	7.44	37.9	48.8	0.554	7.99	1.44	0.000773	Up	4.06	3.87e-22	Ortho	-1.04	0.00921	Mit	-2.01	6.11e-05	Para	1.2	0.357	-
AT4G20430	17.5	2.13	21.1	2.94	14.6	1.22	-3.23	1.09e-16	down	0.222	0.648	-	-0.0736	0.909	-	-0.307	0.564	-	-0.382	0.5	-
AT4G17140	22.4	156	76.1	245	37.6	451	2.44	5.92e-06	Up	1.71	0.0033	Ortho	-1.06	0.443	-	0.69	0.326	-	0.802	0.698	-
AT4G16330	17.8	53.7	146	119	16.5	46.3	1.33	7.2e-16	Up	2.99	5.19e-77	Ortho	-1.82	0.000356	Mit	-0.146	0.52	-	-0.0939	0.855	-
AT4G16150	54.4	118	162	213	59.2	117	0.836	0.0073	Up	1.53	7.32e-07	Ortho	-0.71	0.139	-	0.0772	0.883	-	-0.146	0.886	-
AT4G14730	0.0733	0	0.385	0.116	1.03	0.135	-3.1	0.0134	down	2.53	0.00607	Para	-0.322	0.4	-	3.97	1.12e-05	Para	-1	0.0169	Mag
AT4G13710	7.23	3.87	10.9	2.8	13.6	4.15	-1.14	0.00495	down	0.543	0.225	-	-0.833	0.149	-	0.865	0.0578	-	-0.714	0.321	-
AT5G35580	0.29	1.48	1.17	2.93	0.379	0.624	1.95	0.00162	Up	1.93	0.00424	Ortho	-0.629	0.206	-	0.366	0.715	-	-1.2	0.0198	Mit
AT5G35910	48.5	32.4	44	25.7	61.3	39.7	-0.831	0.00913	down	-0.185	0.632	-	-0.184	0.735	-	0.295	0.473	-	-0.0445	0.968	-
AT5G41050	27.2	3.65	8.07	2.14	21	8.7	-3.11	6.11e-14	down	-1.81	2.7e-05	Ortho	1.03	0.013	Mit	-0.424	0.442	-	1.48	0.0321	Mit
AT5G40930	31.8	70.6	14.3	30.6	21.3	36.6	0.882	3.86e-07	Up	-1.19	1.31e-11	Para	-0.0786	0.766	-	-0.62	0.00112	Para	-0.39	0.262	-
AT5G40680	0	0.289	0.113	5.08	0	2.32	3.6	0.00209	Up	3.84	0.0203	Ortho	2.64	0.00289	Mag	0	1	-	1.7	0.353	-
AT5G40030	1.42	0.228	2.67	0.203	1.5	0.601	-2.66	6.69e-05	down	0.936	0.19	-	-0.737	0.422	-	0.106	0.931	-	0.295	0.737	-
AT5G38520	277	70.9	286	64.2	295	92.4	-2.23	2.56e-14	down	-0.0192	0.969	-	-0.184	0.76	-	0.029	0.968	-	0.286	0.613	-
AT5G47140	16	36.6	4.05	2.81	5.79	5.37	0.9	0.00516	Up	-2.03	3.87e-10	Para	-1.56	0.00284	Mit	-1.52	7.33e-06	Para	-1.25	0.0126	Mit
AT5G46030	52.3	85	17.4	29.6	46	78.7	0.429	0.0298	Up	-1.63	9.89e-18	Para	0.0653	0.775	-	-0.22	0.364	-	0.0709	0.878	-
AT5G45690	0.0423	6.44	0	0.919	0	0.229	5.94	1.99e-15	Up	-2.55	0.111	-	-2.1	0.0304	Mit	-2.43	0.165	-	-2.58	0.00146	Mit
AT5G45580	0.384	0.136	2.83	5.07	1.75	2.67	-1.72	0.00524	down	2.82	5.1e-09	Para	1	0.147	-	2.14	3.49e-05	Para	0.769	0.179	-
AT5G45300	25.5	12.8	20.2	11	22.5	7.83	-1.27	5.48e-08	down	-0.399	0.121	-	0.105	0.801	-	-0.238	0.435	-	-0.521	0.274	-
AT5G44720	104	73	148	122	129	41.9	-0.751	0.000337	down	0.488	0.0264	Para	0.219	0.556	-	0.301	0.233	-	-1.1	0.00996	Mag
AT5G44240	45.2	99.4	67.5	147	44.3	103	0.859	0.000219	Up	0.525	0.0329	Ortho	-0.0177	0.989	-	-0.085	0.817	-	0.0653	0.939	-
AT5G43840	0.462	72.4	1.75	456	0.0229	103	6.43	2.16e-20	Up	1.81	0.0284	Ortho	1.51	0.432	-	-4.53	0.00119	Para	0.835	0.924	-
AT5G42900	0.17	194	0.0974	114	0.138	185	9.38	2.59e-52	Up	-0.672	0.511	-	-0.439	0.923	-	-0.237	0.863	-	0.256	0.99	-
AT5G49410	1.69	4.24	2.2	2.21	2.34	2.44	1.07	0.00287	Up	0.348	0.414	-	-0.64	0.146	-	0.474	0.296	-	-0.756	0.114	-
AT5G49690	0.0235	6.07	7.05	1.75	2.99	4.42	6.67	5.41e-20	Up	8.31	1.12e-13	Ortho	-4.44	1.23e-05	Mit	7.11	9e-10	Ortho	-2.4	0.0322	Mit
AT5G51050	15.5	26	27.6	27.6	34.6	40.2	0.457	0.0418	Up	0.774	0.000487	Ortho	-0.723	0.00267	Mit	1.09	1.14e-06	Ortho	-0.504	0.215	-
AT5G51770	13.6	55.9	12.9	13.1	6.71	20.1	1.74	4.27e-14	Up	-0.136	0.644	-	-1.95	5.41e-05	Mit	-1.07	2.5e-05	Para	-0.52	0.117	-
AT5G52010	48.2	15.6	14.1	4.18	36.8	5.7	-1.87	1.3e-08	down	-1.82	5.97e-08	Ortho	0.0414	0.934	-	-0.439	0.291	-	-0.928	0.0763	Mag
AT5G52060	165	104	165	73.8	142	65.5	-0.949	1.44e-05	down	-0.06	0.835	-	-0.482	0.147	-	-0.269	0.326	-	-0.443	0.113	-
AT5G53200	12.6	0.349	11.4	2.45	4.23	0.402	-5.12	2.47e-14	down	-0.22	0.806	-	1.52	0.087	Mit	-1.66	0.0341	Ortho	1.46	0.0482	Mit
AT5G53620	70.3	42.9	57.3	36.9	75.8	56	-0.97	0.00263	down	-0.356	0.332	-	0.0829	0.9	-	0.0567	0.924	-	0.279	0.665	-
AT5G54750	37.6	66.6	36.3	66	58.8	117	0.556	0.0144	Up	-0.0912	0.747	-	0.0369	0.917	-	0.622	0.0109	Ortho	0.172	0.734	-
AT5G55820	8.23	2.38	9.17	17.8	9.44	4.21	-1.95	0.00117	down	0.105	0.903	-	2.27	0.0118	Mit	0.144	0.892	-	0.402	0.722	-
AT5G56950	65.9	30.7	66	38.1	50.5	30.1	-1.36	2.39e-16	down	-0.0419	0.852	-	0.317	0.0815	Mit	-0.415	0.0283	Ortho	0.364	0.244	-
AT5G57770	0.975	6.45	1.19	0.86	0.31	1.43	2.31	0.00122	Up	0.202	0.844	-	-2.1	0.0151	Mit	-1.68	0.0713	-	-0.907	0.225	-
AT5G57820	0.171	0.696	77.1	187	0.663	1.45	1.7	0.00145	Up	8.78	1.99e-68	Ortho	0.682	0.227	-	1.91	0.00142	Ortho	-0.222	0.62	-
AT5G57950	11.6	34.5	40.7	39.4	5.77	32	1.3	1.13e-10	Up	1.76	1.49e-18	Ortho	-1.56	5.76e-05	Mit	-1.04	2.67e-06	Para	0.731	0.247	-
AT5G58450	44.1	32.1	46.1	30	52.6	40.6	-0.727	0.000872	down	0.00438	0.99	-	-0.141	0.716	-	0.197	0.487	-	0.081	0.883	-
AT5G59770	44.1	9.12	17.6	2.02	18.9	2.62	-2.52	3.34e-14	down	-1.39	6.29e-05	Ortho	-0.58	0.261	-	-1.28	0.000422	Ortho	-0.345	0.596	-
AT5G60930	14.9	2.12	19.6	2.46	34.4	6.44	-2.94	1.28e-07	down	0.337	0.636	-	-0.0356	0.993	-	1.15	0.083	-	0.133	0.912	-
AT5G61030	35.7	8.96	11.4	2.42	27.2	7.29	-2.24	4.05e-12	down	-1.72	2.03e-07	Ortho	-0.0657	0.908	-	-0.432	0.288	-	0.0576	0.961	-
AT5G61270	52.2	16.3	27.4	2.38	37.4	4.61	-1.91	0.000173	down	-1	0.0755	-	-1.39	0.0805	Mag	-0.551	0.41	-	-1.12	0.111	-
AT5G61330	43.2	11.8	28.2	9.98	24.5	7.15	-2.11	1.7e-12	down	-0.671	0.0393	Ortho	0.376	0.334	-	-0.865	0.0103	Ortho	0.159	0.738	-
AT5G62550	18.7	3.47	44.4	162	26.1	1.71	-2.62	9.04e-13	down	1.22	0.0013	Para	3.98	4.25e-07	Mit	0.459	0.321	-	-1.16	0.0555	Mag
AT5G63010	5.62	14.6	28.9	50.4	10.1	7.54	1.11	9.71e-10	Up	2.32	1.26e-39	Ortho	-0.415	0.194	-	0.817	2.93e-05	Ortho	-1.57	2.7e-05	Mit
AT5G63420	37.9	21.8	56.6	31.5	58.3	27.7	-1.05	0.0135	down	0.517	0.277	-	-0.0632	0.941	-	0.561	0.28	-	-0.285	0.715	-
AT5G65280	7.79	25.7	11.6	36	14.3	104	1.43	0.000191	Up	0.576	0.182	-	-0.033	0.991	-	0.827	0.0633	-	1.18	0.209	-
AT5G65925	1.56	4.82	1.35	10.3	0.905	4.12	1.33	0.00298	Up	-0.243	0.675	-	0.968	0.118	-	-0.755	0.185	-	0.12	0.905	-
AT5G67590	123	213	53.3	77.7	53.6	82.8	0.511	0.0175	Up	-1.26	1.52e-09	Para	-0.244	0.275	-	-1.24	9.06e-09	Para	-0.173	0.734	-
AT5G67390	23.5	0.29	13.4	0.163	10.8	0.0371	-6.36	1.92e-38	down	-0.895	0.0642	-	0.782	0.309	-	-1.18	0.0189	Ortho	1.03	0.313	-
AT5G67340	3.27	20.8	8.36	10.4	1.72	13.7	2.34	1.71e-08	Up	1.33	0.00293	Ortho	-2.08	0.0027	Mit	-0.975	0.0545	-	0.0677	0.957	-
AT1G01190	5.31	0.385	62.9	5.52	54.9	2.27	-3.92	9.63e-16	down	3.52	1.37e-15	Para	-0.921	0.249	-	3.34	1.56e-13	Para	-1.73	0.0117	Mag
AT1G02280	150	72.5	110	62.7	118	109	-1.32	1.63e-09	down	-0.505	0.0316	Ortho	0.239	0.494	-	-0.391	0.135	-	0.923	0.0383	Mit
AT1G02840	105	163	81.6	106	123	185	0.363	0.0359	Up	-0.424	0.016	Para	-0.264	0.254	-	0.178	0.405	-	-0.0469	0.951	-
AT1G03210	9.48	23	10.4	3.34	2.11	1.27	1.02	4.4e-05	Up	0.0887	0.785	-	-2.51	1.37e-05	Mit	-2.19	7.48e-16	Para	-1.57	6.9e-05	Mit
AT1G03270	9.15	4.45	38.7	51.4	15.1	47.3	-1.3	4.79e-08	down	2.01	4.82e-19	Para	1.28	0.00145	Mit	0.674	0.00837	Para	2.5	1.75e-05	Mit
AT1G03300	10.3	1.17	0.592	0.051	7.69	0.742	-3.24	4.74e-08	down	-4.18	8.02e-11	Ortho	1.74	0.00254	Mit	-0.469	0.58	-	-0.222	0.734	-
AT1G03530	15.3	6.89	19.5	3.98	17.8	4.24	-1.39	0.00362	down	0.276	0.641	-	-0.928	0.168	-	0.152	0.845	-	-0.797	0.234	-
AT1G03560	12.2	8.83	22.5	14.9	30.4	113	-0.724	0.009	down	0.837	0.0027	Para	-0.14	0.712	-	1.28	4.82e-06	Para	2.27	0.00022	Mit
AT1G04640	50.6	33.8	11.2	8.37	22.8	5.04	-0.853	0.00429	down	-2.23	2.89e-14	Ortho	0.152	0.696	-	-1.19	0.000138	Ortho	-1.37	0.00992	Mag
AT1G05790	22.4	67.5	16	25.8	14.9	22.3	1.3	9.9e-11	Up	-0.55	0.0115	Para	-0.876	0.0424	Mit	-0.648	0.00417	Para	-1	0.0714	Mit
AT1G06130	37.4	60.6	20.7	37.1	37.2	31.3	0.416	0.0143	Up	-0.91	5.25e-08	Para	0.114	0.488	-	-0.054	0.84	-	-0.928	0.0117	Mit
AT1G06210	30.8	114	20.7	71.8	26	50.3	1.62	6.77e-20	Up	-0.617	0.00109	Para	-0.11	0.783	-	-0.292	0.182	-	-0.927	0.0284	Mit
AT1G06670	57.5	25.5	1860	449	48.6	23.2	-1.4	0.00865	down	4.98	2.18e-21	Para	-0.91	0.267	-	-0.314	0.684	-	0.128	0.917	-
AT1G07380	7.51	21.8	11.2	50.9	25.3	87.9	1.25	1.32e-06	Up	0.531	0.0607	-	0.702	0.104	-	1.71	1.3e-10	Ortho	0.347	0.591	-
AT1G07473	0	1.05	14.6	88.3	0.105	1.4	5.04	5.74e-07	Up	10.8	1.45e-16	Ortho	1.36	0.123	-	3.72	0.0185	Ortho	0	1	-
AT1G07900	0.543	28.8	1.27	3.85	0.14	7.82	5.03	2.13e-14	Up	1.17	0.145	-	-3.56	0.000899	Mit	-2.05	0.029	Para	-1.43	0.513	-
AT1G08710	11.1	19.4	14.8	19	22.8	31.4	0.53	0.00169	Up	0.354	0.0478	Ortho	-0.481	0.0443	Mit	0.991	5.16e-09	Ortho	-0.322	0.196	-
AT1G08820	29.2	102	38.6	130	26.6	91	1.54	5.94e-12	Up	0.374	0.135	-	-0.0344	0.96	-	-0.169	0.589	-	-0.0385	0.972	-
AT1G09350	9.65	0.947	0.504	3.27	1.91	0.307	-3.43	5.06e-09	down	-4.32	8.27e-12	Ortho	3.76	0.0384	Mit	-2.43	0.00018	Ortho	0.993	0.526	-
AT1G09440	15.5	6.62	22.6	15.1	20.1	29.9	-1.48	0.000391	down	0.477	0.317	-	0.543	0.083	Mit	0.34	0.547	-	1.65	0.0376	Mit
AT1G09450	4.76	1.59	34.2	13.8	12.5	8.97	-1.81	2.77e-11	down	2.8	1.12e-30	Para	-0.00407	1	-	1.36	1.67e-07	Para	0.821	0.0241	Mit
AT1G09720	0	0.171	0	0.108	0.0251	1.15	3.15	0.0181	Up	-0.139	0.969	-	0	1	-	1.46	0.631	-	1	0.235	-
AT1G10155	1.8	0.419	44.5	47.8	38.6	5.69	-2.31	1.28e-07	down	4.58	5.59e-35	Para	1.1	0.0131	Mit	4.37	4.28e-31	Para	-1.56	0.0468	Mag
AT1G10585	1.35	72.1	0	0.138	0.108	6.93	5.24	1.89e-28	Up	-7.6	9e-11	Para	-5.02	3.93e-06	Mit	-3.72	2.18e-07	Para	-2.02	0.182	-
AT1G10890	53.7	110	59.3	88.8	49.6	108	0.753	0.0204	Up	0.0753	0.859	-	-0.445	0.372	-	-0.171	0.715	-	0.0837	0.954	-
AT1G11480	37	189	32.9	155	36.8	134	2.06	4.33e-10	Up	-0.228	0.579	-	-0.131	0.892	-	-0.0532	0.935	-	-0.503	0.615	-
AT1G11720	104	57	146	73.8	118	110	-1.14	0.0011	down	0.431	0.272	-	-0.126	0.85	-	0.115	0.837	-	0.75	0.46	-
AT1G11740	1.93	0.131	1.87	0.187	1.19	0.287	-4.05	8.63e-12	down	-0.119	0.855	-	0.126	0.782	-	-0.734	0.222	-	0.585	0.161	-
AT1G11940	7.01	27.5	7.61	10	4.87	6.89	1.71	1.19e-17	Up	0.0785	0.77	-	-1.43	2.41e-05	Mit	-0.546	0.0225	Para	-1.42	0.00748	Mit
AT1G13920	4.79	15.1	32.6	32.6	10	9.33	1.36	1.25e-07	Up	2.71	7.34e-27	Ortho	-1.48	0.00315	Mit	1.01	0.00029	Ortho	-1.58	0.000687	Mit
AT1G14340	12.2	41.4	128	83.5	11	63.7	1.47	3.6e-09	Up	3.35	9.98e-43	Ortho	-2.31	6.05e-06	Mit	-0.197	0.572	-	0.696	0.239	-
AT1G14580	46.5	10.3	28.1	3.81	32.5	10.7	-2.44	1e-12	down	-0.794	0.033	Ortho	-0.45	0.299	-	-0.584	0.161	-	0.532	0.267	-
AT1G14810	147	35.2	71.5	11.6	150	25.7	-2.3	5.19e-11	down	-1.09	0.00331	Ortho	-0.494	0.319	-	-0.00995	1	-	-0.455	0.414	-
AT1G15050	0.16	0.651	3.73	8.11	0.263	1.4	1.62	0.0362	Up	4.52	1.26e-08	Ortho	0.193	0.76	-	0.727	0.521	-	0.193	0.847	-
AT1G15080	4.15	3.32	6.3	3.17	5.65	6.74	-0.57	0.0222	down	0.567	0.0233	Para	-0.672	0.0709	Mag	0.408	0.147	-	0.441	0.164	-
AT1G15290	332	22.2	265	40.3	416	36.1	-4.05	1.19e-17	down	-0.379	0.521	-	1.15	0.415	-	0.261	0.721	-	0.344	0.849	-
AT1G15330	0.0723	3.17	42.6	270	2.18	81.5	4.98	7.55e-16	Up	9.33	5.15e-40	Ortho	0.641	0.41	-	5.05	1.12e-11	Ortho	2.67	0.0294	Mag
AT1G15340	91.8	173	104	326	126	291	0.629	0.0494	Up	0.119	0.764	-	0.733	0.255	-	0.401	0.298	-	0.291	0.769	-
AT1G15415	0.928	3.08	15.5	6.53	0.075	2.12	1.43	0.00246	Up	4.03	2.66e-18	Ortho	-2.14	0.00119	Mit	-3.64	2.09e-06	Para	0.585	0.439	-
AT1G15920	14.6	41	14.7	25.3	246	125	1.22	4.4e-11	Up	-0.0314	0.906	-	-0.669	0.0361	Mit	4.04	2.06e-110	Ortho	-2.38	2.44e-07	Mit
AT1G16190	24.6	13.5	33.2	27	17.7	9.25	-1.13	1.59e-09	down	0.373	0.0645	-	0.501	0.0354	Mit	-0.533	0.0107	Ortho	-0.101	0.828	-
AT1G16330	3.39	0.315	0.247	0.973	3.27	0.511	-3.48	3.13e-08	down	-3.81	3.1e-08	Ortho	3.17	7.96e-05	Mit	-0.108	0.926	-	0.667	0.297	-
AT1G16400	7.19	0.165	110	2.3	71.7	0.868	-5.34	2.26e-16	down	3.85	1.71e-10	Para	-1.98	0.141	-	3.27	1.84e-07	Para	-2.38	0.0131	Mag
AT1G16430	6.97	12.6	3.97	6.94	3.85	9.42	0.59	0.0253	Up	-0.851	0.00187	Para	-0.149	0.693	-	-0.889	0.00192	Para	0.328	0.622	-
AT1G16800	10.1	4.67	29.5	20.8	20.3	9.87	-1.33	0.0145	down	1.48	0.00976	Para	0.48	0.521	-	0.942	0.145	-	0.0354	0.993	-
AT1G17790	10.7	20.5	7.48	9.41	7.91	10.5	0.663	0.000436	Up	-0.571	0.00426	Para	-0.618	0.034	Mit	-0.489	0.0231	Para	-0.535	0.0901	Mit
AT1G17880	276	130	230	569	153	97.5	-1.36	7.57e-12	down	-0.308	0.166	-	2.39	1.62e-07	Mit	-0.886	2.66e-05	Ortho	0.445	0.219	-
AT1G17970	24.4	14.7	9.57	32.8	10.9	18.3	-0.995	0.00146	down	-1.42	6.53e-06	Ortho	2.35	1.15e-05	Mit	-1.22	0.000227	Ortho	1.42	0.0113	Mit
AT1G18690	7.83	16.1	49.6	156	6.1	5.37	0.762	0.00089	Up	2.63	2.61e-33	Ortho	0.655	0.131	-	-0.407	0.139	-	-1.09	0.00735	Mit
AT1G18940	0.857	5.02	0.981	6.07	0.414	0.895	2.2	2.29e-10	Up	0.105	0.836	-	0.0911	0.833	-	-1.18	0.0138	Para	-1.23	0.0321	Mit
AT1G19230	0.637	2.24	11	7.31	0.286	2.4	1.52	7.02e-06	Up	4.06	2.83e-36	Ortho	-1.4	0.00722	Mit	-1.18	0.016	Para	0.807	0.241	-
AT1G19250	0.0414	3.81	0	0.0418	0.0398	2.72	5.34	6.97e-11	Up	-2.58	0.116	-	-2.17	0.000527	Mit	-0.0697	0.993	-	-0.363	0.812	-
AT1G19490	9.05	23.6	19.6	51.5	9.47	22.2	1.09	5.06e-05	Up	1.04	0.000158	Ortho	0.0639	0.923	-	-0.0154	0.991	-	-0.146	0.867	-
AT1G19580	47.5	32.9	28.6	51.3	51.1	40.9	-0.794	7.96e-07	down	-0.781	1.62e-06	Ortho	1.32	6.9e-07	Mit	0.0709	0.773	-	0.189	0.593	-
AT1G19950	11.1	3.39	10.9	2.77	11.5	1.38	-1.95	4.24e-09	down	-0.072	0.873	-	-0.0273	0.979	-	0.00222	1	-	-0.947	0.0473	Mag
AT1G19970	11.1	75.6	20.6	39.7	15.1	36.9	2.48	1.36e-26	Up	0.848	0.000598	Ortho	-1.78	0.000813	Mit	0.404	0.16	-	-1.45	0.0118	Mit
AT1G20110	64.2	156	50.3	151	58.4	196	1.01	1.28e-06	Up	-0.405	0.0737	-	0.287	0.314	-	-0.176	0.53	-	0.45	0.286	-
AT1G20530	0.558	1.83	1.84	0.787	0.061	0	1.35	0.0399	Up	1.62	0.0257	Ortho	-1.78	0.00061	Mit	-3.17	0.00127	Para	-1	0.0253	Mit
AT1G20550	6.12	14.4	23.2	24.4	9.35	16.1	0.956	1.03e-07	Up	1.87	1.14e-26	Ortho	-1	2.68e-05	Mit	0.573	0.00417	Ortho	-0.357	0.344	-
AT1G20925	0	0.0802	0.647	2.19	0	0.371	2.41	0.0463	Up	6.28	2.63e-06	Ortho	1.12	0.0268	Mag	0	1	-	0.322	0.486	-
AT1G21090	8.73	4.48	20.1	4.45	21.7	7.54	-1.2	0.000519	down	1.16	0.000899	Para	-1.06	0.0143	Mag	1.28	0.000395	Para	-0.527	0.337	-
AT1G21400	24	835	16.5	275	45.8	1150	4.78	4.55e-63	Up	-0.604	0.0603	-	-1.09	0.139	-	0.906	0.00531	Ortho	-0.444	0.7	-
AT1G21430	0.196	0.0867	32.6	20.4	0	0.0227	-1.32	0.0489	down	7.34	3.66e-64	Para	-0.667	0.0707	Mag	-4.62	0.000167	Ortho	0	NaN	-
AT1G22330	24	0.359	4	0.523	14.3	1.29	-6.1	1.48e-32	down	-2.65	8.71e-08	Ortho	2.32	0.000317	Mit	-0.762	0.196	-	1.71	0.0302	Mit
AT1G23180	74.9	33	51.4	28.1	68.1	40.6	-1.44	8.61e-06	down	-0.599	0.0906	-	0.317	0.551	-	-0.192	0.682	-	0.422	0.581	-
AT1G23460	8.87	19.3	44	80.7	13.9	17.4	0.832	0.0314	Up	2.26	1.7e-09	Ortho	-0.161	0.839	-	0.592	0.195	-	-0.735	0.433	-
AT1G23790	5.93	1.29	18.7	58.6	8.56	0.871	-2.37	1.59e-06	down	1.65	0.00119	Para	3.25	0.000241	Mit	0.5	0.436	-	-0.803	0.129	-
AT1G24070	29.3	122	40.7	4.63	60	58.5	1.74	0.00163	Up	0.506	0.446	-	-4.9	0.000852	Mit	1.02	0.126	-	-2.07	0.139	-
AT1G24090	3.67	1.14	9.02	0.914	5.66	0.989	-1.9	3.96e-06	down	1.25	0.00245	Para	-1.44	0.00295	Mag	0.595	0.222	-	-0.87	0.0684	Mag
AT1G26790	0.861	0	0.998	0.968	1.66	0.0227	-5.85	1.58e-07	down	0.145	0.911	-	0.615	0.365	-	0.852	0.48	-	-0.652	0.0532	Mag
AT1G26440	10.2	32.1	7.49	6.4	19.2	32.5	1.38	1.34e-06	Up	-0.47	0.145	-	-1.81	0.000363	Mit	0.904	0.00425	Ortho	-0.841	0.179	-
AT1G26100	15.9	7.25	2.9	2.02	11.2	4.48	-1.37	0.00015	down	-2.49	1.2e-11	Ortho	0.628	0.108	-	-0.531	0.228	-	-0.112	0.859	-
AT1G24735	3.41	8.86	78.6	98.2	30.3	118	1.15	1.9e-05	Up	4.54	1.49e-69	Ortho	-0.795	0.0465	Mit	3.17	2.65e-33	Ortho	0.808	0.259	-
AT1G24570	0.0832	1.34	3.76	140	0.00994	2.18	3.44	3.34e-08	Up	5.46	1.25e-15	Ortho	3.57	0.00023	Mag	-2.73	0.0608	-	0.379	0.608	-
AT1G27470	31.2	19.9	77	42.6	33.1	27.7	-0.916	1.16e-05	down	1.26	1.07e-09	Para	-0.227	0.411	-	0.0392	0.917	-	0.366	0.357	-
AT1G28040	0	0.666	0.508	3.67	0.0206	0.332	4.4	1.99e-05	Up	5.99	1.93e-05	Ortho	1.08	0.298	-	1.44	0.534	-	-0.263	0.755	-
AT1G29940	50.4	15.2	42.7	7.44	33.8	14.2	-1.96	7.11e-08	down	-0.306	0.487	-	-0.707	0.314	-	-0.625	0.157	-	0.469	0.462	-
AT1G30520	88.9	5.35	27.2	10.9	116	14.5	-4.27	2.99e-44	down	-1.77	1.44e-08	Ortho	2.56	0.000128	Mit	0.338	0.396	-	0.869	0.1	-
AT1G30530	165	25.4	447	7.12	324	5.15	-2.9	4.26e-11	down	1.41	0.00273	Para	-3.16	0.0051	Mag	0.929	0.0765	-	-3.12	0.00758	Mag
AT1G30640	7.39	64.6	0.0231	0.212	5.64	80.1	2.82	3.68e-20	Up	-8.59	4.56e-16	Para	-2.95	3.9e-06	Mit	-0.435	0.274	-	0.688	0.455	-
AT1G30900	4.42	8.74	28.7	16.1	8.52	4.14	0.709	0.0101	Up	2.66	2.49e-24	Ortho	-1.57	0.0025	Mit	0.927	0.00151	Ortho	-1.75	0.00214	Mit
AT1G32350	0.22	18	1.22	25.7	0.189	66.5	5.63	1.73e-18	Up	2.42	0.00114	Ortho	-0.676	0.732	-	-0.34	0.783	-	1.82	0.518	-
AT1G33030	0.252	2.13	0.257	0.654	0	0	2.41	0.00936	Up	-0.0421	0.982	-	-0.652	0.37	-	-5.06	0.00264	Para	-1.14	0.0155	Mit
AT1G33430	1.03	4.11	0.058	0.0209	0.0715	0.184	1.62	0.00726	Up	-4.2	3.37e-06	Para	-1.32	7.21e-05	Mit	-4.03	1.5e-05	Para	-1.32	0.017	Mit
AT1G34010	20.3	7.5	14.6	5.71	16.2	8.42	-1.68	8.85e-10	down	-0.526	0.0792	-	0.152	0.628	-	-0.355	0.302	-	0.423	0.399	-
AT1G34065	9.63	2.84	4.49	1	8.12	1.48	-1.98	7.15e-07	down	-1.15	0.00675	Ortho	-0.0332	0.943	-	-0.283	0.611	-	-0.461	0.376	-
AT1G31320	3.57	0.975	5.45	0.496	5.11	0.43	-2.09	6.66e-07	down	0.551	0.229	-	-1.09	0.0101	Mag	0.472	0.362	-	-1.19	0.0176	Mag
AT1G31310	2.98	1.33	4.13	1.48	3.05	1.19	-1.35	0.00739	down	0.45	0.441	-	-0.234	0.722	-	0.0237	0.996	-	-0.152	0.817	-
AT1G34770	7.4	5.83	10.3	12.3	9.05	4.96	-0.601	0.00379	down	0.432	0.0429	Para	0.516	0.0485	Mit	0.248	0.323	-	-0.492	0.144	-
AT1G36070	14	52	30.4	49.1	19.3	52.3	1.62	1.28e-20	Up	1.06	2.61e-09	Ortho	-1.15	0.0039	Mit	0.414	0.0426	Ortho	-0.45	0.337	-
AT1G36380	9.81	52.4	62.7	21.9	6.19	9.93	2.11	3.39e-12	Up	2.63	4.58e-18	Ortho	-3.83	1.04e-07	Mit	-0.709	0.0479	Para	-1.78	0.0466	Mit
AT1G36980	56.5	160	26.9	95.1	39.1	124	1.22	1.1e-07	Up	-1.13	1.56e-06	Para	0.284	0.348	-	-0.569	0.0296	Para	0.153	0.797	-
AT1G43245	4.47	15.7	8.61	15.8	14.1	27	1.54	1.57e-13	Up	0.892	4.73e-05	Ortho	-0.745	0.0319	Mit	1.61	6.88e-14	Ortho	-0.684	0.18	-
AT1G44542	0	0.0705	30.7	49.5	0	0	2.79	0.0235	Up	11.9	2.13e-29	Ortho	0.681	0.00607	Mag	0	1	-	0	NaN	-
AT1G45191	47.5	31.4	21.7	6.92	100	35.1	-0.821	0.01	down	-1.13	0.000466	Ortho	-0.903	0.12	-	1.08	0.00127	Para	-0.913	0.151	-
AT1G45233	11.1	19.8	4.34	2.07	30.6	28.9	0.576	0.00413	Up	-1.39	1.2e-11	Para	-1.46	6.25e-05	Mit	1.43	5.67e-13	Ortho	-0.854	0.0199	Mit
AT1G48180	0.0672	0	10	5.52	6.61	4.74	-3.39	0.00534	down	7.03	2.61e-27	Para	-0.759	0.0568	Mag	6.44	2.72e-22	Para	-0.447	0.169	-
AT1G48230	49.6	41.4	38.8	28.4	30.3	23.9	-0.523	0.0074	down	-0.397	0.0521	-	-0.174	0.444	-	-0.746	0.000242	Ortho	-0.066	0.887	-
AT1G48240	39	10.4	28.3	21.3	14.6	11.7	-2.17	5.98e-33	down	-0.514	0.00694	Ortho	1.39	5.28e-06	Mit	-1.46	3.94e-15	Ortho	1.52	0.000155	Mit
AT1G48605	1.22	4.08	33.9	13.5	5.48	9.94	1.48	6.34e-08	Up	4.77	1.38e-75	Ortho	-2.48	3.53e-06	Mit	2.15	8.55e-15	Ortho	-0.431	0.19	-
AT1G49180	12.1	33.2	3.08	3.86	12.9	14.1	1.16	0.00181	Up	-2.04	1.01e-07	Para	-1.1	0.0246	Mit	0.0469	0.953	-	-1.33	0.123	-
AT1G49310	1.12	0.455	16.1	10.7	3.19	12.5	-1.45	0.0066	down	3.81	2.88e-15	Para	0.124	0.87	-	1.54	0.00462	Para	2.35	0.00584	Mit
AT1G49975	90	9.68	41.2	8.86	86.8	13.4	-3.38	1.81e-11	down	-1.18	0.0344	Ortho	0.941	0.101	-	-0.091	0.926	-	0.426	0.644	-
AT1G50170	33.5	24.2	53.6	47	21.9	11.4	-0.737	0.0044	down	0.631	0.0184	Para	0.263	0.448	-	-0.658	0.0208	Ortho	-0.403	0.355	-
AT1G50590	4.91	2.54	8.33	4.05	14.7	4.01	-1.21	0.00421	down	0.724	0.11	-	-0.11	0.894	-	1.52	0.000588	Para	-0.952	0.0333	Mag
AT1G51965	9.19	6.4	9.85	6.78	9.06	6.05	-0.787	8.92e-05	down	0.0533	0.838	-	-0.00812	1	-	-0.0666	0.835	-	-0.0862	0.888	-
AT1G52150	53.9	32.4	80.2	66	46.2	103	-0.97	5.44e-05	down	0.536	0.0356	Para	0.447	0.358	-	-0.25	0.418	-	1.88	0.000339	Mit
AT1G52750	5.12	0.332	0.32	0.0704	0.592	0.443	-3.85	9.23e-07	down	-4.04	5.89e-06	Ortho	2.64	1.77e-06	Mit	-3.13	0.000742	Ortho	2.16	0.00445	Mit
AT1G53110	5.45	17.8	16.5	5.87	6.18	10.4	1.43	1.92e-06	Up	1.56	3.25e-07	Ortho	-2.85	3.77e-07	Mit	0.159	0.728	-	-0.912	0.126	-
AT1G53345	2.88	1.57	6.18	3.61	6.1	2.03	-1.1	0.000248	down	1.07	0.000188	Para	0.0255	0.968	-	1.07	0.000384	Para	-0.522	0.342	-
AT1G53590	30.3	77.5	15.9	77.2	8.85	19.4	1.07	0.00489	Up	-0.999	0.0126	Para	0.916	0.245	-	-1.83	4.4e-06	Para	-0.277	0.776	-
AT1G54050	20.7	6.03	8.05	7.87	7.76	6.92	-2	8.64e-07	down	-1.39	0.00115	Ortho	1.61	0.0307	Mit	-1.46	0.00107	Ortho	1.56	0.0494	Mit
AT1G55140	60.5	20.4	79.1	56.2	40	18.1	-1.83	1.35e-12	down	0.335	0.255	-	1.05	0.002	Mit	-0.632	0.0325	Ortho	0.457	0.471	-
AT1G55870	17.7	16.9	17.8	24.2	11.5	14.6	-0.338	0.0456	down	-0.0452	0.832	-	0.45	0.0102	Mit	-0.669	0.000124	Ortho	0.373	0.271	-
AT1G56570	3.01	1.75	105	255	1.62	0.978	-0.99	0.038	down	5.12	8.57e-31	Para	1.69	0.000734	Mit	-0.91	0.0978	-	0.126	0.902	-
AT1G64170	2.02	0.458	4.19	0.557	3.58	1.42	-2.34	5.82e-07	down	0.993	0.032	Para	-0.474	0.417	-	0.759	0.142	-	0.415	0.408	-
AT1G63850	34.9	15.9	29.5	16.5	18.8	12.8	-1.41	2.75e-09	down	-0.311	0.246	-	0.271	0.465	-	-0.959	0.000159	Ortho	0.568	0.213	-
AT1G63680	91.2	32.6	89.9	20	88.3	20.3	-1.73	2.62e-08	down	-0.0752	0.859	-	-0.658	0.178	-	-0.0983	0.849	-	-0.617	0.216	-
AT1G63470	24.7	12.9	28.6	15.8	12.8	4.99	-1.18	2.72e-09	down	0.166	0.481	-	0.124	0.737	-	-0.984	2.79e-06	Ortho	-0.365	0.332	-
AT1G62710	10.8	43	1.21	17.5	0.604	26.3	1.61	0.00738	Up	-3.21	4.24e-07	Para	1.11	0.36	-	-4.25	1.22e-10	Para	2.27	0.429	-
AT1G60060	8.43	1.12	9.99	0.729	9.29	2.05	-2.93	4.71e-07	down	0.253	0.74	-	-0.25	0.867	-	0.189	0.847	-	0.518	0.675	-
AT1G58460	1.05	0	0.372	0.0879	0.45	0.175	-5.84	7.31e-07	down	-1.59	0.248	-	0.678	0.00559	Mit	-1.24	0.43	-	0.678	0.00867	Mit
AT1G64790	175	65.5	86.6	30.6	155	86.3	-1.64	0.000359	down	-1.08	0.0303	Ortho	-0.0677	0.965	-	-0.238	0.731	-	0.573	0.473	-
AT1G65040	33.3	92.6	32.2	33.8	26.6	24.5	1.2	1.45e-06	Up	-0.092	0.776	-	-1.4	0.00509	Mit	-0.357	0.245	-	-1.57	0.0106	Mit
AT1G65060	47.4	13.4	20.6	1.16	47.5	6.18	-2.06	3.47e-06	down	-1.22	0.0109	Ortho	-1.72	0.0832	Mag	-0.042	0.971	-	-1.04	0.104	-
AT1G65710	6.2	0.786	2.73	0.138	6.02	0.72	-3.12	1.4e-10	down	-1.23	0.0171	Ortho	-0.0995	0.897	-	-0.0778	0.933	-	-0.193	0.769	-
AT1G67310	34.4	82	44.8	85.1	42	94.1	0.972	0.00632	Up	0.34	0.408	-	-0.327	0.665	-	0.24	0.626	-	-0.0822	0.957	-
AT1G67320	16.1	9.95	16.1	3.59	19.5	0.588	-0.948	0.00572	down	-0.0605	0.898	-	-1.26	0.00897	Mag	0.217	0.649	-	-2.89	0.000138	Mag
AT1G67600	0.553	2.96	0.518	0.683	0.728	1.82	2.04	0.000128	Up	-0.177	0.818	-	-1.19	0.0484	Mit	0.318	0.707	-	-0.541	0.419	-
AT1G67690	12.3	8.21	18.3	3.28	16.3	9.41	-0.849	2.91e-05	down	0.522	0.0128	Para	-1.65	1.66e-05	Mag	0.349	0.14	-	-0.206	0.519	-
AT1G68230	4.53	10.5	3.96	15.6	4.96	11.5	0.935	0.00587	Up	-0.244	0.554	-	0.68	0.115	-	0.0913	0.874	-	0.0233	0.994	-
AT1G68500	1	205	4.69	423	3.15	69.6	7.19	7.48e-62	Up	2.17	3.93e-06	Ortho	-0.248	0.926	-	1.64	0.00111	Ortho	-2.46	0.461	-
AT1G69220	37.7	113	46.7	73.3	42.4	86.8	1.31	2.2e-07	Up	0.257	0.385	-	-0.917	0.065	Mit	0.137	0.716	-	-0.541	0.388	-
AT1G69320	0.968	0.536	15.1	12.8	0.634	0.405	-1.09	0.00974	down	3.89	1.26e-27	Para	-0.026	0.973	-	-0.664	0.18	-	-0.293	0.649	-
AT1G69840	54.9	118	45.8	84.3	28.1	111	0.854	0.000161	Up	-0.284	0.265	-	-0.23	0.625	-	-0.979	4.11e-05	Para	0.846	0.0548	Mag
AT1G71000	0.0578	17.2	2.42	114	0.0213	25.5	6.87	6.92e-20	Up	5.45	2.78e-08	Ortho	0.835	0.873	-	-1.37	0.467	-	0.518	0.92	-
AT1G71340	37.8	75	6.67	8.83	9.79	10.6	0.723	0.00185	Up	-2.55	1.87e-28	Para	-0.557	0.109	-	-1.98	2.76e-17	Para	-0.877	0.139	-
AT1G71930	0.895	2.05	1.21	2.36	0.746	1.29	0.903	0.0287	Up	0.371	0.449	-	-0.363	0.487	-	-0.331	0.576	-	-0.531	0.198	-
AT1G71950	35.8	177	37	179	39.3	249	2.02	2.66e-13	Up	0.0129	0.978	-	-0.0183	0.993	-	0.106	0.814	-	0.368	0.562	-
AT1G72250	11.9	2.58	13.9	1.06	20.4	1.33	-2.37	4.99e-06	down	0.159	0.821	-	-1.01	0.305	-	0.716	0.277	-	-1.36	0.0804	Mag
AT1G72440	69.5	16.5	30.9	5.45	42	9.94	-2.3	1.74e-09	down	-1.23	0.00257	Ortho	-0.289	0.702	-	-0.785	0.0841	-	0.0434	0.972	-
AT1G72700	28.4	115	33.1	41.2	26.4	68.9	1.71	4.19e-07	Up	0.166	0.702	-	-1.66	0.00442	Mit	-0.158	0.762	-	-0.624	0.389	-
AT1G72810	23.3	11.9	18.9	5.4	88.2	13.9	-1.2	8.24e-06	down	-0.342	0.261	-	-0.821	0.0836	Mag	1.9	2.19e-12	Para	-1.69	0.000137	Mag
AT1G73150	8	5.65	0.111	0.135	6.07	4.48	-0.764	0.00652	down	-6.16	2.07e-34	Ortho	0.469	0.00856	Mit	-0.454	0.172	-	0.174	0.769	-
AT1G73740	15.6	40.1	11	9.33	9.81	15.7	1.08	7.45e-07	Up	-0.538	0.0234	Para	-1.57	0.000361	Mit	-0.697	0.00451	Para	-0.728	0.0389	Mit
AT1G73875	13.1	10.9	139	92	13.8	12.9	-0.533	0.00276	down	3.37	3.83e-95	Para	-0.337	0.236	-	0.0339	0.914	-	0.153	0.649	-
AT1G74890	17.5	0.829	6.07	0.0957	13.2	0.248	-4.38	9.15e-12	down	-1.58	0.0281	Ortho	0.614	0.542	-	-0.456	0.629	-	-0.115	0.918	-
AT1G75670	13.8	6.69	11.8	5.09	10.8	5.95	-1.29	2.11e-05	down	-0.276	0.438	-	-0.159	0.69	-	-0.382	0.314	-	0.151	0.819	-
AT1G76130	42.9	154	61.8	169	138	564	1.54	2.96e-06	Up	0.465	0.212	-	-0.383	0.739	-	1.62	3e-06	Ortho	0.207	0.816	-
AT1G76190	0.659	0.0681	0.896	0.0656	154	152	-3.36	7.74e-07	down	0.368	0.532	-	-0.222	0.444	-	7.81	1.52e-66	Para	0.571	0.188	-
AT1G76490	283	791	304	482	246	581	1.21	1.54e-10	Up	0.0772	0.753	-	-0.817	0.00931	Mit	-0.235	0.329	-	-0.244	0.407	-
AT1G76952	0.642	0.0432	0.459	0.0219	0.51	0	-3.53	0.000289	down	-0.473	0.716	-	0.485	0.133	-	-0.372	0.82	-	0.222	0.682	-
AT1G76955	9.37	5.21	72.4	5.86	7.59	0.382	-1.12	0.0206	down	2.86	1.65e-09	Para	-2.73	0.00118	Mag	-0.407	0.526	-	-2.05	0.0683	Mag
AT1G77630	23.3	2.6	17	1.02	29.2	1.49	-3.38	6.08e-24	down	-0.518	0.163	-	-0.462	0.47	-	0.292	0.513	-	-0.901	0.0517	Mag
AT1G77855	2.78	0.202	5.57	1.45	2.5	1.79	-3.88	2.35e-12	down	0.981	0.0591	-	0.474	0.503	-	-0.172	0.825	-	1.56	0.00791	Mit
AT1G78050	6.58	16.7	80.4	22.7	22.2	28.1	1.09	0.00072	Up	3.6	4.59e-31	Ortho	-3.02	0.000144	Mit	1.75	1.16e-07	Ortho	-0.924	0.141	-
AT1G78130	9.97	22.9	9.07	6.38	1.5	4.35	0.909	0.00222	Up	-0.19	0.6	-	-1.54	8.77e-05	Mit	-2.79	2.62e-18	Para	-0.126	0.874	-
AT1G78172	0.72	2.3	7.97	12.3	3.18	9.07	1.39	0.000141	Up	3.42	2.23e-22	Ortho	-0.155	0.781	-	2.12	1.73e-08	Ortho	0.657	0.168	-
AT1G78440	5.35	0.128	0.697	0.351	2.04	0.0227	-5.15	2.99e-12	down	-3.02	7.56e-05	Ortho	2.42	0.0161	Mit	-1.49	0.078	-	1.06	0.136	-
AT1G78520	0.15	0	0.0205	0	0.158	0.0359	-3.29	0.0169	down	-2.91	0.33	-	0	NaN	-	-0.05	1	-	0	NaN	-
AT1G78710	3.63	8.75	0.0171	0.173	0.153	0.0485	0.993	0.000701	Up	-7.57	9.22e-13	Para	-1.04	0.000144	Mit	-4.62	2.05e-20	Para	-1.04	0.000275	Mit
AT1G78915	62.4	42.9	2.35	2.96	65.6	53.7	-0.825	0.000185	down	-4.8	8.31e-96	Ortho	0.722	0.0233	Mit	0.0136	0.988	-	0.242	0.588	-
AT1G78990	1.77	0.359	0.314	0.621	0.0199	0.207	-2.23	0.017	down	-2.57	0.0231	Ortho	1.75	0.00359	Mit	-6.47	3.06e-05	Ortho	1.26	0.00447	Mit
AT1G79160	15.1	31.3	19.4	63.3	13.3	43.7	0.753	0.0137	Up	0.311	0.37	-	0.666	0.181	-	-0.25	0.536	-	0.643	0.147	-
AT1G79260	14.4	53.2	8.51	16.4	44	86.5	1.61	2.8e-11	Up	-0.805	0.00189	Para	-0.949	0.0336	Mit	1.58	2.61e-10	Ortho	-0.863	0.068	Mit
AT1G80620	38.2	24.7	8.15	7.79	4.18	1.95	-0.891	7.12e-06	down	-2.28	1.51e-30	Ortho	0.533	0.0573	Mit	-3.24	1.86e-55	Ortho	-0.124	0.779	-
AT1G80400	23.1	45.5	4.89	15.2	20.9	16.1	0.698	0.000549	Up	-2.3	3.66e-29	Para	0.461	0.221	-	-0.197	0.455	-	-1.31	0.00195	Mit
AT1G80370	4.33	1.54	15.8	2.36	7.32	1.17	-1.71	1.91e-05	down	1.82	3.75e-06	Para	-1.21	0.0372	Mag	0.715	0.121	-	-0.57	0.211	-
AT1G80190	7.55	5.98	8.32	4.46	14.7	3.91	-0.595	0.0321	down	0.0825	0.814	-	-0.534	0.183	-	0.912	0.00143	Para	-1.41	0.00121	Mag
AT1G80160	0.15	411	4.67	546	0.761	475	10.6	2.89e-115	Up	4.87	4.66e-20	Ortho	-2.12	0.466	-	2.25	0.000185	Ortho	-0.601	0.84	-
AT3G01810	88.7	11.1	181	134	132	21.3	-3.22	4.42e-19	down	0.972	0.0128	Para	2.47	0.00172	Mit	0.512	0.262	-	0.314	0.796	-
AT3G01800	16.5	13.1	32.6	7.52	3.34	1.67	-0.61	0.0106	down	0.917	0.0001	Para	-1.68	0.000281	Mag	-2.35	6.08e-22	Ortho	-0.327	0.332	-
AT3G01160	31.7	13.8	5.65	2.48	32.4	21	-1.44	0.000523	down	-2.53	1.84e-09	Ortho	0.203	0.71	-	-0.0306	0.982	-	0.544	0.383	-
AT3G01090	48.6	167	50.6	94.9	69.2	107	1.51	1.01e-23	Up	0.00231	0.991	-	-0.866	0.000107	Mit	0.463	0.00595	Ortho	-1.13	0.00151	Mit
AT3G01080	1.06	4.07	3.69	0.966	3.86	1.71	1.59	0.00407	Up	1.76	0.00261	Ortho	-2.47	0.000222	Mit	1.84	0.00276	Ortho	-2.01	0.00204	Mit
AT3G01070	0.541	0	0.395	0.0219	0.437	0.0682	-5.02	1.9e-06	down	-0.516	0.616	-	0.263	0.632	-	-0.339	0.795	-	0	1	-
AT3G03300	32.2	61.3	91.5	32.7	127	150	0.665	0.00795	Up	1.46	2.25e-09	Ortho	-2.37	1.19e-05	Mit	1.94	2.74e-15	Ortho	-0.68	0.283	-
AT3G03480	3.75	28	459	612	61	71.7	2.49	2.01e-06	Up	6.89	9.43e-39	Ortho	-2.12	0.234	-	3.94	8.56e-13	Ortho	-2.31	0.122	-
AT3G03800	0	3.15	16.1	19.9	3.02	5.22	7.08	7.6e-15	Up	10.9	1.42e-23	Ortho	-1.8	0.00414	Mit	8.54	4.06e-14	Ortho	-1.5	0.009	Mit
AT3G04450	13.3	6.03	31.3	64	68.1	96.1	-1.42	9.29e-07	down	1.17	6.19e-05	Para	2.06	2.78e-05	Mit	2.29	1.28e-15	Para	1.54	0.0029	Mit
AT3G04490	41.8	72.5	54.2	58.1	89.1	66.4	0.517	0.000884	Up	0.313	0.0582	-	-0.674	0.066	Mit	1.04	2.08e-11	Ortho	-1.2	0.00534	Mit
AT3G04850	4.32	1.75	6.57	3.78	5.66	2.81	-1.52	6.49e-05	down	0.564	0.171	-	0.148	0.794	-	0.364	0.454	-	-0.0406	0.965	-
AT3G04910	71.3	141	92.4	64.7	121	151	0.714	0.0125	Up	0.325	0.308	-	-1.48	0.0133	Mit	0.721	0.021	Ortho	-0.652	0.487	-
AT3G05100	38	11.4	31.6	25.6	23.4	37.1	-2.01	7.42e-21	down	-0.306	0.205	-	1.37	7.45e-05	Mit	-0.732	0.00177	Ortho	2.3	9.15e-06	Mit
AT3G05430	5.17	2.16	155	194	6.06	4.81	-1.49	0.000557	down	4.88	3.58e-32	Para	1.32	0.0345	Mit	0.163	0.809	-	0.778	0.329	-
AT3G05470	14	4.35	17.3	4.15	19.8	5.44	-1.91	1.44e-07	down	0.266	0.545	-	-0.192	0.775	-	0.455	0.319	-	-0.136	0.839	-
AT3G05510	9.69	18.9	9.75	10.1	12.3	28.2	0.693	0.00423	Up	-0.0479	0.884	-	-0.862	0.00295	Mit	0.308	0.302	-	0.207	0.69	-
AT3G05600	15.5	5	0.882	0.181	27.4	1.24	-1.85	1.14e-05	down	-4.17	1.21e-20	Ortho	0.481	0.44	-	0.814	0.104	-	-2.17	0.00728	Mag
AT3G06140	11.6	1.34	8.3	0.716	30.8	3.09	-3.35	2.96e-33	down	-0.529	0.0594	-	0.0718	0.864	-	1.37	2.46e-07	Para	-0.515	0.209	-
AT3G07220	16.8	45.1	83.9	106	16.5	45	1.14	1.76e-09	Up	2.26	2.74e-34	Ortho	-1.05	0.000401	Mit	-0.0835	0.78	-	0.0205	0.992	-
AT3G07320	28.8	5.75	32.3	5.87	28.5	16.6	-2.52	1.07e-10	down	0.116	0.825	-	-0.148	0.856	-	-0.0375	0.969	-	1.42	0.0416	Mit
AT3G09660	4.76	2.46	41.4	18.2	7.75	0.78	-1.21	0.000109	down	3.08	5.31e-26	Para	-0.437	0.156	-	0.641	0.066	-	-1.65	0.00115	Mag
AT3G09730	3.97	1.91	6.8	1.36	4.16	2.11	-1.32	0.000191	down	0.708	0.0543	-	-1.05	0.00178	Mag	0.00212	1	-	0.115	0.831	-
AT3G10030	17.8	41.1	23	42.2	17.8	35.3	0.933	4.32e-07	Up	0.316	0.122	-	-0.312	0.46	-	-0.0418	0.898	-	-0.221	0.702	-
AT3G10600	0.771	0	0.107	0	0.0848	0.0682	-4.91	0.000242	down	-2.8	0.348	-	0.807	0.000257	Mit	-3.24	0.323	-	0.807	0.000495	Mit
AT3G10810	28.7	14.5	27	9.98	45	25.3	-1.24	4.36e-13	down	-0.126	0.544	-	-0.419	0.192	-	0.612	0.000852	Para	0.125	0.734	-
AT3G10840	52.5	12	38.7	21.9	75.2	67.5	-2.41	2.12e-26	down	-0.501	0.0411	Ortho	1.23	0.00243	Mit	0.449	0.0912	-	1.88	7.35e-05	Mit
AT3G11330	25.9	45.5	21	53.9	27.5	108	0.55	0.0169	Up	-0.337	0.177	-	0.518	0.0234	Mag	0.0575	0.881	-	1.14	0.0127	Mag
AT3G11680	0.111	0	0.284	0.0223	0.0398	0.0341	-3.21	0.0208	down	1.3	0.641	-	-0.322	0.389	-	-1.43	0.672	-	0	1	-
AT3G11910	71.9	200	169	240	82.3	165	1.19	4.05e-05	Up	1.18	7.4e-05	Ortho	-0.965	0.0321	Mit	0.138	0.753	-	-0.477	0.503	-
AT3G12170	7.06	1.15	59	44.6	13.4	0.819	-2.81	5.85e-13	down	3.03	3.01e-16	Para	1.66	0.00155	Mit	0.886	0.0387	Para	-0.981	0.0111	Mag
AT3G12270	24.2	5.41	87.2	19.5	27.6	7.01	-2.4	1.16e-12	down	1.78	1.81e-07	Para	-0.148	0.801	-	0.137	0.798	-	0.125	0.8	-
AT3G12340	9.95	5.57	16.1	13.3	10.1	4.55	-1.11	1e-05	down	0.634	0.0151	Para	0.421	0.2	-	-0.0402	0.932	-	-0.396	0.499	-
AT3G12500	4.18	15.6	20.3	118	0.369	6.36	1.55	0.00637	Up	2.25	0.00014	Ortho	0.833	0.461	-	-3.57	4.45e-08	Para	0.933	0.534	-
AT3G13000	25.8	7.11	25.2	4.34	22.8	10	-2.11	6.99e-12	down	-0.109	0.787	-	-0.5	0.283	-	-0.248	0.558	-	0.583	0.259	-
AT3G13050	13.7	38.4	13.5	13.6	13.3	36.9	1.2	1.34e-06	Up	-0.0615	0.855	-	-1.42	0.000235	Mit	-0.0814	0.843	-	0.00423	1	-
AT3G13440	24.2	38.8	3.73	6.27	10.3	21.9	0.418	0.018	Up	-2.73	1.58e-51	Para	0.0334	0.929	-	-1.27	9.47e-13	Para	0.377	0.409	-
AT3G14190	9.14	2.6	55.2	33.6	16.9	3.6	-2.05	5.96e-16	down	2.56	1.96e-27	Para	0.862	0.0371	Mit	0.853	0.00115	Para	-0.45	0.321	-
AT3G15080	14.8	5.36	4.02	3.4	10.9	4.41	-1.73	2.98e-13	down	-1.94	8.05e-16	Ortho	1.05	0.00153	Mit	-0.498	0.069	-	0.231	0.627	-
AT3G16170	15.6	59.7	0.0171	0	30.5	61.3	1.64	5.69e-13	Up	-9.69	7.18e-21	Para	-1.87	9.59e-11	Mit	0.922	0.000205	Ortho	-0.892	0.0346	Mit
AT3G16175	4.27	1.62	0.0171	0	5.12	6.51	-1.65	2.86e-07	down	-7.82	1.7e-13	Ortho	0.933	0.00026	Mit	0.208	0.637	-	1.2	0.0409	Mit
AT3G16660	22	1.76	34.9	4.63	17.9	3.5	-3.68	4.26e-09	down	0.558	0.474	-	0.354	0.82	-	-0.342	0.726	-	1.01	0.257	-
AT3G16850	138	70	61	42.1	81.3	59.4	-1.24	1.33e-07	down	-1.22	2.91e-07	Ortho	0.445	0.158	-	-0.79	0.00203	Ortho	0.51	0.125	-
AT3G16940	39.9	125	150	186	58	68.4	1.34	0.000913	Up	1.86	5.81e-06	Ortho	-1.32	0.0528	Mit	0.477	0.353	-	-1.38	0.141	-
AT3G16980	0.779	8.91	16	37.2	0.698	0.528	3.21	6.02e-26	Up	4.34	1.11e-45	Ortho	-1.14	0.00368	Mit	-0.185	0.733	-	-2.81	1.18e-05	Mit
AT3G17010	0.0244	5.43	135	524	0.0411	5.96	6.09	9.83e-10	Up	12.6	9.39e-19	Ortho	-0.752	0.408	-	0.919	0.7	-	0.107	0.99	-
AT3G17170	117	16.6	54.6	10.2	103	23.5	-3.04	2.47e-16	down	-1.16	0.00347	Ortho	0.412	0.55	-	-0.236	0.665	-	0.671	0.21	-
AT3G18110	50.2	13.3	41.1	40.5	48.5	14	-2.16	8.92e-10	down	-0.347	0.408	-	1.83	0.00159	Mit	-0.108	0.854	-	0.148	0.852	-
AT3G18750	43.4	12.6	43.7	40.9	32.3	18.6	-2.04	2.76e-09	down	-0.0573	0.906	-	1.63	0.0127	Mit	-0.496	0.244	-	0.969	0.239	-
AT3G18850	22.1	8.59	9.81	2.26	9	3.9	-1.6	4.72e-09	down	-1.22	1.4e-05	Ortho	-0.488	0.243	-	-1.32	5.08e-06	Ortho	0.238	0.513	-
AT3G18900	1.48	0.449	4.33	0.841	7.32	1.24	-1.89	6.21e-05	down	1.49	0.000889	Para	-0.655	0.111	-	2.28	3.63e-07	Para	-1.18	0.052	Mag
AT3G19080	10.8	7.21	5.81	1.96	11.7	8.2	-0.85	0.00109	down	-0.951	0.000358	Ortho	-0.712	0.0997	Mag	0.0643	0.883	-	0.0472	0.958	-
AT3G19180	34.7	22.9	38.7	13.6	49.9	17.9	-0.865	0.00135	down	0.0988	0.773	-	-0.846	0.0994	Mag	0.465	0.14	-	-0.85	0.179	-
AT3G19370	40.5	15.9	47.8	8.18	27.2	6.56	-1.58	0.000102	down	0.197	0.703	-	-1.11	0.138	-	-0.63	0.204	-	-0.591	0.379	-
AT3G19440	8.96	0.976	8.49	0.735	13.8	2.76	-3.42	1.64e-21	down	-0.145	0.739	-	-0.083	0.881	-	0.563	0.168	-	0.382	0.429	-
AT3G19620	7.58	26.9	12.6	35.6	14.3	38.1	1.5	6.37e-05	Up	0.67	0.106	-	-0.26	0.644	-	0.824	0.0581	-	-0.323	0.769	-
AT3G20070	14.6	8.05	12.4	17.7	6.6	8.27	-1.13	2.46e-07	down	-0.285	0.244	-	1.2	0.00448	Mit	-1.19	1.9e-07	Ortho	1	0.0171	Mit
AT3G21060	14.7	7.03	19	12.4	23.6	16.7	-1.33	2.45e-08	down	0.316	0.234	-	0.384	0.498	-	0.639	0.0147	Para	0.433	0.513	-
AT3G21740	4.86	9.66	6.59	7.5	8.08	8.89	0.733	0.00322	Up	0.403	0.138	-	-0.632	0.0577	Mit	0.721	0.00774	Ortho	-0.695	0.221	-
AT3G21870	18.6	2.43	15.5	2.83	17.3	1.04	-3.15	1.55e-13	down	-0.335	0.518	-	0.447	0.528	-	-0.177	0.793	-	-0.624	0.336	-
AT3G23080	127	44.5	49.2	121	35.1	82	-1.76	8.09e-12	down	-1.42	6.94e-08	Ortho	2.77	3.23e-06	Mit	-1.89	1.25e-12	Ortho	2.7	0.00126	Mit
AT3G23400	364	290	276	329	174	295	-0.615	0.00299	down	-0.461	0.0336	Ortho	0.577	0.0301	Mit	-1.12	8.61e-08	Ortho	1.08	0.000523	Mit
AT3G24120	22	50.4	12	19.9	25.8	44	0.924	7.24e-09	Up	-0.932	1.74e-08	Para	-0.495	0.174	-	0.188	0.361	-	-0.412	0.264	-
AT3G25250	0.254	2.75	2.16	14.8	1.13	10.9	3	8.45e-07	Up	3.11	2.58e-06	Ortho	0.485	0.682	-	2.13	0.00315	Ortho	0.508	0.524	-
AT2G04842	197	83	174	76.6	190	76.5	-1.52	1.9e-14	down	-0.236	0.304	-	0.0604	0.906	-	-0.107	0.719	-	-0.066	0.889	-
AT2G06005	5.13	8.76	16.8	29.1	6.67	14.1	0.491	0.0175	Up	1.66	1.24e-17	Ortho	-0.0129	0.991	-	0.335	0.166	-	0.238	0.673	-
AT2G07170	10.1	3.11	19.7	2.01	21.7	4.85	-1.89	2.08e-05	down	0.919	0.0558	-	-1.42	0.0505	Mag	1.08	0.033	Para	-0.535	0.419	-
AT2G20290	23.3	5.15	16	14	11.8	7.33	-2.4	2.39e-07	down	-0.622	0.246	-	1.77	0.0462	Mit	-1.07	0.0475	Ortho	1.34	0.194	-
AT2G20240	13.4	3.93	9.37	1.49	28.9	6.16	-1.98	8.14e-05	down	-0.588	0.316	-	-0.568	0.49	-	1.04	0.0789	-	-0.513	0.601	-
AT2G20180	37.9	8.7	5.25	2.77	34.1	28.7	-2.35	1.63e-09	down	-2.91	2.87e-13	Ortho	1.26	0.000754	Mit	-0.2	0.736	-	1.77	0.00492	Mit
AT2G19270	28.5	68.3	28	72.7	37.9	106	0.989	1.23e-08	Up	-0.0721	0.749	-	0.0979	0.71	-	0.374	0.0642	-	0.235	0.519	-
AT2G17420	89.1	173	129	211	129	251	0.691	0.00174	Up	0.502	0.0299	Ortho	-0.239	0.316	-	0.508	0.0392	Ortho	0.00856	1	-
AT2G17900	6.58	13.6	13.2	27.4	7.54	5.03	0.781	0.0052	Up	0.961	0.000697	Ortho	0.0584	0.889	-	0.152	0.709	-	-1.41	0.0395	Mit
AT2G18120	1.26	0.115	11.3	13.5	2.03	0.612	-3.58	1.06e-09	down	3.06	3.68e-12	Para	1.41	0.0227	Mit	0.598	0.291	-	0.392	0.478	-
AT2G18170	10.9	112	12.2	50.1	13.2	68.1	3.07	1.57e-35	Up	0.124	0.702	-	-1.28	0.00941	Mit	0.249	0.461	-	-0.926	0.244	-
AT2G18660	2.33	9.02	76	7.97	2.61	24.6	1.58	0.0206	Up	5	5.3e-13	Ortho	-4.72	0.000132	Mit	0.133	0.917	-	1.16	0.214	-
AT2G20830	39.5	67.6	46.1	49.5	63.2	29.1	0.489	0.0089	Up	0.164	0.444	-	-0.662	0.0012	Mit	0.629	0.00138	Ortho	-1.84	1.82e-05	Mit
AT2G21940	15.4	32.5	12.3	15	20.2	52.2	0.797	0.000129	Up	-0.385	0.0911	-	-0.788	0.00859	Mit	0.353	0.154	-	0.314	0.469	-
AT2G23530	1.05	0.208	3.17	0.6	5.18	0.445	-2.47	0.000106	down	1.53	0.0139	Para	-0.515	0.332	-	2.25	0.000325	Para	-1.32	0.0432	Mag
AT2G23980	44.9	177	38.6	46.3	26.1	30.7	1.71	1.18e-18	Up	-0.265	0.235	-	-1.7	7.17e-05	Mit	-0.822	9.71e-05	Para	-1.72	7.48e-05	Mit
AT2G24070	0.709	0.291	5.22	7.58	1.85	1.17	-1.5	0.0152	down	2.8	8.53e-07	Para	0.929	0.0921	Mit	1.32	0.0413	Para	0.0704	0.938	-
AT2G24320	0.0122	0.306	0	0.0859	0.0103	0.132	3.12	0.00219	Up	-0.861	0.695	-	0	1	-	-0.0185	1	-	0	1	-
AT2G25050	25.2	9.35	22.3	8.85	22.4	21.2	-1.67	9.39e-07	down	-0.239	0.564	-	0.105	0.901	-	-0.22	0.65	-	1.24	0.0685	Mit
AT2G25830	103	25.8	52.6	24.5	58.8	27.7	-2.24	6.48e-12	down	-1.02	0.00339	Ortho	0.869	0.0114	Mit	-0.856	0.0221	Ortho	0.884	0.124	-
AT2G26360	4.12	1.04	6.42	1.08	2.09	0.176	-2.19	1.84e-07	down	0.594	0.196	-	-0.366	0.251	-	-1.03	0.0307	Ortho	-0.263	0.7	-
AT2G26840	19.2	3.95	17.5	8.17	23.9	8.62	-2.53	1.25e-15	down	-0.187	0.633	-	1.03	0.00437	Mit	0.266	0.532	-	0.678	0.321	-
AT2G28210	5.53	0.642	0.67	0.156	0	0	-3.15	2.41e-05	down	-3.11	0.000401	Ortho	1.31	0.0884	Mit	-9.52	4.13e-12	Ortho	1.89	0.00122	Mit
AT2G27920	16.3	45.4	18.6	17.2	31.6	16.2	1.17	0.00134	Up	0.124	0.792	-	-1.57	0.00178	Mit	0.905	0.0267	Ortho	-2.38	0.0015	Mit
AT2G30080	4.17	7.9	106	103	6.91	20.6	0.648	0.0231	Up	4.64	1.96e-69	Ortho	-0.795	0.0232	Mit	0.67	0.033	Ortho	0.735	0.1	Mag
AT2G30930	38.3	8.97	19.2	6.69	3.94	2.7	-2.29	1.62e-07	down	-1.04	0.029	Ortho	0.632	0.235	-	-3.28	9.76e-13	Ortho	1.49	0.0159	Mit
AT2G31350	23.9	202	30.2	66.7	51.8	188	2.8	1.12e-67	Up	0.293	0.111	-	-1.91	9.88e-06	Mit	1.08	2.71e-10	Ortho	-1.18	0.036	Mit
AT2G32060	261	69	101	19.8	134	23.2	-2.16	5.06e-12	down	-1.43	1.04e-05	Ortho	-0.378	0.381	-	-1	0.00422	Ortho	-0.578	0.371	-
AT2G32270	0.646	0.0617	14.4	13.8	0.227	0.0227	-3.35	2.11e-07	down	4.44	2.29e-31	Para	0.759	0.121	-	-1.52	0.00647	Ortho	0.807	0.0346	Mit
AT2G32500	96.9	34.9	18.2	11.9	31.5	6.34	-1.74	1.98e-08	down	-2.47	2.05e-15	Ortho	0.857	0.0322	Mit	-1.66	3.15e-07	Ortho	-0.664	0.204	-
AT2G33255	45.3	26.5	77.4	48.8	34.4	23.2	-1.05	0.000324	down	0.718	0.019	Para	0.125	0.589	-	-0.447	0.202	-	0.231	0.778	-
AT2G34100	0	0.0742	19.9	18.2	0	0	2.6	0.0257	Up	11.3	8.24e-27	Ortho	-0.126	0.288	-	0	1	-	0	NaN	-
AT2G34170	21.5	10.2	15.4	8.15	19.7	14.4	-1.33	0.00287	down	-0.561	0.266	-	0.148	0.845	-	-0.203	0.764	-	0.602	0.403	-
AT2G34357	75	14.4	46.1	8.66	60.8	23.2	-2.55	1.68e-06	down	-0.778	0.209	-	0.048	0.983	-	-0.374	0.629	-	0.963	0.257	-
AT2G34680	85.9	19.8	180	38.4	74.3	22.4	-2.33	2.4e-09	down	1.02	0.0151	Para	-0.141	0.878	-	-0.254	0.653	-	0.356	0.665	-
AT2G36270	0.295	38.5	1.46	52	1.8	136	6.5	1.51e-41	Up	2.26	3.49e-05	Ortho	-0.424	0.859	-	2.56	4.65e-06	Ortho	0.531	0.863	-
AT2G36360	22	61.1	9.75	17.9	17.1	28.7	1.21	6.6e-14	Up	-1.22	3.48e-13	Para	-0.628	0.048	Mit	-0.401	0.033	Para	-0.718	0.0656	Mit
AT2G36390	59.4	260	21	36.9	78.6	121	1.82	2.02e-08	Up	-1.55	3.85e-06	Para	-1.33	0.0208	Mit	0.338	0.43	-	-1.5	0.0496	Mit
AT2G36570	47.8	13	38.2	3.18	20.7	2.62	-2.05	1.11e-07	down	-0.332	0.477	-	-1.5	0.113	-	-1.21	0.00509	Ortho	-0.754	0.27	-
AT2G36895	92.7	205	74.8	185	50	101	0.847	0.00297	Up	-0.36	0.258	-	0.158	0.72	-	-0.943	0.00198	Para	-0.141	0.831	-
AT2G37690	25.5	5.95	31.8	18.3	26.1	7.75	-2.35	3.43e-28	down	0.263	0.272	-	1.14	0.00379	Mit	-0.0101	0.996	-	0.282	0.518	-
AT2G37870	0.833	425	5.06	528	4.3	606	8.23	9.5e-48	Up	2.54	5.68e-05	Ortho	-1.47	0.693	-	2.29	0.000569	Ortho	-1.14	0.934	-
AT2G37890	5.89	4.25	7.09	5.46	5.29	1.69	-0.736	0.0071	down	0.213	0.501	-	0.063	0.847	-	-0.208	0.568	-	-0.878	0.017	Mag
AT2G38020	34.4	93.9	80.5	119	48.5	106	1.17	3.26e-06	Up	1.17	4.14e-06	Ortho	-0.874	0.0519	Mit	0.441	0.139	-	-0.311	0.64	-
AT2G38480	14.6	7.87	28.9	71.1	6.19	8.73	-1.15	0.00241	down	0.915	0.0216	Para	2.12	0.00524	Mit	-1.28	0.00185	Ortho	1.28	0.0321	Mit
AT2G38960	13	20.9	15.6	46.5	20.5	75.5	0.428	0.0272	Up	0.228	0.286	-	0.873	0.0363	Mag	0.629	0.00191	Ortho	1.18	0.00658	Mag
AT2G38995	23	15.1	0.189	0.0871	4.28	1.23	-0.875	0.0432	down	-6.98	3.7e-39	Ortho	0.578	0.0925	Mit	-2.48	2.3e-08	Ortho	-0.815	0.0814	Mag
AT2G39250	41.4	128	33	14.5	24.5	8.5	1.3	0.00498	Up	-0.4	0.465	-	-2.72	0.00205	Mit	-0.769	0.164	-	-2.99	0.00106	Mit
AT2G39435	8.18	26.5	6.57	48.9	5.79	58	1.4	0.00133	Up	-0.342	0.517	-	1.13	0.106	-	-0.539	0.33	-	1.58	0.177	-
AT2G39460	451	150	357	159	361	127	-1.85	1.22e-14	down	-0.385	0.153	-	0.425	0.242	-	-0.346	0.246	-	0.0923	0.896	-
AT2G39740	27.9	20.3	1.24	2.96	26.8	20	-0.736	0.00572	down	-4.55	1.04e-57	Ortho	1.24	0.00848	Mit	-0.107	0.792	-	-0.00841	1	-
AT2G39830	4.51	13.6	6.69	18.6	18.1	35.2	1.31	8.27e-06	Up	0.504	0.124	-	-0.0306	0.989	-	1.95	7.75e-11	Ortho	-0.412	0.497	-
AT2G39855	0.141	0	0.346	0.0447	0.148	0.151	-3.76	0.00516	down	1.28	0.512	-	-0.322	0.721	-	0.119	0.983	-	0	1	-
AT2G40250	0.129	0	0.144	0.0223	0.166	0	-2.96	0.0301	down	0.21	0.954	-	0	NaN	-	0.353	0.939	-	0	NaN	-
AT2G40260	5.74	2.53	10	3.21	12.1	2.96	-1.45	0.000424	down	0.728	0.101	-	-0.544	0.197	-	1.01	0.0273	Para	-0.873	0.0724	Mag
AT2G40810	7.13	19.2	7.84	8.62	6.34	17.9	1.15	1.34e-08	Up	0.0835	0.753	-	-1.18	6.82e-05	Mit	-0.223	0.41	-	0.0501	0.958	-
AT2G41000	7.73	26.5	35.5	36.6	7.59	14.9	1.49	5.29e-06	Up	2.16	4.25e-11	Ortho	-1.56	0.0127	Mit	-0.0656	0.913	-	-0.781	0.16	-
AT2G41170	14	41.6	1.57	17.2	5.96	188	1.27	0.00054	Up	-3.21	2.92e-17	Para	1.33	0.0751	Mag	-1.27	0.00156	Para	3.27	0.00523	Mag
AT2G41690	0.157	0.568	2.68	19.6	0.322	2.06	1.54	0.0124	Up	4.07	8.31e-12	Ortho	1.88	0.000212	Mag	1.03	0.192	-	1.12	0.0116	Mag
AT2G42250	10.9	7.59	5.3	2.37	9.16	7.47	-0.789	0.0461	down	-1.13	0.0054	Ortho	-0.459	0.496	-	-0.321	0.536	-	0.27	0.766	-
AT2G42260	4.88	1.65	6.08	0.975	4.46	1	-1.77	0.000274	down	0.258	0.671	-	-0.691	0.105	-	-0.166	0.834	-	-0.395	0.466	-
AT2G42820	1.88	4.28	2.63	6.38	2.85	5.04	0.91	0.00902	Up	0.425	0.284	-	0.214	0.642	-	0.567	0.175	-	0.0995	0.922	-
AT2G42975	34.8	24	22.4	11.3	31.9	7.43	-0.813	0.0373	down	-0.701	0.0904	-	-0.379	0.442	-	-0.178	0.757	-	-1.47	0.147	-
AT2G43330	49.8	93.7	31.4	188	24.6	175	0.641	0.00834	Up	-0.712	0.00416	Para	1.65	0.0123	Mag	-1.06	2.45e-05	Para	1.87	3.55e-06	Mag
AT2G43970	442	891	168	303	147	424	0.741	0.000195	Up	-1.45	1.2e-13	Para	-0.161	0.666	-	-1.62	2.58e-16	Para	0.513	0.241	-
AT2G44190	3.38	1.55	29.1	78.4	5.63	0.991	-1.38	9.13e-08	down	3.06	2.54e-42	Para	2.05	3.81e-08	Mit	0.688	0.00883	Para	-1.13	0.00906	Mag
AT2G44810	0.0235	0.308	0.368	2.21	0	0.629	2.17	0.0334	Up	4.1	0.00669	Ortho	1.06	0.817	-	-1.48	0.536	-	0.263	0.918	-
AT2G46270	3.95	254	7.74	285	3.81	223	5.64	3.8e-54	Up	0.957	0.0188	Ortho	-0.719	0.655	-	-0.104	0.875	-	-0.19	0.968	-
AT2G46740	1.04	0.0476	0.0989	0.0782	0.12	0.0258	-3.04	0.0277	down	-3.29	0.224	-	1	0.0874	Mit	-3.11	0.3	-	1	0.0209	Mit
AT2G47115	374	180	93.8	40.2	0.0225	0.0587	-1.32	3.37e-10	down	-2.05	7.1e-23	Ortho	-0.145	0.679	-	-14.1	5.23e-41	Ortho	1.05	0.000116	Mit
AT2G47370	24.2	1.55	31.9	2.98	1.8	0.31	-4.21	4.08e-48	down	0.341	0.272	-	0.455	0.29	-	-3.79	1.62e-38	Ortho	2.03	0.00655	Mit
AT2G47830	15.1	24.8	37.9	54.8	17.2	21.6	0.451	0.0275	Up	1.28	5.51e-11	Ortho	-0.171	0.539	-	0.147	0.589	-	-0.349	0.433	-
AT2G47900	43.6	37.8	55.5	40.1	69.5	36.3	-0.472	0.0158	down	0.293	0.161	-	-0.264	0.455	-	0.628	0.00213	Para	-0.707	0.138	-
AT2G48080	0.169	0.77	3.97	3.3	0.112	0.0453	1.86	0.000168	Up	4.52	1e-20	Ortho	-0.959	0.0093	Mit	-0.669	0.452	-	-0.807	0.0416	Mit
AT2G01250	648	183	546	186	633	236	-2.09	3.29e-39	down	-0.298	0.0936	-	0.275	0.361	-	-0.0722	0.773	-	0.401	0.156	-
AT2G01340	10	64.4	24.2	72.3	3.41	23.5	2.38	6.94e-14	Up	1.22	0.00028	Ortho	-1.03	0.0191	Mit	-1.57	7.62e-06	Para	-0.0467	0.971	-
AT2G03670	8.16	4.21	4.08	1.12	4.51	2.47	-1.2	0.00599	down	-1.08	0.0205	Ortho	-0.434	0.291	-	-0.909	0.0719	-	0.235	0.642	-
AT3G25610	5.17	23.9	19.5	17	3.03	16	1.89	0.000158	Up	1.91	0.000286	Ortho	-2.25	0.00623	Mit	-0.801	0.202	-	0.0496	0.986	-
AT3G26440	1.09	4.43	2.58	3.01	0.705	1.02	1.7	0.000489	Up	1.19	0.0255	Ortho	-1.3	0.0417	Mit	-0.665	0.312	-	-1.58	0.00128	Mit
AT3G27300	32.8	162	27.1	73.8	34.2	119	2.02	5.48e-30	Up	-0.329	0.0997	-	-0.875	0.00418	Mit	0.00729	1	-	-0.501	0.393	-
AT3G27420	9.52	22.8	8.41	13.6	18	36.7	1.01	5.08e-06	Up	-0.203	0.446	-	-0.549	0.181	-	0.9	0.000142	Ortho	-0.187	0.729	-
AT3G27460	6.79	28.8	9.72	17.5	7.68	14.9	1.82	2.95e-22	Up	0.475	0.0221	Ortho	-1.16	0.000119	Mit	0.157	0.558	-	-1.09	0.00697	Mit
AT3G28760	32.4	11.4	38.1	13.1	14.8	5.76	-1.77	3.46e-11	down	0.182	0.576	-	-0.0411	0.948	-	-1.19	2.98e-05	Ortho	0.219	0.645	-
AT3G29320	209	95.8	113	33.5	330	97.5	-1.37	0.0036	down	-0.957	0.06	-	-0.61	0.481	-	0.579	0.329	-	-0.628	0.567	-
AT3G43210	7.33	19	45.4	65.9	5.37	5.78	1.08	0.0258	Up	2.58	8.28e-08	Ortho	-0.756	0.385	-	-0.515	0.409	-	-1.22	0.24	-
AT3G43590	42.6	31.1	14.8	9.22	21.4	12.5	-0.724	0.000759	down	-1.58	9.94e-14	Ortho	-0.145	0.679	-	-1.04	2.99e-06	Ortho	-0.297	0.502	-
AT3G43600	39.9	6.21	73.4	19.5	54.6	16.2	-2.9	8.12e-15	down	0.834	0.0404	Para	0.629	0.301	-	0.4	0.415	-	0.798	0.188	-
AT3G44610	14.1	9.61	11.4	9.01	17	6.61	-0.818	0.000229	down	-0.354	0.144	-	0.252	0.483	-	0.23	0.415	-	-0.725	0.00557	Mag
AT3G44830	0	0.126	44.1	47.4	0	0	3.2	0.00355	Up	12.4	1.61e-31	Ortho	0.0926	0.801	-	0	1	-	0	NaN	-
AT3G45100	14.2	27	7.21	6.9	14.3	14.8	0.656	1.19e-05	Up	-1.03	4.04e-11	Para	-0.922	0.00572	Mit	-0.0299	0.913	-	-0.807	0.0234	Mit
AT3G47490	46	27.4	10.6	20.2	21.7	37.4	-1.01	0.00152	down	-2.18	5.86e-12	Ortho	1.59	0.000577	Mit	-1.13	0.000897	Ortho	1.48	0.0137	Mit
AT3G47550	20.2	82.1	19	45.9	14	41.7	1.75	6.45e-19	Up	-0.144	0.558	-	-0.737	0.0835	Mit	-0.567	0.0122	Para	-0.467	0.141	-
AT3G48360	2.12	41.9	4.26	121	5.28	210	3.91	1.75e-12	Up	1.01	0.116	-	0.641	0.779	-	1.32	0.0485	Ortho	1.25	0.734	-
AT3G48390	1.77	14.2	23.9	111	1.71	66.8	2.69	1.5e-21	Up	3.69	2.97e-39	Ortho	-0.165	0.814	-	-0.0965	0.85	-	2.28	0.0397	Mag
AT3G48480	1.92	0.741	19.7	24.9	4.4	2.52	-1.64	1.68e-06	down	3.29	1.15e-29	Para	0.91	0.00403	Mit	1.13	0.000564	Para	0.0995	0.892	-
AT3G49500	26.1	11.8	50.6	47.6	30.4	17.8	-1.39	0.00058	down	0.893	0.0385	Para	0.996	0.0544	Mit	0.167	0.79	-	0.353	0.642	-
AT3G50030	0.0197	0.322	0.0205	0.0704	0.158	0.64	2.87	0.00794	Up	-0.116	0.968	-	-0.322	0.381	-	2.82	0.102	-	0.485	0.49	-
AT3G50050	8.96	3.78	1.36	0.18	10	3.63	-1.48	0.000436	down	-2.78	1.82e-10	Ortho	0	1	-	0.124	0.859	-	-0.244	0.773	-
AT3G51270	57.5	35.7	50.4	20.9	43.2	34.7	-0.949	1.6e-08	down	-0.239	0.204	-	-0.563	0.0509	Mag	-0.45	0.0166	Ortho	0.363	0.279	-
AT3G52240	16.2	81.4	182	286	16.3	20.3	2.03	3.41e-09	Up	3.45	6.16e-24	Ortho	-1.63	0.0107	Mit	-0.0455	0.951	-	-1.98	0.0337	Mit
AT3G52780	0.0737	4.82	0.776	3.32	0.0405	1.61	5.1	5.8e-10	Up	3.39	0.000909	Ortho	-1.16	0.105	-	-0.837	0.628	-	-1.2	0.193	-
AT3G53110	95	181	105	174	96.5	162	0.66	2.74e-06	Up	0.0942	0.582	-	-0.208	0.445	-	-0.0193	0.946	-	-0.188	0.56	-
AT3G53780	15.2	86.5	24.3	50	7.27	34.7	2.2	3.2e-14	Up	0.632	0.0476	Ortho	-1.44	0.0378	Mit	-1.11	0.000557	Para	-0.336	0.461	-
AT3G53900	66.4	18.5	50.4	12.2	61.9	21.7	-2.09	2.66e-14	down	-0.445	0.149	-	-0.195	0.768	-	-0.142	0.732	-	0.338	0.478	-
AT3G53930	14.6	47.9	5.41	11.5	14.9	49.3	1.42	1.52e-13	Up	-1.49	1.75e-13	Para	-0.702	0.0331	Mit	-0.0365	0.92	-	-0.00186	1	-
AT3G54160	0.517	1.72	0.519	0.59	1.44	2.5	1.39	0.000387	Up	-0.0971	0.869	-	-0.389	0.43	-	1.39	0.00142	Ortho	0.0849	0.914	-
AT3G54740	11.5	21.4	10.5	27.6	16.9	8.72	0.613	0.0119	Up	-0.195	0.494	-	0.49	0.221	-	0.504	0.0664	-	-1.72	0.000544	Mit
AT3G54780	2.17	0.526	3.19	0.774	12.5	4.82	-2.28	1.83e-07	down	0.47	0.31	-	-0.469	0.389	-	2.46	1.59e-09	Para	-0.303	0.591	-
AT3G54830	30.1	0.336	86.6	108	62.9	1.9	-6.52	8.43e-37	down	1.44	0.00419	Para	4.96	2.25e-06	Mit	0.992	0.0753	-	0.0917	0.969	-
AT3G54870	0.643	0.0834	0.22	0.0418	1.45	0.82	-2.9	0.000267	down	-1.59	0.0606	-	0.485	0.219	-	1.08	0.222	-	0.445	0.297	-
AT3G54970	11.7	10.1	5.11	1.02	9.66	2.46	-0.488	0.0225	down	-1.26	3.33e-09	Ortho	-1.4	3.66e-05	Mag	-0.327	0.193	-	-1.51	4.49e-05	Mag
AT3G55010	67.1	13.7	46.3	13.2	69.4	13.2	-2.55	8.32e-24	down	-0.592	0.0307	Ortho	0.47	0.158	-	-0.00181	1	-	-0.107	0.824	-
AT3G55020	81.1	64.9	64.2	49.5	54.6	28	-0.587	0.0386	down	-0.392	0.201	-	-0.0483	0.946	-	-0.623	0.046	Ortho	-0.613	0.278	-
AT3G55160	20.5	9.3	30	11.6	22.8	9.69	-1.38	0.00145	down	0.489	0.324	-	-0.248	0.747	-	0.101	0.893	-	-0.11	0.907	-
AT3G55530	17.3	38.9	65.8	183	22.2	27.4	0.898	8e-06	Up	1.88	7.74e-22	Ortho	0.329	0.272	-	0.325	0.18	-	-0.823	0.0577	Mit
AT3G56480	35.3	14	34.1	9.19	28.7	10.1	-1.57	2.68e-09	down	-0.0972	0.777	-	-0.533	0.321	-	-0.322	0.335	-	-0.186	0.721	-
AT3G56870	6.51	2.33	9.8	0.306	7.48	0.396	-1.71	7.66e-05	down	0.524	0.289	-	-2.25	0.00235	Mag	0.139	0.844	-	-1.56	0.00967	Mag
AT3G57130	0.791	0.0611	1.69	0.554	1.42	0.0976	-3.5	3.4e-05	down	1.09	0.199	-	-0.0671	0.934	-	0.833	0.393	-	-0.363	0.388	-
AT3G57190	31	9.49	19.3	13.1	28	14.3	-1.97	5.81e-09	down	-0.751	0.0402	Ortho	1.06	0.00563	Mit	-0.212	0.664	-	0.68	0.479	-
AT3G57280	34	69.8	45.4	76.5	27.9	69	0.755	0.00269	Up	0.373	0.176	-	-0.276	0.416	-	-0.322	0.299	-	0.251	0.531	-
AT3G57680	3.95	68.3	0.0205	0.708	12.3	94.3	3.75	7.98e-25	Up	-7.7	1.13e-12	Para	-2.99	0.000161	Mit	1.58	8.74e-05	Ortho	-0.951	0.552	-
AT3G57860	5.85	2.37	5.49	1.09	4.67	0.864	-1.49	0.00223	down	-0.119	0.856	-	-0.476	0.308	-	-0.346	0.611	-	-0.405	0.519	-
AT3G58460	32.5	57.4	24.4	28.4	27.8	38.8	0.548	0.000223	Up	-0.471	0.00227	Para	-0.589	0.00219	Mit	-0.265	0.131	-	-0.311	0.388	-
AT3G58650	7.91	1.36	10.3	0.572	13.2	0.748	-2.7	1.88e-07	down	0.325	0.615	-	-0.974	0.164	-	0.692	0.289	-	-1.32	0.0137	Mag
AT3G59760	68.3	36.1	68.6	62.3	31.7	24.3	-1.18	1e-09	down	-0.0307	0.91	-	0.768	0.0549	Mit	-1.14	1.28e-08	Ortho	0.554	0.2	-
AT3G60290	17	7.47	3.61	3.5	3.84	1.82	-1.46	2.55e-07	down	-2.31	1.13e-15	Ortho	1.02	0.00588	Mit	-2.21	6.73e-14	Ortho	0.317	0.57	-
AT3G60620	40.7	13.6	34.2	11.4	41	2.5	-1.85	3.94e-14	down	-0.309	0.27	-	0.03	0.941	-	-0.0468	0.917	-	-2.06	0.00103	Mag
AT3G61150	24.4	47.8	18.3	23.5	36.3	47.7	0.683	0.0286	Up	-0.461	0.173	-	-0.601	0.118	-	0.524	0.146	-	-0.559	0.305	-
AT3G61250	3.33	0.533	12.5	2.06	7.04	1.01	-2.76	1.87e-08	down	1.91	6.66e-05	Para	-0.585	0.351	-	1.08	0.0425	Para	-0.415	0.62	-
AT3G61310	38.7	15	34.5	12	34.5	19.9	-1.62	2.23e-08	down	-0.217	0.536	-	-0.118	0.79	-	-0.209	0.604	-	0.546	0.136	-
AT3G61450	0.242	8.7	1.37	6.95	0.181	5.84	4.7	2.57e-29	Up	2.38	3.27e-07	Ortho	-1.46	0.0312	Mit	-0.511	0.506	-	-0.478	0.584	-
AT3G61760	1.56	4.16	1.69	4.6	4.06	11.4	1.12	0.00715	Up	0.0605	0.92	-	-0.00626	1	-	1.33	0.00317	Ortho	0.252	0.761	-
AT3G61780	30.6	7.8	33.2	5.62	38.7	5.27	-2.16	9.54e-05	down	0.0468	0.959	-	-0.53	0.64	-	0.262	0.761	-	-0.782	0.51	-
AT3G61900	1.22	7.42	3.03	19.3	2.08	18.6	2.26	3.57e-09	Up	1.23	0.0029	Ortho	0.515	0.606	-	0.672	0.163	-	0.667	0.601	-
AT3G62990	0.0931	4.29	0.0572	2.32	0.0213	1.39	4.68	2.85e-10	Up	-0.859	0.495	-	-0.759	0.277	-	-2.27	0.157	-	-1.29	0.114	-
AT3G63210	21.8	95.6	12.4	236	5.49	29.9	1.82	6.11e-06	Up	-0.874	0.0478	Para	2.04	0.0482	Mag	-2.02	3.04e-06	Para	0.157	0.945	-
AT3G63370	14.5	4.37	11	9.68	13	3.99	-1.95	0.000222	down	-0.486	0.444	-	1.47	0.00851	Mit	-0.228	0.785	-	0.0765	0.943	-
AT3G63530	15.8	7.72	9.14	2.74	8.26	5.65	-1.31	1.13e-06	down	-0.857	0.00226	Ortho	-0.385	0.35	-	-1	0.000552	Ortho	0.467	0.23	-
AT5G01850	12.2	29.2	18	21	17.8	52.9	0.997	1.38e-06	Up	0.521	0.0178	Ortho	-0.979	0.0711	Mit	0.519	0.0269	Ortho	0.309	0.481	-
AT5G01075	13.3	6.04	6.13	7.65	14.9	3.48	-1.38	0.000106	down	-1.16	0.00187	Ortho	1.23	0.0208	Mit	0.152	0.783	-	-0.757	0.221	-
AT5G02100	5.24	23.7	19.4	38.6	9.84	31.5	1.91	9.97e-18	Up	1.86	1.22e-16	Ortho	-0.956	0.00472	Mit	0.882	0.000342	Ortho	-0.377	0.336	-
AT5G02320	2.89	9.43	4.65	14.1	8.68	26.1	1.41	2.18e-05	Up	0.65	0.0767	-	-0.102	0.919	-	1.55	1.1e-05	Ortho	0.0215	1	-
AT5G02840	95.4	68.2	68.3	98.1	68.9	36.7	-0.742	0.046	down	-0.526	0.191	-	0.991	0.0955	Mit	-0.517	0.242	-	-0.431	0.637	-
AT5G02890	26.2	4.29	6.82	6.1	11.5	8.89	-2.78	5.25e-07	down	-2	0.000786	Ortho	2.2	0.00055	Mit	-1.24	0.0612	-	1.91	0.0348	Mit
AT5G02940	251	87	303	104	272	145	-1.78	4.63e-06	down	0.231	0.636	-	-0.0164	1	-	0.0495	0.953	-	0.624	0.584	-
AT5G02950	7.07	3.99	13.3	15.1	7.42	33	-1.07	0.0303	down	0.863	0.103	-	0.89	0.0999	Mit	0.00139	1	-	2.72	0.0541	Mit
AT5G03770	3.67	5.94	1.82	1.75	7.11	13.3	0.445	0.031	Up	-1.03	3.42e-06	Para	-0.685	0.0228	Mit	0.946	4.93e-06	Ortho	0.273	0.513	-
AT5G04220	13.4	26.2	16.5	35.7	32	27	0.679	0.027	Up	0.229	0.523	-	0.135	0.845	-	1.2	0.000143	Ortho	-1.18	0.0358	Mit
AT5G04490	54.4	26.2	43	86.9	51	42.1	-1.33	4.35e-08	down	-0.403	0.133	-	2.03	1e-05	Mit	-0.141	0.689	-	0.746	0.034	Mit
AT5G04850	23.2	98	15.4	24.4	6.34	15	1.78	5.25e-11	Up	-0.654	0.0275	Para	-1.38	0.00121	Mit	-1.93	1.93e-11	Para	-0.936	0.136	-
AT5G05160	11.9	4.88	458	262	23.8	5.09	-1.52	1.77e-08	down	5.25	9.68e-95	Para	0.316	0.565	-	0.961	0.000717	Para	-0.87	0.125	-
AT5G05240	8.33	6.19	2.82	2.52	7.69	3.76	-0.682	0.00518	down	-1.61	8.48e-11	Ortho	0.252	0.395	-	-0.159	0.635	-	-0.53	0.0978	Mag
AT5G05940	5.48	2.13	5.89	0.536	3.75	2.05	-1.54	0.0128	down	0.0492	0.961	-	-1.16	0.0456	Mag	-0.598	0.47	-	0.396	0.579	-
AT5G05990	17.8	4.65	19	23.3	6.37	1.86	-2.21	3.85e-23	down	0.0364	0.905	-	1.99	5.29e-08	Mit	-1.53	2.11e-11	Ortho	0.451	0.198	-
AT5G06760	1.4	3370	5.53	7210	1.09	2270	10.5	1.1e-93	Up	1.96	0.000583	Ortho	-0.334	0.98	-	-0.455	0.557	-	-0.417	0.997	-
AT5G06770	27.9	15.9	16.8	43.8	23.3	41.5	-1.09	8.85e-10	down	-0.785	1.45e-05	Ortho	2.13	6.36e-08	Mit	-0.305	0.148	-	1.62	1.18e-05	Mit
AT5G07130	3.39	1.63	2.78	0.475	3.27	1.05	-1.31	0.00027	down	-0.34	0.413	-	-0.611	0.225	-	-0.119	0.836	-	-0.377	0.531	-
AT5G07630	24.8	18.4	6.85	9.95	16.8	22.4	-0.703	0.000113	down	-1.91	1.42e-25	Ortho	0.925	0.0128	Mit	-0.6	0.00228	Ortho	0.789	0.0111	Mit
AT5G07670	25.1	12.4	33.7	18.8	36.1	18.8	-1.3	7.45e-11	down	0.359	0.0972	-	0.157	0.552	-	0.469	0.0375	Para	0.0668	0.883	-
AT5G07950	8.1	27.2	51.1	54.1	7.13	4.81	1.46	5.33e-10	Up	2.59	4.96e-29	Ortho	-1.58	1.62e-06	Mit	-0.233	0.467	-	-2.17	0.000904	Mit
AT5G08020	15.8	3.81	18.5	0.427	20.1	0.518	-2.31	2.2e-11	down	0.149	0.735	-	-2.16	0.00245	Mag	0.274	0.562	-	-1.75	0.00101	Mag
AT5G08580	24	15.9	95.8	82.7	24	13.2	-0.85	0.000164	down	1.96	1.66e-19	Para	0.363	0.162	-	-0.0287	0.951	-	-0.24	0.44	-
AT5G09260	9.55	16.3	5.52	16.1	13.8	37	0.507	0.00967	Up	-0.825	4.25e-05	Para	0.671	0.0131	Mag	0.498	0.0203	Ortho	0.649	0.017	Mag
AT5G09380	8.98	6.51	4.62	4.81	6.12	5.62	-0.749	0.00144	down	-1.03	1.59e-05	Ortho	0.331	0.162	-	-0.61	0.0193	Ortho	0.224	0.557	-
AT5G09400	28.6	106	30.7	57.8	45.4	92.3	1.61	4.35e-16	Up	0.0469	0.864	-	-0.962	0.0303	Mit	0.625	0.00476	Ortho	-0.842	0.0796	Mit
AT5G09420	7.15	5.43	12.6	6.62	7.3	2.85	-0.664	0.0232	down	0.76	0.00996	Para	-0.4	0.385	-	-0.0267	0.97	-	-0.737	0.0159	Mag
AT5G09580	3.59	1.62	29.2	17.5	12.2	13.2	-1.39	0.000109	down	2.97	5.83e-19	Para	0.119	0.852	-	1.73	1.22e-06	Para	0.927	0.0773	Mit
AT5G09730	4.2	0.38	1.41	0.315	2.94	3.65	-3.61	3.11e-10	down	-1.64	0.00589	Ortho	0.889	0.163	-	-0.584	0.423	-	1.82	0.00752	Mit
AT5G09760	33.3	17.9	38.2	12	41.4	24.3	-1.16	4.08e-10	down	0.137	0.542	-	-0.705	0.0363	Mag	0.257	0.262	-	0.137	0.726	-
AT5G10780	45	109	21.6	39.4	48.9	69	1.01	9.88e-08	Up	-1.1	1.16e-08	Para	-0.41	0.152	-	0.0835	0.777	-	-0.765	0.00163	Mit
AT5G10800	7.25	2.78	0.757	2.3	12.2	5.23	-1.61	0.0027	down	-3.33	4.24e-09	Ortho	2.13	0.00321	Mit	0.663	0.33	-	0.237	0.834	-
AT5G11020	10.5	5.03	37.4	41.6	13.2	9.34	-1.32	4.78e-18	down	1.79	7.02e-39	Para	1.1	5.6e-06	Mit	0.288	0.0888	-	0.494	0.0176	Mit
AT5G11240	35	10.5	43.2	19.4	20.8	9.49	-1.99	3.91e-10	down	0.247	0.521	-	0.568	0.1	-	-0.801	0.0271	Ortho	0.611	0.16	-
AT5G13830	1.83	0.466	6.6	1.89	11.1	11.8	-2.2	4.21e-10	down	1.82	1.46e-10	Para	-0.232	0.682	-	2.58	8.62e-20	Para	1.22	0.0232	Mit
AT5G14180	0.417	4.46	0.747	0.879	0.168	1.1	2.91	0.000106	Up	0.868	0.366	-	-1.68	0.0715	Mit	-1.33	0.223	-	-0.874	0.504	-
AT5G14520	89.7	39.4	102	38.8	90.2	48.7	-1.45	3.55e-12	down	0.137	0.594	-	-0.201	0.502	-	-0.0346	0.931	-	0.289	0.49	-
AT5G14600	13.6	7.76	6.82	0.854	3.42	0.25	-1.07	0.00163	down	-1.06	0.00275	Ortho	-1.23	0.00246	Mag	-2.04	9.37e-09	Ortho	-1.04	0.0114	Mag
AT5G14880	75.2	33.8	78.8	58	71.6	21.6	-1.44	1.22e-11	down	0.00536	0.988	-	0.693	0.0146	Mit	-0.139	0.646	-	-0.575	0.162	-
AT5G14890	1.92	7.24	4.53	7.53	1.13	1.85	1.63	8.13e-06	Up	1.18	0.00237	Ortho	-0.933	0.156	-	-0.831	0.0678	-	-1.17	0.0602	Mit
AT5G15150	1.34	0.517	1.98	0.707	0.743	0.11	-1.5	0.0256	down	0.534	0.51	-	-0.193	0.795	-	-0.889	0.304	-	0	1	-
AT5G15660	0.0179	2.48	0	5.78	0	4.7	5.01	2.61e-07	Up	-1.55	0.458	-	1.05	0.455	-	-1.43	0.55	-	0.823	0.688	-
AT5G15920	14.6	6.71	18.3	8.17	23.8	12.5	-1.34	0.0158	down	0.242	0.733	-	-0.0342	0.991	-	0.638	0.367	-	0.149	0.907	-
AT5G16170	0.933	2.75	1.95	1.1	0.993	27	1.28	0.00151	Up	1.04	0.0157	Ortho	-1.37	0.000999	Mit	0.0829	0.914	-	2.89	1.26e-05	Mag
AT5G16490	1.82	5.22	14.4	24	1.86	6.49	1.24	0.000479	Up	2.94	1.44e-17	Ortho	-0.509	0.193	-	0.00591	1	-	0.138	0.844	-
AT5G16530	3.34	0.194	1.24	0.396	9.57	8.89	-4.15	1.13e-12	down	-1.48	0.00862	Ortho	1.24	0.0314	Mit	1.49	0.00938	Para	1.98	0.00324	Mit
AT5G16630	21.4	51.9	98.2	64.3	8.88	13.1	0.986	0.000176	Up	2.14	8.15e-17	Ortho	-1.83	2.49e-05	Mit	-1.33	1.47e-06	Para	-0.693	0.271	-
AT5G16715	135	34.9	100	58.2	123	52.5	-2.22	2.81e-22	down	-0.495	0.0476	Ortho	1.15	0.0466	Mit	-0.202	0.515	-	0.717	0.117	-
AT5G17570	7.98	16.4	10.4	14.8	14.4	18.6	0.745	0.000247	Up	0.318	0.158	-	-0.445	0.156	-	0.802	0.000189	Ortho	-0.544	0.247	-
AT5G18100	42.5	81.3	15.4	17.3	30.2	19.9	0.658	0.00326	Up	-1.52	5.79e-12	Para	-0.769	0.0208	Mit	-0.533	0.0328	Para	-1.49	0.000649	Mit
AT5G18270	1.88	10.1	2.24	6.17	1.87	12.3	2.15	4.54e-06	Up	0.261	0.669	-	-0.768	0.254	-	-0.0231	0.996	-	0.268	0.754	-
AT5G18290	7.35	2.02	2.64	2.34	3.16	9.66	-2.12	2.1e-08	down	-1.54	8.92e-05	Ortho	1.35	0.0216	Mit	-1.28	0.00203	Ortho	2.92	0.000778	Mit
AT5G19200	6.13	10.9	15.9	11.9	11.4	18.5	0.566	0.0131	Up	1.32	2.05e-09	Ortho	-1.08	0.00299	Mit	0.87	0.000234	Ortho	-0.0836	0.855	-
AT5G19360	0	0.124	0.0368	3.27	0.149	0.831	2.93	0.0157	Up	2.21	0.219	-	2.09	0.00772	Mag	4.21	0.00878	Ortho	0.585	0.404	-
AT5G19860	31.7	121	226	703	30.8	80.7	1.66	1.99e-17	Up	2.8	7.15e-48	Ortho	-0.251	0.517	-	-0.0776	0.805	-	-0.522	0.0452	Mit
AT5G20260	0	0.496	44.3	159	0.229	14.9	4.21	0.00014	Up	12.4	5.08e-19	Ortho	1.24	0.0105	Mag	4.79	0.00252	Ortho	3.42	0.231	-
AT5G21030	0.13	1.03	0.0231	0.795	0.0305	0.561	2.42	0.00093	Up	-2.8	0.043	Para	-0.193	0.784	-	-2.13	0.126	-	-0.193	0.857	-
AT5G22030	37.2	74.9	0.1	0.0432	39.8	90.2	0.73	0.0258	Up	-8.61	8.04e-54	Para	-0.991	0.0162	Mit	0.0497	0.936	-	0.164	0.834	-
AT5G24270	1.01	2.24	3.65	4.67	1.93	2.3	0.852	0.0359	Up	1.78	8.17e-06	Ortho	-0.426	0.283	-	0.893	0.0513	-	-0.396	0.502	-
AT5G24450	35.8	108	25.3	43.6	19	30	1.32	2.57e-09	Up	-0.545	0.0227	Para	-0.826	0.021	Mit	-0.961	5.8e-05	Para	-0.961	0.0766	Mit
AT5G24590	29.7	74.2	19.3	55.6	13.5	94.2	1.08	0.000175	Up	-0.63	0.0418	Para	0.188	0.761	-	-1.15	0.000205	Para	1.43	0.0102	Mag
AT5G26742	981	528	596	320	868	412	-1.17	1.23e-05	down	-0.771	0.00589	Ortho	-0.00364	1	-	-0.229	0.523	-	-0.183	0.69	-
AT5G26760	34.3	58	27	51.8	28.5	35.9	0.485	0.026	Up	-0.402	0.0793	-	0.171	0.697	-	-0.32	0.212	-	-0.432	0.373	-
AT4G08920	260	117	241	102	221	158	-1.42	6.61e-10	down	-0.172	0.538	-	-0.0865	0.838	-	-0.286	0.326	-	0.656	0.15	-
AT4G09640	16.7	11.7	6.41	5.81	11.6	12.3	-0.775	0.000899	down	-1.42	1.27e-09	Ortho	0.299	0.435	-	-0.564	0.0305	Ortho	0.561	0.135	-
AT4G10060	192	111	70.5	51.1	79.6	24.2	-1.06	0.00324	down	-1.52	2.91e-05	Ortho	0.341	0.69	-	-1.33	0.000479	Ortho	-0.894	0.291	-
AT4G10070	16	28.6	74.1	137	36.9	53.2	0.565	0.022	Up	2.16	2.18e-20	Ortho	0.0771	0.893	-	1.15	3.81e-06	Ortho	-0.298	0.644	-
AT4G11175	129	61.1	49.7	19.5	140	35.1	-1.35	0.000111	down	-1.44	5.46e-05	Ortho	-0.24	0.531	-	0.0693	0.913	-	-0.902	0.21	-
AT4G11280	51.7	16.9	20.1	7.22	12.7	41	-1.8	5.71e-06	down	-1.37	0.000967	Ortho	0.179	0.865	-	-2.02	1.69e-06	Ortho	3.16	0.00013	Mit
AT4G11670	19.1	57.8	9.62	26.9	25.8	74.8	1.32	1.06e-11	Up	-1.04	3.35e-07	Para	-0.141	0.757	-	0.383	0.0992	-	-0.0411	0.936	-
AT4G11680	15.9	32.9	18.4	29.3	14.6	12.7	0.771	4.18e-05	Up	0.155	0.491	-	-0.348	0.332	-	-0.169	0.504	-	-1.17	0.00396	Mit
AT4G12120	6.32	43.8	13.8	25.7	12.7	41.1	2.49	7.71e-20	Up	1.06	0.000263	Ortho	-1.75	0.00359	Mit	0.945	0.00201	Ortho	-1.04	0.161	-
AT4G12300	15.3	43.5	63.7	125	61.9	86.7	1.22	8.81e-17	Up	2.01	6.77e-44	Ortho	-0.484	0.0376	Mit	1.96	4.57e-41	Ortho	-0.97	0.016	Mit
AT4G12610	32.1	79.8	40.7	55.1	51.4	71.1	1.04	8.17e-11	Up	0.297	0.0927	-	-0.867	0.00177	Mit	0.637	0.000225	Ortho	-0.842	0.0344	Mit
AT4G04900	0.575	0.0606	1.69	0.449	4.3	2.67	-3.22	6.42e-06	down	1.46	0.00858	Para	-0.152	0.838	-	2.84	1.2e-07	Para	0.0324	0.981	-
AT4G05390	29.4	14.5	22.7	18.6	39.1	39.2	-1.26	2.05e-09	down	-0.418	0.0665	-	0.669	0.0738	Mit	0.387	0.118	-	0.962	0.0192	Mit
AT4G05430	0.931	0.285	0.973	1.02	0.468	0.61	-1.86	0.00133	down	0.049	0.954	-	1	0.064	Mit	-1.02	0.132	-	1.26	0.131	-
AT4G02620	98.8	196	3.98	3.44	110	211	0.711	0.0127	Up	-4.69	5.21e-63	Para	-1.06	0.0353	Mit	0.132	0.753	-	-0.0517	0.942	-
AT4G01883	81.1	22.8	21.7	19.9	34.2	16.7	-2.09	6.43e-12	down	-1.96	2.42e-10	Ortho	1.66	5.21e-05	Mit	-1.29	8.31e-05	Ortho	0.798	0.232	-
AT4G01460	41	11.7	44.9	12.9	67.8	3.28	-2.03	7.87e-06	down	0.0627	0.924	-	0.0408	0.938	-	0.68	0.228	-	-2.26	0.000872	Mag
AT4G01360	2.37	28.2	11.8	78	7.39	73.4	3.3	1.59e-13	Up	2.36	5.41e-07	Ortho	-0.534	0.624	-	1.69	0.000756	Ortho	-0.0431	0.998	-
AT4G01010	4.22	21.2	1.25	5.76	0.676	13.6	2	6.86e-05	Up	-1.77	0.00134	Para	-0.482	0.468	-	-2.67	3.34e-06	Para	1.01	0.378	-
AT4G00940	1.8	5.52	14	51.5	1.57	7.97	1.36	2.39e-05	Up	2.93	1.08e-20	Ortho	0.566	0.381	-	-0.219	0.651	-	0.759	0.138	-
AT4G00480	15.5	6.89	18.4	7.84	27.1	5.19	-1.39	1.27e-05	down	0.222	0.564	-	-0.135	0.816	-	0.789	0.0271	Para	-1.24	0.0131	Mag
AT4G00340	40.4	29	103	32.6	58.1	31.5	-0.755	5.18e-07	down	1.29	8.73e-19	Para	-1.15	0.000239	Mag	0.465	0.00434	Para	-0.378	0.227	-
AT4G38470	43.1	22.9	4.24	13.1	20.2	32.8	-1.13	0.000727	down	-3.38	3.28e-24	Ortho	2.35	0.0023	Mit	-1.11	0.0021	Ortho	1.53	0.0123	Mit
AT4G39390	12.7	34.4	12.5	15.3	11.1	30.8	1.17	2.99e-06	Up	-0.0541	0.876	-	-1.04	0.023	Mit	-0.217	0.525	-	0.0601	0.9	-
AT4G37920	54.7	28.1	22.7	8.64	173	63.8	-1.21	0.00127	down	-1.32	0.000694	Ortho	-0.379	0.378	-	1.62	4.24e-05	Para	-0.487	0.456	-
AT4G37380	5.32	1.27	2.78	0.727	6.49	1.83	-2.31	5.72e-12	down	-0.994	0.00384	Ortho	0.379	0.453	-	0.23	0.607	-	0.253	0.657	-
AT4G36945	9.61	37.8	22.9	30.7	16.2	21.5	1.69	3.95e-12	Up	1.21	1.3e-06	Ortho	-1.48	0.000444	Mit	0.729	0.00777	Ortho	-1.5	0.00414	Mit
AT4G36840	8.32	19.6	0	0.0719	13.3	36.4	0.965	2.58e-07	Up	-10.2	7.69e-22	Para	-1.15	0.000862	Mit	0.635	0.00206	Ortho	0.264	0.249	-
AT4G36600	0.205	17.8	0.22	6.87	0	1.86	5.82	4.87e-24	Up	0.0737	0.945	-	-1.25	0.319	-	-4.72	0.000373	Para	-2.79	0.0223	Mit
AT4G36070	0.0573	0	16.7	14.2	0	0.0227	-3.18	0.00962	down	7.97	1.43e-34	Para	-0.199	0.566	-	-3.03	0.0328	Ortho	0	1	-
AT4G35230	57.2	145	44.3	76.2	58.4	218	1.06	9.59e-14	Up	-0.422	0.00561	Para	-0.567	0.0346	Mit	-0.014	0.968	-	0.564	0.0894	Mag
AT4G34600	2.71	1.12	1.25	0.962	1.35	0.277	-1.52	0.0012	down	-1.19	0.0181	Ortho	0.585	0.0567	Mit	-1.08	0.0464	Ortho	0.0589	0.922	-
AT4G34370	20.1	76.5	27.8	65.2	27.4	85.5	1.66	1.41e-30	Up	0.417	0.00759	Ortho	-0.668	0.0178	Mit	0.403	0.0153	Ortho	-0.252	0.442	-
AT4G34190	452	258	291	347	442	238	-1.09	0.000151	down	-0.688	0.0235	Ortho	1.06	0.00963	Mit	-0.0775	0.872	-	-0.0828	0.931	-
AT4G33945	27.9	63.7	18.7	14.9	14.2	25.5	0.923	8.77e-09	Up	-0.621	0.000227	Para	-1.47	0.000178	Mit	-1.01	2.93e-09	Para	-0.331	0.209	-
AT4G33565	12.8	26.9	12.3	29.8	5.62	16.7	0.779	0.0191	Up	-0.105	0.806	-	0.176	0.792	-	-1.22	0.000582	Para	0.356	0.366	-
AT4G33490	14.3	32.9	277	250	19.6	28.2	0.926	4.18e-05	Up	4.24	2.39e-85	Ortho	-1.28	0.0158	Mit	0.412	0.123	-	-0.61	0.197	-
AT4G33440	9.37	26.2	6.47	15.9	11.8	42.2	1.21	0.000173	Up	-0.577	0.105	-	-0.251	0.672	-	0.298	0.485	-	0.352	0.514	-
AT4G33330	0.794	1.97	10	9.17	1.85	3.33	1.02	0.0022	Up	3.6	2.74e-31	Ortho	-0.561	0.157	-	1.17	0.00113	Ortho	0.169	0.809	-
AT4G32950	1.05	0.117	5.17	8.4	0.711	0.724	-3.21	1.93e-06	down	2.24	0.000155	Para	1.66	0.0192	Mit	-0.598	0.448	-	1.19	0.0122	Mit
AT4G32920	38.6	386	45.2	314	98.4	524	3.01	3.19e-27	Up	0.16	0.653	-	-0.526	0.395	-	1.29	1.85e-05	Ortho	-0.902	0.419	-
AT4G32605	18.8	8.03	146	249	23.5	30.7	-1.47	5.48e-14	down	2.93	1.96e-56	Para	1.86	1.27e-05	Mit	0.302	0.194	-	1.47	0.000292	Mit
AT4G32570	81.7	17.3	23	3.13	56.4	7.96	-2.51	1.01e-24	down	-1.89	1.51e-14	Ortho	-0.301	0.575	-	-0.583	0.0387	Ortho	-0.479	0.219	-
AT4G32285	68.5	166	76.5	93.1	79	155	0.992	8.73e-06	Up	0.0995	0.726	-	-0.982	0.00586	Mit	0.157	0.614	-	-0.294	0.657	-
AT4G32040	29.2	120	33.7	65.4	47.1	73.2	1.77	1.92e-39	Up	0.161	0.314	-	-1.07	0.000143	Mit	0.656	6.72e-06	Ortho	-1.39	0.000216	Mit
AT4G31420	29.7	198	50.2	112	26.6	146	2.45	1.06e-28	Up	0.714	0.00248	Ortho	-1.55	0.00019	Mit	-0.196	0.521	-	-0.275	0.701	-
AT4G31300	107	275	101	187	95	219	1.08	4.67e-15	Up	-0.143	0.379	-	-0.46	0.0636	Mit	-0.213	0.211	-	-0.154	0.573	-
AT4G31115	30.8	75	7.09	5.36	31.5	30.6	0.988	0.003	Up	-2.18	5.58e-11	Para	-1.61	0.000547	Mit	-0.00345	1	-	-1.29	0.0774	Mit
AT4G31020	4.25	2.73	16.2	15	0.89	1.25	-0.861	0.0205	down	1.9	9e-08	Para	0.261	0.533	-	-2.23	2.46e-08	Ortho	0.562	0.157	-
AT4G30662	1.63	10.2	0	0.193	0	0.0795	2.26	5.53e-05	Up	-7.84	1.56e-10	Para	-2.17	0.000881	Mit	-7.72	9e-10	Para	-2.17	0.000184	Mit
AT4G30640	0.0235	0.307	0.0821	1.17	0.0537	3.1	2.71	0.0117	Up	1.87	0.273	-	1.17	0.0406	Mag	1.26	0.552	-	2	0.0683	Mag
AT4G30430	0.107	0.44	0.197	1.18	0.108	0.221	1.53	0.0351	Up	0.749	0.429	-	0.848	0.305	-	-0.113	0.951	-	-0.322	0.658	-
AT4G29230	2.42	10.4	3.16	3.59	4.1	20.7	1.82	2.18e-10	Up	0.325	0.348	-	-1.75	0.000386	Mit	0.708	0.0363	Ortho	0.144	0.874	-
AT4G28770	37.1	114	13.7	27.9	40.4	86.9	1.34	5.2e-12	Up	-1.48	7.7e-14	Para	-0.619	0.0459	Mit	0.0901	0.765	-	-0.505	0.0987	Mit
AT4G28650	11.5	45.8	25.6	37.3	12.4	38.4	1.71	6.36e-09	Up	1.1	0.000357	Ortho	-1.35	0.00255	Mit	0.0732	0.888	-	-0.352	0.675	-
AT4G28600	36	78.3	53.7	50.8	37	60.3	0.839	0.00279	Up	0.533	0.0752	-	-1.17	0.00462	Mit	-0.00928	1	-	-0.41	0.486	-
AT4G28350	2.66	7.95	6.58	11.8	1.9	10.4	1.26	0.00478	Up	1.25	0.00728	Ortho	-0.497	0.465	-	-0.544	0.344	-	0.644	0.651	-
AT4G28210	53.1	25.1	28.3	18.7	45.1	20.3	-1.35	6.42e-06	down	-0.964	0.00203	Ortho	0.457	0.262	-	-0.28	0.479	-	-0.0768	0.925	-
AT4G28130	0	0.0791	230	136	0.00994	0.711	2.45	0.0459	Up	14.8	9.7e-32	Ortho	-0.757	0.0253	Mit	0.703	0.788	-	0.585	0.444	-
AT4G28110	0.0672	0.977	0.177	0.254	0.0398	0.658	2.71	0.0133	Up	1.28	0.436	-	-1	0.205	-	-0.866	0.703	-	0	1	-
AT4G27750	19	48.5	30.2	45.4	30.5	50.9	1.09	2.14e-23	Up	0.617	3.99e-08	Ortho	-0.716	0.00263	Mit	0.651	1.73e-08	Ortho	-0.578	0.0451	Mit
AT4G27710	72.8	16.2	141	56.6	277	54.4	-2.41	4.53e-13	down	0.9	0.0118	Para	0.797	0.152	-	1.87	1e-07	Para	-0.229	0.818	-
AT4G27500	109	309	10.6	38.7	145	362	1.22	0.00281	Up	-3.39	4.24e-17	Para	0.305	0.79	-	0.368	0.495	-	-0.177	0.894	-
AT4G27460	0.265	3.35	0.0769	4.14	0	0.196	3.16	1.69e-06	Up	-1.82	0.059	-	0.305	0.691	-	-5.1	0.000186	Para	-2.09	0.000355	Mit
AT4G26830	1.81	0.278	1.3	6.11	2.41	3.41	-2.85	2.52e-07	down	-0.559	0.353	-	2.77	8.98e-05	Mit	0.334	0.646	-	1.5	0.0395	Mit
AT4G26440	0	0.144	0.0197	0.248	0	0.149	2.7	0.0317	Up	1.32	0.582	-	0.322	0.551	-	0	1	-	0	1	-
AT4G26300	103	49.5	60.8	51.6	143	93.8	-1.32	1.46e-12	down	-0.82	1.87e-05	Ortho	0.808	0.0191	Mit	0.434	0.042	Para	0.433	0.34	-
AT4G26120	1.13	7.07	2.08	4.44	9.87	18.1	2.35	1.19e-10	Up	0.857	0.0371	Ortho	-1.12	0.0369	Mit	3.12	8.78e-17	Ortho	-1.07	0.123	-
AT4G25570	176	139	111	289	22.1	23.2	-0.609	0.0155	down	-0.701	0.00616	Ortho	1.71	9.23e-06	Mit	-3.03	1.2e-35	Ortho	0.387	0.46	-
AT4G24860	1.33	0.675	17	7.92	2.37	0.95	-1.23	0.0109	down	3.61	1.84e-16	Para	-0.617	0.345	-	0.776	0.152	-	-0.544	0.481	-
AT4G24800	76.9	161	38.1	73.4	48.1	84.6	0.786	0.0232	Up	-1.08	0.00221	Para	-0.135	0.879	-	-0.72	0.0643	-	-0.259	0.79	-
AT4G24500	9.19	14.7	7.21	11.5	5.74	6.14	0.409	0.0137	Up	-0.4	0.0231	Para	0.0527	0.885	-	-0.733	3.98e-05	Para	-0.567	0.146	-
AT4G23540	26	11.2	24.2	7.35	27.9	8.31	-1.47	3.49e-05	down	-0.17	0.706	-	-0.401	0.428	-	0.0388	0.962	-	-0.466	0.431	-
AT4G22140	34.1	25.4	26.2	19.8	28.4	19.9	-0.684	9.55e-08	down	-0.428	0.00127	Ortho	0.0358	0.891	-	-0.307	0.0341	Ortho	-0.0787	0.774	-
AT4G21770	52.3	11.4	24	15.2	45.8	32.7	-2.44	2.28e-22	down	-1.17	6.18e-06	Ortho	1.48	0.0016	Mit	-0.233	0.488	-	1.62	0.0011	Mit
AT4G21323	1.27	13.2	24.8	137	40.2	19.4	3.06	1.37e-12	Up	4.25	2.82e-22	Ortho	-0.0977	0.921	-	4.95	4.56e-29	Ortho	-3.54	0.00329	Mit
AT4G21190	32.9	18	75	66.2	31.9	11.9	-1.13	0.000423	down	1.14	0.000542	Para	0.65	0.00418	Mit	-0.0897	0.866	-	-0.512	0.368	-
AT4G21120	0.878	3.77	3.33	2.31	0.99	4.42	1.75	0.000761	Up	1.89	0.000552	Ortho	-1.63	0.0153	Mit	0.135	0.886	-	0.0189	1	-
AT4G20970	0.875	2.58	86.1	41.8	7.29	11.2	1.24	0.0222	Up	6.61	3.24e-37	Ortho	-2.02	0.0325	Mit	3.05	3.36e-08	Ortho	-0.43	0.803	-
AT4G20940	27.5	2.06	34.5	1.25	32.4	2.06	-3.91	3.88e-22	down	0.276	0.578	-	-0.902	0.324	-	0.197	0.749	-	-0.222	0.749	-
AT4G20930	9.89	55.7	6.89	16.2	5.96	18.3	2.22	1.67e-15	Up	-0.549	0.0808	-	-1.25	0.00402	Mit	-0.762	0.0193	Para	-0.941	0.196	-
AT4G20900	0	0.137	3.55	4.13	0.811	0.874	3.13	0.00374	Up	8.76	2.16e-15	Ortho	0.222	0.608	-	6.64	1.06e-08	Ortho	-0.193	0.648	-
AT4G20260	257	673	18	29.8	303	433	1.1	0.000784	Up	-3.88	6.26e-34	Para	-0.679	0.144	-	0.221	0.629	-	-0.872	0.0515	Mit
AT4G19130	2.35	0.921	1.53	3.07	5.11	3.29	-1.55	0.00161	down	-0.665	0.227	-	1.38	0.00824	Mit	1.08	0.0488	Para	0.285	0.672	-
AT4G19003	22	55.5	11.9	15.4	28.3	35	1.05	6.44e-05	Up	-0.944	0.000558	Para	-0.943	0.00557	Mit	0.327	0.322	-	-1	0.068	Mit
AT4G18590	24.3	14.3	8.89	4.18	8.81	6.32	-1.02	9.67e-05	down	-1.51	9.94e-09	Ortho	-0.211	0.605	-	-1.5	3.5e-08	Ortho	0.254	0.697	-
AT4G18290	5.85	3.49	22.8	16.9	28.2	118	-1.01	0.0259	down	1.89	2.41e-05	Para	0.217	0.775	-	2.2	1.56e-06	Para	2.66	0.0279	Mit
AT4G17770	40.2	24.5	43.9	10.2	72.6	15.2	-0.992	0.0386	down	0.0526	0.94	-	-1.28	0.0395	Mag	0.769	0.173	-	-1.47	0.0469	Mag
AT4G17760	2.73	1.43	4.03	1.31	4.98	1.64	-1.18	0.00214	down	0.499	0.233	-	-0.415	0.215	-	0.818	0.0537	-	-0.599	0.151	-
AT4G17740	61	38.1	70.4	131	79.3	72.2	-0.963	1.29e-13	down	0.142	0.345	-	1.56	8.9e-07	Mit	0.319	0.0297	Para	0.537	0.0261	Mit
AT4G17180	8.35	2.77	2.05	0.538	14.2	6.79	-1.84	5.74e-11	down	-2.07	6.7e-13	Ortho	0.341	0.468	-	0.726	0.0176	Para	0.388	0.371	-
AT4G17085	5.48	11.4	124	105	1.89	4.45	0.779	0.0304	Up	4.48	6.1e-40	Ortho	-1.15	0.077	Mit	-1.58	4.32e-05	Para	-0.107	0.859	-
AT4G16620	0.524	2.49	2.49	7.31	1.49	8.3	1.96	2.59e-06	Up	2.22	2.28e-07	Ortho	0.287	0.568	-	1.49	0.00155	Ortho	0.978	0.132	-
AT4G16600	0.104	1.14	0.423	1.9	0.175	0.374	2.89	0.000296	Up	2.06	0.0363	Ortho	-0.295	0.677	-	0.773	0.556	-	-0.585	0.251	-
AT4G16400	190	51.7	2.31	2.59	1.81	1.05	-2.11	1.37e-07	down	-6.42	1.1e-55	Ortho	1.96	0.00468	Mit	-6.76	2.5e-59	Ortho	1.4	0.0321	Mit
AT4G16141	43.9	7.83	44.8	1.33	29.7	1.86	-2.71	4.6e-15	down	-0.0255	0.965	-	-1.98	0.00082	Mag	-0.6	0.154	-	-0.983	0.1	-
AT4G15290	0.0479	0	6.63	0.443	0	0	-3.39	0.012	down	7.15	2.48e-10	Para	-2.63	8.25e-05	Mag	-2.5	0.181	-	0	NaN	-
AT4G14690	62.8	8.73	7.35	155	20.4	3680	-2.93	8.66e-06	down	-3.08	1.31e-05	Ortho	6.91	1.27e-06	Mit	-1.61	0.0423	Ortho	10.1	1.77e-05	Mit
AT4G14510	40	17.7	66.1	126	31.8	15.7	-1.43	0.000247	down	0.664	0.121	-	2.06	0.00202	Mit	-0.402	0.428	-	0.159	0.877	-
AT4G14147	6.58	18.7	7.77	14	6.64	9.38	1.22	7.39e-07	Up	0.192	0.524	-	-0.554	0.134	-	-0.0264	0.964	-	-0.893	0.0947	Mit
AT5G37300	10.7	186	19.3	224	43.7	214	3.57	4.03e-08	Up	0.81	0.308	-	-0.511	0.771	-	1.94	0.0118	Ortho	-1.71	0.402	-
AT5G42070	84.6	8.51	52.3	322	74	20.3	-3.53	3.27e-22	down	-0.742	0.0663	-	5.77	3.51e-06	Mit	-0.238	0.653	-	1.37	0.0882	Mit
AT5G40570	3.74	8.93	45.5	132	4.78	7.55	0.984	2.43e-05	Up	3.57	1.67e-58	Ortho	0.439	0.175	-	0.333	0.255	-	-0.572	0.276	-
AT5G40550	5.37	9.52	8.3	12.8	7.03	5.07	0.579	0.021	Up	0.605	0.0195	Ortho	-0.151	0.682	-	0.37	0.215	-	-1.1	0.0186	Mit
AT5G40530	15.7	11.2	13.4	9.39	15.1	9.84	-0.755	0.00416	down	-0.279	0.349	-	-0.0109	0.992	-	-0.107	0.79	-	-0.144	0.772	-
AT5G38130	2.74	0.423	14.6	24.3	0	0	-2.4	0.011	down	2.53	0.0259	Para	2.19	0.419	-	-8.34	8.75e-08	Ortho	1.49	0.0956	Mit
AT5G38070	2.32	1.39	12.7	6.59	0.624	0.655	-0.974	0.00458	down	2.41	1.75e-14	Para	-0.317	0.326	-	-1.96	4.07e-07	Ortho	0.531	0.375	-
AT5G47635	0.251	2.2	26.2	13.3	0.399	0.705	2.78	6.14e-11	Up	6.65	1.39e-56	Ortho	-2.62	3.41e-06	Mit	0.58	0.359	-	-1.22	0.0292	Mit
AT5G45830	3.48	0.127	0.772	1	5.18	0.698	-4.67	1.7e-12	down	-2.26	0.000459	Ortho	2.28	0.0011	Mit	0.471	0.57	-	0.0875	0.975	-
AT5G45310	2.46	103	2.34	34.2	0.0624	7.85	4.79	3.32e-13	Up	-0.163	0.866	-	-1.67	0.264	-	-5.33	4.66e-08	Para	-1.83	0.307	-
AT5G43870	54.9	5.69	60.2	41.2	54.3	6.64	-3.53	6.43e-36	down	0.0637	0.869	-	2.58	3.06e-05	Mit	-0.0723	0.882	-	0.267	0.758	-
AT5G43630	109	21.9	59.3	52.1	53.1	29	-2.52	4e-08	down	-0.944	0.0646	-	2.06	0.00691	Mit	-1.11	0.0395	Ortho	1.4	0.139	-
AT5G42940	28.5	55	28.3	58.5	32.4	82.9	0.669	0.000973	Up	-0.0683	0.793	-	0.0935	0.881	-	0.127	0.655	-	0.412	0.416	-
AT5G42880	4.11	1.74	2.57	1.71	2.84	2.2	-1.44	0.00649	down	-0.731	0.221	-	0.459	0.531	-	-0.579	0.396	-	0.601	0.361	-
AT5G42770	14.4	11.8	15.9	10	18.3	8.39	-0.561	0.0198	down	0.088	0.768	-	-0.374	0.172	-	0.318	0.268	-	-0.804	0.0452	Mag
AT5G42760	30.4	6.07	126	39.1	17	1.44	-2.57	7.39e-14	down	1.99	1.02e-08	Para	0.512	0.298	-	-0.899	0.0218	Ortho	-0.678	0.31	-
AT5G42690	4.6	2.07	14.7	13.4	8.89	10.4	-1.41	2.02e-06	down	1.62	8.93e-09	Para	0.704	0.203	-	0.899	0.0038	Para	1.03	0.0225	Mit
AT5G48880	195	89.1	102	23.2	110	58.4	-1.38	0.000238	down	-0.953	0.0172	Ortho	-0.979	0.139	-	-0.852	0.048	Ortho	0.213	0.788	-
AT5G49160	46.9	14.1	33.4	2.86	41.6	2.39	-1.94	9.36e-05	down	-0.556	0.34	-	-1.51	0.136	-	-0.226	0.77	-	-1.92	0.028	Mag
AT5G49900	6.34	57.8	9.16	24.4	39.8	20.2	2.87	1.78e-12	Up	0.493	0.307	-	-1.69	0.198	-	2.62	1.09e-09	Ortho	-3.98	2.86e-05	Mit
AT5G49920	0.158	1.08	97.8	16.6	0.583	6.13	2.32	0.000238	Up	9.22	6.48e-47	Ortho	-3.3	0.000284	Mit	1.8	0.0201	Ortho	1.42	0.365	-
AT5G49930	27.5	64.1	31.4	81.6	30.3	88.4	0.929	0.0165	Up	0.133	0.787	-	0.149	0.831	-	0.0781	0.91	-	0.312	0.74	-
AT5G50350	13.8	64.6	12.6	50.4	12.6	48.8	1.95	3.64e-32	Up	-0.176	0.381	-	-0.232	0.469	-	-0.175	0.438	-	-0.282	0.579	-
AT5G50400	23.5	49.9	9.37	22	36.9	82.6	0.826	8.61e-05	Up	-1.37	1.26e-10	Para	0.108	0.805	-	0.632	0.00604	Ortho	0.0876	0.898	-
AT5G50890	8.87	1.93	11.9	5.08	17.6	16.3	-2.38	2.57e-13	down	0.411	0.252	-	0.644	0.172	-	0.988	0.00433	Para	1.6	0.0066	Mit
AT5G50990	4.36	3.07	8	3.36	15.9	12.3	-0.779	0.00469	down	0.812	0.00288	Para	-0.628	0.157	-	1.83	4.01e-12	Para	0.0338	0.976	-
AT5G51010	170	90	88.7	31.1	133	39.9	-1.19	6.71e-06	down	-0.998	0.000249	Ortho	-0.565	0.0822	Mag	-0.391	0.226	-	-0.805	0.0682	Mag
AT5G51700	14.7	37.3	12.3	14.1	12.5	21.5	1.08	1.48e-16	Up	-0.305	0.037	Para	-1.1	4.68e-05	Mit	-0.272	0.0883	-	-0.566	0.0654	Mit
AT5G52910	9.44	4.27	6.56	0.0637	0	0	-1.34	0.0278	down	-0.566	0.461	-	-1.91	0.0087	Mag	-10.2	3e-16	Ortho	1	0.0228	Mit
AT5G52950	8.26	4.98	7.59	0.588	9.96	1.72	-0.984	0.0164	down	-0.185	0.718	-	-1.82	0.000228	Mag	0.216	0.717	-	-1.31	0.00267	Mag
AT5G53530	27.9	69.3	9.44	23.2	44.7	88.6	1.04	7.46e-07	Up	-1.6	4.96e-14	Para	-0.0865	0.794	-	0.644	0.00534	Ortho	-0.326	0.442	-
AT5G53800	17.8	56.5	16.4	37.2	27	55.7	1.4	1.67e-13	Up	-0.163	0.481	-	-0.512	0.172	-	0.56	0.00878	Ortho	-0.591	0.237	-
AT5G53850	102	196	109	205	99.8	140	0.663	9.64e-05	Up	0.0442	0.844	-	-0.0326	0.899	-	-0.0786	0.759	-	-0.45	0.205	-
AT5G54870	38.9	175	12.5	22.5	29.8	114	1.88	9.62e-26	Up	-1.69	3.93e-20	Para	-1.34	0.000121	Mit	-0.433	0.0389	Para	-0.242	0.414	-
AT5G54890	7.34	13	60.7	91.7	8.22	7.68	0.567	0.0184	Up	3.01	2.2e-41	Ortho	-0.205	0.506	-	0.136	0.689	-	-0.829	0.0665	Mit
AT5G55400	28.3	116	61.7	304	64.6	253	1.72	2.44e-07	Up	1.07	0.00233	Ortho	0.29	0.719	-	1.13	0.00202	Ortho	-0.0457	0.993	-
AT5G56720	2.79	4.79	32.8	40.1	3.93	8.63	0.525	0.0388	Up	3.51	4.93e-53	Ortho	-0.253	0.52	-	0.461	0.113	-	0.44	0.415	-
AT5G57035	27.3	122	115	306	29.2	173	1.85	1.31e-07	Up	2.03	1.3e-08	Ortho	-0.701	0.0308	Mit	0.0345	0.968	-	0.419	0.703	-
AT5G57850	52.7	97.3	77.1	187	52.5	26.4	0.609	0.00118	Up	0.499	0.0103	Ortho	0.39	0.024	Mag	-0.0374	0.911	-	-1.86	3.37e-06	Mit
AT5G57910	6.18	203	69.9	737	10.5	170	4.75	1.63e-72	Up	3.48	6.85e-39	Ortho	-1.44	0.0545	Mit	0.752	0.015	Ortho	-0.916	0.37	-
AT5G57920	0.0725	0.482	0	0.158	0.233	0.922	2.26	0.0018	Up	-3.35	0.0159	Para	-0.585	0.0483	Mit	1.66	0.088	-	0.415	0.368	-
AT5G58010	0	0.238	0.0573	0.381	0.0251	0.21	3.69	0.00334	Up	2.81	0.144	-	0.322	0.59	-	1.45	0.585	-	0.322	0.148	-
AT5G58360	0.797	0.0681	0.967	0.102	1.46	0.603	-3.62	1.76e-06	down	0.198	0.808	-	-0.193	0.604	-	0.8	0.299	-	0.0704	0.915	-
AT5G59830	16.2	27.1	11.4	30.9	13.5	22.7	0.482	0.00517	Up	-0.554	0.00187	Para	0.612	0.0671	Mag	-0.301	0.137	-	-0.0208	0.976	-
AT5G59980	6.09	3.82	7.51	1.75	7.69	1.41	-0.934	0.0234	down	0.233	0.641	-	-1.07	0.0363	Mag	0.278	0.622	-	-1.25	0.0139	Mag
AT5G60160	41.6	90.3	65.5	72.8	63.1	112	0.839	1.82e-06	Up	0.603	0.000899	Ortho	-0.945	0.00823	Mit	0.551	0.00418	Ortho	-0.278	0.569	-
AT5G60790	140	465	212	805	152	776	1.45	1.81e-08	Up	0.559	0.0454	Ortho	0.194	0.621	-	0.0756	0.861	-	0.618	0.457	-
AT5G60980	72.9	120	48.7	21.2	49.6	22.4	0.448	0.0142	Up	-0.622	0.000689	Para	-1.89	7.84e-06	Mit	-0.589	0.00228	Para	-1.82	1.23e-05	Mit
AT5G62040	0.307	20.4	6.84	5.39	0.0418	10.9	5.48	5.24e-28	Up	4.37	2.51e-16	Ortho	-4.36	1.55e-06	Mit	-2.93	0.00378	Para	-0.519	0.88	-
AT5G62280	2.75	0.105	2.25	0.0219	4.42	0.167	-4.57	2.27e-08	down	-0.386	0.714	-	0.0995	0.923	-	0.652	0.564	-	-0.485	0.378	-
AT5G62570	43.8	78	9.16	10.2	22.4	203	0.584	0.0293	Up	-2.29	1.14e-18	Para	-0.638	0.119	-	-0.983	0.000423	Para	2.31	0.00156	Mag
AT5G62840	34.4	4.32	27.5	9.35	49.9	9.2	-3.24	7.39e-39	down	-0.386	0.158	-	1.25	0.0281	Mit	0.48	0.0948	-	0.375	0.321	-
AT5G62980	21.5	15.4	18.2	7.5	10.6	6.18	-0.745	0.0175	down	-0.287	0.422	-	-0.732	0.057	Mag	-1.07	0.00125	Ortho	-0.249	0.643	-
AT5G63080	12.8	29.2	5.29	2.49	7.47	9.83	0.917	5.61e-05	Up	-1.32	2.1e-08	Para	-2.08	3.38e-05	Mit	-0.818	0.00111	Para	-0.799	0.0431	Mit
AT5G63440	17.2	11.8	56.6	31.5	10.5	13.2	-0.802	3.62e-06	down	1.67	3.02e-24	Para	-0.317	0.286	-	-0.735	6.31e-05	Ortho	0.796	0.0015	Mit
AT5G63550	29.7	15.9	11.4	5.21	18.3	6.97	-1.15	0.00297	down	-1.45	0.000258	Ortho	-0.124	0.863	-	-0.764	0.0887	-	-0.436	0.408	-
AT5G63700	31.1	9.88	32.2	8.75	25.5	6.87	-1.91	3.9e-09	down	-0.0248	0.963	-	-0.244	0.683	-	-0.357	0.396	-	-0.154	0.853	-
AT5G63970	7.42	16.7	34.2	21.4	14.3	22.2	0.933	0.00104	Up	2.2	1.92e-15	Ortho	-1.65	0.0115	Mit	0.947	0.00197	Ortho	-0.368	0.636	-
AT5G64470	15.3	12.3	21.4	19.3	12	8.08	-0.586	0.00186	down	0.433	0.0259	Para	0.164	0.686	-	-0.418	0.048	Ortho	-0.175	0.632	-
AT5G65090	2.16	0.159	3.35	1.49	0.337	0.2	-3.86	1.44e-12	down	0.598	0.237	-	0.935	0.181	-	-2.76	2.85e-07	Ortho	1.38	0.0473	Mit
AT5G65165	0.0705	0.394	0.0614	0.677	0	0.719	1.84	0.0317	Up	-0.295	0.843	-	0.263	0.723	-	-3.24	0.0451	Para	0.678	0.204	-
AT5G65440	44.4	13.5	39.9	9.3	33.1	9.75	-1.93	4.28e-05	down	-0.203	0.742	-	-0.341	0.682	-	-0.474	0.451	-	-0.0114	1	-
AT5G65500	0.0244	0.851	10.7	32.9	0.145	0.798	4.35	2.25e-06	Up	8.93	1.4e-13	Ortho	0.715	0.289	-	2.76	0.0617	-	0	1	-
AT5G65810	46.4	17.1	42.3	19	36.1	8.63	-1.71	1.97e-16	down	-0.189	0.442	-	0.295	0.269	-	-0.398	0.105	-	-0.564	0.0537	Mag
AT5G67640	3.47	7.51	30.5	8.87	1.6	0.285	0.859	0.00518	Up	3.1	3.63e-26	Ortho	-2.7	3.58e-07	Mit	-1.13	0.00112	Para	-2.36	0.000347	Mit
AT5G67540	16.4	33.5	3.28	3.19	14.4	17.3	0.739	0.0102	Up	-2.37	1.95e-16	Para	-0.969	0.0117	Mit	-0.238	0.531	-	-0.733	0.0491	Mit
AT5G67100	26.3	7.89	34.5	5.1	46	22.8	-1.94	0.000123	down	0.332	0.598	-	-0.926	0.24	-	0.745	0.236	-	0.669	0.43	-
AT5G66820	20.2	16.6	6.42	5.25	3.95	2.89	-0.552	0.0327	down	-1.7	2.07e-11	Ortho	0.123	0.674	-	-2.41	1.88e-20	Ortho	-0.0609	0.943	-
AT5G66700	0.0179	0.344	0.208	0.656	0.0206	0.0484	2.88	0.00731	Up	3.25	0.0394	Ortho	0.585	0.547	-	0.0349	1	-	0	1	-
AT5G66480	2.28	11.5	0.845	10.8	1.82	7.74	2.05	5.85e-12	Up	-1.48	2.31e-05	Para	0.69	0.193	-	-0.359	0.384	-	-0.0577	0.961	-
AT5G66005	12.5	6.75	0.183	13.2	23	20.2	-1.13	0.0184	down	-6.15	1.61e-26	Ortho	4.63	0.000691	Mit	0.835	0.137	-	0.64	0.232	-
AT1G09520	13.5	39.7	13.2	54.9	11.5	45.8	1.27	0.000107	Up	-0.0767	0.863	-	0.518	0.304	-	-0.261	0.562	-	0.413	0.665	-
AT1G09530	9.53	172	9.08	16.3	12.4	65.1	3.83	9.3e-26	Up	-0.117	0.814	-	-3.25	0.000791	Mit	0.327	0.522	-	-1.75	0.145	-
AT1G09620	171	107	112	63.6	163	108	-0.937	0.00289	down	-0.665	0.0458	Ortho	-0.142	0.78	-	-0.13	0.788	-	0.0785	0.919	-
AT1G09640	283	254	75.7	40.7	187	133	-0.418	0.0178	down	-1.95	2.48e-31	Ortho	-0.724	0.0424	Mag	-0.633	0.000528	Ortho	-0.334	0.277	-
AT1G09660	58.1	18.1	48.4	10.3	46	10.3	-1.94	1.6e-15	down	-0.321	0.25	-	-0.522	0.106	-	-0.382	0.202	-	-0.415	0.316	-
AT1G09700	15.4	11.8	11.9	6.09	11.7	7.86	-0.645	0.00539	down	-0.415	0.0937	-	-0.521	0.106	-	-0.435	0.102	-	-0.159	0.68	-
AT1G09740	11.7	41.5	14.4	38.8	20.9	38.2	1.56	4.82e-10	Up	0.271	0.359	-	-0.378	0.417	-	0.823	0.00302	Ortho	-0.895	0.087	Mit
AT1G01250	5.04	47.3	23.2	91	8.78	39.2	2.86	1.06e-11	Up	2.16	8.28e-07	Ortho	-1.08	0.328	-	0.714	0.172	-	-0.962	0.432	-
AT1G09750	226	5.61	199	39.1	74	1.57	-5.54	1.03e-112	down	-0.237	0.411	-	2.77	0.00253	Mit	-1.65	6.23e-11	Ortho	0.168	0.886	-
AT1G09795	121	196	1.56	6.43	14.9	15	0.427	0.00116	Up	-6.33	0	Para	0.882	0.00268	Mag	-3.07	1.79e-121	Para	-0.68	0.0117	Mit
AT1G09800	5.75	3.02	0.0785	0.422	9.26	1.66	-1.16	0.000521	down	-6.22	2.94e-24	Ortho	1.02	0.0614	Mit	0.66	0.0842	-	-1.11	0.00378	Mag
AT1G09810	16	7.37	13.6	9.21	13	4.46	-1.39	9.09e-11	down	-0.293	0.223	-	0.454	0.0808	Mit	-0.353	0.17	-	-0.395	0.225	-
AT1G09815	20.9	42.7	27.7	35.5	26	28.3	0.759	0.00117	Up	0.354	0.167	-	-0.647	0.0188	Mit	0.286	0.324	-	-0.889	0.0528	Mit
AT1G09820	6.97	4.73	6.09	4.51	5.71	1.63	-0.827	0.0144	down	-0.257	0.516	-	0.0165	0.97	-	-0.35	0.413	-	-0.826	0.156	-
AT1G09830	71.3	14.5	39.3	14	45.1	7.63	-2.56	1.08e-29	down	-0.918	9.46e-05	Ortho	0.788	0.0269	Mit	-0.714	0.00451	Ortho	-0.223	0.305	-
AT1G09940	16.2	68.9	113	77.6	51.1	72.6	1.82	6.36e-10	Up	2.8	1.23e-21	Ortho	-2.56	2.52e-05	Mit	1.64	1.17e-07	Ortho	-1.53	0.0251	Mit
AT1G01240	28.4	237	21.2	228	9.36	192	2.77	1.02e-27	Up	-0.468	0.102	-	0.328	0.691	-	-1.63	2.11e-09	Para	1.21	0.1	Mag
AT1G09960	4.26	22.6	12	97.9	25.3	213	2.15	7.98e-14	Up	1.49	6.15e-07	Ortho	0.834	0.275	-	2.56	3.92e-18	Ortho	0.932	0.182	-
AT1G10030	18.7	11.6	15.1	10.4	20.6	2.47	-0.928	0.00258	down	-0.342	0.326	-	0.155	0.724	-	0.115	0.811	-	-2.09	0.0025	Mag
AT1G01230	25.7	50.6	24.1	235	26.2	61.1	0.703	0.0188	Up	-0.135	0.715	-	2.28	6.69e-05	Mag	0.00445	1	-	0.228	0.748	-
AT1G10040	1.73	10.9	12.5	9.81	1.3	4.95	2.34	5.86e-15	Up	2.8	2.21e-20	Ortho	-2.39	2.97e-06	Mit	-0.471	0.253	-	-0.68	0.132	-
AT1G10050	10	29	6.86	6.21	29.5	43.3	1.22	0.000673	Up	-0.618	0.12	-	-1.59	0.00448	Mit	1.48	9.54e-05	Ortho	-0.919	0.208	-
AT1G10090	31.6	75.8	0.817	18.9	125	275	0.987	1.42e-05	Up	-5.32	4.49e-85	Para	2.09	0.000724	Mag	1.95	1.09e-17	Ortho	-0.101	0.886	-
AT1G10130	41.8	34.8	31.3	26.6	39.5	55.4	-0.54	0.0229	down	-0.468	0.0588	-	0.0412	0.922	-	-0.135	0.683	-	0.738	0.0731	Mit
AT1G10170	36.2	79.2	33.5	108	32.1	94	0.845	0.0209	Up	-0.17	0.707	-	0.565	0.425	-	-0.229	0.652	-	0.424	0.698	-
AT1G10200	51.3	37.6	123	132	170	67.1	-0.715	0.0123	down	1.21	1.82e-05	Para	0.551	0.119	-	1.69	3.1e-09	Para	-0.879	0.083	Mag
AT1G10210	6.27	25.5	6.43	5.65	9.27	9.83	1.75	2.21e-17	Up	-0.0131	0.971	-	-2.02	6.15e-05	Mit	0.53	0.0287	Ortho	-1.82	0.00011	Mit
AT1G10270	15.9	2.53	15.4	2.33	27.4	4.47	-2.87	1.51e-15	down	-0.106	0.823	-	0.0875	0.921	-	0.728	0.0809	-	-0.148	0.82	-
AT1G10320	15.6	34.1	26.5	33.7	22.2	31.7	0.839	0.0334	Up	0.698	0.097	-	-0.726	0.239	-	0.442	0.367	-	-0.542	0.534	-
AT1G01200	4.45	0.526	7.49	3.33	5.49	1.74	-3.28	9.11e-17	down	0.726	0.0565	-	0.652	0.0852	Mit	0.291	0.544	-	0.357	0.494	-
AT1G10350	18.1	35.1	12.5	13.3	23.8	15.1	0.683	0.000133	Up	-0.579	0.002	Para	-0.81	0.0108	Mit	0.347	0.0949	-	-1.54	7.15e-06	Mit
AT1G10360	89.2	39.2	23.7	37.1	24.3	39.2	-1.45	4.55e-11	down	-1.97	4.12e-19	Ortho	1.77	1.87e-05	Mit	-1.94	5.88e-18	Ortho	1.84	0.000464	Mit
AT1G10410	23.5	114	17.8	55.7	15.7	85.8	1.99	2.43e-14	Up	-0.438	0.136	-	-0.63	0.281	-	-0.625	0.0399	Para	0.171	0.773	-
AT1G10417	0.854	3.59	0.119	0.408	1.98	6.94	1.76	4.09e-05	Up	-2.89	3.29e-06	Para	-0.926	0.0317	Mit	1.15	0.0212	Ortho	0.121	0.861	-
AT1G10500	98.2	245	42.7	97.4	151	284	1.02	0.000756	Up	-1.25	4.9e-05	Para	-0.139	0.782	-	0.579	0.0992	-	-0.403	0.561	-
AT1G10510	99	44	19.7	9.33	132	71.2	-1.45	1.21e-12	down	-2.41	1.76e-32	Ortho	0.183	0.638	-	0.354	0.149	-	0.276	0.19	-
AT1G10522	48.6	13.4	20.6	6.57	68.4	11.8	-2.11	1.4e-10	down	-1.3	0.000144	Ortho	0.277	0.517	-	0.446	0.279	-	-0.617	0.402	-
AT1G10550	1.73	0.026	7.37	0.469	15.9	0.335	-5.88	8.11e-09	down	2.07	0.0222	Para	-1.04	0.0172	Mag	3.27	0.000327	Para	-2.31	0.131	-
AT1G10560	1.8	6.71	0.606	14.4	0.507	2.33	1.53	0.0366	Up	-1.59	0.0581	-	1.68	0.358	-	-1.82	0.0421	Para	-0.332	0.915	-
AT1G10570	22	51.2	52.7	78.6	28.5	37.9	0.943	8.27e-07	Up	1.21	2.32e-10	Ortho	-0.615	0.0659	Mit	0.327	0.155	-	-0.802	0.092	Mit
AT1G10640	26.1	5.14	35.9	1.2	38.7	0.36	-2.51	7.43e-06	down	0.406	0.563	-	-2.08	0.183	-	0.504	0.514	-	-2.87	9.32e-05	Mag
AT1G10650	30.7	86.5	15.6	5.94	45.8	29.6	1.2	9.73e-06	Up	-1.03	0.000277	Para	-2.68	2.18e-06	Mit	0.524	0.101	-	-2.09	0.000106	Mit
AT1G10657	43.2	1.57	37.1	3.21	69.3	0.678	-4.92	5.23e-30	down	-0.282	0.598	-	0.752	0.243	-	0.63	0.238	-	-1.55	0.143	-
AT1G10720	21.1	50.1	20.1	27.5	21	30.3	0.981	3.54e-15	Up	-0.11	0.472	-	-0.756	0.00398	Mit	-0.0426	0.838	-	-0.707	0.0268	Mit
AT1G10740	57.5	173	28.6	85.8	29	93.2	1.3	2.94e-07	Up	-1.07	4.38e-05	Para	-0.0265	0.982	-	-1.04	0.000137	Para	0.081	0.878	-
AT1G10770	0	0.322	0	0.0495	0.0411	0.0227	3.53	0.000806	Up	-0.14	0.963	-	-0.322	0.438	-	2.38	0.243	-	-0.322	0.483	-
AT1G10780	9.15	2.61	5.21	1.93	7.59	1.36	-2.02	9.9e-07	down	-0.89	0.0477	Ortho	0.392	0.488	-	-0.318	0.577	-	-0.357	0.364	-
AT1G10850	35.8	12.9	52.1	19.1	53.6	4.72	-1.73	2e-16	down	0.49	0.0287	Para	-0.00432	1	-	0.534	0.0238	Para	-1.89	0.000117	Mag
AT1G10865	13.4	48.9	50.8	19.7	4.94	13	1.6	1.33e-09	Up	1.89	1.15e-12	Ortho	-3.08	4.88e-08	Mit	-1.45	3.76e-07	Para	-0.495	0.457	-
AT1G10900	78	23	41.1	31	65	60.2	-2.04	5.82e-13	down	-0.999	0.000756	Ortho	1.34	0.0169	Mit	-0.335	0.357	-	1.62	0.0297	Mit
AT1G10930	25.9	7.91	23	6.01	37.4	8.17	-1.95	1.05e-07	down	-0.235	0.604	-	-0.193	0.809	-	0.471	0.308	-	-0.503	0.474	-
AT1G10960	593	54	204	80.9	421	61	-3.67	1.73e-22	down	-1.6	5.57e-05	Ortho	2.11	0.000282	Mit	-0.545	0.255	-	0.661	0.456	-
AT1G10980	1.34	0.195	17	9.84	18.6	24.1	-2.84	1.95e-07	down	3.69	1.75e-16	Para	0.459	0.525	-	3.81	6.47e-17	Para	1.53	0.0205	Mit
AT1G11020	15.5	39.3	15.7	24.9	14.7	20.8	1.07	7.77e-19	Up	-0.0301	0.859	-	-0.675	0.00393	Mit	-0.12	0.471	-	-0.812	0.00352	Mit
AT1G11080	2.92	0.0556	0.646	0.848	0.749	0.0227	-5.1	4.68e-07	down	-2.21	0.0585	-	2.19	0.00816	Mit	-1.92	0.133	-	1.19	0.0894	Mit
AT1G02120	73.8	138	74.5	70.7	75	67.2	0.629	1.1e-05	Up	-0.0412	0.827	-	-0.961	0.000279	Mit	-0.0153	0.963	-	-1.05	0.000413	Mit
AT1G11112	2.22	0.122	0	0.0442	0.634	0.0227	-4.06	3.56e-07	down	-8.33	1.57e-09	Ortho	1.58	0.000419	Mit	-1.87	0.0719	-	1	0.038	Mit
AT1G11120	2.08	1.01	0.263	0.137	6.2	2.55	-1.26	0.00162	down	-2.99	2.41e-10	Ortho	0.585	0.104	-	1.55	0.000125	Para	-0.415	0.29	-
AT1G11160	3.34	0.436	4.39	0.461	8.34	0.653	-3.08	9.02e-09	down	0.333	0.6	-	-0.305	0.702	-	1.27	0.029	Para	-0.897	0.0501	Mag
AT1G11180	11.5	22	5.84	7.34	13.9	14.9	0.651	9.04e-05	Up	-1.04	1.75e-09	Para	-0.531	0.0286	Mit	0.21	0.315	-	-0.747	0.0152	Mit
AT1G11200	13.1	26.6	15.1	12.4	15.2	11.1	0.741	0.0196	Up	0.162	0.676	-	-1.22	0.00351	Mit	0.166	0.718	-	-1.44	0.00849	Mit
AT1G11290	6.78	2.55	2.22	0.708	6.5	1.84	-1.64	0.000289	down	-1.69	0.000382	Ortho	0.138	0.854	-	-0.12	0.877	-	-0.194	0.752	-
AT1G11400	18.9	50.9	56.4	101	21.5	55.9	1.17	5.6e-11	Up	1.55	2.32e-18	Ortho	-0.532	0.104	-	0.154	0.528	-	-0.0375	0.971	-
AT1G11440	21.3	9.62	34.2	5.91	40.3	5.98	-1.4	2.97e-05	down	0.648	0.0739	-	-1.32	0.0171	Mag	0.885	0.018	Para	-1.51	0.00323	Mag
AT1G11475	32.7	23.9	37.8	35	54.9	45.9	-0.723	0.00883	down	0.148	0.658	-	0.34	0.385	-	0.712	0.0179	Para	0.176	0.798	-
AT1G11530	11.8	34.8	10.8	49	3.19	21.4	1.28	0.000325	Up	-0.175	0.699	-	0.592	0.13	-	-1.93	3.77e-07	Para	0.891	0.403	-
AT1G11545	39.1	3.33	9.29	0.628	39.6	2.39	-3.74	1.84e-23	down	-2.11	4e-08	Ortho	0.65	0.19	-	0.00722	1	-	-0.307	0.769	-
AT1G11580	113	54.1	37.3	6.86	106	18.7	-1.27	0.001	down	-1.6	4.69e-05	Ortho	-1.25	0.191	-	-0.105	0.872	-	-1.38	0.0975	Mag
AT1G01090	248	168	256	248	343	189	-0.838	1.13e-06	down	-0.00557	0.984	-	0.516	0.027	Mit	0.418	0.0315	Para	-0.293	0.209	-
AT1G11670	9.27	1.78	16.2	1	13.9	2.35	-2.59	1.55e-08	down	0.764	0.132	-	-0.903	0.35	-	0.531	0.364	-	-0.171	0.839	-
AT1G11700	25.1	13.6	29.5	7.34	31.2	9.92	-1.17	0.000518	down	0.163	0.699	-	-0.97	0.0312	Mag	0.249	0.588	-	-0.677	0.15	-
AT1G11710	4.9	2.23	6.29	3.33	4.47	1.38	-1.39	3.51e-07	down	0.307	0.307	-	0.0651	0.873	-	-0.185	0.618	-	-0.405	0.433	-
AT1G11750	165	131	145	148	152	114	-0.607	0.0116	down	-0.239	0.379	-	0.362	0.174	-	-0.163	0.615	-	-0.083	0.862	-
AT1G11860	2160	339	1040	285	2010	253	-2.91	1.69e-15	down	-1.12	0.00444	Ortho	0.805	0.228	-	-0.161	0.781	-	-0.315	0.5	-
AT1G11870	65.8	31.2	45.1	32.8	84.8	71.1	-1.35	2.15e-11	down	-0.605	0.00451	Ortho	0.589	0.0944	Mit	0.311	0.206	-	0.788	0.0155	Mit
AT1G11910	473	1940	877	2040	485	1530	1.75	2.34e-27	Up	0.835	4.82e-07	Ortho	-0.813	0.00875	Mit	-0.0179	0.962	-	-0.377	0.468	-
AT1G11925	0	1.53	0.205	1.97	0	3.4	5.26	3.82e-06	Up	4.71	0.00562	Ortho	-0.322	0.712	-	0	1	-	0.71	0.754	-
AT1G12020	20.9	4.67	17.3	3.22	23.7	7.98	-2.41	1.56e-13	down	-0.328	0.392	-	-0.119	0.771	-	0.123	0.813	-	0.483	0.323	-
AT1G12050	51.5	114	63.9	64.9	82.3	91.8	0.861	1.01e-06	Up	0.255	0.196	-	-1.12	0.000301	Mit	0.63	0.000885	Ortho	-0.979	0.00101	Mit
AT1G01060	146	2.16	146	35.2	234	14	-5.92	1.62e-18	down	-0.00304	0.997	-	3.58	0.028	Mit	0.646	0.503	-	1.64	0.65	-
AT1G12090	1140	345	510	43.2	672	21.3	-1.95	4.72e-05	down	-1.23	0.0173	Ortho	-1.81	0.0321	Mag	-0.814	0.162	-	-3.21	0.022	Mag
AT1G12120	52.5	99.5	61.6	48.4	57.5	59.8	0.65	0.000108	Up	0.186	0.331	-	-1.25	0.000111	Mit	0.0902	0.714	-	-0.855	0.0101	Mit
AT1G12244	17.2	4.47	63	80.9	31.6	10.6	-2.2	3.78e-12	down	1.82	8.43e-09	Para	2.06	0.000287	Mit	0.833	0.0185	Para	0.232	0.684	-
AT1G12250	85.2	59	109	160	147	93.7	-0.806	0.00685	down	0.306	0.366	-	1.09	0.0062	Mit	0.743	0.0235	Para	-0.122	0.849	-
AT1G12260	1.68	4.67	1.63	4.23	3.7	8.92	1.17	0.000105	Up	-0.136	0.735	-	-0.339	0.507	-	1.06	0.00124	Ortho	-0.0862	0.866	-
AT1G12330	31.8	10.5	31.5	9.74	34.6	13.8	-1.87	2.9e-08	down	-0.0837	0.854	-	-0.12	0.83	-	0.064	0.918	-	0.243	0.603	-
AT1G12360	41.6	167	66.6	128	37.4	109	1.71	4.26e-07	Up	0.628	0.0927	-	-1.05	0.079	Mit	-0.199	0.689	-	-0.472	0.578	-
AT1G12370	9.42	6.02	66.6	128	17.9	6.96	-0.899	0.00135	down	2.77	1.23e-25	Para	1.53	0.000854	Mit	0.878	0.0031	Para	-0.645	0.26	-
AT1G12400	5.69	16	16.6	27.7	6.19	3.26	1.23	2.47e-06	Up	1.51	8.86e-09	Ortho	-0.584	0.0406	Mit	0.112	0.787	-	-2	0.000964	Mit
AT1G12420	9.96	51.5	21.7	22.8	15.3	35.1	2.07	4.66e-12	Up	1.09	0.000567	Ortho	-2.19	0.000239	Mit	0.57	0.115	-	-1.09	0.181	-
AT1G12430	37.5	23.8	53.9	11.3	37.2	6.97	-0.906	0.024	down	0.48	0.283	-	-1.56	0.0044	Mag	-0.0561	0.943	-	-1.62	0.00129	Mag
AT1G12500	98	12.8	43.8	6.05	78.6	5.44	-3.19	2.77e-39	down	-1.22	1.04e-06	Ortho	0.119	0.777	-	-0.366	0.225	-	-0.769	0.0106	Mag
AT1G12520	106	67.6	97.6	111	118	133	-0.893	0.000602	down	-0.157	0.622	-	0.82	0.0768	Mit	0.128	0.738	-	0.809	0.092	Mit
AT1G12550	7.79	3.16	21.1	21.9	14	12.1	-1.58	8.86e-11	down	1.38	3.06e-09	Para	1.11	0.000842	Mit	0.793	0.00175	Para	0.876	0.00181	Mit
AT1G12650	27.5	45.1	11.6	10.3	26.8	21.1	0.445	0.0486	Up	-1.29	4.86e-09	Para	-0.85	0.00174	Mit	-0.0801	0.817	-	-1.02	0.0276	Mit
AT1G12710	9.07	28	16.8	44	4.98	20.6	1.33	8.54e-06	Up	0.844	0.00761	Ortho	-0.15	0.757	-	-0.916	0.00675	Para	0.419	0.665	-
AT1G12760	46.4	140	93.1	140	53.9	150	1.32	3.74e-13	Up	0.967	1.77e-07	Ortho	-0.986	0.00135	Mit	0.183	0.447	-	-0.112	0.771	-
AT1G12770	77.5	50.7	93.1	140	113	42.9	-0.881	9.8e-05	down	0.216	0.409	-	1.18	0.00086	Mit	0.489	0.0574	-	-0.777	0.0534	Mag
AT1G12780	29.3	81.7	25.8	193	28	548	1.17	0.0174	Up	-0.247	0.687	-	1.4	0.0904	Mag	-0.1	0.91	-	2.81	0.093	Mag
AT1G12790	3.31	10.4	0.983	0.609	0.718	0.315	1.37	1.77e-06	Up	-1.81	3.59e-08	Para	-1.44	0.00156	Mit	-2.26	1.23e-10	Para	-2.24	3.92e-05	Mit
AT1G12830	19.9	15.5	12.1	12.6	18.2	25	-0.616	0.00086	down	-0.761	4.62e-05	Ortho	0.429	0.0634	Mit	-0.155	0.525	-	0.8	0.00357	Mit
AT1G12890	0.127	0.939	6.36	10.3	0.0454	0.569	2.28	0.00121	Up	5.47	9.2e-14	Ortho	-0.222	0.822	-	-1.73	0.172	-	-0.222	0.785	-
AT1G12900	4790	251	1650	542	2830	282	-4.46	4.58e-35	down	-1.59	3.08e-05	Ortho	2.65	0.000647	Mit	-0.807	0.061	-	0.929	0.373	-
AT1G12970	8.22	24.1	14.8	22.5	18.5	28.4	1.28	8.73e-13	Up	0.804	1.57e-05	Ortho	-0.871	0.00471	Mit	1.14	1.16e-09	Ortho	-0.864	0.00992	Mit
AT1G02260	12.3	75	4.13	4.22	8.81	13.5	2.33	7.82e-18	Up	-1.6	2.27e-08	Para	-2.42	0.000373	Mit	-0.499	0.134	-	-1.96	0.000294	Mit
AT1G13030	13.5	2.52	11.6	2.3	15.6	7.99	-2.63	1.19e-09	down	-0.296	0.58	-	0.107	0.913	-	0.148	0.835	-	1.15	0.0634	Mit
AT1G13060	103	260	73.2	135	86.1	193	1.07	3.05e-18	Up	-0.535	2.55e-05	Para	-0.462	0.0142	Mit	-0.292	0.0396	Para	-0.173	0.547	-
AT1G13080	69.8	10.8	1.57	3.1	132	16.4	-2.94	2.92e-15	down	-5.57	1.51e-46	Ortho	3.22	2.89e-06	Mit	0.861	0.0472	Para	-0.341	0.645	-
AT1G02270	33.8	63.8	98.2	207	52	27.6	0.632	0.000358	Up	1.48	6.72e-18	Ortho	0.185	0.544	-	0.565	0.00304	Ortho	-1.78	4.07e-05	Mit
AT1G13160	42.6	14.4	34.1	14.2	37.5	24.9	-1.8	2.68e-05	down	-0.381	0.459	-	0.305	0.642	-	-0.251	0.691	-	0.924	0.186	-
AT1G13170	35.7	26.3	26.3	11.1	50.3	20.6	-0.701	0.0168	down	-0.485	0.122	-	-0.765	0.122	-	0.455	0.184	-	-0.839	0.102	-
AT1G13190	55.4	112	57.3	157	47	142	0.745	0.0167	Up	0.0114	0.982	-	0.433	0.133	-	-0.277	0.491	-	0.574	0.491	-
AT1G13195	6.66	41	57.3	157	7.99	59.4	2.33	2.48e-25	Up	3.06	6.88e-43	Ortho	-1.06	0.000905	Mit	0.225	0.467	-	0.255	0.691	-
AT1G13210	24.4	59.2	12.2	5.57	16	28.6	1	0.012	Up	-1.03	0.0137	Para	-2.21	0.000183	Mit	-0.641	0.176	-	-0.445	0.476	-
AT1G13250	31.6	7.73	40.7	7.09	11.5	2.4	-2.25	2.37e-09	down	0.348	0.44	-	-0.48	0.576	-	-1.48	0.000317	Ortho	-0.155	0.892	-
AT1G13340	3.59	11.7	1.45	4.42	2.29	19.5	1.39	0.00484	Up	-1.33	0.0138	Para	-0.28	0.767	-	-0.646	0.307	-	1.14	0.0975	Mag
AT1G13380	24.3	15.7	22.4	8.95	40.6	37.7	-0.887	0.00163	down	-0.153	0.658	-	-0.641	0.0658	Mag	0.706	0.0229	Para	0.484	0.206	-
AT1G13390	23.1	67	18.2	37.7	5.28	23	1.27	5.5e-06	Up	-0.368	0.247	-	-0.469	0.374	-	-2.16	1.31e-13	Para	0.397	0.677	-
AT1G13420	0.649	0.156	21.9	0.903	0	0.354	-1.95	0.0331	down	5.1	8.26e-09	Para	-2.94	0.0102	Mag	-6.33	1.36e-05	Ortho	0.907	0.162	-
AT1G13460	23.3	41.6	13.7	9.51	14.4	17.5	0.547	0.00207	Up	-0.831	3.75e-06	Para	-1.24	1.26e-05	Mit	-0.749	6.58e-05	Para	-0.574	0.137	-
AT1G02310	0.26	50.2	50.2	233	0.383	81	7.01	6.04e-57	Up	7.47	1.35e-58	Ortho	-3.17	0.0361	Mit	0.427	0.56	-	0.678	0.777	-
AT1G13470	3.21	13.7	11.3	2.82	27	71.1	1.71	0.00174	Up	1.75	0.00254	Ortho	-3.41	0.00122	Mit	2.99	2.1e-07	Ortho	-0.395	0.766	-
AT1G13560	87.8	76.4	63.3	106	76.1	90.9	-0.474	0.00153	down	-0.52	0.000585	Ortho	0.934	6.92e-05	Mit	-0.249	0.153	-	0.461	0.0632	Mit
AT1G13570	13.3	32.1	55.2	33.6	8.3	12.8	1	8.04e-06	Up	2.01	7.81e-20	Ortho	-1.89	0.000269	Mit	-0.717	0.00432	Para	-0.603	0.243	-
AT1G13635	0.515	0.0216	3.5	0.856	0.119	0	-3.99	7.03e-05	down	2.74	0.00344	Para	-0.633	0.41	-	-2.2	0.0572	-	0.807	0.000495	Mit
AT1G13640	43	164	33	123	32.5	127	1.66	4.9e-16	Up	-0.44	0.0499	Para	-0.0416	0.933	-	-0.452	0.0591	-	0.017	0.993	-
AT1G13730	50.5	16.1	25.6	6.65	30.6	6.31	-1.92	2.05e-17	down	-1.05	6.07e-06	Ortho	-0.129	0.741	-	-0.791	0.00142	Ortho	-0.52	0.234	-
AT1G13790	5.29	1.1	11.6	7.01	10.7	3.35	-2.48	6.62e-08	down	1.05	0.0303	Para	0.83	0.14	-	0.939	0.0734	-	0.00681	1	-
AT1G13830	0.302	1.39	0.295	0.528	0.316	0.335	1.78	0.0194	Up	-0.0419	0.976	-	-0.585	0.369	-	0.0601	0.983	-	-1.17	0.0822	Mit
AT1G13860	30.7	16.3	29	14.3	60.3	9.52	-1.18	1.04e-07	down	-0.13	0.637	-	-0.0749	0.857	-	0.934	6.65e-05	Para	-1.68	0.00147	Mag
AT1G02370	10.6	3.2	9.9	1.25	11	1.67	-1.98	6.12e-13	down	-0.157	0.643	-	-0.905	0.0267	Mag	0.0124	0.997	-	-0.571	0.066	Mag
AT1G13930	470	1210	637	841	2170	814	1.06	0.000597	Up	0.366	0.297	-	-0.963	0.0217	Mit	2.16	4.94e-12	Ortho	-2.77	0.000995	Mit
AT1G13960	13.6	130	50.1	148	10.1	176	2.94	1.03e-23	Up	1.82	1.63e-09	Ortho	-1.64	0.00174	Mit	-0.493	0.178	-	0.8	0.519	-
AT1G14000	73.9	152	12	22.1	54.1	95.8	0.759	2.8e-05	Up	-2.69	2.02e-50	Para	-0.192	0.633	-	-0.498	0.0134	Para	-0.216	0.434	-
AT1G14020	26.1	20.8	56.6	21.3	26.6	20.1	-0.583	0.00329	down	1.08	2.17e-08	Para	-1.07	0.000279	Mag	0.00226	1	-	-0.06	0.918	-
AT1G14030	64.3	15.5	56.6	21.3	32	7.5	-2.31	1.59e-24	down	-0.239	0.368	-	0.581	0.25	-	-1.06	1.13e-05	Ortho	-0.0436	0.951	-
AT1G02390	3.16	25.8	1.28	27.3	1.02	47.7	2.68	1.66e-11	Up	-1.36	0.00231	Para	0.895	0.616	-	-1.66	0.000368	Para	1.85	0.182	-
AT1G14150	133	54.6	51.3	30.1	128	27.4	-1.54	0.00016	down	-1.43	0.000817	Ortho	0.521	0.309	-	-0.107	0.88	-	-0.919	0.24	-
AT1G14170	5.08	53.8	12.2	22.8	15.3	67.6	3.08	1.39e-19	Up	1.22	0.000846	Ortho	-2.23	0.00014	Mit	1.55	2.95e-05	Ortho	-0.976	0.368	-
AT1G14205	6.22	2.03	3.3	9.21	5.32	8.37	-1.83	5.32e-07	down	-0.948	0.0137	Ortho	2.34	0.000193	Mit	-0.243	0.63	-	1.73	0.00102	Mit
AT1G14260	1.35	0.604	2.97	0.883	1.16	0.0227	-1.37	0.00207	down	1.08	0.0132	Para	-0.392	0.261	-	-0.243	0.698	-	-0.485	0.185	-
AT1G14270	109	60.8	57.8	32.8	92.9	36.9	-1.12	1.26e-08	down	-0.973	1.13e-06	Ortho	0.0303	0.943	-	-0.281	0.247	-	-0.487	0.1	Mag
AT1G14350	17	3.4	90.2	52.7	42	16.7	-2.54	4.77e-10	down	2.36	9e-09	Para	1.32	0.0075	Mit	1.26	0.00506	Para	0.806	0.308	-
AT1G14370	8.31	19.2	29.1	11.7	0.697	14.8	0.929	0.0311	Up	1.78	3.83e-05	Ortho	-2.35	0.000444	Mit	-3.63	7.64e-15	Para	2.08	0.0243	Mag
AT1G14400	112	324	78.7	183	116	290	1.25	3.34e-08	Up	-0.557	0.0218	Para	-0.315	0.283	-	0.0198	0.974	-	-0.21	0.755	-
AT1G14410	50.1	25.1	14.5	1.69	47	9.41	-1.25	0.000512	down	-1.86	2.91e-07	Ortho	-1.54	0.00822	Mag	-0.136	0.811	-	-1.23	0.0207	Mag
AT1G14420	0.0902	0	0.556	0.108	0.0503	0.0132	-3.74	0.00315	down	2.63	0.0446	Para	-0.585	0.0888	Mag	-0.959	0.628	-	0	NaN	-
AT1G14490	1.11	4.06	4.31	6.43	1.34	5.16	1.54	0.00019	Up	1.85	1.45e-05	Ortho	-0.705	0.168	-	0.178	0.793	-	0.111	0.918	-
AT1G14530	7.38	76.5	5.39	70.6	7.63	113	3.06	1.4e-20	Up	-0.501	0.193	-	0.271	0.729	-	0.00187	1	-	0.515	0.693	-
AT1G02450	0.28	5.91	8.65	1.45	0.19	0.653	3.85	5.89e-08	Up	4.9	2.42e-10	Ortho	-4.41	0.000368	Mit	-0.574	0.633	-	-1.68	0.105	-
AT1G14600	6.04	3.54	3.5	3.84	4.76	4.67	-1.04	0.00314	down	-0.844	0.023	Ortho	0.789	0.0472	Mit	-0.4	0.365	-	0.637	0.0536	Mit
AT1G14610	148	75.8	81	42.4	154	79.2	-1.21	0.00295	down	-0.928	0.032	Ortho	0.0469	0.971	-	-0.00514	1	-	0.012	1	-
AT1G14660	7.46	14.2	0.966	1.24	14.7	19.8	0.647	7.11e-05	Up	-3.01	2.95e-45	Para	-0.673	0.0475	Mit	0.926	2.86e-08	Ortho	-0.446	0.173	-
AT1G14685	34	59.1	19.4	18.9	33	32.7	0.528	0.000478	Up	-0.861	1.38e-08	Para	-0.85	0.00584	Mit	-0.0834	0.704	-	-0.788	0.0299	Mit
AT1G02470	0.596	140	46.4	45	1.37	85.4	7.33	4.71e-59	Up	6.21	8.39e-40	Ortho	-6.6	0.000109	Mit	1.1	0.054	-	-1.44	0.591	-
AT1G14700	38.2	11	38	6	244	240	-2.04	2.25e-10	down	-0.0543	0.905	-	-0.768	0.0673	Mag	2.61	1.34e-15	Para	1.69	0.000657	Mit
AT1G14710	83.3	52.4	2.26	1.34	52.6	27.8	-0.933	4.04e-05	down	-5.26	2.08e-107	Ortho	0.283	0.364	-	-0.717	0.00377	Ortho	-0.228	0.601	-
AT1G14720	47.2	144	14.4	30.2	24.5	15.1	1.31	0.000942	Up	-1.76	1.27e-05	Para	-0.55	0.282	-	-1	0.0245	Para	-2.24	0.00283	Mit
AT1G14730	2.27	19.8	11.1	30.9	1.93	18.1	2.81	2.83e-08	Up	2.27	2.23e-05	Ortho	-1.38	0.00153	Mit	-0.242	0.768	-	-0.00158	1	-
AT1G14740	54.9	199	44	110	46.7	213	1.59	1.31e-07	Up	-0.359	0.302	-	-0.544	0.176	-	-0.265	0.514	-	0.316	0.685	-
AT1G14770	8.76	6.94	5.7	1.98	5.4	2.92	-0.602	0.0124	down	-0.677	0.00627	Ortho	-0.839	0.0257	Mag	-0.741	0.00438	Ortho	-0.369	0.459	-
AT1G14840	57.1	19.4	49.8	12.4	57.7	40.8	-1.78	0.000392	down	-0.267	0.676	-	-0.417	0.61	-	-0.0529	0.964	-	0.999	0.208	-
AT1G14920	61.5	41.3	33.6	20.9	56.9	33.7	-0.852	0.00163	down	-0.937	0.000674	Ortho	-0.106	0.805	-	-0.173	0.645	-	-0.18	0.68	-
AT1G14970	9.47	4.42	2.42	0.621	7.11	1.58	-1.34	0.000334	down	-2.01	1.61e-07	Ortho	-0.222	0.712	-	-0.474	0.311	-	-0.585	0.251	-
AT1G14980	132	35.3	83.3	39.3	49.8	19.4	-2.14	1.17e-13	down	-0.722	0.0207	Ortho	0.816	0.0459	Mit	-1.44	2.95e-06	Ortho	0.54	0.483	-
AT1G14990	9.85	21.8	7.07	5.52	7.41	11.7	0.876	0.000883	Up	-0.525	0.0668	-	-1.33	0.0075	Mit	-0.436	0.169	-	-0.469	0.282	-
AT1G15010	2.24	8.98	1.23	12	0.604	11.7	1.69	0.0108	Up	-0.813	0.306	-	0.946	0.701	-	-1.85	0.0204	Para	1.28	0.529	-
AT1G15110	4.76	26.2	239	434	112	330	2.16	1.45e-14	Up	5.6	2.45e-91	Ortho	-1.37	0.0101	Mit	4.52	9.6e-59	Ortho	-0.675	0.329	-
AT1G15130	43.2	136	239	434	46.5	109	1.36	5.59e-05	Up	2.42	6.31e-13	Ortho	-0.767	0.093	Mit	0.0687	0.911	-	-0.423	0.635	-
AT1G15190	0.124	2.54	108	131	0.184	10.3	3.97	1e-17	Up	9.8	2.3e-89	Ortho	-1.63	0.00253	Mit	0.603	0.461	-	1.58	0.0415	Mag
AT1G15260	40.8	22.8	180	190	28.2	9.97	-1.12	3.43e-05	down	2.08	6.23e-15	Para	0.881	0.0106	Mit	-0.586	0.0599	-	-0.616	0.0739	Mag
AT1G15350	11.1	138	13.9	82.7	15.8	104	3.35	3.04e-51	Up	0.27	0.309	-	-1.04	0.0382	Mit	0.48	0.0739	-	-0.922	0.2	-
AT1G15400	21.3	128	56.7	107	18.9	95.4	2.29	1.19e-18	Up	1.37	3.08e-07	Ortho	-1.62	1.58e-05	Mit	-0.194	0.6	-	-0.241	0.801	-
AT1G15410	33.4	14.6	15.5	6.53	27.5	5.06	-1.47	1.05e-08	down	-1.17	9.53e-06	Ortho	0.00633	1	-	-0.335	0.299	-	-1.05	0.0159	Mag
AT1G15420	26.1	22.3	19.5	11.7	23.4	26.1	-0.493	0.00914	down	-0.469	0.016	Ortho	-0.457	0.0446	Mag	-0.194	0.413	-	0.34	0.306	-
AT1G15430	7.5	76.4	0	0	8.84	82.5	3.01	2.57e-14	Up	-10	4.01e-19	Para	-3.18	3.76e-08	Mit	0.202	0.746	-	-0.0857	0.981	-
AT1G15480	10.6	4.88	39.2	26.1	10.5	3.15	-1.36	0.000929	down	1.82	1.06e-05	Para	0.416	0.258	-	-0.0789	0.916	-	-0.466	0.459	-
AT1G15500	276	208	217	109	338	204	-0.678	0.0123	down	-0.401	0.171	-	-0.597	0.0518	Mag	0.243	0.486	-	-0.324	0.554	-
AT1G15510	17.8	4.3	13.1	3.55	13.9	3.29	-2.28	3.1e-09	down	-0.522	0.235	-	0.21	0.668	-	-0.417	0.406	-	-0.0258	0.994	-
AT1G15570	20.1	6.11	15.8	2.36	40.4	3.57	-1.93	3.05e-05	down	-0.414	0.456	-	-0.781	0.288	-	0.947	0.0822	-	-1.7	0.0284	Mag
AT1G15670	3.21	44.2	3.25	7.48	3.09	13.9	3.45	1.83e-12	Up	-0.00395	0.995	-	-2.41	0.0079	Mit	-0.0304	0.99	-	-1.57	0.0834	Mit
AT1G02580	0.0235	0.245	0.51	1.61	0.0199	0	2.83	0.00415	Up	4.5	0.000384	Ortho	0.737	0.0957	Mag	-0.0408	1	-	0	NaN	-
AT1G15740	69.1	293	8.59	35.2	47.9	295	1.82	2.08e-24	Up	-3.05	1.66e-62	Para	-0.133	0.832	-	-0.566	0.00463	Para	0.537	0.396	-
AT1G15760	2.03	0.544	6.67	4.13	3.31	0.95	-2.08	6.08e-07	down	1.68	1.19e-05	Para	0.242	0.536	-	0.693	0.125	-	-0.295	0.564	-
AT1G15820	7600	247	4140	747	6630	580	-5.07	1.08e-28	down	-0.938	0.0703	-	2.47	0.0105	Mit	-0.255	0.718	-	1.43	0.25	-
AT1G15880	22.2	109	2.57	6.93	14.7	78.7	2.02	2.5e-17	Up	-3.14	5.21e-35	Para	-1.1	0.00618	Mit	-0.622	0.0247	Para	0.0674	0.877	-
AT1G15950	213	111	161	121	96.1	89.4	-1.22	1.57e-05	down	-0.457	0.143	-	0.533	0.142	-	-1.21	5.16e-05	Ortho	0.838	0.108	-
AT1G02630	0.477	0	0.34	0	0.167	0	-4.39	0.00108	down	-0.469	0.882	-	0.263	0.633	-	-1.43	0.669	-	0.585	0.108	-
AT1G15970	21.5	39.1	29.7	25.1	23.2	16.2	0.588	0.000635	Up	0.409	0.0237	Ortho	-1.07	3.7e-05	Mit	0.0641	0.813	-	-1.35	0.00101	Mit
AT1G15980	414	156	104	120	245	90.2	-1.68	1.06e-07	down	-2.07	9.77e-11	Ortho	1.6	0.00348	Mit	-0.818	0.0231	Ortho	-0.0282	0.974	-
AT1G16000	16.2	11.6	24.8	33.9	8.5	9.03	-0.741	0.00191	down	0.573	0.0201	Para	0.886	0.0014	Mit	-0.958	0.000139	Ortho	0.48	0.311	-
AT1G16010	46.4	85.4	18.7	30	42.2	41.2	0.608	0.0133	Up	-1.35	1.98e-08	Para	-0.214	0.531	-	-0.18	0.584	-	-0.899	0.147	-
AT1G16020	34	15.5	19.2	11.3	53.5	20.4	-1.41	2.71e-09	down	-0.891	0.00028	Ortho	0.36	0.127	-	0.59	0.0273	Para	-0.274	0.647	-
AT1G02640	18	2.62	15.8	4.89	9.84	3.07	-2.95	1.15e-17	down	-0.198	0.643	-	0.779	0.151	-	-0.841	0.0312	Ortho	0.896	0.27	-
AT1G16060	9.45	4.24	3.67	0.99	14.1	3.79	-1.38	1.23e-05	down	-1.39	1.73e-05	Ortho	-0.205	0.711	-	0.556	0.131	-	-0.718	0.126	-
AT1G16070	2.7	0.63	3.68	0.792	4.51	0.88	-2.22	7.66e-05	down	0.431	0.517	-	-0.341	0.529	-	0.729	0.292	-	-0.424	0.532	-
AT1G16080	240	75.9	140	85.5	212	59.3	-1.94	8.45e-18	down	-0.836	0.000394	Ortho	0.949	0.00812	Mit	-0.238	0.423	-	-0.162	0.65	-
AT1G02650	1.01	0.102	1.54	5.28	1.57	1.78	-3.39	2.93e-07	down	0.547	0.392	-	2.47	0.000577	Mit	0.592	0.403	-	1.26	0.112	-
AT1G16280	14.5	10.3	83.9	149	21.2	17.1	-0.767	0.00143	down	2.47	2.02e-27	Para	1.28	1.27e-05	Mit	0.493	0.0682	-	0.157	0.755	-
AT1G16300	12.4	41.6	2.62	4.99	3.17	38.9	1.48	1.08e-06	Up	-2.29	4.45e-13	Para	-0.877	0.0314	Mit	-1.99	8.85e-10	Para	1.77	0.0185	Mag
AT1G16310	3.73	10.5	0.432	3.58	3.17	17.5	1.21	0.000561	Up	-3.15	2.14e-14	Para	0.231	0.714	-	-0.287	0.556	-	0.856	0.353	-
AT1G16420	0.387	1.66	0.185	0.129	0	0	1.74	0.0179	Up	-1.08	0.293	-	-0.874	0.0641	Mit	-5.59	9.01e-05	Para	-0.874	0.051	Mit
AT1G16445	6.35	1.92	7.93	5.75	8.65	2.26	-1.96	2.58e-07	down	0.259	0.57	-	0.832	0.0154	Mit	0.408	0.397	-	-0.457	0.538	-
AT1G16500	6.71	4.84	9.43	0.616	5.36	3.18	-0.729	0.0467	down	0.454	0.256	-	-2.75	7.45e-05	Mag	-0.376	0.414	-	-0.234	0.633	-
AT1G16510	2.08	12.4	0.776	5.4	0.111	3.08	2.2	0.000347	Up	-1.41	0.0473	Para	-0.134	0.874	-	-4.26	2.28e-07	Para	-0.0275	1	-
AT1G16520	15.6	44.2	15.3	13.1	25.7	18.2	1.24	5.11e-06	Up	-0.0808	0.823	-	-1.67	0.000146	Mit	0.687	0.0258	Ortho	-1.92	0.000389	Mit
AT1G16540	7.45	54.8	7.02	46.5	12.5	78.5	2.57	1.39e-17	Up	-0.133	0.739	-	-0.188	0.811	-	0.688	0.0527	-	-0.155	0.901	-
AT1G16560	47.8	140	8.39	15.1	41	105	1.28	1.19e-08	Up	-2.55	4.16e-29	Para	-0.77	0.00364	Mit	-0.242	0.41	-	-0.18	0.806	-
AT1G16630	10.5	2.12	4.11	0.337	13.4	1.5	-2.49	7.71e-08	down	-1.42	0.00423	Ortho	-0.146	0.804	-	0.307	0.644	-	-0.519	0.316	-
AT1G16670	8.89	19.9	23	28.3	11.6	17.4	0.876	0.00284	Up	1.32	6.71e-06	Ortho	-0.804	0.118	-	0.335	0.364	-	-0.524	0.183	-
AT1G02700	2.59	9.64	2.88	2.86	5.69	5.42	1.55	0.0035	Up	0.0879	0.908	-	-1.43	0.0554	Mit	1.06	0.0923	-	-1.57	0.0565	Mit
AT1G16700	71.7	120	99.9	150	84.5	144	0.466	0.0079	Up	0.431	0.0172	Ortho	-0.142	0.405	-	0.199	0.357	-	0.0437	0.925	-
AT1G16720	322	132	146	102	572	153	-1.57	8.05e-11	down	-1.21	9.71e-07	Ortho	0.775	0.0466	Mit	0.767	0.00411	Para	-0.612	0.136	-
AT1G16750	12	20.8	7.9	10.4	20.1	11.6	0.495	0.0238	Up	-0.677	0.00264	Para	-0.41	0.115	-	0.681	0.00323	Ortho	-1.51	0.000321	Mit
AT1G16810	45.6	150	45.6	115	45.7	134	1.44	1.41e-13	Up	-0.0513	0.847	-	-0.39	0.107	-	-0.0348	0.925	-	-0.171	0.751	-
AT1G16840	24.8	183	27.3	128	16.7	105	2.6	1.37e-25	Up	0.0856	0.798	-	-0.653	0.222	-	-0.606	0.038	Para	-0.238	0.799	-
AT1G16870	35.8	19.2	25.7	10.9	26.1	16.4	-1.16	3.25e-09	down	-0.536	0.00973	Ortho	-0.323	0.303	-	-0.5	0.0239	Ortho	0.211	0.564	-
AT1G16880	600	274	531	449	627	340	-1.4	3.37e-06	down	-0.23	0.526	-	0.882	0.0254	Mit	0.0174	0.991	-	0.244	0.542	-
AT1G16900	23.9	20.2	15.7	13.6	21.7	25.5	-0.504	0.000739	down	-0.649	1.6e-05	Ortho	0.0481	0.879	-	-0.18	0.33	-	0.441	0.0826	Mit
AT1G02720	14.2	6.94	12.1	8.55	16.4	7.25	-1.3	1.13e-08	down	-0.276	0.287	-	0.478	0.122	-	0.154	0.628	-	-0.133	0.81	-
AT1G17100	112	61.5	212	165	179	42.3	-1.13	1.08e-05	down	0.88	0.000884	Para	0.503	0.0672	Mit	0.629	0.0297	Para	-1.2	0.032	Mag
AT1G17130	45.6	85.8	108	157	45.3	87.7	0.643	1.8e-07	Up	1.2	2.02e-23	Ortho	-0.364	0.034	Mit	-0.0443	0.823	-	0.0329	0.948	-
AT1G17145	19.1	47.9	0.199	0.334	13.4	36.3	1.06	7.11e-11	Up	-6.64	8.66e-75	Para	-0.963	0.0251	Mit	-0.551	0.00258	Para	0.0854	0.772	-
AT1G17170	0.881	36.7	1.99	3.38	36.8	228	4.93	1.22e-23	Up	1.13	0.046	Ortho	-3.77	4.58e-06	Mit	5.36	3.19e-25	Ortho	-1.83	0.454	-
AT1G17200	56	32	196	138	51.6	28.6	-1.06	0.0127	down	1.77	3.86e-05	Para	0.289	0.786	-	-0.16	0.811	-	-0.0385	0.972	-
AT1G17220	681	152	2.58	1.35	601	144	-2.43	2.55e-20	down	-8.11	1.16e-191	Ortho	1.52	0.000721	Mit	-0.243	0.494	-	0.0988	0.878	-
AT1G02750	11.5	39.4	9.08	19	14.1	43.2	1.49	2.54e-13	Up	-0.396	0.0853	-	-0.604	0.159	-	0.248	0.349	-	-0.122	0.817	-
AT1G17280	38.3	80.9	47.4	92.8	32.9	55.1	0.805	1.8e-10	Up	0.257	0.0619	-	-0.103	0.712	-	-0.266	0.0738	-	-0.327	0.353	-
AT1G17285	0.115	0	0.094	0.193	0.132	0.0227	-3.22	0.00574	down	-0.228	0.869	-	0	NaN	-	0.227	0.895	-	0	NaN	-
AT1G17330	13.4	22.3	6.09	3.61	9.14	5.66	0.461	0.032	Up	-1.19	3.13e-08	Para	-1.42	0.000115	Mit	-0.596	0.0111	Para	-1.39	2e-05	Mit
AT1G17345	0.68	0.037	0.663	0.0428	0.211	0.0227	-3.8	0.000561	down	-0.0836	0.97	-	0	1	-	-1.7	0.322	-	0.807	0.000495	Mit
AT1G17460	1.95	5.16	16.5	50.6	3.42	9.22	1.1	0.00294	Up	3.03	3.74e-17	Ortho	0.564	0.246	-	0.739	0.0887	-	0.222	0.855	-
AT1G17470	89	127	67	120	58	145	0.238	0.0215	Up	-0.464	5.19e-06	Para	0.326	0.105	-	-0.658	1.69e-10	Para	0.806	0.00142	Mag
AT1G17510	7.33	17.3	37.1	103	10.3	18.4	0.981	5.78e-05	Up	2.3	2.41e-22	Ortho	0.285	0.31	-	0.469	0.103	-	-0.372	0.496	-
AT1G17530	16.2	95.7	37.1	103	14.5	31	2.29	1.37e-31	Up	1.15	1.21e-08	Ortho	-1.04	0.00212	Mit	-0.195	0.468	-	-1.45	0.0121	Mit
AT1G17540	0.0432	0.443	37	104	0.311	0.5	2.71	0.000782	Up	9.73	1.25e-26	Ortho	1.13	0.0508	Mag	2.82	0.00871	Ortho	-0.322	0.597	-
AT1G17600	7.24	4.05	33.4	22.8	6.11	2.32	-1.1	0.00874	down	2.15	2.05e-07	Para	0.15	0.768	-	-0.314	0.581	-	-0.322	0.605	-
AT1G17620	55.9	36.6	20.2	9.04	15	12.2	-0.853	0.00322	down	-1.48	2.97e-07	Ortho	-0.477	0.443	-	-1.91	7.63e-11	Ortho	0.311	0.53	-
AT1G17650	99.8	35.9	89.4	47.9	113	50.7	-1.73	6.36e-10	down	-0.208	0.542	-	0.566	0.207	-	0.138	0.744	-	0.316	0.473	-
AT1G17680	19.9	70.6	26.2	43.1	43	104	1.54	4.01e-07	Up	0.338	0.339	-	-1.08	0.0722	Mit	1.05	0.00149	Ortho	-0.52	0.53	-
AT1G17690	33.8	24.8	30	13	14.8	11	-0.708	0.02	down	-0.234	0.508	-	-0.712	0.133	-	-1.24	8.45e-05	Ortho	0.0542	0.95	-
AT1G17720	75.6	130	36.6	51.6	56.7	84.2	0.509	8.66e-05	Up	-1.1	1.03e-17	Para	-0.285	0.233	-	-0.46	0.000952	Para	-0.209	0.404	-
AT1G17745	27.2	655	243	91.9	55.4	277	4.26	1.13e-38	Up	3.14	4.07e-21	Ortho	-5.94	1.06e-06	Mit	0.973	0.00959	Ortho	-2.23	0.0468	Mit
AT1G17830	5.16	56	8.84	40	16.7	75.7	3.15	1.64e-21	Up	0.777	0.0345	Ortho	-1.11	0.0899	Mit	1.68	2.76e-06	Ortho	-1.09	0.33	-
AT1G17840	114	255	113	189	125	159	0.858	0.00995	Up	-0.0675	0.88	-	-0.427	0.364	-	0.0793	0.888	-	-0.81	0.198	-
AT1G18040	12.1	8.04	7.97	9.09	7.53	5.26	-0.838	0.00033	down	-0.647	0.00782	Ortho	0.718	0.0382	Mit	-0.718	0.00477	Ortho	0.0869	0.876	-
AT1G18160	40.1	83	51.3	48.9	35.6	74	0.775	0.000521	Up	0.295	0.236	-	-1.08	0.0214	Mit	-0.219	0.45	-	0.00315	1	-
AT1G18265	3.94	2.18	0.915	1.05	1.77	1.81	-1.1	0.0208	down	-2.18	1.16e-05	Ortho	0.791	0.0796	Mit	-1.21	0.0244	Ortho	0.621	0.383	-
AT1G18270	35.7	87.2	34	130	42.6	137	0.992	0.0116	Up	-0.139	0.781	-	0.633	0.305	-	0.192	0.74	-	0.389	0.687	-
AT1G18340	15.9	11.5	18.5	15.2	14.7	11.4	-0.745	0.00417	down	0.156	0.618	-	0.158	0.428	-	-0.153	0.675	-	0.0513	0.945	-
AT1G18370	15.6	1.35	15.2	0.423	19	1.06	-3.61	9.27e-10	down	-0.0891	0.918	-	-0.541	0.675	-	0.227	0.816	-	-0.465	0.637	-
AT1G18440	28.1	19.2	14.5	13.1	25.8	24.1	-0.825	3e-06	down	-1.01	1.43e-08	Ortho	0.409	0.0891	Mit	-0.167	0.469	-	0.418	0.127	-
AT1G18470	31.4	98.2	0.0171	0.108	30.1	181	1.37	9.63e-11	Up	-10.7	2.28e-25	Para	-1.61	1.05e-06	Mit	-0.0999	0.759	-	0.949	0.0158	Mag
AT1G18485	19.7	14.2	8.1	5.94	3.86	2.66	-0.741	0.0159	down	-1.34	1.18e-05	Ortho	0.0464	0.938	-	-2.41	8.46e-15	Ortho	-0.0197	0.996	-
AT1G18500	90	35.7	58.3	38.3	121	51.5	-1.59	1.02e-10	down	-0.681	0.00932	Ortho	0.714	0.142	-	0.381	0.206	-	0.0818	0.917	-
AT1G18590	80.7	6.34	30.8	9.93	69	4.35	-3.85	8.7e-26	down	-1.42	0.000234	Ortho	1.97	0.00178	Mit	-0.254	0.63	-	-0.175	0.87	-
AT1G18620	80.9	10.8	24.5	3.66	46.8	9.18	-3.11	5.7e-14	down	-1.81	3.11e-05	Ortho	0.378	0.735	-	-0.863	0.0813	-	0.583	0.536	-
AT1G18700	32.8	57.1	36.4	34.7	35.5	31.9	0.534	0.0278	Up	0.103	0.73	-	-0.839	0.0216	Mit	0.0719	0.852	-	-0.926	0.0667	Mit
AT1G02860	6.51	24.6	29.6	39.9	14.2	52	1.66	7.77e-09	Up	2.15	8.32e-14	Ortho	-1.37	0.0062	Mit	1.12	0.000348	Ortho	0.0176	1	-
AT1G18730	191	88.5	179	148	269	93.4	-1.36	0.00135	down	-0.139	0.803	-	0.824	0.0832	Mit	0.454	0.408	-	-0.42	0.603	-
AT1G18740	64.6	19.7	55.5	15	57	43.7	-1.91	8.57e-06	down	-0.223	0.683	-	-0.139	0.902	-	-0.162	0.816	-	1.28	0.101	-
AT1G02870	24	20	29.6	39.9	19.1	8.55	-0.523	0.0258	down	0.245	0.348	-	0.675	0.0418	Mit	-0.369	0.176	-	-0.805	0.0129	Mag
AT1G18850	20.7	9.37	34.4	23.8	27.5	11.3	-1.42	9.22e-15	down	0.676	0.000265	Para	0.547	0.00531	Mit	0.357	0.0907	-	-0.151	0.674	-
AT1G18910	9.82	6.51	17	28.3	22.1	79.9	-0.843	0.0486	down	0.753	0.0951	-	1.27	0.00142	Mit	1.13	0.0137	Para	2.35	0.00749	Mit
AT1G19000	333	224	199	213	127	196	-0.843	5.39e-08	down	-0.795	3.89e-07	Ortho	0.656	0.00412	Mit	-1.44	1.63e-20	Ortho	1.2	9.32e-05	Mit
AT1G19100	19.6	12.6	20	16.9	20.1	25.4	-0.912	2.26e-05	down	-0.0327	0.913	-	0.363	0.0494	Mit	-0.0233	0.962	-	0.938	0.0204	Mit
AT1G19140	45	35.8	67	88.2	55.3	60.7	-0.599	3.54e-05	down	0.534	0.000262	Para	0.702	0.00121	Mit	0.252	0.137	-	0.443	0.132	-
AT1G19150	285	33.3	85.6	54	274	29.8	-3.3	8.46e-15	down	-1.79	6.53e-05	Ortho	2.4	0.000237	Mit	-0.109	0.885	-	-0.113	0.928	-
AT1G19180	29.1	308	84	377	17.5	434	3.11	1.27e-09	Up	1.61	0.0038	Ortho	-1.2	0.314	-	-0.7	0.293	-	1.19	0.673	-
AT1G19270	11.3	35.1	22.1	27.4	8.89	16.3	1.36	6.43e-12	Up	0.919	6.96e-06	Ortho	-1.25	0.00138	Mit	-0.395	0.101	-	-0.732	0.106	-
AT1G19340	5.11	1.15	6.95	1.88	14.9	8.78	-2.34	4.73e-06	down	0.393	0.521	-	0	1	-	1.51	0.00707	Para	0.7	0.294	-
AT1G19360	26.5	46.5	76.3	57.6	24	43.3	0.538	0.00805	Up	1.48	3.12e-14	Ortho	-1.18	0.00376	Mit	-0.181	0.493	-	0.0579	0.915	-
AT1G19440	38.6	133	18.2	48.2	34.6	41.3	1.5	2.14e-06	Up	-1.14	0.000598	Para	-0.382	0.223	-	-0.202	0.658	-	-1.51	0.0187	Mit
AT1G19450	230	18.4	8.78	9.81	50.8	50.4	-3.86	4.95e-33	down	-4.74	8.67e-48	Ortho	3.71	4.59e-07	Mit	-2.22	5.75e-11	Ortho	3.55	3.3e-07	Mit
AT1G19520	40.6	13.1	41.4	8.94	51.3	16.6	-1.87	2.7e-08	down	-0.0357	0.944	-	-0.537	0.437	-	0.282	0.538	-	-0.0137	1	-
AT1G19610	2.43	0.266	8.91	0.241	0.827	0.524	-2.91	0.00394	down	1.88	0.133	-	-1.62	0.416	-	-1.59	0.26	-	0.963	0.349	-
AT1G19660	92.3	661	39.9	186	95	816	2.52	3.6e-15	Up	-1.27	0.000173	Para	-0.63	0.472	-	-0.0131	1	-	0.264	0.66	-
AT1G19670	295	33.2	536	149	109	386	-3.22	8.24e-07	down	0.849	0.281	-	1.27	0.496	-	-1.5	0.0599	-	4.93	0.00391	Mit
AT1G19680	25.8	69	3.47	2.22	18	36.8	1.14	5.06e-07	Up	-2.95	3.44e-36	Para	-1.97	4.25e-05	Mit	-0.566	0.0289	Para	-0.416	0.472	-
AT1G02900	1.18	0.39	1.24	1.32	1.08	1.45	-1.76	0.00567	down	0.0339	0.974	-	0.737	0.403	-	-0.168	0.875	-	1.04	0.0424	Mit
AT1G19700	58.2	32.9	6.12	4.95	25.9	20.2	-1.11	0.000117	down	-3.34	3.86e-31	Ortho	0.517	0.319	-	-1.24	4.84e-05	Ortho	0.439	0.466	-
AT1G19740	119	76.9	54.7	60.7	136	74.6	-0.906	8.92e-05	down	-1.18	3.58e-07	Ortho	0.774	0.00961	Mit	0.151	0.64	-	-0.229	0.609	-
AT1G19800	64.6	43.1	57.4	53.7	93.4	56.7	-0.869	2.81e-07	down	-0.23	0.225	-	0.485	0.018	Mit	0.487	0.00891	Para	-0.137	0.653	-
AT1G19830	0.955	0.198	1.4	0.0875	0.474	0	-2.42	0.000327	down	0.482	0.549	-	-0.17	0.743	-	-1.07	0.202	-	0.415	0.304	-
AT1G02920	9.27	29.2	99.8	81.5	9.8	16.2	1.28	0.0309	Up	3.35	2.15e-08	Ortho	-1.81	0.156	-	0.00548	1	-	-0.81	0.484	-
AT1G19910	189	464	57.7	128	138	358	1.02	4.51e-05	Up	-1.75	2.02e-12	Para	-0.157	0.637	-	-0.474	0.106	-	0.0811	0.927	-
AT1G19920	229	65.8	299	97.3	241	40	-2.08	2.49e-27	down	0.327	0.127	-	0.176	0.561	-	0.0137	0.983	-	-0.773	0.0206	Mag
AT1G19940	9.33	0.769	2.77	0.183	17	1.6	-3.74	2.77e-12	down	-1.8	0.00144	Ortho	0.9	0.147	-	0.838	0.197	-	-0.0406	0.973	-
AT1G20090	82.9	50.2	41.8	26.1	26	12.3	-0.985	0.00107	down	-1.04	0.000732	Ortho	0.0456	0.92	-	-1.71	3.09e-08	Ortho	-0.318	0.623	-
AT1G20100	68	301	76.6	196	93.7	382	1.86	2.77e-16	Up	0.118	0.684	-	-0.779	0.132	-	0.414	0.132	-	-0.114	0.86	-
AT1G20180	0.0432	1.78	0.137	5.68	0.152	0.987	4.5	4.26e-09	Up	1.63	0.153	-	1.3	0.035	Mag	1.78	0.145	-	-0.459	0.613	-
AT1G20200	87.3	203	34.1	39.1	57.7	78.4	0.946	1.04e-07	Up	-1.4	3.28e-15	Para	-1.02	0.00101	Mit	-0.637	0.000974	Para	-0.777	0.0159	Mit
AT1G20300	12.7	3.17	12.9	2.4	12.4	4.33	-2.24	5.85e-09	down	-0.0476	0.933	-	-0.193	0.648	-	-0.0876	0.897	-	0.419	0.329	-
AT1G20340	5730	598	3390	794	4250	457	-3.44	3.36e-14	down	-0.812	0.116	-	1.17	0.0508	Mit	-0.482	0.432	-	0.0431	0.983	-
AT1G20380	9.65	6.75	8.3	5.2	25.5	4.74	-0.796	0.00561	down	-0.286	0.381	-	-0.0935	0.869	-	1.34	4.23e-06	Para	-1.75	0.000595	Mag
AT1G20470	11.7	0.952	13.2	7.51	7.44	6.98	-3.79	8.64e-15	down	0.0864	0.898	-	1.78	0.000384	Mit	-0.72	0.228	-	2.42	0.00493	Mit
AT1G02960	16.3	27.7	20.9	22.1	13.6	19.3	0.493	0.0338	Up	0.297	0.24	-	-0.673	0.126	-	-0.31	0.267	-	-0.255	0.687	-
AT1G20640	38.2	20.2	17.6	13.3	31.3	42.6	-1.18	0.00337	down	-1.19	0.00438	Ortho	0.517	0.145	-	-0.352	0.508	-	1.32	0.106	-
AT1G20650	74.5	41.1	94.1	116	89.5	91.3	-1.14	2.23e-06	down	0.268	0.333	-	1.13	0.007	Mit	0.212	0.51	-	0.86	0.0066	Mit
AT1G20693	101	470	161	242	128	139	1.88	2.28e-05	Up	0.609	0.231	-	-1.61	0.0316	Mit	0.282	0.663	-	-2.08	0.0258	Mit
AT1G20760	55.8	96.8	76	140	55.9	91	0.521	0.00095	Up	0.395	0.016	Ortho	0.0832	0.782	-	-0.0424	0.872	-	-0.0875	0.876	-
AT1G20770	27.6	50	76	140	30.9	18.3	0.597	0.002	Up	1.42	2.53e-14	Ortho	0.0478	0.845	-	0.143	0.585	-	-1.54	0.00222	Mit
AT1G20810	103	35.4	4.9	2.52	113	28.5	-1.81	1.81e-18	down	-4.45	1.56e-97	Ortho	0.623	0.0586	Mit	0.085	0.795	-	-0.443	0.0865	Mag
AT1G20823	25.1	11.6	12.5	16.5	11	52.6	-1.34	1.13e-06	down	-1.04	0.000264	Ortho	1.38	0.000841	Mit	-1.21	3.66e-05	Ortho	3.19	3.34e-06	Mit
AT1G20830	30	23.5	64	52.5	54.9	41.4	-0.638	0.00313	down	1.03	1.19e-06	Para	0.0586	0.89	-	0.814	0.000282	Para	-0.0605	0.912	-
AT1G20840	33.3	14.9	58.6	49.1	44.1	25.5	-1.37	3.19e-05	down	0.805	0.0215	Para	0.857	0.0725	Mit	0.392	0.347	-	0.357	0.589	-
AT1G20880	8.93	73	12.6	35.5	4.69	31.9	2.73	6.32e-50	Up	0.416	0.0446	Ortho	-1.43	0.00778	Mit	-0.997	2.18e-06	Para	-0.383	0.475	-
AT1G20950	111	43.2	115	80.6	145	19.8	-1.63	5.94e-17	down	-0.00862	0.979	-	0.83	0.00283	Mit	0.34	0.148	-	-1.48	2.15e-05	Mag
AT1G20980	86.5	288	104	185	104	261	1.45	1.24e-06	Up	0.218	0.548	-	-0.905	0.0121	Mit	0.222	0.591	-	-0.416	0.62	-
AT1G21060	26.6	14.3	10.4	16.2	44.5	6.83	-1.17	2.47e-06	down	-1.41	1.78e-08	Ortho	1.41	0.000117	Mit	0.694	0.0112	Para	-1.7	0.00344	Mag
AT1G21080	57.8	115	22.8	61.3	53.3	119	0.714	0.00151	Up	-1.41	2.59e-10	Para	0.39	0.353	-	-0.17	0.575	-	0.158	0.764	-
AT1G03000	37.3	17.9	35.9	26.1	41.4	23.2	-1.32	2.2e-07	down	-0.117	0.718	-	0.587	0.149	-	0.0932	0.819	-	0.228	0.692	-
AT1G21200	10.7	25.8	7.44	11.9	15	29.3	0.985	5.14e-05	Up	-0.583	0.0266	Para	-0.528	0.14	-	0.437	0.131	-	-0.203	0.762	-
AT1G21380	48.7	129	56.7	76.8	36.9	117	1.12	0.00404	Up	0.176	0.718	-	-0.959	0.022	Mit	-0.449	0.359	-	0.25	0.869	-
AT1G21410	21.2	293	37.6	620	65.8	722	3.5	3.53e-46	Up	0.791	0.00274	Ortho	0.285	0.725	-	1.59	8.31e-10	Ortho	-0.289	0.671	-
AT1G21440	103	65	125	54	1090	59.7	-0.904	0.00187	down	0.228	0.505	-	-0.524	0.0987	Mag	3.38	7.49e-33	Para	-3.5	1.91e-06	Mag
AT1G21450	28.9	73.4	35.4	87.1	30.7	101	1.05	0.00877	Up	0.238	0.625	-	-0.0427	0.972	-	0.0234	0.99	-	0.379	0.727	-
AT1G21480	17.7	32.6	9.57	13.7	13.2	25	0.602	0.000713	Up	-0.943	1.94e-07	Para	-0.411	0.315	-	-0.469	0.0189	Para	0.0395	0.945	-
AT1G03030	16.9	50.1	39.8	67.7	25.5	20.4	1.28	1.55e-07	Up	1.18	1.94e-06	Ortho	-0.752	0.0211	Mit	0.55	0.0508	-	-1.79	0.00716	Mit
AT1G21500	450	20.5	258	57.8	339	32.5	-4.62	1.48e-26	down	-0.872	0.0742	-	2.28	0.004	Mit	-0.462	0.43	-	1.06	0.321	-
AT1G21510	0.852	0.142	1.69	0.0871	1.33	0.428	-2.75	8.74e-05	down	0.915	0.204	-	-0.322	0.387	-	0.569	0.509	-	0.152	0.842	-
AT1G21550	5.76	19.5	17.5	49.7	7.01	13.4	1.4	0.00897	Up	1.53	0.00669	Ortho	-0.164	0.918	-	0.215	0.801	-	-0.787	0.474	-
AT1G21590	101	75.3	33.1	26.4	42.5	43.1	-0.707	0.0065	down	-1.68	3.32e-11	Ortho	0.105	0.859	-	-1.32	6.03e-07	Ortho	0.436	0.406	-
AT1G03040	43.4	104	34.1	62	33	96.1	0.992	1.05e-09	Up	-0.389	0.0265	Para	-0.4	0.0809	Mit	-0.425	0.0217	Para	0.273	0.284	-
AT1G21670	15	76.5	32.6	93.6	12.3	39.3	2.05	8.82e-14	Up	1.05	0.000256	Ortho	-0.78	0.272	-	-0.362	0.306	-	-0.664	0.176	-
AT1G03050	0.667	0.167	0.14	0.844	0.0213	0.617	-2.03	0.0297	down	-2.32	0.0391	Ortho	1.81	0.00199	Mit	-5.04	0.00107	Ortho	1.39	0.028	Mit
AT1G21695	0.914	3.24	0.233	1.42	0.282	1.18	1.52	0.00125	Up	-2.01	0.000578	Para	-0.0875	0.895	-	-1.74	0.00453	Para	0.0825	0.918	-
AT1G21730	15.6	4.81	26	3.65	25	6.63	-1.93	3.83e-06	down	0.683	0.141	-	-1.03	0.168	-	0.636	0.213	-	-0.301	0.685	-
AT1G21740	8.94	1.53	9.74	5.2	16.1	4.83	-2.74	9.12e-15	down	0.103	0.821	-	1.22	0.0131	Mit	0.834	0.0319	Para	0.476	0.448	-
AT1G03055	14.7	1.34	6.99	0.663	3.57	0.627	-3.62	1.71e-12	down	-1.13	0.0441	Ortho	0.392	0.544	-	-2.12	0.000163	Ortho	1.22	0.0851	Mit
AT1G21790	13.2	218	7.04	229	6.87	255	3.73	4.72e-36	Up	-0.951	0.00345	Para	0.925	0.431	-	-0.989	0.00375	Para	1.08	0.467	-
AT1G21810	5.04	1.46	7.64	4.44	6.64	0.997	-2	8.83e-08	down	0.55	0.176	-	0.556	0.384	-	0.344	0.476	-	-0.722	0.0787	Mag
AT1G21880	30.4	9.84	19.5	6.24	27.4	1.68	-1.87	9.94e-12	down	-0.69	0.0187	Ortho	0.0691	0.886	-	-0.179	0.646	-	-1.96	0.000921	Mag
AT1G21910	12.3	2.24	3.83	4.17	1.42	2.03	-2.5	0.000115	down	-1.65	0.0223	Ortho	2.1	0.00133	Mit	-3	3.44e-05	Ortho	2.29	0.0077	Mit
AT1G21980	45.5	171	96.8	215	64.1	47	1.62	3.34e-08	Up	1.05	0.000627	Ortho	-0.746	0.226	-	0.46	0.201	-	-2.33	0.000432	Mit
AT1G22020	31.9	50.7	25.9	47.1	37.2	54.2	0.391	0.0344	Up	-0.357	0.0642	-	0.181	0.52	-	0.172	0.462	-	-0.119	0.817	-
AT1G22040	16.6	34.3	23	23.7	29.4	41.3	0.755	0.000784	Up	0.413	0.088	-	-0.96	0.00789	Mit	0.766	0.00141	Ortho	-0.508	0.268	-
AT1G03070	0.633	7.18	6.13	28.1	0.279	0.571	3.12	1.05e-16	Up	3.18	1.84e-16	Ortho	-0.199	0.779	-	-1.25	0.0224	Para	-1.65	0.0314	Mit
AT1G22160	13.9	70.3	3.55	63.7	20.5	17.2	1.99	6.45e-08	Up	-2.04	1.13e-07	Para	1.62	0.0809	Mag	0.499	0.286	-	-2.46	0.0034	Mit
AT1G22190	28.4	86.5	26.5	90.3	33.6	68.7	1.37	0.000449	Up	-0.0984	0.851	-	0.162	0.897	-	0.257	0.641	-	-0.553	0.455	-
AT1G03080	46.4	204	47.8	94.2	68.5	110	1.77	0.0033	Up	-0.0254	0.98	-	-1.15	0.411	-	0.475	0.574	-	-1.43	0.312	-
AT1G22200	45.3	75.2	45.7	86.7	40.6	77.3	0.467	0.00282	Up	-0.0194	0.93	-	0.195	0.384	-	-0.188	0.332	-	0.185	0.379	-
AT1G22280	23.1	106	32.8	59.2	20.9	51.7	1.92	3.7e-16	Up	0.471	0.071	-	-1.34	0.00652	Mit	-0.173	0.605	-	-0.917	0.00933	Mit
AT1G03090	19	110	12.3	147	24.4	163	2.26	1.45e-17	Up	-0.664	0.0225	Para	0.979	0.173	-	0.312	0.367	-	0.228	0.869	-
AT1G22410	190	153	105	98.1	214	218	-0.598	0.0174	down	-0.905	0.000308	Ortho	0.225	0.416	-	0.121	0.741	-	0.343	0.524	-
AT1G22430	74.8	27.7	16.7	25.8	0.0663	0.787	-1.67	0.000392	down	-2.23	4.06e-06	Ortho	1.98	5.24e-05	Mit	-10.2	1.26e-40	Ortho	2.21	0.0102	Mit
AT1G22480	0.0244	0.205	3.07	2.71	0.314	8.74	2.19	0.0187	Up	7.1	3.53e-09	Ortho	-0.193	0.779	-	3.89	0.00377	Ortho	2.7	0.025	Mag
AT1G22530	63.2	16.9	30.7	16.8	38.7	18.2	-2.14	2.85e-10	down	-1.08	0.00272	Ortho	1.04	0.0079	Mit	-0.736	0.0637	-	0.801	0.0616	Mit
AT1G22540	13.4	35.9	43.8	48.6	1.06	2.18	1.12	0.00183	Up	1.66	4.7e-06	Ortho	-1.22	0.0025	Mit	-3.71	1.11e-21	Para	-0.952	0.246	-
AT1G22590	29.9	11.7	0.544	0.403	0.105	0.123	-1.62	1.13e-06	down	-5.85	5.72e-53	Ortho	1.01	0.0572	Mit	-8.19	4.19e-46	Ortho	1.27	0.0026	Mit
AT1G22630	95.5	11.7	29.5	5.86	116	7.21	-3.24	8.93e-17	down	-1.75	1.88e-05	Ortho	0.761	0.0267	Mit	0.243	0.672	-	-0.928	0.297	-
AT1G22640	15.1	55.4	8.88	40.7	16.4	85.7	1.58	4.84e-11	Up	-0.827	0.0013	Para	0.264	0.579	-	0.0812	0.838	-	0.512	0.446	-
AT1G22650	16.3	2.64	15.5	11.4	27	27.2	-2.82	5.53e-11	down	-0.12	0.835	-	1.9	0.000165	Mit	0.696	0.184	-	2.33	0.00505	Mit
AT1G22690	64.8	0.218	68	5.52	57.5	2.64	-8.04	4.67e-42	down	-0.00702	0.993	-	2.26	0.0311	Mit	-0.235	0.788	-	1.75	0.104	-
AT1G22700	156	81.2	91.6	54.2	104	92.6	-1.22	1.94e-09	down	-0.818	9.04e-05	Ortho	0.185	0.61	-	-0.634	0.00459	Ortho	0.773	0.00107	Mit
AT1G22710	166	500	232	452	196	711	1.29	2.95e-10	Up	0.399	0.0749	-	-0.619	0.193	-	0.174	0.532	-	0.272	0.619	-
AT1G22850	241	122	181	284	280	179	-1.27	1.58e-10	down	-0.476	0.0249	Ortho	1.63	5.95e-06	Mit	0.157	0.565	-	0.342	0.372	-
AT1G03160	94.1	42.7	21.6	13.2	97.1	61.7	-1.41	7.33e-15	down	-2.17	5.2e-33	Ortho	0.436	0.285	-	-0.00886	0.996	-	0.458	0.248	-
AT1G22985	2.68	34	2.54	15	2.59	14.3	3.34	7.23e-28	Up	-0.149	0.719	-	-1.02	0.0629	Mit	-0.104	0.845	-	-1.09	0.117	-
AT1G22990	0.229	69	0.266	29.1	0.0464	44.6	6.94	7.59e-17	Up	0.104	0.945	-	-1.22	0.239	-	-2.48	0.0797	-	-0.3	0.98	-
AT1G23010	1.83	6.27	8.42	6.97	6.46	2.85	1.49	0.00165	Up	2.18	7.2e-06	Ortho	-1.48	0.0111	Mit	1.8	0.00045	Ortho	-2.32	0.00424	Mit
AT1G23030	60.2	8.88	25	6.43	48.4	12.7	-3	3.35e-29	down	-1.3	2.36e-06	Ortho	0.85	0.000531	Mit	-0.324	0.343	-	0.842	0.138	-
AT1G23040	3.3	61.5	8.26	63.8	7.31	56.3	3.88	7.43e-46	Up	1.25	1.82e-05	Ortho	-1.07	0.139	-	1.07	0.000539	Ortho	-1.08	0.334	-
AT1G03180	3.42	12.6	3.27	6.29	1.68	4.91	1.59	6.53e-06	Up	-0.124	0.793	-	-0.841	0.00895	Mit	-1.08	0.00918	Para	-0.547	0.436	-
AT1G23080	85.4	31.2	20.5	4.21	96	10.2	-1.65	0.0104	down	-2.11	0.00216	Ortho	-0.615	0.483	-	0.117	0.924	-	-1.72	0.0101	Mag
AT1G23100	9.02	1.31	2.89	0.489	10.9	1.94	-2.96	1.45e-10	down	-1.7	0.000444	Ortho	0.621	0.163	-	0.25	0.715	-	0.066	0.961	-
AT1G23110	0.295	0.0642	0.318	0.18	0.825	0.504	-2.18	0.0154	down	0.0693	0.959	-	0.322	0.278	-	1.42	0.144	-	-0.163	0.799	-
AT1G23190	145	354	186	294	258	687	1.01	2.26e-08	Up	0.322	0.105	-	-0.627	0.047	Mit	0.792	3.46e-05	Ortho	0.128	0.824	-
AT1G23290	299	175	296	184	398	230	-1.04	7.64e-06	down	-0.0652	0.831	-	0.0905	0.802	-	0.382	0.167	-	-0.0198	0.993	-
AT1G23310	2270	872	1360	475	1860	479	-1.65	1.61e-07	down	-0.793	0.0186	Ortho	-0.142	0.813	-	-0.353	0.386	-	-0.574	0.403	-
AT1G23330	16.8	60.3	29.5	175	38.2	157	1.56	3.55e-10	Up	0.774	0.00316	Ortho	0.718	0.051	Mag	1.12	2.36e-05	Ortho	0.198	0.81	-
AT1G23340	6.04	1.17	13.2	1.42	6.86	2.13	-2.54	1.44e-10	down	1.11	0.00589	Para	-0.874	0.0545	Mag	0.156	0.797	-	0.338	0.596	-
AT1G23360	37.6	17.2	21.5	8.37	16.2	4.68	-1.39	2.13e-06	down	-0.856	0.00556	Ortho	-0.163	0.662	-	-1.25	6.14e-05	Ortho	-0.552	0.297	-
AT1G23390	124	65.3	60	32.5	6.09	13.6	-1.2	0.00162	down	-1.11	0.00527	Ortho	0.04	0.956	-	-4.38	1.31e-30	Ortho	2.01	0.00038	Mit
AT1G03220	38.6	243	59.4	167	28.5	1450	2.33	8.13e-08	Up	0.603	0.23	-	-1.14	0.225	-	-0.465	0.422	-	2.99	0.0116	Mag
AT1G23510	0	0.0711	57.6	95.4	0.0338	5.04	2.65	0.0384	Up	12.8	1.03e-21	Ortho	0.722	0.0344	Mag	2.01	0.32	-	2.58	0.0635	Mag
AT1G03250	34	60.5	36.1	61.4	26.7	34.8	0.548	0.000966	Up	0.0296	0.897	-	-0.0672	0.712	-	-0.403	0.0305	Para	-0.458	0.117	-
AT1G23710	9.34	46.7	7.93	43.8	4.34	72.7	2.04	1.15e-06	Up	-0.25	0.64	-	0.0865	0.954	-	-1.11	0.0233	Para	1.58	0.207	-
AT1G23740	551	82.5	485	361	609	289	-2.99	1.87e-22	down	-0.235	0.534	-	2.3	0.000387	Mit	0.0875	0.869	-	1.65	0.00247	Mit
AT1G23800	10.8	55.3	18.7	58.6	3.76	24.5	2.04	7.89e-05	Up	0.814	0.168	-	-0.656	0.505	-	-1.54	0.00958	Para	0.173	0.929	-
AT1G23860	23.7	54.6	16	33.3	13.2	30.6	0.941	4.55e-06	Up	-0.609	0.00501	Para	-0.165	0.595	-	-0.882	6.33e-05	Para	-0.0669	0.842	-
AT1G23880	8.59	2.84	10.5	11	1.12	4.7	-1.85	5.82e-12	down	0.247	0.421	-	1.44	0.000142	Mit	-3	5e-24	Ortho	2.84	2.88e-05	Mit
AT1G23900	44	94.2	50.2	56.3	43.8	58.1	0.81	0.0178	Up	0.129	0.765	-	-0.901	0.048	Mit	-0.0641	0.916	-	-0.689	0.28	-
AT1G03290	22.8	232	88.7	273	47.4	117	3.03	3.44e-42	Up	1.9	4.24e-17	Ortho	-1.69	0.00502	Mit	0.998	3.98e-05	Ortho	-2.01	4.28e-05	Mit
AT1G03310	105	48.9	173	20.5	89.5	12.4	-1.36	0.00187	down	0.664	0.173	-	-1.91	0.00646	Mag	-0.292	0.636	-	-1.65	0.0244	Mag
AT1G24120	45.9	27.6	18.8	16.9	67.2	44.5	-1.01	9.66e-08	down	-1.35	1.15e-12	Ortho	0.557	0.0997	Mit	0.503	0.0174	Para	0.121	0.771	-
AT1G24170	92.8	21.5	76.1	47.6	48.5	93.8	-2.31	3.2e-08	down	-0.295	0.57	-	1.4	0.00911	Mit	-0.935	0.0564	-	2.99	0.00205	Mit
AT1G03320	0.435	0.0802	0.0368	0.0782	0.487	0.143	-2.23	0.0441	down	-3.65	0.0167	Ortho	0.585	0.0121	Mit	0.0749	0.989	-	0	1	-
AT1G27120	39.2	8.48	9.1	1.22	16.6	0.558	-2.48	4.77e-25	down	-2.17	2.2e-19	Ortho	-0.069	0.912	-	-1.3	2.4e-07	Ortho	-1.24	0.0249	Mag
AT1G03330	32.6	57.7	34.6	61	27.2	36.5	0.547	0.0251	Up	0.0315	0.926	-	-0.0219	0.959	-	-0.294	0.323	-	-0.402	0.472	-
AT1G26960	7.23	1.99	6.87	0.652	5.92	5.88	-2.1	3.54e-09	down	-0.118	0.796	-	-0.803	0.0684	Mag	-0.323	0.487	-	1.29	0.000506	Mit
AT1G26945	23.8	3.47	10.8	0.571	7.36	2.15	-3	6.56e-14	down	-1.21	0.00476	Ortho	-0.273	0.747	-	-1.73	6.85e-05	Ortho	1.01	0.0877	Mit
AT1G26930	3.14	19.2	9.82	8.22	18	12.3	2.34	2.38e-10	Up	1.65	2.09e-05	Ortho	-2.61	0.000235	Mit	2.53	5.41e-11	Ortho	-2.82	0.00181	Mit
AT1G03350	47	111	39	69.3	46.7	102	0.966	4.48e-07	Up	-0.314	0.139	-	-0.41	0.0953	Mit	-0.0555	0.862	-	-0.12	0.836	-
AT1G26880	217	62.9	110	33.6	147	41.9	-2.04	3.73e-13	down	-1.04	0.000403	Ortho	0.0928	0.825	-	-0.6	0.0679	-	-0.0137	1	-
AT1G26810	7.74	4.64	9	3.95	8.95	5.9	-0.985	0.00622	down	0.18	0.684	-	-0.394	0.491	-	0.172	0.746	-	0.0387	0.975	-
AT1G03360	17.4	4.5	15	8.62	20.8	8.25	-2.21	3.63e-24	down	-0.268	0.27	-	1.01	0.00238	Mit	0.213	0.444	-	0.564	0.0922	Mit
AT1G26770	52	221	150	358	84.5	54.1	1.76	4.18e-05	Up	1.49	0.000903	Ortho	-0.821	0.575	-	0.642	0.226	-	-2.7	0.00191	Mit
AT1G26750	33.5	26.8	30.7	23.8	31.5	26.7	-0.589	0.0339	down	-0.181	0.579	-	-0.0338	0.92	-	-0.124	0.761	-	0.0731	0.924	-
AT1G26740	20	11.8	12.6	6.28	17.2	9.45	-1.01	0.000182	down	-0.717	0.0118	Ortho	-0.205	0.599	-	-0.244	0.493	-	-0.12	0.812	-
AT1G26650	34.2	19.9	23.8	5.92	23.9	4.34	-1.04	0.00152	down	-0.561	0.116	-	-1.09	0.0172	Mag	-0.541	0.164	-	-1.5	0.0282	Mag
AT1G26630	826	617	36.6	37.5	1010	1190	-0.684	0.00349	down	-4.53	1.93e-91	Ortho	0.459	0.0678	Mit	0.256	0.383	-	0.657	0.176	-
AT1G26600	1.97	0.69	0.95	0.255	0.903	0.296	-1.71	0.00604	down	-1.13	0.105	-	-0.026	0.977	-	-1.2	0.112	-	-0.026	0.989	-
AT1G26580	65.3	177	0.0393	0.0573	26.9	66.6	1.17	1.96e-11	Up	-10.7	4e-46	Para	-1.43	5.35e-06	Mit	-1.32	2.18e-13	Para	-0.138	0.749	-
AT1G26570	13.4	7.43	0.0393	0.0573	17.7	10.9	-1.09	0.0028	down	-8.45	5.78e-25	Ortho	0.745	0.0243	Mit	0.383	0.413	-	0.0825	0.907	-
AT1G26560	89.6	22.6	0.0393	0.0573	10.5	37.2	-2.24	3.14e-12	down	-11.2	1.4e-44	Ortho	1.96	5.72e-05	Mit	-3.12	3.11e-21	Ortho	3.66	6.51e-05	Mit
AT1G26540	4.32	0.143	8.58	0.628	13.4	2.97	-5.01	2.36e-18	down	0.924	0.0662	-	0.0189	1	-	1.58	0.00173	Para	0.601	0.465	-
AT1G26520	11.9	7.79	14.9	12.8	32.6	36	-0.884	1.66e-06	down	0.268	0.182	-	0.375	0.17	-	1.4	6.95e-15	Para	0.694	0.0622	Mit
AT1G26340	17.5	11.1	16.1	6.32	13.7	4.76	-0.935	0.00066	down	-0.17	0.611	-	-0.656	0.0197	Mag	-0.411	0.213	-	-0.764	0.105	-
AT1G26300	15.3	34.6	5.16	29.9	12.6	47.4	0.907	6.53e-06	Up	-1.62	6.99e-15	Para	1.3	0.000631	Mag	-0.33	0.178	-	0.691	0.116	-
AT1G26270	36	203	41.2	412	45	358	2.22	1.09e-15	Up	0.153	0.665	-	0.814	0.0154	Mag	0.277	0.454	-	0.498	0.579	-
AT1G26260	5.52	14.3	2.79	1.24	4.5	3.48	1.1	6.98e-05	Up	-1.04	0.000495	Para	-2.01	0.000191	Mit	-0.351	0.325	-	-1.45	0.000579	Mit
AT1G26220	40.8	10.1	3.9	1.28	40.1	9.8	-2.25	6.39e-11	down	-3.44	8.63e-23	Ortho	0.974	0.0302	Mit	-0.0634	0.922	-	-0.0308	0.975	-
AT1G03457	9.62	1.49	6.45	7.55	4.77	4.95	-2.9	3.73e-15	down	-0.626	0.118	-	2.48	7.37e-05	Mit	-1.05	0.00958	Ortho	2.26	2.78e-05	Mit
AT1G26190	19.4	8.14	10.1	7.31	18.4	11.8	-1.53	7.48e-12	down	-1.01	1.01e-05	Ortho	0.733	0.0847	Mit	-0.136	0.67	-	0.582	0.206	-
AT1G26120	19.9	79.2	96.6	109	20	41.4	1.71	3.25e-27	Up	2.22	1.53e-45	Ortho	-1.78	1.89e-05	Mit	-0.0349	0.904	-	-0.943	0.00348	Mit
AT1G25540	18.8	42.8	29.2	27.2	44.6	85.4	0.896	0.019	Up	0.571	0.17	-	-1.23	0.0739	Mit	1.18	0.00379	Ortho	-0.221	0.834	-
AT1G25530	2.26	27.4	17.6	19.3	13.2	47.5	3.33	5.4e-26	Up	2.98	1.93e-20	Ortho	-3.02	8.5e-06	Mit	2.54	1.77e-14	Ortho	-1.37	0.205	-
AT1G25490	117	200	129	181	141	208	0.496	0.0107	Up	0.0833	0.729	-	-0.281	0.0239	Mit	0.23	0.332	-	-0.221	0.576	-
AT1G25460	0.763	0.26	0.0836	0	0.0305	0.0113	-1.71	0.0164	down	-3.24	0.000507	Ortho	0.485	0.288	-	-4.62	0.000152	Ortho	0.485	0.332	-
AT1G25440	450	30.7	310	8.45	598	10.7	-4.02	5.48e-15	down	-0.602	0.331	-	-1.2	0.195	-	0.353	0.642	-	-1.87	0.0507	Mag
AT1G25350	85.6	49	65.9	61.7	83.1	65.8	-1.07	0.000235	down	-0.436	0.175	-	0.696	0.143	-	-0.1	0.83	-	0.459	0.446	-
AT1G24625	19.1	10	23.1	8.01	52.1	14.3	-1.19	0.000669	down	0.238	0.571	-	-0.567	0.282	-	1.42	0.000104	Para	-0.941	0.116	-
AT1G03550	7.09	35	1.17	0.499	2.15	1.8	2	6.05e-09	Up	-2.65	1.66e-12	Para	-2.85	6.92e-06	Mit	-1.79	3.45e-06	Para	-2.17	4.32e-05	Mit
AT1G24575	9.15	81.9	71.4	117	6.47	65.7	2.82	2.83e-11	Up	2.94	1.4e-11	Ortho	-2.31	0.0346	Mit	-0.551	0.319	-	0.136	0.939	-
AT1G24560	31.5	109	33.3	95.9	29.7	90.7	1.49	7.69e-07	Up	0.0141	0.978	-	-0.258	0.628	-	-0.139	0.766	-	-0.179	0.859	-
AT1G24510	184	152	214	220	213	234	-0.542	3.81e-06	down	0.173	0.184	-	0.313	0.213	-	0.173	0.222	-	0.407	0.11	-
AT1G24480	0.0376	0.256	3.04	14	0.356	1.92	2.05	0.0124	Up	6.16	2.99e-12	Ortho	1.58	0.0379	Mag	3.01	0.0028	Ortho	0.678	0.21	-
AT1G24470	2.84	27.3	3.04	14	5.06	7.79	2.91	1.58e-13	Up	0.0645	0.913	-	-0.926	0.112	-	0.788	0.104	-	-2.33	0.00179	Mit
AT1G03600	850	146	305	293	678	333	-2.79	4.86e-21	down	-1.54	5.04e-07	Ortho	2.48	3.21e-06	Mit	-0.37	0.332	-	1.51	0.0225	Mit
AT1G24360	176	136	188	177	169	107	-0.644	3.45e-05	down	0.0437	0.831	-	0.278	0.139	-	-0.107	0.617	-	-0.287	0.218	-
AT1G24310	26	16.8	28.4	16.4	22	10.2	-0.88	2.91e-05	down	0.0906	0.733	-	-0.19	0.543	-	-0.275	0.292	-	-0.395	0.154	-
AT1G03610	31.4	121	22.7	148	12.2	101	1.65	4.92e-10	Up	-0.528	0.0718	-	0.728	0.133	-	-1.41	6.84e-07	Para	1.06	0.0348	Mag
AT1G24290	5.02	3.44	24.7	43.3	8.16	3.75	-0.807	0.0123	down	2.24	1.33e-13	Para	1.13	0.0108	Mit	0.66	0.0636	-	-0.624	0.214	-
AT1G27290	32.4	164	3.88	29.8	9.5	102	2.06	2.02e-12	Up	-3.08	1.82e-24	Para	0.323	0.604	-	-1.77	1.4e-08	Para	1	0.0663	Mag
AT1G27300	13.8	155	26.3	132	5.24	146	3.22	4.1e-58	Up	0.896	2.42e-05	Ortho	-1.12	0.0271	Mit	-1.41	2.14e-10	Para	1.21	0.0423	Mag
AT1G27320	95.1	240	82.7	269	69.1	225	1.04	0.000319	Up	-0.263	0.438	-	0.364	0.395	-	-0.515	0.132	-	0.352	0.626	-
AT1G03630	444	55	456	71.4	822	71.7	-3.25	7.48e-21	down	-0.0298	0.958	-	0.336	0.658	-	0.826	0.0421	Para	-0.504	0.452	-
AT1G27385	40.4	92.9	24.4	48.5	41.6	47.5	0.913	0.000195	Up	-0.781	0.00214	Para	-0.226	0.516	-	-0.00678	1	-	-0.986	0.0377	Mit
AT1G27400	225	57	147	66.8	183	55.1	-2.24	8.25e-29	down	-0.664	0.00179	Ortho	0.829	0.00942	Mit	-0.341	0.164	-	0.249	0.497	-
AT1G27410	8.46	5.89	121	50.1	12.2	10	-0.776	0.00298	down	3.78	4.15e-55	Para	-0.755	0.016	Mag	0.5	0.0898	-	0.219	0.705	-
AT1G27530	53.6	94.4	49.4	63	56.4	84.3	0.552	0.000265	Up	-0.168	0.331	-	-0.47	0.0413	Mit	0.0349	0.893	-	-0.234	0.412	-
AT1G03680	470	354	407	295	598	290	-0.687	0.0404	down	-0.263	0.496	-	-0.0568	0.919	-	0.299	0.485	-	-0.636	0.201	-
AT1G27630	12.5	75.4	31.9	111	18.1	77.3	2.32	2.93e-34	Up	1.3	2.17e-11	Ortho	-0.722	0.0629	Mit	0.494	0.0258	Ortho	-0.479	0.515	-
AT1G27720	0.812	1.94	5.7	9.69	2.2	5.01	0.92	0.033	Up	2.71	4.72e-11	Ortho	0.141	0.835	-	1.34	0.00374	Ortho	0.474	0.557	-
AT1G27730	12.1	299	3.95	6.66	2.91	227	4.38	4.62e-27	Up	-1.55	0.000465	Para	-3.87	3.74e-05	Mit	-1.97	1.45e-05	Para	1.33	0.609	-
AT1G27760	88.2	402	55.2	163	71.1	331	1.88	4.66e-17	Up	-0.74	0.00186	Para	-0.627	0.14	-	-0.373	0.175	-	0.026	0.948	-
AT1G27840	20	38.9	16.1	41.8	17.3	45.3	0.694	0.000127	Up	-0.362	0.0655	-	0.41	0.259	-	-0.245	0.276	-	0.421	0.293	-
AT1G27880	7.34	2.01	2.78	0.331	22.9	10.2	-2.09	3.87e-07	down	-1.47	0.000615	Ortho	-0.219	0.736	-	1.6	0.000233	Para	0.366	0.552	-
AT1G27960	8.62	4.89	13.3	13.7	12.8	11.9	-1.06	4.68e-05	down	0.591	0.0286	Para	0.787	0.0512	Mit	0.548	0.0602	-	0.655	0.174	-
AT1G27980	9.63	80.8	19.4	52.3	20.9	83.8	2.79	1.08e-43	Up	0.967	5.02e-06	Ortho	-1.58	0.00305	Mit	1.08	7.18e-07	Ortho	-1.02	0.0173	Mit
AT1G27990	0	2.66	19.4	52.3	0.0656	5.19	6.8	1.49e-13	Up	11.2	6.49e-24	Ortho	-0.43	0.511	-	3.01	0.0402	Ortho	0.837	0.335	-
AT1G28050	5.67	57.3	12.3	20.9	17.1	58.3	3.08	4.38e-47	Up	1.09	1.44e-06	Ortho	-2.36	0.00395	Mit	1.58	2.21e-12	Ortho	-1.39	0.0412	Mit
AT1G28070	3.22	12.4	2.27	9.72	2.93	3.86	1.65	2.46e-07	Up	-0.549	0.14	-	0.113	0.783	-	-0.177	0.721	-	-1.48	0.00611	Mit
AT1G28110	26.1	9.75	4.74	2.55	20.2	5.69	-1.66	2.69e-09	down	-2.5	9.88e-19	Ortho	0.593	0.0918	Mit	-0.403	0.242	-	-0.329	0.414	-
AT1G28120	37	77.7	23.9	44.9	31	81.6	0.792	5.01e-05	Up	-0.684	0.0007	Para	-0.172	0.559	-	-0.297	0.21	-	0.304	0.277	-
AT1G28130	5.02	2.18	1.5	0.603	1.85	5.67	-1.38	0.0147	down	-1.75	0.00354	Ortho	-0.0786	0.936	-	-1.45	0.0245	Ortho	2.3	0.0104	Mit
AT1G28240	36.3	57.8	18.5	18.6	20.6	25.1	0.395	0.0177	Up	-1.03	3.02e-10	Para	-0.605	0.0593	Mit	-0.857	4.27e-07	Para	-0.384	0.311	-
AT1G28260	9.42	101	14.5	188	11.4	75.2	3.13	4.89e-23	Up	0.574	0.11	-	0.286	0.752	-	0.235	0.605	-	-0.689	0.581	-
AT1G28290	51.9	6.45	57.6	3.37	62.8	3.42	-3.1	9.68e-11	down	0.146	0.823	-	-0.969	0.443	-	0.299	0.674	-	-1.09	0.359	-
AT1G28330	5.26	580	5.4	507	2.82	1040	6.41	6.29e-48	Up	0.0377	0.96	-	-0.25	0.948	-	-0.861	0.124	-	1.48	0.781	-
AT1G28360	0.442	1.92	0.2	0.495	0.706	4	1.84	0.00434	Up	-1.08	0.196	-	-0.678	0.291	-	0.722	0.419	-	0.252	0.794	-
AT1G28380	35.6	66	44.6	81.2	28.7	118	0.628	0.0137	Up	0.296	0.296	-	-0.0344	0.94	-	-0.336	0.276	-	1.13	0.0253	Mag
AT1G28400	45.9	8.23	59.4	4.89	42.1	16	-2.66	1.18e-07	down	0.337	0.594	-	-1.02	0.349	-	-0.185	0.822	-	1.02	0.195	-
AT1G28430	0.0423	0	0.419	2.3	0.0351	0.0227	-3.16	0.0217	down	3.34	0.0336	Para	1.49	0.0288	Mit	-0.362	0.904	-	0	NaN	-
AT1G28440	92	48.5	87.4	28.7	95.4	43.7	-1.18	6.1e-05	down	-0.122	0.746	-	-0.67	0.127	-	0.00537	1	-	-0.21	0.601	-
AT1G28490	25.8	56	21.7	65.9	19.2	64.6	0.843	1.06e-08	Up	-0.303	0.0613	-	0.474	0.0466	Mag	-0.475	0.00398	Para	0.609	0.00207	Mag
[truncated: 7,553 more rows]
