# Supplementary material for: Cis-regulatory evolution spotlights species differences in the adaptive potential of gene expression plasticity
Source: Nat Commun. 2021 Jun 7;12:3376. doi: 10.1038/s41467-021-23558-2 (PMC8184852; doi:10.1038/s41467-021-23558-2)
Supplement: Supplementary file 10 — Supplementary data 7 [file 41467_2021_23558_MOESM10_ESM.xlsx]

## Sheet: Sheet1
Supplementary Data 7: List of plastic genes in A. thaliana (Ath) after 24 hours of desiccation and their basal change or plastic response in A. halleri (Aha) and A. lyrata (Aly). Plastic genes were selected by comparing time point 24h with 0h in A. thaliana with an FDR threshold of 0.05. The mean expression levels before and after the stress are shown as the mean FPKM of 4 replicates. For each pl…
	FPKM (Mean)						Ath			Aha						Aly
	Ath		Aha		Aly		24h vs 0h			Aha-0h vs Ath-0h			Aha/Ath-24h vs Aha/Ath-0h			Aly-0h vs Ath-0h			Aly/Ath-24h vs Aly/Ath-0h
gene	0h	24h	0h	24h	0h	24h	log2FoldChange	padj	regulation	log2FoldChange	padj	basal	log2ratio	padj	plastic	log2FoldChange	padj	basal	log2ratio	padj	plastic
AT1G10280	7.92	18.1	14.7	40.2	9.69	21.4	1.32	2.39e-09	Up	0.846	0.000277	Ortho	0.343	0.409	-	0.25	0.393	-	-0.0285	0.972	-
AT1G10580	32.6	95.1	41.5	75.4	32	42.8	1.66	7.85e-10	Up	0.297	0.354	-	-0.664	0.226	-	-0.0768	0.87	-	-1.11	0.0628	Mit
AT1G10590	96.6	218	67.8	187	76	144	1.31	1.52e-08	Up	-0.557	0.0274	Para	0.285	0.494	-	-0.375	0.189	-	-0.249	0.468	-
AT1G10820	26.6	6.88	20.6	4.79	12.2	4.62	-1.78	2.62e-08	down	-0.426	0.248	-	-0.0766	0.909	-	-1.17	0.000899	Ortho	0.577	0.342	-
AT1G11170	0.568	45.9	5.71	52.7	4.69	58.9	6.31	9.94e-42	Up	3.3	4.09e-11	Ortho	-1.98	0.198	-	3	6.81e-09	Ortho	-1.53	0.625	-
AT1G11210	1.11	28.6	5.89	26.7	0.242	20.2	4.55	2.15e-16	Up	2.36	0.000111	Ortho	-1.8	0.347	-	-2.22	0.00239	Para	0.684	0.792	-
AT1G11730	3.84	0.501	7.1	0.539	35	38	-2.75	1.18e-15	down	0.867	0.00481	Para	-0.796	0.17	-	3.18	1.83e-28	Para	1.77	0.00489	Mit
AT1G12010	3.44	1.61	394	654	0.0656	0.0258	-0.933	0.00308	down	6.81	8.56e-126	Para	1.58	0.00143	Mit	-5.75	4.63e-17	Ortho	0.848	0.00793	Mit
AT1G01080	161	8.07	90	6.09	128	19.6	-4.13	4.37e-26	down	-0.89	0.0406	Ortho	0.516	0.639	-	-0.369	0.491	-	1.53	0.0526	Mit
AT1G12350	30	44.3	13.4	28.9	21.4	37.6	0.685	0.00227	Up	-1.23	6.85e-08	Para	0.515	0.152	-	-0.54	0.035	Para	0.25	0.575	-
AT1G12570	15.1	0.251	2.12	0	22.6	1.24	-5.38	1.55e-15	down	-2.84	7.67e-05	Ortho	2.44	0.00355	Mit	0.546	0.566	-	0.638	0.596	-
AT1G12860	76.5	13	32.8	1.22	49.1	20.5	-2.4	2.36e-16	down	-1.28	2.97e-05	Ortho	-1.58	0.0453	Mag	-0.695	0.0415	Ortho	1.26	0.000684	Mit
AT1G13310	0.0489	5.48	0.0205	0.145	0	0.177	6.11	5.85e-12	Up	-1.11	0.552	-	-2.7	3.82e-05	Mit	-2.46	0.198	-	-2.7	3.59e-05	Mit
AT1G13990	11.8	983	12	25.9	12.7	294	6.44	4.84e-152	Up	-0.053	0.881	-	-5.22	1.24e-06	Mit	0.0403	0.936	-	-1.85	0.0223	Mit
AT1G14230	18.2	48.8	10.1	7.02	14	9.04	1.55	7.91e-13	Up	-0.873	0.00017	Para	-1.86	0.00105	Mit	-0.399	0.135	-	-1.95	8.23e-07	Mit
AT1G14380	32.4	5.19	26.2	2.03	25.2	2.44	-2.46	2.67e-08	down	-0.351	0.523	-	-0.75	0.392	-	-0.417	0.491	-	-0.46	0.577	-
AT1G14630	5.07	0.224	3.07	0.0703	4.11	0.281	-4.23	3.22e-23	down	-0.751	0.0417	Ortho	0.585	0.279	-	-0.321	0.476	-	0.263	0.752	-
AT1G14640	2.23	0.769	31.2	41.9	11.7	12.1	-1.35	0.00499	down	3.74	3.79e-16	Para	1.23	0.111	-	2.33	1.7e-06	Para	0.863	0.522	-
AT1G02400	2.9	64.7	1.66	41.6	0.335	80.8	4.57	2.6e-21	Up	-0.746	0.202	-	-0.0835	0.983	-	-3.09	2.68e-07	Para	2	0.386	-
AT1G15240	35.8	111	0.886	0.792	41.6	56.9	1.75	8.29e-08	Up	-5.4	1.3e-50	Para	-1.61	0.00879	Mit	0.157	0.757	-	-1.16	0.112	-
AT1G16040	8.2	12.2	13.5	16.1	18.5	18.3	0.711	0.00957	Up	0.671	0.0212	Ortho	-0.24	0.656	-	1.14	8.5e-05	Ortho	-0.472	0.428	-
AT1G16530	2.28	3.9	0.556	7.01	0.662	3.93	0.923	0.0387	Up	-2.05	4.03e-05	Para	1.87	0.0138	Mag	-1.81	0.000486	Para	1.19	0.0602	Mag
AT1G16570	13.8	20.9	5.85	8.18	15.5	27.3	0.735	4.97e-09	Up	-1.28	3.62e-21	Para	-0.0815	0.803	-	0.127	0.454	-	0.231	0.317	-
AT1G16830	3.32	0.522	5.9	1.57	8.13	7.79	-2.48	7.06e-13	down	0.782	0.0145	Para	0.0171	0.989	-	1.27	7.22e-05	Para	1.46	0.00684	Mit
AT1G16960	11.5	6.18	39.2	37	13.5	21.9	-0.773	0.00394	down	1.68	1.58e-10	Para	0.683	0.0327	Mit	0.15	0.697	-	1.43	0.00479	Mit
AT1G17850	31.7	7.77	138	176	25.1	6.59	-1.9	4.06e-11	down	2.08	6.23e-13	Para	2.3	0.000526	Mit	-0.396	0.275	-	0.197	0.67	-
AT1G18420	5.02	0.886	6.32	1.18	14.5	2.51	-2.26	0.000103	down	0.285	0.707	-	0.0406	0.976	-	1.5	0.0263	Para	-0.476	0.615	-
AT1G18510	0	0.132	0.0368	0.887	0	1.01	4.31	0.000573	Up	2.2	0.237	-	1	0.0325	Mag	0	1	-	1.17	0.018	Mag
AT1G18680	7.68	12.1	12.3	15.2	6.72	5.77	0.778	0.00189	Up	0.622	0.0198	Ortho	-0.326	0.202	-	-0.234	0.489	-	-0.871	0.0388	Mit
AT1G02850	1.2	45.8	0.216	2.25	2.43	101	5.08	1.18e-20	Up	-2.58	0.000166	Para	-2.85	0.00854	Mit	0.946	0.184	-	0.307	0.918	-
AT1G19620	1.52	0.485	1.38	0.178	5.21	5.07	-1.48	0.0109	down	-0.221	0.767	-	-0.126	0.864	-	1.7	0.00693	Para	0.813	0.337	-
AT1G19690	20.8	11.8	5.12	3.25	32.9	20	-0.68	0.000161	down	-2.08	1.42e-29	Ortho	0.231	0.457	-	0.613	0.00147	Para	0.0919	0.77	-
AT1G20150	0	2.3	0.113	0.514	0.174	2.2	7.13	1.51e-10	Up	3.8	0.0158	Ortho	-1.38	0.00696	Mit	4.36	0.00712	Ortho	0.107	0.906	-
AT1G20520	1.34	0.376	1.61	0.61	0.893	0.0986	-1.58	0.000444	down	0.281	0.582	-	0.333	0.657	-	-0.583	0.28	-	-0.152	0.796	-
AT1G20890	6.77	15.2	102	86.8	3.2	7.22	1.31	1.37e-08	Up	3.85	2.5e-65	Ortho	-1.34	0.00148	Mit	-1.12	1.81e-05	Para	-0.115	0.881	-
AT1G20990	0.986	0.243	0.702	0.465	0.541	0.414	-1.77	0.0048	down	-0.541	0.462	-	0.737	0.115	-	-0.901	0.245	-	0.737	0.153	-
AT1G21770	45.5	94.8	80.9	179	46.8	167	1.2	2.38e-07	Up	0.794	0.00122	Ortho	0.0889	0.794	-	0.0146	0.988	-	0.769	0.178	-
AT1G03120	0.387	0.9	151	15.4	2.55	10.2	1.34	0.00134	Up	8.58	8.37e-109	Ortho	-3.69	2.99e-06	Mit	2.7	1.5e-10	Ortho	1.1	0.0213	Mag
AT1G22030	4.76	1.58	6.55	1.2	3.86	1.74	-1.44	6.25e-05	down	0.395	0.335	-	-0.705	0.0814	Mag	-0.353	0.453	-	0.413	0.423	-
AT1G22670	0.0268	0.16	0.115	0.398	0.045	2.41	2.15	0.0466	Up	1.86	0.223	-	0.322	0.536	-	0.464	0.849	-	1.81	0.0124	Mag
AT1G23200	2.93	13.2	12.2	24.9	17.8	27.3	2.28	2.12e-13	Up	2.01	3.88e-10	Ortho	-0.86	0.18	-	2.53	5.11e-15	Ortho	-1.23	0.233	-
AT1G23440	35.7	177	44	75.8	55.6	170	2.44	2.16e-24	Up	0.251	0.383	-	-1.5	0.0023	Mit	0.607	0.0297	Ortho	-0.669	0.227	-
AT1G23550	3.2	40.1	1.87	5.96	4.28	17.7	3.7	1.08e-23	Up	-0.818	0.0576	-	-1.91	0.00103	Mit	0.353	0.497	-	-1.42	0.084	Mit
AT1G24050	65.9	148	39.6	93.9	48.5	91.2	1.31	5.73e-25	Up	-0.779	3.1e-09	Para	0.0847	0.733	-	-0.48	0.000656	Para	-0.247	0.296	-
AT1G26760	3.08	0.151	30.7	21.9	4.33	0.689	-4.03	9.91e-19	down	3.27	4.54e-25	Para	1.55	0.00313	Mit	0.441	0.282	-	0.608	0.265	-
AT1G26690	12.8	39.3	32.7	57.3	12.4	16.5	1.74	1.67e-09	Up	1.33	9.4e-06	Ortho	-0.762	0.262	-	-0.0913	0.852	-	-1.18	0.00867	Mit
AT1G26620	11.1	53.5	18.8	51.3	26.2	73.7	2.36	1.26e-18	Up	0.69	0.0192	Ortho	-0.78	0.171	-	1.18	5.83e-05	Ortho	-0.721	0.369	-
AT1G26360	0.0179	1.91	0	0.649	0	0.196	5.18	9.62e-06	Up	-1.53	0.547	-	-0.652	0.209	-	-1.41	0.633	-	-1.46	3.85e-09	Mit
AT1G26330	3.85	0.178	5.82	2.32	3.4	1.01	-4.07	7.72e-12	down	0.515	0.428	-	1.25	0.0591	Mit	-0.248	0.771	-	1.16	0.0903	Mit
AT1G25682	25.9	81.7	30.7	81.2	26.8	51	1.79	1.32e-20	Up	0.209	0.364	-	-0.252	0.431	-	0.00841	0.999	-	-0.716	0.0318	Mit
AT1G25550	45.8	83	22.8	30.8	24.2	34	1.01	0.000721	Up	-1.04	0.000834	Para	-0.415	0.27	-	-0.941	0.00435	Para	-0.374	0.664	-
AT1G25480	12	2.11	65.8	17.3	9.68	3.99	-2.36	2.24e-15	down	2.4	6.53e-17	Para	0.124	0.862	-	-0.366	0.324	-	0.93	0.0865	Mit
AT1G03687	19.4	7.73	14.1	8.39	17.6	26.2	-1.19	1.29e-07	down	-0.519	0.0327	Ortho	0.511	0.239	-	-0.201	0.505	-	1.71	0.00183	Mit
AT1G27750	22.1	45.1	1.52	5.28	28	26.7	1.14	0.000143	Up	-3.92	1.27e-34	Para	0.255	0.597	-	0.283	0.481	-	-1.07	0.103	-
AT1G03750	5.62	18.8	7.99	22.4	11.6	34.5	1.83	2.12e-07	Up	0.433	0.299	-	-0.18	0.81	-	0.984	0.0154	Ortho	-0.0716	0.955	-
AT1G28550	0.00986	1.86	8.05	32.4	0.135	1.5	5.96	6.93e-11	Up	9.24	1.21e-13	Ortho	0.437	0.145	-	3.31	0.0273	Ortho	-0.138	0.864	-
AT1G28560	11.8	8.03	9.14	14.5	13	23	-0.421	0.0446	down	-0.426	0.0541	-	1.12	0.000719	Mit	0.0745	0.819	-	1.27	0.00254	Mit
AT1G29400	79.7	468	91.8	178	106	227	2.66	1.04e-33	Up	0.146	0.6	-	-1.6	3.45e-05	Mit	0.346	0.209	-	-1.44	0.0213	Mit
AT1G29540	0.602	0.0459	0.951	0.0417	0.0199	0.0371	-2.9	0.000566	down	0.719	0.459	-	-0.415	0.442	-	-4.79	0.000776	Ortho	0.585	0.128	-
AT1G29980	24.9	6	44.9	4.49	23	1.29	-1.87	2.36e-11	down	0.841	0.00438	Para	-1.12	0.0865	Mag	-0.13	0.764	-	-1.55	0.01	Mag
AT1G30590	65.6	19.1	44	19.6	51	16.7	-1.63	5.53e-11	down	-0.625	0.0203	Ortho	0.617	0.0329	Mit	-0.422	0.165	-	0.176	0.792	-
AT1G30660	0.274	0.0457	8.08	87	1.19	22.4	-2.1	0.00355	down	4.89	9.12e-27	Para	3.61	1.14e-05	Mit	2.11	3.76e-05	Para	3.55	5.14e-07	Mit
AT1G30690	109	24.7	33.3	0.987	117	11.1	-2	2.58e-09	down	-1.77	4.04e-07	Ortho	-2	0.00884	Mag	0.0508	0.941	-	-1.24	0.0571	Mag
AT1G03982	0	0.0734	1.15	3.86	0	0	4.29	0.000626	Up	7.14	8.81e-10	Ortho	1.15	0.00516	Mag	0	1	-	0	NaN	-
AT1G31840	1.01	1.51	1.96	1.93	0.248	0.114	0.717	0.0292	Up	0.922	0.00722	Ortho	-0.0544	0.899	-	-2.06	8.68e-06	Para	-0.492	0.113	-
AT1G31970	138	33.5	92.5	52.3	96.6	41	-1.9	3.14e-26	down	-0.634	0.000788	Ortho	1.21	0.00399	Mit	-0.561	0.00515	Ortho	0.794	0.0215	Mit
AT1G32340	11.1	88.6	11.3	27.8	12.2	29.2	3.1	1.89e-45	Up	-0.0418	0.896	-	-1.64	0.000578	Mit	0.0776	0.835	-	-1.68	0.00589	Mit
AT1G32530	34.2	52.9	65	70	32.1	28.9	0.765	0.000126	Up	0.875	1.85e-05	Ortho	-0.508	0.086	Mit	-0.144	0.606	-	-0.767	0.0453	Mit
AT1G32700	18.5	74.3	19	24.9	23.3	68.5	2.13	8.45e-18	Up	-0.00609	0.989	-	-1.6	0.00652	Mit	0.282	0.391	-	-0.444	0.394	-
AT1G33050	39.5	295	61.2	151	42.6	121	3.04	4.07e-46	Up	0.591	0.011	Ortho	-1.59	0.00028	Mit	0.0682	0.851	-	-1.39	0.0642	Mit
AT1G33800	3.13	4.63	7.8	12.3	4.26	7.63	0.734	0.0147	Up	1.3	1.73e-05	Ortho	0.227	0.689	-	0.437	0.239	-	0.394	0.6	-
AT1G34210	39.5	8.68	11.5	6.92	13.4	3.62	-2.04	1.78e-15	down	-1.84	1.69e-12	Ortho	1.37	0.00159	Mit	-1.62	1.83e-09	Ortho	0.461	0.336	-
AT1G04310	4.03	78.7	6.85	92.8	5.73	97.7	4.33	1.16e-33	Up	0.719	0.0796	-	-0.337	0.854	-	0.447	0.351	-	-0.0624	0.989	-
AT1G35470	23.8	40.1	34.6	41.1	36.7	31.3	0.881	4.67e-08	Up	0.479	0.00528	Ortho	-0.48	0.0221	Mit	0.573	0.00123	Ortho	-0.929	0.00713	Mit
AT1G35670	31.3	57.5	35.4	77.2	31.9	60.9	1.01	3.22e-05	Up	0.123	0.691	-	0.24	0.602	-	-0.0156	0.987	-	0.0445	0.947	-
AT1G36940	1.9	0.316	1.3	0.151	2.03	0.659	-2.26	0.000767	down	-0.605	0.458	-	-0.0324	0.961	-	0.0666	0.968	-	0.36	0.348	-
AT1G36990	30	40.2	33	65.3	27.9	42.1	0.571	0.00237	Up	0.0778	0.747	-	0.566	0.008	Mag	-0.156	0.54	-	0.152	0.688	-
AT1G42470	38.5	66.4	14.2	15.6	54.2	55.4	0.909	0.000205	Up	-1.5	1.91e-09	Para	-0.608	0.176	-	0.436	0.137	-	-0.735	0.154	-
AT1G43190	92	59.9	18.1	11.2	87.3	81.6	-0.468	0.0107	down	-2.39	1.97e-40	Ortho	-0.0734	0.79	-	-0.121	0.636	-	0.512	0.0702	Mit
AT1G43900	40.3	61.4	43.4	100	52.1	103	0.752	0.00858	Up	0.0658	0.865	-	0.595	0.348	-	0.338	0.35	-	0.37	0.436	-
AT1G44780	10.5	2.88	35.4	14.5	37.9	9.78	-1.71	2.32e-10	down	1.71	8.43e-11	Para	0.391	0.522	-	1.81	1.93e-11	Para	-0.209	0.709	-
AT1G01900	13.2	4.8	2.35	0.745	16.2	10.9	-1.33	2.71e-05	down	-2.53	1.18e-14	Ortho	0.391	0.528	-	0.252	0.562	-	0.73	0.308	-
AT1G44920	108	15.3	339	28.1	144	32.6	-2.67	9.51e-29	down	1.59	6.97e-11	Para	-0.805	0.194	-	0.373	0.21	-	0.635	0.0389	Mit
AT1G45248	3.64	0.994	46.4	473	0.83	0.842	-1.7	3.35e-10	down	3.63	1.46e-56	Para	4.49	1.28e-09	Mit	-2.18	1.29e-13	Ortho	0.977	0.0507	Mit
AT1G02170	22.2	67.2	79.2	16.2	18.4	48.4	1.72	2.36e-12	Up	1.79	5.99e-13	Ortho	-3.77	2.11e-06	Mit	-0.302	0.343	-	-0.191	0.592	-
AT1G48170	11.7	5.14	7.99	2.02	22.2	12.8	-1.02	0.000375	down	-0.608	0.0501	-	-0.526	0.177	-	0.89	0.0044	Para	0.275	0.67	-
AT1G48210	8.08	54.9	2.04	2.54	6.21	28.9	2.88	4.19e-23	Up	-2.03	1.78e-10	Para	-2.32	6.9e-05	Mit	-0.423	0.265	-	-0.589	0.544	-
AT1G48300	169	311	0.368	1.64	218	342	1.02	0.00262	Up	-8.87	2.78e-105	Para	0.126	0.823	-	0.321	0.475	-	-0.227	0.723	-
AT1G04985	40.4	75.8	10.8	50.5	15.1	31.9	1.03	1.77e-10	Up	-1.97	2.52e-32	Para	1.21	4.09e-05	Mag	-1.47	4.25e-18	Para	0.126	0.497	-
AT1G04990	12.5	76	5.52	75.7	3.08	22.6	2.72	1.99e-25	Up	-1.21	1.65e-05	Para	0.991	0.171	-	-2.06	6.68e-13	Para	-0.0448	0.979	-
AT1G50000	10.5	3.61	9.3	5.6	10.6	3.57	-1.4	1.35e-12	down	-0.232	0.294	-	0.619	0.0237	Mit	-0.0412	0.904	-	-0.078	0.889	-
AT1G50040	12.4	0.44	11.8	7.85	3.79	0.995	-4.47	1.12e-14	down	-0.109	0.892	-	2.89	4.85e-05	Mit	-1.68	0.00944	Ortho	2.19	0.0229	Mit
AT1G50260	17.6	292	0.683	0.136	18.4	392	4.17	1.76e-94	Up	-4.76	1e-69	Para	-4.55	5.7e-09	Mit	0.00821	1	-	0.368	0.797	-
AT1G50270	8.57	3.04	12.9	9.66	9.88	4.96	-1.36	5e-07	down	0.535	0.064	-	0.867	0.119	-	0.163	0.671	-	0.312	0.308	-
AT1G50630	8.19	70.9	4.39	11.4	12.8	18.9	3.27	9.93e-54	Up	-0.934	7.05e-05	Para	-1.84	0.000108	Mit	0.629	0.0107	Ortho	-2.46	7.46e-05	Mit
AT1G51420	0.197	0.888	0.82	0.268	0.198	0.727	2.14	0.00373	Up	1.97	0.0207	Ortho	-1.81	8.37e-05	Mit	-0.00779	1	-	-0.415	0.431	-
AT1G52000	255	11.3	261	7.83	5.55	4.23	-4.17	4.31e-17	down	0.00767	0.991	-	-0.557	0.89	-	-5.59	1.44e-26	Ortho	4.08	0.00548	Mit
AT1G05310	3.52	0.292	2.25	0.212	4.93	1.11	-3.3	6e-09	down	-0.729	0.247	-	0.547	0.352	-	0.423	0.576	-	0.663	0.328	-
AT1G53090	34.5	71.5	60.8	170	48.4	45.8	1.19	2.45e-06	Up	0.751	0.00506	Ortho	0.435	0.29	-	0.427	0.164	-	-1.11	0.0637	Mit
AT1G53470	1.24	265	1.63	12.9	1.36	25.4	7.71	4.44e-92	Up	0.337	0.499	-	-4.42	0.00341	Mit	0.0654	0.937	-	-3.49	0.016	Mit
AT1G53580	66	825	49.7	875	83.9	1150	3.79	1.8e-81	Up	-0.445	0.0441	Para	0.486	0.381	-	0.318	0.201	-	0.14	0.778	-
AT1G53645	33.9	7.66	9.38	4.87	38.5	16.2	-1.99	5.33e-18	down	-1.9	2.65e-16	Ortho	1.12	0.0046	Mit	0.143	0.667	-	0.794	0.0669	Mit
AT1G53680	2.26	18	68.2	97	5.47	25.9	3.09	2.33e-24	Up	4.86	2.47e-57	Ortho	-2.06	7.59e-05	Mit	1.22	0.000365	Ortho	-0.512	0.662	-
AT1G54070	0.0978	0.961	97.7	152	0.0411	0.839	3.46	1.31e-06	Up	10.1	7.66e-41	Ortho	-0.364	0.00725	Mit	-1.01	0.479	-	-0.193	0.754	-
AT1G54160	2.73	23.5	108	146	4.07	28.1	3.24	2.88e-57	Up	5.26	4.13e-150	Ortho	-2.28	8.24e-05	Mit	0.524	0.0376	Ortho	-0.242	0.746	-
AT1G54180	6.81	1.83	11.4	12.1	9.93	2.87	-1.76	2.73e-17	down	0.698	0.000318	Para	1.45	0.00189	Mit	0.51	0.0159	Para	-0.183	0.726	-
AT1G54220	33.7	16.1	34.2	2.9	28.7	9.56	-0.922	0.00143	down	-0.0499	0.902	-	-2.11	0.0132	Mag	-0.289	0.448	-	-0.448	0.442	-
AT1G54270	212	405	88.3	170	224	246	1.07	1.25e-10	Up	-1.32	2.61e-15	Para	0.00575	0.999	-	0.0288	0.928	-	-0.795	0.0179	Mit
AT1G55110	22.2	88.4	24.8	52.3	25.5	83	2.13	4.17e-27	Up	0.104	0.685	-	-0.929	0.0184	Mit	0.14	0.626	-	-0.292	0.663	-
AT1G55180	6	22.1	0.26	0.634	6.77	16.3	1.97	5.25e-08	Up	-4.6	7.18e-23	Para	-1.08	0.159	-	0.113	0.856	-	-0.511	0.463	-
AT1G55280	7.74	162	25	196	15.4	221	4.48	1.08e-80	Up	1.63	2.94e-11	Ortho	-1.29	0.0214	Mit	0.938	0.00039	Ortho	-0.469	0.399	-
AT1G55370	61.4	2.38	18.9	1.89	75.8	9.44	-4.5	2.14e-30	down	-1.76	1.58e-05	Ortho	1.54	0.0671	Mit	0.253	0.658	-	1.36	0.0474	Mit
AT1G55740	1.88	5.05	4.43	3.74	0.111	0.171	1.54	4.2e-07	Up	1.17	0.000323	Ortho	-1.13	0.00979	Mit	-4.18	3.45e-13	Para	-1.06	0.0238	Mit
AT1G55830	11.4	24.6	36.9	47	9.66	16.6	1.24	6.78e-11	Up	1.63	1.05e-17	Ortho	-0.711	0.00224	Mit	-0.294	0.222	-	-0.334	0.544	-
AT1G55910	28.8	13.9	311	58.8	45	35.7	-0.916	0.00529	down	3.37	8.27e-26	Para	-1.39	0.00465	Mag	0.581	0.136	-	0.674	0.332	-
AT1G01760	4.5	1.89	8.27	9.16	9.43	15.5	-1.13	6.73e-05	down	0.816	0.00406	Para	1.09	0.0415	Mit	1.02	0.000463	Para	1.56	0.00556	Mit
AT1G54450	7.03	1.93	3.66	0.794	12.6	13.8	-1.69	1.1e-13	down	-0.967	2.07e-05	Ortho	0.0542	0.92	-	0.837	0.000229	Para	1.65	1.93e-05	Mit
AT1G54820	75.9	2.1	40.4	2.12	27.6	2.42	-4.9	2.89e-26	down	-0.992	0.0545	-	0.892	0.378	-	-1.54	0.0033	Ortho	1.63	0.0321	Mit
AT1G54860	0	6.98	0.0231	2.43	0	13.6	8.51	9.24e-13	Up	1.37	0.577	-	-1.3	0.0208	Mit	0	1	-	0.883	0.687	-
AT1G56280	229	704	199	702	169	602	1.78	1.83e-17	Up	-0.239	0.335	-	0.197	0.658	-	-0.47	0.0574	-	0.209	0.736	-
AT1G56310	12.2	3.7	15.3	14.7	22.5	27.3	-1.6	1.4e-16	down	0.268	0.198	-	1.43	0.00126	Mit	0.829	2.14e-05	Para	1.75	3.07e-05	Mit
AT1G06250	2.59	8.17	11.1	46.5	1.21	7.02	1.75	5.83e-05	Up	2.04	7.36e-06	Ortho	0.593	0.331	-	-1.16	0.0282	Para	0.468	0.656	-
AT1G01690	5.53	0.89	1.05	0.069	4.63	0.429	-2.44	6.11e-10	down	-2.45	2.85e-09	Ortho	0.415	0.275	-	-0.292	0.586	-	-0.553	0.363	-
AT1G06430	287	1020	576	2040	606	2130	1.93	3.02e-12	Up	0.947	0.00132	Ortho	-0.00513	1	-	1.02	0.00087	Ortho	-0.0195	0.993	-
AT1G06460	75.9	124	98.5	108	181	240	0.788	0.00179	Up	0.307	0.286	-	-0.559	0.253	-	1.19	7.33e-06	Ortho	-0.292	0.693	-
AT1G06540	0.475	1.6	85.5	86.7	0.123	1.52	1.82	0.000237	Up	7.43	1.97e-52	Ortho	-0.858	0.0347	Mit	-1.97	0.00732	Para	0.447	0.509	-
AT1G06550	64.6	11.7	85.5	86.7	50.9	25.5	-2.32	5.1e-22	down	0.364	0.182	-	2.38	0.00029	Mit	-0.382	0.198	-	1.4	0.0219	Mit
AT1G06560	21.6	51.8	64	613	9.08	6.76	1.4	3.71e-09	Up	1.53	2.17e-10	Ortho	1.99	2.4e-05	Mag	-1.3	3.86e-07	Para	-1.66	0.00115	Mit
AT1G06620	5.79	10.3	1.95	1.57	1.57	2.85	1.01	0.0371	Up	-1.55	0.00301	Para	-0.874	0.363	-	-1.83	0.000748	Para	-0.252	0.834	-
AT1G06790	15.6	3.64	28.1	20.1	4.19	1.69	-1.96	1.78e-17	down	0.81	0.000474	Para	1.34	0.00307	Mit	-1.94	2.85e-16	Ortho	0.885	0.0173	Mit
AT1G06850	8.5	3.54	8.21	0.318	11.5	6.72	-1.12	0.000175	down	-0.0999	0.797	-	-2.01	0.00156	Mag	0.411	0.261	-	0.508	0.354	-
AT1G07020	9.39	21.1	126	104	4.95	4.74	1.28	1.25e-05	Up	3.72	9.77e-38	Ortho	-1.38	0.0026	Mit	-0.952	0.00438	Para	-1.1	0.0814	Mit
AT1G07050	0.51	4.47	1.2	1.95	0.716	2.49	2.79	0.00128	Up	1.16	0.3	-	-1.39	0.286	-	0.353	0.824	-	-0.692	0.664	-
AT1G07410	2.5	13	2.03	2.19	5.53	16.7	2.52	1.69e-14	Up	-0.357	0.387	-	-2	0.00103	Mit	1.1	0.00335	Ortho	-0.551	0.44	-
AT1G07850	0	3.04	0.0402	0.0248	0.101	1.25	6.68	1.27e-08	Up	2.3	0.291	-	-2.09	2.88e-07	Mit	3.69	0.0813	-	-0.918	0.199	-
AT1G07880	4.82	0.174	3.91	0.207	0.716	0.0171	-4.37	1.08e-14	down	-0.309	0.632	-	0.263	0.645	-	-2.78	1.06e-06	Ortho	2	0.000626	Mit
AT1G08230	8.9	54.1	3.96	65.4	3.73	109	2.73	2.15e-20	Up	-1.19	0.000211	Para	1.34	0.0435	Mag	-1.28	0.000128	Para	2.07	0.197	-
AT1G08310	0.655	5.82	8.51	66.3	0.045	0.501	3.16	2.08e-12	Up	3.62	8.48e-15	Ortho	0.876	0.0912	Mag	-4.02	1.67e-05	Para	-1.36	0.00403	Mit
AT1G09460	1.83	0.631	34.2	8.24	2.45	0.683	-1.34	0.00133	down	4.21	5.26e-29	Para	-1.16	0.0319	Mag	0.44	0.386	-	-0.222	0.767	-
AT1G09560	34.3	120	93.2	89.5	27.4	165	1.93	1.69e-11	Up	1.41	2.33e-06	Ortho	-1.82	0.000285	Mit	-0.369	0.319	-	0.778	0.229	-
AT1G01380	1.42	0.59	25.4	9.63	3.22	0.743	-1.13	0.00276	down	4.08	2.25e-36	Para	-1.01	0.0631	Mag	1.12	0.00263	Para	-0.918	0.124	-
AT1G01360	13.3	29.1	21.8	44.2	0	0.0337	1.25	9.64e-05	Up	0.676	0.0552	-	-0.0936	0.927	-	-10.8	3.91e-22	Para	-1.06	0.000757	Mit
AT1G63710	5.1	0.133	1.39	0.0417	4.31	0.381	-4.79	2.22e-12	down	-1.92	0.0063	Ortho	1.32	0.0121	Mit	-0.271	0.794	-	0.252	0.792	-
AT1G66840	56.4	9.58	30.6	23	42.1	34.4	-2.4	7.1e-20	down	-0.95	0.000606	Ortho	2.06	1.19e-05	Mit	-0.49	0.121	-	2.17	0.0012	Mit
AT1G64625	2.63	0.0685	3.2	0.432	3.37	6.65	-4.8	3.73e-16	down	0.249	0.604	-	0.141	0.813	-	0.329	0.533	-	2.73	7.76e-05	Mit
AT1G67070	7.56	27.8	5.77	8.07	17.8	47.5	2.02	9.05e-15	Up	-0.46	0.126	-	-1.3	0.0012	Mit	1.17	3.74e-05	Ortho	-0.345	0.445	-
AT1G67100	0.107	0.594	0.0342	1.38	0.109	2.5	2.35	0.0138	Up	-1.52	0.338	-	0.585	0.234	-	0.0803	0.986	-	1.32	0.0478	Mag
AT1G67510	6.28	1.44	24.8	3.83	36.4	7.06	-1.98	5.01e-09	down	1.93	3.71e-09	Para	-0.981	0.108	-	2.49	5.28e-14	Para	-0.683	0.268	-
AT1G67570	4.29	9.05	45.4	78.1	5.54	9.02	1.22	1.97e-10	Up	3.36	2.86e-73	Ortho	-0.165	0.51	-	0.351	0.142	-	-0.308	0.48	-
AT1G68020	38.2	156	36.2	188	36.8	219	2.17	2.82e-16	Up	-0.107	0.762	-	0.351	0.463	-	-0.0853	0.85	-	0.543	0.567	-
AT1G67970	5.1	27	10.5	33.8	7.16	53.8	2.49	7.47e-17	Up	0.97	0.00268	Ortho	-0.614	0.167	-	0.421	0.278	-	0.565	0.431	-
AT1G68795	1.19	20.8	0.944	1.53	0.521	1.38	4.15	5.52e-17	Up	-0.352	0.6	-	-3	0.00207	Mit	-1.22	0.0632	-	-2.55	0.00524	Mit
AT1G69360	17	148	50.1	122	17	80.4	3.21	7.12e-20	Up	1.52	4.65e-05	Ortho	-1.79	0.00489	Mit	-0.0416	0.96	-	-0.908	0.426	-
AT1G69430	1.21	2.67	36.2	90	1.5	13.4	1.26	0.000413	Up	4.88	8.81e-46	Ortho	0.651	0.325	-	0.299	0.557	-	1.9	0.01	Mag
AT1G69540	0.702	13.8	0.0751	11.3	0	2.83	4.27	3.7e-17	Up	-3.29	2.3e-05	Para	0.539	0.72	-	-6.56	1.09e-07	Para	-1.17	0.156	-
AT1G69680	11.1	16.5	44.5	49.3	23.3	29.1	0.704	0.00485	Up	1.96	1.31e-15	Ortho	-0.364	0.213	-	1.03	9.52e-05	Ortho	-0.208	0.723	-
AT1G70230	36	6.38	17	9.39	32.6	11.5	-2.31	4.16e-08	down	-1.14	0.0134	Ortho	1.51	0.000231	Mit	-0.191	0.775	-	0.88	0.233	-
AT1G70340	19.6	27.6	12.5	11.5	5.01	0.963	0.642	0.0362	Up	-0.689	0.0356	Para	-0.616	0.0336	Mit	-2.01	2.82e-10	Para	-2.06	0.000614	Mit
AT1G70350	12.1	6.02	9.51	1.66	9.53	3.18	-0.848	0.0211	down	-0.402	0.343	-	-1.01	0.0309	Mag	-0.39	0.412	-	-0.506	0.438	-
AT1G70360	1.63	7.69	8.98	16.5	5.8	15.5	2.39	2.23e-34	Up	2.44	2.82e-35	Ortho	-0.98	0.00636	Mit	1.82	1.22e-18	Ortho	-0.518	0.101	-
AT1G70500	0.882	3.38	12.5	7.05	1.47	4.85	2	1.24e-07	Up	3.74	4.48e-23	Ortho	-1.84	0.000753	Mit	0.65	0.182	-	0.114	0.904	-
AT1G70550	24.7	3.1	37.1	2.23	24.1	3.73	-2.8	5.42e-14	down	0.522	0.221	-	-0.777	0.106	-	-0.0915	0.889	-	0.369	0.567	-
AT1G70940	161	15.9	61.2	9.04	114	83.4	-3.18	5.33e-26	down	-1.44	4.86e-06	Ortho	0.636	0.519	-	-0.553	0.133	-	2.84	4.13e-05	Mit
AT1G63210	0.0968	0	59.6	64	0.606	0.178	-3.6	0.00238	down	9.22	2.02e-44	Para	0.0976	0.87	-	2.62	0.000531	Para	-0.807	0.00782	Mag
AT1G71720	85.6	28.1	116	80.5	93.5	63.8	-1.48	2.31e-11	down	0.389	0.114	-	1.04	0.00423	Mit	0.0743	0.838	-	1.03	0.0336	Mit
AT1G71980	58.8	147	50	113	71.4	151	1.47	6.66e-13	Up	-0.297	0.208	-	-0.152	0.675	-	0.236	0.378	-	-0.233	0.736	-
AT1G72530	1.98	0.73	2.34	2.41	4.74	3.61	-1.28	0.00114	down	0.182	0.702	-	0.585	0.172	-	1.21	0.00279	Para	0.0875	0.922	-
AT1G72730	21.6	10.2	6.6	0.574	17.3	2.28	-0.921	0.00709	down	-1.75	6.15e-07	Ortho	-1.4	0.0245	Mag	-0.356	0.426	-	-1.66	0.000261	Mag
AT1G72990	12.9	5.65	14.7	4.54	108	7.65	-1.03	0.000957	down	0.135	0.734	-	-0.468	0.385	-	3.02	1.5e-22	Para	-2.65	0.000362	Mag
AT1G73040	0.974	48	73.3	228	1.05	11.3	5.72	4.4e-68	Up	6.21	3.39e-77	Ortho	-3.18	0.00758	Mit	0.0686	0.921	-	-1.99	0.233	-
AT1G73540	23.6	46.3	11.4	14.4	15.5	52.2	1.14	0.00869	Up	-1.04	0.0284	Para	-0.624	0.546	-	-0.595	0.279	-	0.772	0.478	-
AT1G73600	1160	23.4	27.4	1.62	929	75.5	-5.35	8.57e-27	down	-5.43	1.16e-25	Ortho	2.23	0.0735	Mit	-0.386	0.597	-	1.98	0.0119	Mit
AT1G74210	15.2	6.47	22.2	8.56	42	8.18	-1.11	1.68e-05	down	0.484	0.0841	-	-0.176	0.713	-	1.4	1.31e-07	Para	-1.14	0.00226	Mag
AT1G74420	2.54	3.35	34.8	115	6.03	2.19	0.584	0.0447	Up	3.79	5.54e-45	Ortho	1.42	0.00285	Mag	1.26	2.48e-05	Ortho	-1.43	0.0249	Mit
AT1G75510	25.5	45.8	22.4	47.3	20.7	26	0.977	1.79e-14	Up	-0.249	0.0824	-	0.211	0.341	-	-0.355	0.0168	Para	-0.515	0.0472	Mit
AT1G75770	8.4	13.2	15.6	15.3	6.1	18.3	0.78	0.0266	Up	0.823	0.0278	Ortho	-0.629	0.0597	Mit	-0.515	0.235	-	0.805	0.233	-
AT1G76310	7.4	0.242	12.3	0.485	14.2	1.43	-4.61	6.17e-23	down	0.686	0.124	-	-0.42	0.486	-	0.897	0.0536	-	0.114	0.888	-
AT1G77550	29.7	2.65	36.4	10.7	47.5	11.6	-3.31	6.54e-21	down	0.246	0.57	-	1.43	0.0802	Mit	0.638	0.13	-	1.21	0.126	-
AT1G77860	0.419	0.0185	9.18	5.83	0.735	0.254	-3.79	2.18e-05	down	4.41	1.36e-16	Para	-0.193	0.711	-	0.791	0.259	-	-0.356	0.407	-
AT1G77920	12.5	48.4	36.4	8.9	58.4	16.9	2.04	7.51e-09	Up	1.47	8.08e-05	Ortho	-3.78	6.11e-07	Mit	2.16	8.3e-09	Ortho	-3.62	0.000216	Mit
AT1G78140	77.3	127	44	90.6	101	126	0.837	0.000186	Up	-0.875	0.000165	Para	0.323	0.207	-	0.325	0.24	-	-0.383	0.258	-
AT1G78290	33.5	5.19	58.6	21.1	22.2	13.6	-2.52	4.63e-12	down	0.743	0.065	-	1.04	0.0305	Mit	-0.658	0.138	-	1.82	0.00587	Mit
AT1G62690	0.279	0.0365	2.17	2.89	4.63	5.24	-2.5	0.000957	down	2.9	5.29e-10	Para	0.621	0.0543	Mit	3.99	8.23e-18	Para	0.447	0.317	-
AT1G78780	0.842	12.8	1.97	1.4	1.44	5.56	4.01	1.9e-27	Up	1.18	0.00469	Ortho	-3.2	3.97e-07	Mit	0.735	0.127	-	-1.25	0.129	-
AT1G79090	61.2	80.7	131	161	96	84.1	0.524	0.0171	Up	1.04	2.24e-06	Ortho	-0.105	0.802	-	0.601	0.013	Ortho	-0.584	0.247	-
AT1G79420	5.56	1.28	6.3	2.35	4.55	2.02	-1.94	3.44e-09	down	0.158	0.692	-	0.221	0.733	-	-0.303	0.473	-	0.504	0.24	-
AT1G79610	16.1	63.5	1.64	8.18	18.6	73.6	2.12	3.64e-40	Up	-3.35	8.08e-66	Para	-0.198	0.677	-	0.161	0.463	-	0.0071	1	-
AT1G80880	2.98	4.89	7.89	9.4	4.59	3.31	0.85	0.00132	Up	1.38	1.94e-07	Ortho	-0.322	0.315	-	0.599	0.0516	-	-0.957	0.0753	Mit
AT1G80750	61	13.8	71.9	43.9	64.8	26.1	-2	1.09e-16	down	0.173	0.559	-	1.37	0.0004	Mit	0.0353	0.942	-	0.801	0.121	-
AT1G80745	0.203	0.0645	3.57	10.1	0.0541	0.0258	-1.36	0.0418	down	4.1	1.48e-22	Para	1.21	0.000162	Mit	-1.94	0.0304	Ortho	0	1	-
AT1G80600	157	74.4	104	128	124	54.4	-0.95	1.13e-05	down	-0.65	0.00451	Ortho	1.36	0.000245	Mit	-0.391	0.131	-	-0.112	0.84	-
AT1G80500	59.9	89.9	21.5	13.4	14.2	11.5	0.718	0.00105	Up	-1.54	3.07e-12	Para	-1.2	0.000745	Mit	-2.11	2.72e-21	Para	-0.866	0.032	Mit
AT1G62310	13.3	64	33.5	70.4	25.7	38.7	2.33	3.04e-09	Up	1.26	0.0029	Ortho	-1.14	0.179	-	0.877	0.0612	-	-1.62	0.119	-
AT1G64450	7.95	0.62	14.9	0.613	1.9	0.0341	-3.44	9.01e-19	down	0.851	0.0296	Para	-0.807	0.143	-	-2.12	8.79e-08	Ortho	0.903	0.0271	Mit
AT1G61667	4.64	0.854	7	1.32	3.1	0.722	-2.2	1.8e-08	down	0.584	0.164	-	-0.351	0.594	-	-0.589	0.205	-	0.109	0.898	-
AT1G61160	0.093	0.712	0.0632	0.0678	0	0	2.6	0.0234	Up	-0.453	0.858	-	-0.807	0.000213	Mit	-3.46	0.164	-	-0.807	0.00043	Mit
AT1G60930	4.13	19	15.4	4.31	11.1	8.69	2.27	1.02e-07	Up	1.85	4.53e-05	Ortho	-3.56	1.05e-05	Mit	1.39	0.00454	Ortho	-2.23	0.00375	Mit
AT1G60640	28.9	4.45	19.1	2.45	23.4	4.17	-2.53	3.55e-16	down	-0.656	0.0536	-	-0.061	0.952	-	-0.359	0.372	-	0.143	0.839	-
AT1G60560	15.3	4.86	24.6	13.1	12.2	6.41	-1.51	6.24e-05	down	0.611	0.148	-	0.634	0.276	-	-0.382	0.446	-	0.725	0.277	-
AT1G60080	12.5	5.4	12.2	6.47	15.2	10.6	-1.04	5.72e-05	down	-0.0855	0.8	-	0.179	0.558	-	0.231	0.5	-	0.532	0.278	-
AT1G59970	15.8	3.88	19.2	21.9	26.7	22.9	-1.86	3.7e-11	down	0.258	0.434	-	1.97	0.0018	Mit	0.734	0.0193	Para	1.55	0.00624	Mit
AT1G59910	24.7	93	13.2	23.3	15.9	71	2.04	9.16e-09	Up	-0.919	0.0183	Para	-1.12	0.00378	Mit	-0.656	0.132	-	0.191	0.868	-
AT1G59850	6.42	2.86	10.6	2.77	3.33	3.81	-1.03	4.35e-05	down	0.651	0.0115	Para	-0.697	0.0393	Mag	-0.998	0.000234	Ortho	1.11	0.0144	Mit
AT1G58280	22	9.29	25.4	29.3	64.2	43	-1.12	0.000351	down	0.159	0.689	-	1.32	0.00417	Mit	1.5	5.46e-06	Para	0.568	0.328	-
AT1G64150	89	41.6	80	18.6	104	52.8	-0.984	0.00296	down	-0.205	0.617	-	-0.991	0.0214	Mag	0.168	0.736	-	0.126	0.848	-
AT1G64820	0.152	9.41	0.206	6.69	0.0251	6.86	5.65	7.04e-16	Up	0.462	0.668	-	-0.679	0.432	-	-2.8	0.0635	-	-0.358	0.79	-
AT1G65070	42.9	7.41	21.2	6.84	34.1	8.11	-2.38	6e-16	down	-1.08	0.000475	Ortho	0.842	0.112	-	-0.388	0.3	-	0.444	0.434	-
AT1G63950	0.0235	0.808	0.0231	0	0	0	3.65	0.00506	Up	-0.0747	0.989	-	-0.807	0.000213	Mit	-1.56	0.745	-	-0.807	0.00043	Mit
AT3G10310	6.2	1.23	7.58	1.52	10.2	0.821	-2.13	0.000448	down	0.236	0.773	-	0.188	0.822	-	0.668	0.413	-	-0.827	0.374	-
AT3G10390	18.4	24.6	29.5	33.1	14.4	19.6	0.554	0.0346	Up	0.635	0.021	Ortho	-0.23	0.401	-	-0.409	0.194	-	0.0398	0.96	-
AT3G10410	41.5	503	51.5	149	40.7	277	3.72	7.86e-85	Up	0.278	0.212	-	-2.06	3.63e-05	Mit	-0.0674	0.834	-	-0.845	0.163	-
AT3G10915	19.6	85.7	16	79.5	17.9	49.8	2.25	6.96e-19	Up	-0.352	0.237	-	0.162	0.714	-	-0.173	0.642	-	-0.657	0.166	-
AT3G10970	135	168	111	192	134	253	0.453	0.0179	Up	-0.338	0.102	-	0.473	0.0318	Mag	-0.0593	0.848	-	0.601	0.207	-
AT3G11340	0.0489	1.69	9.76	0.191	0.061	1.95	4.39	2.97e-06	Up	7.81	1.47e-10	Ortho	-4.89	0.000674	Mit	0.499	0.82	-	0.126	0.934	-
AT3G11530	18.1	43.8	17.8	37.3	12.8	27	1.41	2.85e-10	Up	-0.0762	0.8	-	-0.198	0.512	-	-0.543	0.0393	Para	-0.236	0.665	-
AT3G11960	37.9	94.5	36.8	85.7	33	75.6	1.43	5.58e-06	Up	-0.107	0.799	-	-0.101	0.898	-	-0.259	0.554	-	-0.121	0.911	-
AT3G12390	168	25.2	74.5	43.5	96.9	29.5	-2.59	4.78e-59	down	-1.22	4.32e-14	Ortho	1.92	5.86e-06	Mit	-0.828	1.09e-06	Ortho	1	0.000858	Mit
AT3G12640	26.4	68.6	29.5	90.6	29.3	56.1	1.49	9.57e-07	Up	0.0987	0.809	-	0.251	0.64	-	0.0986	0.846	-	-0.417	0.597	-
AT3G12770	2.18	3.95	1.42	3.9	2.89	3.34	0.956	0.0325	Up	-0.673	0.195	-	0.531	0.312	-	0.367	0.553	-	-0.534	0.438	-
AT3G02125	0.0573	0	10.7	0.245	0	0.0652	-3.17	0.0107	down	7.35	7.42e-19	Para	-3.52	2.8e-07	Mag	-3.02	0.0516	-	0	NaN	-
AT3G13226	29.8	10.3	19.8	8.63	38	17.2	-1.4	5.43e-07	down	-0.649	0.0323	Ortho	0.312	0.463	-	0.303	0.406	-	0.313	0.516	-
AT3G13672	19.6	99.1	150	392	1.02	155	2.48	6.92e-20	Up	2.9	3.26e-26	Ortho	-0.911	0.0327	Mit	-4.32	1.17e-42	Para	4	0.0473	Mag
AT3G13920	699	268	332	161	497	237	-1.23	2.47e-09	down	-1.12	1.32e-07	Ortho	0.338	0.247	-	-0.535	0.0242	Ortho	0.318	0.379	-
AT3G14020	7	3.75	11.5	3.38	0.216	0.582	-0.765	0.0185	down	0.657	0.0577	-	-0.85	0.0396	Mag	-5.02	3.98e-28	Ortho	0.969	0.0209	Mit
AT3G14075	24.2	68.8	19.3	62.7	21.9	84.8	1.64	1.76e-21	Up	-0.383	0.0467	Para	0.18	0.389	-	-0.198	0.386	-	0.418	0.268	-
AT3G02260	128	416	203	554	183	360	1.71	0.00929	Up	0.593	0.471	-	-0.245	0.869	-	0.442	0.653	-	-0.719	0.595	-
AT3G14740	9.83	0.694	10.3	0.162	8.99	0.917	-3.61	1.57e-14	down	-0.00326	0.996	-	-0.873	0.149	-	-0.194	0.79	-	0.297	0.653	-
AT3G14890	26.9	5.41	75.2	19	18.2	7.94	-2.13	3.31e-11	down	1.44	1.29e-05	Para	0.215	0.752	-	-0.593	0.125	-	1.03	0.13	-
AT3G02410	1.32	38.2	0.194	0.97	0	7.63	4.9	1.08e-25	Up	-2.77	6.36e-06	Para	-3.12	0.000291	Mit	-7.38	9.21e-10	Para	-1.03	0.0511	Mit
AT3G15760	3.42	431	2.97	89.5	3.76	155	7.02	1.01e-91	Up	-0.255	0.574	-	-2.09	0.0662	Mit	0.119	0.845	-	-1.55	0.336	-
AT3G15950	17.7	4.23	25.3	0.655	9.99	12.1	-1.82	0.00225	down	0.502	0.498	-	-2.07	0.0793	Mag	-0.83	0.282	-	2.1	0.136	-
AT3G16300	0.0244	0.324	16.4	9.76	0.0405	0.469	3.76	1.6e-05	Up	9.54	5.6e-19	Ortho	-0.67	0.00646	Mit	0.975	0.593	-	0.585	0.127	-
AT3G16810	35.4	4	36.7	4.81	26.6	2.4	-2.92	7.82e-12	down	-0.0167	0.982	-	0.144	0.883	-	-0.471	0.409	-	-0.213	0.798	-
AT3G17330	54.6	5.25	36.8	5.74	39.8	5.34	-3.21	1.19e-24	down	-0.635	0.066	-	0.674	0.209	-	-0.506	0.189	-	0.452	0.344	-
AT3G17675	0.0442	0.231	0	0.0248	0.886	0.894	2.25	0.0185	Up	-2.58	0.133	-	0	NaN	-	4.34	0.000427	Ortho	-0.193	0.681	-
AT3G17790	31.5	199	610	1130	27.4	53.5	2.73	3.82e-15	Up	4.2	6.42e-33	Ortho	-1.73	0.0383	Mit	-0.31	0.521	-	-1.68	0.0182	Mit
AT3G17800	184	564	763	1340	555	945	1.73	9.09e-10	Up	2	3.43e-12	Ortho	-0.797	0.125	-	1.54	3.34e-07	Ortho	-0.844	0.328	-
AT3G17850	69.6	20	61.1	19.3	82.2	54.1	-1.66	4.48e-05	down	-0.252	0.626	-	0.151	0.885	-	0.187	0.77	-	1.15	0.204	-
AT3G02610	0.533	1.8	1.51	2.56	1.83	5.64	1.83	4.81e-05	Up	1.47	0.00273	Ortho	-0.292	0.552	-	1.75	0.000505	Ortho	0.338	0.54	-
AT3G02650	24.6	6.22	49	41	27.1	6.92	-1.84	5.89e-17	down	0.93	3e-05	Para	1.51	0.000171	Mit	0.0872	0.801	-	-0.1	0.785	-
AT3G18670	0.767	0.341	3.39	2.73	0.839	0.864	-0.996	0.0352	down	2.1	5.71e-07	Para	0.322	0.737	-	0.0864	0.914	-	1	0.171	-
AT3G02070	10.1	39.5	6.06	15	8.9	30.9	2.11	2.92e-13	Up	-0.754	0.0193	Para	-0.752	0.171	-	-0.192	0.654	-	-0.157	0.847	-
AT3G19460	19.9	34.5	12.3	39.8	9.32	23.1	0.94	2.03e-05	Up	-0.735	0.00173	Para	0.846	0.0164	Mag	-1.13	2.12e-06	Para	0.453	0.337	-
AT3G02800	0.902	23.6	2.03	17.2	1.99	17.1	4.73	1.99e-27	Up	1.13	0.024	Ortho	-1.2	0.174	-	1.11	0.0384	Ortho	-1.34	0.228	-
AT3G20395	0.547	0.0205	0.63	0	1.28	0.122	-3.54	0.000116	down	0.263	0.803	-	-0.415	0.749	-	1.29	0.179	-	-0.737	0.449	-
AT3G20440	15.7	1.14	111	41.3	22.3	4.05	-3.6	1.73e-23	down	2.77	9.68e-16	Para	1.5	0.0402	Mit	0.453	0.3	-	0.679	0.371	-
AT3G20490	6.43	28.6	14.5	45	5.57	30.1	2.23	5.28e-08	Up	1.12	0.0126	Ortho	-0.455	0.36	-	-0.258	0.676	-	0.229	0.866	-
AT3G21360	14.6	55.6	15.7	53.7	33.9	81.1	2.05	2.1e-24	Up	0.045	0.874	-	-0.125	0.745	-	1.17	4.92e-08	Ortho	-0.617	0.045	Mit
AT3G21465	18.1	3.36	7.52	21.8	12.2	8.74	-2.28	7.12e-15	down	-1.32	1.2e-05	Ortho	3.58	3.14e-08	Mit	-0.612	0.0721	-	1.72	0.0123	Mit
AT3G22420	61.4	110	30.3	97.8	19	36.5	0.985	0.000938	Up	-1.09	0.000469	Para	0.813	0.178	-	-1.76	1.77e-08	Para	0.0718	0.95	-
AT3G22490	0	22.2	11.6	77.7	0.0325	21.1	10.1	2.54e-27	Up	10.5	2.97e-19	Ortho	-1.91	0.177	-	2	0.274	-	-0.0797	0.99	-
AT3G22590	19.8	11.5	16.5	8.36	24.3	14.9	-0.659	0.00115	down	-0.33	0.138	-	-0.141	0.648	-	0.239	0.346	-	0.102	0.836	-
AT3G22942	6.42	12	5.83	10.8	4.65	14.5	1.04	0.000434	Up	-0.169	0.656	-	-0.0463	0.932	-	-0.493	0.181	-	0.637	0.253	-
AT3G23150	2.4	5.51	0.94	1.6	2.47	15.8	1.32	0.00869	Up	-1.35	0.0172	Para	-0.488	0.705	-	0.047	0.972	-	1.33	0.0398	Mag
AT3G24770	47.3	3.41	27.5	12.8	15.4	7.54	-3.57	1.96e-26	down	-0.804	0.0269	Ortho	2.43	0.0044	Mit	-1.62	6.6e-06	Ortho	2.58	0.00186	Mit
AT3G25290	4.28	10.8	6.87	14.8	2.67	12.4	1.49	0.000204	Up	0.637	0.165	-	-0.17	0.816	-	-0.698	0.165	-	0.655	0.523	-
AT3G25430	8.63	1.47	11.5	5.47	17.5	13.3	-2.4	2.82e-15	down	0.359	0.283	-	1.01	0.0219	Mit	0.965	0.00242	Para	1.52	0.0142	Mit
AT2G04350	93	629	50.5	122	99.9	772	2.88	3.31e-52	Up	-0.932	2.69e-06	Para	-1.48	1.45e-05	Mit	0.0503	0.88	-	0.192	0.82	-
AT2G04880	42.3	98.8	61.2	96.5	37.9	83.5	1.34	1.14e-06	Up	0.481	0.118	-	-0.558	0.166	-	-0.211	0.585	-	-0.0901	0.924	-
AT2G05260	7.61	61.9	5.17	22.5	5.1	29.3	3.15	1.94e-37	Up	-0.59	0.0361	Para	-1.02	0.0118	Mit	-0.606	0.0434	Para	-0.556	0.368	-
AT2G05910	0.81	8.08	3.24	2.92	1.94	19.1	3.41	2.54e-10	Up	2.05	0.000582	Ortho	-2.58	0.000775	Mit	1.28	0.0547	-	0.478	0.638	-
AT2G05920	226	25.4	209	9.58	112	26.4	-3	3.76e-41	down	-0.152	0.587	-	-1.21	0.067	Mag	-1.06	1.1e-05	Ortho	1.08	0.00482	Mit
AT2G13690	14.1	3.42	23.4	14.6	18.9	7.58	-1.9	1.87e-16	down	0.69	0.00344	Para	1.08	0.0343	Mit	0.382	0.158	-	0.453	0.334	-
AT2G14680	17	24.8	24.7	25.2	26.1	31.7	0.665	0.0371	Up	0.469	0.184	-	-0.509	0.444	-	0.56	0.137	-	-0.258	0.799	-
AT2G20250	8.32	2.69	4.58	3.04	5.58	4.17	-1.48	0.00029	down	-0.936	0.0354	Ortho	0.75	0.218	-	-0.646	0.198	-	0.94	0.113	-
AT2G20110	3.13	16	2.51	4.2	1.63	4.77	2.48	1.38e-12	Up	-0.341	0.438	-	-1.5	0.00997	Mit	-0.965	0.0248	Para	-0.824	0.136	-
AT3G04020	3.63	11.7	6.49	6.32	2.82	4.25	1.82	2.5e-11	Up	0.794	0.00765	Ortho	-1.62	9.98e-06	Mit	-0.414	0.25	-	-1.07	0.0624	Mit
AT2G19940	85	29.2	49.2	20.2	48.4	36.5	-1.43	6.63e-11	down	-0.839	0.000266	Ortho	0.261	0.479	-	-0.86	0.00032	Ortho	1.09	0.0145	Mit
AT3G04030	8.33	27.8	12	20.8	17.2	26.6	1.82	1.19e-05	Up	0.445	0.372	-	-0.851	0.198	-	0.956	0.052	-	-1.02	0.275	-
AT2G19550	0.375	1.23	0.203	0.321	0.0251	1.93	1.73	0.0359	Up	-0.905	0.417	-	-0.0931	0.882	-	-4.11	0.00644	Para	1.04	0.118	-
AT2G19360	0	0.288	0	0.315	0	0.294	4.92	6.69e-05	Up	-0.139	0.967	-	0	1	-	0	1	-	0.322	0.136	-
AT2G16790	2.68	12.7	4.02	41	6.79	44.4	2.35	4.55e-13	Up	0.534	0.158	-	1.19	0.0341	Mag	1.3	0.000319	Ortho	0.679	0.232	-
AT2G17150	13.3	5.46	28	38	46.6	45	-1.13	0.00165	down	1.01	0.00736	Para	1.58	0.0293	Mit	1.76	3.14e-06	Para	1.11	0.211	-
AT2G17260	5.88	2.53	19.3	6.33	21.7	26	-1.06	0.000514	down	1.69	1.36e-08	Para	-0.534	0.434	-	1.85	1.35e-09	Para	1.18	0.0396	Mit
AT2G18000	0.661	2.3	28.3	96.3	0.723	2.26	1.95	5.01e-11	Up	5.39	4.22e-81	Ortho	0.609	0.13	-	0.125	0.819	-	-0.531	0.254	-
AT2G18020	739	158	408	192	684	344	-2.08	2.17e-25	down	-0.905	1.43e-05	Ortho	1.14	0.00322	Mit	-0.145	0.612	-	1.23	0.00233	Mit
AT2G18060	1.12	0.129	1.2	0.336	1.59	1.1	-2.73	1.91e-06	down	0.0881	0.898	-	0.415	0.396	-	0.525	0.404	-	0.71	0.134	-
AT3G04340	156	38	123	21.9	129	46.8	-1.9	7.29e-07	down	-0.414	0.367	-	-0.43	0.714	-	-0.346	0.512	-	0.581	0.498	-
AT2G18380	2.82	0.277	7.09	0.621	2.92	0.883	-3.03	5.69e-11	down	1.3	0.0022	Para	-0.237	0.685	-	0.0304	0.982	-	1	0.2	-
AT2G18420	0	0.0913	0	0.171	0.0312	0.102	2.87	0.028	Up	-0.139	0.969	-	0	1	-	2.03	0.457	-	0	NaN	-
AT2G18480	2.13	0.557	5	5.86	2.38	20.4	-1.57	0.0465	down	1.23	0.179	-	0.755	0.295	-	0.189	0.896	-	3.2	0.0243	Mit
AT2G18700	39.4	267	12.4	13.1	4.18	144	2.87	9.19e-16	Up	-1.71	6.35e-06	Para	-2.65	0.0011	Mit	-3.25	9.84e-18	Para	2.05	0.377	-
AT2G16380	13.4	4.06	17.4	9.53	11.1	6.14	-1.62	6.15e-05	down	0.288	0.562	-	0.649	0.231	-	-0.349	0.527	-	0.739	0.243	-
AT2G16430	88.4	43.9	40.8	44.9	118	93.2	-0.874	6.1e-06	down	-1.17	1.9e-09	Ortho	1.14	1.33e-05	Mit	0.369	0.106	-	0.665	0.0185	Mit
AT2G16440	27	5.46	33.5	0.498	42.9	2.87	-2.12	2.61e-06	down	0.246	0.673	-	-2.41	0.0116	Mag	0.617	0.287	-	-1.45	0.0417	Mag
AT2G19180	23.6	117	0.412	0.605	24.9	53.7	2.44	1.61e-29	Up	-5.89	3.99e-79	Para	-1.99	0.00029	Mit	0.0296	0.95	-	-1.16	0.00647	Mit
AT2G18860	33	20.1	32.6	24.4	30.9	19	-0.57	0.0179	down	-0.0615	0.847	-	0.277	0.528	-	-0.134	0.699	-	0.0284	0.958	-
AT2G20320	10.9	50.7	15.9	48	19.7	49.1	2.31	1.54e-12	Up	0.481	0.205	-	-0.574	0.328	-	0.783	0.0423	Ortho	-0.815	0.338	-
AT2G20470	0.119	1.71	2.14	2.34	1.82	0.573	3.67	5.66e-11	Up	4.03	5.6e-11	Ortho	-1.32	0.0107	Mit	3.81	2.29e-09	Ortho	-2.2	0.000176	Mit
AT3G04880	29.5	47.7	175	132	11.9	10.3	0.83	9.13e-06	Up	2.53	2.31e-43	Ortho	-1.09	0.000397	Mit	-1.34	8.12e-12	Para	-0.853	0.00844	Mit
AT3G05010	19.7	42.2	15.8	33.7	20.7	51.6	1.23	8.86e-11	Up	-0.365	0.087	-	-0.0212	0.96	-	0.0286	0.941	-	0.229	0.492	-
AT3G05410	37.3	6.48	184	201	8.5	12.3	-2.39	1.36e-14	down	2.27	3.66e-13	Para	2.48	0.00042	Mit	-2.18	2.13e-11	Ortho	2.83	2.68e-05	Mit
AT3G05880	32	769	0.469	0.336	10.7	992	4.66	1.13e-43	Up	-6.15	1.04e-52	Para	-4.55	3.82e-08	Mit	-1.6	1.72e-05	Para	1.86	0.411	-
AT3G01530	0.0244	0.538	0	0.189	0.191	1.69	3.52	0.0054	Up	-1.61	0.552	-	-0.807	0.00506	Mit	3.07	0.207	-	0.652	0.269	-
AT3G06010	31.8	67.1	25.1	20.8	26.9	61.2	1.18	0.00113	Up	-0.403	0.344	-	-1.31	0.0116	Mit	-0.306	0.538	-	0.106	0.921	-
AT3G06070	48	4.32	29	2.78	36.5	3.59	-3.21	3.53e-10	down	-0.777	0.195	-	0.234	0.838	-	-0.398	0.59	-	0.242	0.813	-
AT3G01490	19.5	49.5	9.44	6.4	17.2	19	1.49	7.58e-06	Up	-1.09	0.00226	Para	-1.76	0.00016	Mit	-0.219	0.653	-	-1.16	0.0682	Mit
AT3G07090	59.4	194	21.1	132	29.5	95.6	1.82	1.24e-07	Up	-1.55	1.78e-05	Para	0.895	0.349	-	-1.06	0.00664	Para	-0.0193	0.994	-
AT3G07290	2.59	0.829	3.07	1.02	3.65	1.74	-1.43	0.000571	down	0.208	0.682	-	-0.28	0.608	-	0.485	0.341	-	0.0969	0.849	-
AT3G07340	16.6	4.03	11.6	0.726	2.98	1.99	-1.88	3.26e-06	down	-0.568	0.223	-	-1.03	0.111	-	-2.5	9.06e-09	Ortho	1.36	0.00671	Mit
AT3G07520	5.57	9.7	15	5.28	3.44	3.2	0.895	0.00939	Up	1.35	0.000143	Ortho	-2.03	0.00147	Mit	-0.766	0.0596	-	-0.754	0.295	-
AT3G07690	10.8	20.4	7.4	5.35	19.7	23.9	1.04	3.2e-08	Up	-0.599	0.00356	Para	-1.17	0.000111	Mit	0.822	5.16e-05	Ortho	-0.57	0.032	Mit
AT3G07730	3.42	17.8	11.9	8.41	3.93	6.4	2.46	4.84e-09	Up	1.74	0.000106	Ortho	-2.5	2.71e-06	Mit	0.144	0.842	-	-1.42	0.0637	Mit
AT3G07750	14.2	1.9	21.1	2.48	19.4	3.43	-2.74	2.84e-21	down	0.501	0.104	-	-0.43	0.433	-	0.405	0.242	-	0.254	0.511	-
AT3G07970	0.0728	0.983	2.63	0.213	0.0849	3.06	3.53	0.000216	Up	5.33	4.91e-06	Ortho	-3.08	0.000361	Mit	0.335	0.877	-	0.83	0.247	-
AT3G08490	0.189	0.00902	30.1	42.6	0.131	0	-3.62	0.00049	down	7.33	1.9e-70	Para	0.485	0.0687	Mit	-0.521	0.523	-	0	NaN	-
AT3G08510	133	262	64.2	75.1	109	168	1.11	1.74e-06	Up	-1.1	4.32e-06	Para	-0.747	0.0377	Mit	-0.327	0.258	-	-0.356	0.44	-
AT3G01311	0	0.112	0	0.298	0	0	2.79	0.0381	Up	-0.139	0.979	-	0.322	0.117	-	0	1	-	0	NaN	-
AT3G09380	0.106	0	0	0.434	0.0418	0.296	-3.85	0.00382	down	-3.95	0.169	-	0.585	0.12	-	-1.37	0.705	-	0.585	0.0167	Mit
AT3G09700	9.83	2.42	32.7	3.41	4.93	1.21	-1.85	7.58e-11	down	1.69	1.42e-09	Para	-1.36	0.00184	Mag	-1.04	0.000742	Ortho	0.417	0.425	-
AT3G09710	9.23	2.41	32.7	3.41	17.1	2.48	-1.81	9.88e-11	down	1.78	5.97e-11	Para	-1.43	0.00476	Mag	0.851	0.00464	Para	-0.812	0.123	-
AT2G27500	22.8	103	17.6	87.4	14.4	147	2.31	3.58e-10	Up	-0.403	0.363	-	0.139	0.892	-	-0.681	0.133	-	1.15	0.217	-
AT2G28450	29	6.21	25.2	14.7	24	8.47	-2.04	1.36e-06	down	-0.25	0.643	-	1.31	0.0643	Mit	-0.314	0.6	-	0.653	0.444	-
AT2G28105	7.27	1.55	21.5	2.81	3.49	1.6	-2.08	2.7e-12	down	1.5	1.73e-07	Para	-0.862	0.0216	Mag	-1.12	0.000413	Ortho	0.874	0.0334	Mit
AT2G27940	0.0197	0.468	0.186	4.01	0.0809	1.53	4.12	4.37e-06	Up	3.09	0.0161	Ortho	1.66	0.0102	Mag	1.94	0.213	-	0.874	0.057	Mag
AT2G29070	3.68	14.2	8.3	25.5	0.644	1.45	2.08	1.96e-23	Up	1.15	1.66e-07	Ortho	-0.242	0.545	-	-2.54	1.19e-18	Para	-1.59	0.00039	Mit
AT2G29380	0.129	28.9	0	12	0	1.56	6.96	2.93e-16	Up	-4.19	0.00747	Para	-1.18	0.497	-	-4.07	0.0143	Para	-3.45	0.0098	Mit
AT2G29540	8.46	1.6	12	4.19	8.37	2.03	-2.18	8.09e-09	down	0.451	0.296	-	0.607	0.161	-	-0.0471	0.954	-	0.34	0.659	-
AT2G29560	35.8	20.7	31.1	14.7	46.8	20.3	-0.648	0.000526	down	-0.251	0.233	-	-0.255	0.448	-	0.348	0.112	-	-0.387	0.222	-
AT2G29760	8.51	2.66	8.48	1.82	11.3	1.97	-1.53	6.84e-06	down	-0.0576	0.904	-	-0.546	0.157	-	0.359	0.416	-	-0.718	0.139	-
AT2G29890	23.1	2.36	24.1	3.04	14.2	3.21	-3.1	1.27e-19	down	0.0173	0.976	-	0.134	0.913	-	-0.741	0.0614	-	0.934	0.14	-
AT2G30890	12	0.201	16.1	0.647	10.9	0.858	-5.53	3.47e-41	down	0.38	0.277	-	0.399	0.517	-	-0.165	0.717	-	1.12	0.0538	Mit
AT2G30933	1.38	0.21	3.68	0.0913	1.59	0	-2.44	3.12e-06	down	1.35	0.00574	Para	-1.08	0.0258	Mag	0.162	0.834	-	-0.152	0.721	-
AT2G30960	7.72	3.6	576	2040	10.8	9.37	-0.964	0.000102	down	6.2	1.36e-159	Para	2.74	3.04e-08	Mit	0.441	0.124	-	0.721	0.0607	Mit
AT2G31180	0.114	0.893	1.8	6.17	0.134	12	2.75	0.000277	Up	3.97	3.9e-06	Ortho	0.447	0.728	-	0.131	0.946	-	2.73	0.0518	Mag
AT2G31280	30.4	63.7	62.4	103	75.4	78.9	1.22	4.57e-07	Up	0.99	8.8e-05	Ortho	-0.328	0.494	-	1.28	6.04e-07	Ortho	-0.975	0.13	-
AT2G31425	0	0.32	0	0.0455	0	0	4.54	0.00059	Up	-0.139	0.982	-	-0.322	0.274	-	0	1	-	-0.322	0.136	-
AT2G31450	17.2	6.24	15.9	9.67	5.79	2.39	-1.33	2.75e-09	down	-0.186	0.487	-	0.707	0.104	-	-1.65	1.74e-12	Ortho	0.18	0.757	-
AT2G31910	0.0808	0.304	6.81	2.69	0	0.0371	1.95	0.00841	Up	6.45	1.14e-16	Ortho	-1.42	0.0484	Mit	-3.27	0.0288	Para	-0.322	0.41	-
AT2G31920	0.319	0.0505	6.81	2.69	0.571	0.182	-2.19	0.00796	down	4.48	2.07e-11	Para	-0.771	0.225	-	0.893	0.309	-	0.0589	0.873	-
AT2G32080	97.2	59.4	60.3	25.4	58.9	40.8	-0.58	0.0052	down	-0.742	0.000494	Ortho	-0.5	0.0175	Mag	-0.764	0.000575	Ortho	0.192	0.557	-
AT2G32150	49.5	487	39	393	13.6	455	3.41	7.18e-24	Up	-0.354	0.388	-	0.0293	0.987	-	-1.88	3.39e-07	Para	1.7	0.176	-
AT2G32590	5.8	2.2	4.19	7.52	7.81	6.77	-1.23	0.0105	down	-0.515	0.362	-	1.94	0.000118	Mit	0.385	0.56	-	0.948	0.199	-
AT2G32710	15.6	38.6	41.8	50.2	15.2	52.1	1.45	7.53e-16	Up	1.38	4.3e-14	Ortho	-0.989	0.00295	Mit	-0.0832	0.772	-	0.469	0.216	-
AT2G32780	0	0.165	0.0171	0	0.19	0.152	3.58	0.00721	Up	1.18	0.755	-	0	NaN	-	4.55	0.172	-	0	NaN	-
AT2G33250	36.7	22.2	77.4	53.5	57.7	33.1	-0.564	0.047	down	1.03	0.00035	Para	0.177	0.577	-	0.596	0.0636	-	-0.0898	0.905	-
AT2G33260	0.204	1.23	77.4	53.5	4.54	2.13	2.57	8.69e-05	Up	8.51	7.1e-37	Ortho	-1.69	7.15e-06	Mit	4.42	4.06e-10	Ortho	-1.86	0.00218	Mit
AT2G33330	57.9	0.74	49.8	0.773	47.9	1.96	-5.99	9.98e-41	down	-0.272	0.62	-	0.217	0.82	-	-0.319	0.604	-	1.05	0.136	-
AT2G33590	50.6	882	13.3	148	22.7	449	4.23	3.78e-48	Up	-1.98	5.97e-11	Para	-0.717	0.289	-	-1.21	0.000166	Para	0.158	0.956	-
AT2G34150	12.1	1.18	4.22	0.544	3.83	0.885	-3.15	2.98e-10	down	-1.61	0.00277	Ortho	0.684	0.358	-	-1.71	0.00235	Ortho	1.04	0.195	-
AT2G34390	0.705	10	1.86	13.2	0.746	5.39	3.87	1.55e-18	Up	1.34	0.00727	Ortho	-0.527	0.474	-	0.0127	1	-	-0.981	0.216	-
AT2G34470	36	42.3	610	462	43.8	36.9	0.373	0.0149	Up	4.04	6.18e-172	Ortho	-0.635	0.0279	Mit	0.253	0.162	-	-0.488	0.251	-
AT2G34530	2.39	5.26	23.5	25.2	2.1	8.1	1.28	0.000157	Up	3.28	9.09e-23	Ortho	-0.83	0.102	-	-0.194	0.712	-	0.526	0.444	-
AT2G34670	7.79	2.61	110	165	12	13.2	-1.4	0.000144	down	3.77	4.45e-26	Para	1.8	6.17e-05	Mit	0.564	0.205	-	1.3	0.0295	Mit
AT2G35260	372	54.5	480	73	610	162	-2.62	2.95e-28	down	0.309	0.265	-	0.047	0.925	-	0.67	0.0138	Para	0.84	0.0113	Mit
AT2G35320	16.2	29.8	10	3.04	15.7	11.2	1.01	1.33e-05	Up	-0.747	0.00252	Para	-2.29	7.65e-09	Mit	-0.0808	0.832	-	-1.32	0.00925	Mit
AT2G35860	115	6.1	60	5.63	65.6	8.14	-4.08	3.95e-42	down	-0.967	0.00242	Ortho	0.821	0.364	-	-0.845	0.0132	Ortho	1.08	0.0957	Mit
AT2G22740	19.6	28.3	26	39.4	14.1	18.3	0.649	0.00951	Up	0.341	0.225	-	0.0684	0.918	-	-0.534	0.0652	-	-0.123	0.863	-
AT2G36650	0.425	1.74	53.6	253	1.46	10.9	2.11	0.00022	Up	6.99	1.27e-33	Ortho	1.21	0.0547	Mag	1.81	0.00663	Ortho	1.26	0.403	-
AT2G37020	29	7.71	38.3	7.25	25.9	3.77	-1.75	9.82e-07	down	0.351	0.409	-	-0.485	0.404	-	-0.202	0.706	-	-0.806	0.294	-
AT2G37070	1.16	8.19	0.987	2.45	2.8	7.54	2.87	1.22e-10	Up	-0.279	0.646	-	-1.15	0.0746	Mit	1.22	0.0221	Ortho	-0.817	0.374	-
AT2G37390	10.7	1.24	10.4	0.091	8.34	0.163	-2.88	7.35e-08	down	-0.0794	0.92	-	-1.14	0.206	-	-0.381	0.626	-	-0.541	0.493	-
AT2G22830	7.84	3.62	5.55	3.21	14.2	8.15	-0.978	5.26e-06	down	-0.551	0.0147	Ortho	0.325	0.462	-	0.821	0.000207	Para	0.16	0.698	-
AT2G38050	10.4	3.21	239	198	5.03	5.11	-1.55	3.1e-08	down	4.46	6.62e-63	Para	1.26	0.0426	Mit	-1.11	0.000245	Ortho	1.58	0.0127	Mit
AT2G38150	0	0.371	158	69	0.0251	0.777	5.43	5.9e-07	Up	14.3	1.47e-37	Ortho	-1.51	0.00824	Mit	1.43	0.486	-	0.678	0.13	-
AT2G38250	0.711	16.8	4.12	46.9	0.693	19.7	4.58	2.76e-20	Up	2.57	1.97e-06	Ortho	-0.329	0.796	-	-0.0379	0.985	-	-0.0348	0.993	-
AT2G38410	14.9	130	45.3	1670	17.6	60.3	3.2	2.25e-20	Up	1.56	1.92e-05	Ortho	2.13	0.000507	Mag	0.186	0.729	-	-1.33	0.14	-
AT2G38460	12.2	6.95	22.6	31.9	10.8	4.29	-0.686	0.0037	down	0.818	0.000627	Para	1.25	3.79e-05	Mit	-0.238	0.435	-	-0.459	0.312	-
AT2G38695	9.14	4.46	14.5	19.4	31.6	6.22	-0.905	6.37e-05	down	0.615	0.00815	Para	1.3	0.00178	Mit	1.76	1.83e-15	Para	-1.28	0.000792	Mag
AT2G38720	5.26	0.51	1.91	0.198	4.31	0.295	-3.17	5.6e-12	down	-1.55	0.00099	Ortho	0.599	0.316	-	-0.374	0.536	-	-0.333	0.683	-
AT2G39050	8.92	282	31.6	425	46.3	238	5.1	1.9e-126	Up	1.79	3.82e-16	Ortho	-1.08	0.164	-	2.33	4.23e-26	Ortho	-2.45	0.00028	Mit
AT2G39130	23.5	44.5	35.3	53.1	17.4	36.3	1.05	5.58e-05	Up	0.527	0.0642	-	-0.296	0.254	-	-0.485	0.122	-	0.139	0.869	-
AT2G39290	26.1	12.3	10.1	13.9	22	22.2	-0.953	4.42e-07	down	-1.41	1.65e-13	Ortho	1.39	1.14e-06	Mit	-0.282	0.223	-	1.02	0.0107	Mit
AT2G39880	4.56	0.0956	3.9	0.279	3.99	0.762	-5.17	7.04e-22	down	-0.266	0.567	-	0.459	0.302	-	-0.216	0.7	-	1.07	0.052	Mit
AT2G40460	61.8	2.21	42.3	10.6	50.5	12	-4.51	1.54e-25	down	-0.616	0.217	-	2.39	0.00384	Mit	-0.355	0.557	-	2.28	0.00742	Mit
AT2G23110	0.0469	114	0	0.188	0	0	10.6	4.4e-49	Up	-2.68	0.131	-	-6.85	2.35e-10	Mit	-2.56	0.188	-	-6.85	2.76e-10	Mit
AT2G23150	15.9	106	307	832	6.89	23.8	2.87	2.35e-27	Up	4.24	1.58e-57	Ortho	-1.23	0.045	Mit	-1.25	2.25e-05	Para	-1.03	0.0623	Mit
AT2G41480	1.74	0.865	81.1	185	1.04	4.7	-0.834	0.0315	down	5.49	3.26e-57	Para	1.83	0.0013	Mit	-0.809	0.0699	-	2.18	0.0221	Mit
AT2G23190	0	0.254	42.6	12.9	0.061	0.242	4.34	5.43e-05	Up	12.4	3.2e-25	Ortho	-1.96	0.0139	Mit	3	0.0542	-	0	1	-
AT2G41680	416	149	218	56.9	286	77.7	-1.34	1.84e-06	down	-0.987	0.000856	Ortho	-0.457	0.336	-	-0.593	0.0734	-	-0.399	0.249	-
AT2G41880	20.3	44.3	0.19	0.801	35.6	304	1.23	0.000443	Up	-6.77	5.08e-45	Para	-0.266	0.579	-	0.763	0.0635	-	1.98	0.00702	Mag
AT2G41945	12.9	24.5	54	49	20.3	19.3	1.08	4.83e-08	Up	2.03	3.15e-25	Ortho	-1.01	0.000503	Mit	0.631	0.00418	Ortho	-0.951	0.0415	Mit
AT2G42890	12.7	136	16.9	64.5	9.93	30.8	3.52	9.22e-36	Up	0.353	0.293	-	-1.45	0.0127	Mit	-0.407	0.266	-	-1.79	0.0423	Mit
AT2G42960	6.59	2.06	5.03	0.715	9.6	3.78	-1.51	1.72e-07	down	-0.419	0.19	-	-0.583	0.254	-	0.508	0.13	-	0.0314	0.954	-
AT2G43570	3.88	148	97.6	163	1.72	14.5	5.17	1.92e-22	Up	4.57	2.84e-16	Ortho	-4.16	0.0133	Mit	-1.25	0.0595	-	-2.24	0.196	-
AT2G44060	291	511	298	561	358	387	0.942	1.27e-14	Up	-0.0136	0.941	-	0.101	0.572	-	0.259	0.0717	-	-0.702	0.0185	Mit
AT2G44850	6.01	9.08	1.04	0.452	1.42	0.709	0.723	0.0113	Up	-2.59	2.41e-16	Para	-1.18	0.0279	Mit	-2.14	1.94e-11	Para	-0.862	0.0196	Mit
AT2G44970	36.7	114	1.06	2.77	54.5	151	1.78	2.93e-17	Up	-5.15	4.63e-93	Para	-0.932	0.0167	Mit	0.529	0.0303	Ortho	-0.163	0.701	-
AT2G44990	0.0555	1.45	0.0564	0.0508	0.096	0.166	4.01	1.77e-05	Up	-0.154	0.936	-	-1.32	0.00259	Mit	0.545	0.781	-	-1.32	0.0042	Mit
AT2G45220	2.66	19	10.8	6.27	1.7	19.1	2.57	0.00669	Up	1.95	0.102	-	-3.19	0.0575	Mit	-0.775	0.611	-	0.348	0.839	-
AT2G45270	45.1	18	61.1	66.4	32	14.5	-1.19	2.75e-09	down	0.379	0.0847	-	1.4	1.12e-06	Mit	-0.549	0.0155	Ortho	0.185	0.685	-
AT2G45500	11.8	77	28	55.3	22.1	62.3	2.85	1.2e-144	Up	1.2	2.1e-25	Ortho	-1.65	1.95e-06	Mit	0.863	6.93e-13	Ortho	-1.17	0.00243	Mit
AT2G23550	0.756	0.0545	0.0231	0.676	0	0	-3.22	5.91e-05	down	-5.26	5.13e-05	Ortho	1.81	0.00011	Mit	-6.6	1.29e-06	Ortho	1	5.46e-05	Mit
AT2G46950	0.305	2.83	284	85.8	71.9	185	3.28	4.84e-12	Up	9.84	1.7e-93	Ortho	-3.72	2.06e-05	Mit	7.85	9.75e-59	Ortho	-0.646	0.658	-
AT2G47260	6.26	11.8	2.13	5.58	5.16	4.93	1.06	0.00224	Up	-1.6	1.57e-05	Para	0.135	0.905	-	-0.333	0.478	-	-0.924	0.0691	Mit
AT2G47410	50.2	106	0.132	0.731	38.5	40	1.15	0.0257	Up	-8.61	2.82e-40	Para	-0.248	0.831	-	-0.453	0.519	-	-0.984	0.266	-
AT2G47500	34.2	8.3	40.5	12	29.7	12.1	-1.87	3.76e-07	down	0.196	0.678	-	0.199	0.807	-	-0.246	0.645	-	0.66	0.425	-
AT2G48070	117	31.1	3.58	2.01	134	49.9	-1.78	5.38e-14	down	-5.09	2.89e-95	Ortho	1.16	0.00235	Mit	0.157	0.646	-	0.457	0.254	-
AT2G24020	201	107	104	53.5	142	76.4	-0.795	0.00774	down	-1	0.00124	Ortho	-0.0293	0.958	-	-0.543	0.124	-	0.0206	0.982	-
AT2G20921	0	0.032	26.6	25.2	0.826	1.21	2.97	0.0255	Up	11.7	3.91e-28	Ortho	-0.0677	0.822	-	6.67	3.35e-09	Ortho	0.17	0.368	-
AT2G21370	71.3	14.3	42.3	17.4	82.4	30.5	-2.2	3.5e-32	down	-0.815	2.37e-05	Ortho	0.991	0.00406	Mit	0.15	0.56	-	0.809	0.0205	Mit
AT2G25100	19.5	5.47	14.6	7.04	17.8	16.7	-1.71	7.01e-21	down	-0.467	0.0143	Ortho	0.742	0.0359	Mit	-0.177	0.452	-	1.6	1.61e-05	Mit
AT2G25460	3.45	68.2	2.39	62.1	0.593	12.1	4.35	7.13e-15	Up	-0.423	0.564	-	0.256	0.898	-	-2.46	0.00025	Para	-1.1	0.608	-
AT2G25650	13.7	24.2	12.9	33.5	30.4	66.9	0.97	8.45e-09	Up	-0.137	0.51	-	0.526	0.0787	Mag	1.1	3.19e-10	Ortho	0.341	0.326	-
AT2G21520	60.5	90.2	44.2	66.9	66.9	85.2	0.71	0.012	Up	-0.496	0.109	-	0.0264	0.972	-	0.102	0.821	-	-0.221	0.791	-
AT2G21550	1.81	0.373	0.894	0.146	7.89	2.21	-2.07	2.02e-06	down	-1.04	0.0185	Ortho	-0.0324	0.977	-	2.12	1.27e-07	Para	-0.332	0.648	-
AT2G21590	11.5	199	19.5	95.4	45.1	107	4.2	4.53e-39	Up	0.722	0.0449	Ortho	-1.77	0.0528	Mit	1.93	2.35e-08	Ortho	-2.77	0.055	Mit
AT2G21640	6.72	15.2	1.51	18.2	1.11	7.31	1.33	0.00152	Up	-2.16	1.62e-06	Para	1.88	0.025	Mag	-2.59	2.73e-08	Para	1.02	0.148	-
AT3G44150	23.3	2.92	77.8	33.3	22.2	1.25	-2.83	6.2e-27	down	1.69	5.25e-11	Para	1.4	0.00291	Mit	-0.118	0.766	-	-0.754	0.305	-
AT3G44716	3.57	0.337	5.8	0.433	8.49	3.77	-3.12	2.17e-13	down	0.687	0.0946	-	-0.322	0.608	-	1.25	0.00216	Para	0.848	0.247	-
AT3G44735	26.8	78.4	23.5	22.7	12.6	29.8	1.65	0.000314	Up	-0.253	0.668	-	-1.55	0.0221	Mit	-1.13	0.0356	Para	-0.298	0.841	-
AT3G44850	14.9	2.85	41.4	33.9	19.7	12.4	-2.22	1.97e-12	down	1.41	1.01e-05	Para	1.8	0.00323	Mit	0.348	0.39	-	1.47	0.0214	Mit
AT3G45290	4.65	9.05	5.12	9.99	2.88	3.1	1.09	0.00315	Up	0.0757	0.883	-	0.138	0.81	-	-0.73	0.103	-	-0.556	0.504	-
AT3G46450	32.2	235	65.3	245	33.3	126	2.98	1.39e-54	Up	0.963	1.59e-06	Ortho	-0.938	0.015	Mit	-0.0154	0.979	-	-0.954	0.116	-
AT3G47390	37.3	27.4	14.7	5.7	16.5	18.7	-0.327	0.0357	down	-1.42	2.07e-20	Ortho	-0.875	0.00155	Mag	-1.23	4.18e-15	Ortho	0.579	0.0328	Mit
AT3G47500	101	53.4	95.2	86	88.6	69.7	-0.754	0.0299	down	-0.134	0.764	-	0.755	0.109	-	-0.243	0.613	-	0.562	0.395	-
AT3G47560	47.6	7.45	4.74	1.37	23.3	10.1	-2.51	2.13e-14	down	-3.37	9.94e-24	Ortho	1.09	0.0201	Mit	-1.07	0.00343	Ortho	1.38	0.0364	Mit
AT3G47830	2.78	0.241	6.16	1.28	9.29	4.34	-3.25	2.3e-20	down	1.12	2.26e-06	Para	0.219	0.674	-	1.71	2.69e-13	Para	0.977	0.0312	Mit
AT3G48070	35.3	115	11.9	32.5	42.4	162	1.82	3.36e-18	Up	-1.62	8.41e-14	Para	-0.32	0.225	-	0.214	0.449	-	0.235	0.432	-
AT3G48120	6.14	13.2	13	10.2	7.86	9.25	1.23	1.11e-06	Up	1.02	0.000106	Ortho	-1.26	0.00481	Mit	0.313	0.341	-	-0.787	0.221	-
AT3G48210	8.18	16.3	15.9	26.1	16.5	25.6	1.15	5.51e-09	Up	0.93	5.65e-06	Ortho	-0.252	0.525	-	0.995	2.42e-06	Ortho	-0.321	0.51	-
AT3G48490	3.42	0.22	2.51	0.0248	8.13	0.0853	-3.65	3.46e-11	down	-0.501	0.406	-	0.363	0.512	-	1.22	0.0342	Para	-1	0.0638	Mag
AT3G48600	3.49	1.22	12.1	11.6	8.37	3.29	-1.35	1.11e-08	down	1.75	9.48e-18	Para	0.82	0.00136	Mit	1.22	1.57e-08	Para	-0.23	0.56	-
AT3G48610	63.6	14.8	97.4	41.1	63.4	29.8	-1.95	3.16e-18	down	0.563	0.0194	Para	0.802	0.0211	Mit	-0.0592	0.879	-	0.971	0.0209	Mit
AT3G49320	6.43	2.51	2.58	0.509	1.57	0.259	-1.21	0.000378	down	-1.37	0.000134	Ortho	-0.123	0.821	-	-2.07	2.62e-08	Ortho	-0.36	0.435	-
AT3G49890	9.43	4.47	30.6	7.63	4.86	3.03	-0.929	8.12e-05	down	1.64	5.7e-13	Para	-0.936	0.00481	Mag	-1	7.53e-05	Ortho	0.442	0.355	-
AT3G50360	36.7	143	38.4	142	54.2	153	2.1	7.17e-22	Up	0.0155	0.967	-	-0.0663	0.883	-	0.53	0.0378	Ortho	-0.455	0.144	-
AT3G50845	3.72	0.631	5.91	2.2	5.12	2.24	-2.35	3.8e-10	down	0.618	0.106	-	0.515	0.279	-	0.43	0.329	-	0.63	0.192	-
AT3G50870	2.34	0.096	1.08	0.0547	2.35	0.106	-4.19	4.79e-13	down	-1.13	0.0223	Ortho	0.7	0.148	-	-0.00485	1	-	-0.107	0.883	-
AT3G50910	25.6	231	55.5	368	26.7	207	3.3	3.16e-38	Up	1.08	5.92e-05	Ortho	-0.404	0.314	-	0.0251	0.97	-	-0.223	0.78	-
AT3G51230	3.48	0.352	5.35	0.0235	13.1	0.285	-3.05	7.37e-08	down	0.574	0.377	-	-0.878	0.107	-	1.86	0.00208	Para	-1.69	0.0312	Mag
AT3G51730	128	1030	123	290	185	383	3.13	2.63e-52	Up	-0.109	0.683	-	-1.78	3.25e-06	Mit	0.482	0.0465	Ortho	-1.96	0.000553	Mit
AT3G52220	49.7	211	181	341	48.8	127	2.22	1.59e-39	Up	1.83	6.4e-27	Ortho	-1.15	1.31e-06	Mit	-0.0685	0.804	-	-0.705	0.0139	Mit
AT3G52560	91.3	142	91.8	101	107	134	0.789	0.000145	Up	-0.0417	0.884	-	-0.506	0.0192	Mit	0.2	0.468	-	-0.321	0.422	-
AT2G02955	5.69	10.7	12.5	4.08	9.92	8.69	1.04	0.00128	Up	1.09	0.00128	Ortho	-2.21	2.49e-06	Mit	0.772	0.0387	Ortho	-0.978	0.0347	Mit
AT3G53680	13.1	0.851	6.99	2.67	15.6	10.7	-3.76	1.14e-19	down	-0.994	0.0218	Ortho	1.83	0.00328	Mit	0.18	0.772	-	2.54	0.00253	Mit
AT3G53860	3.12	1.65	2.6	3.44	2.19	2.43	-0.775	0.0153	down	-0.311	0.396	-	0.891	0.0144	Mit	-0.547	0.149	-	0.735	0.139	-
AT3G53920	66.7	36.2	31.7	11.5	64.7	30.6	-0.757	0.00756	down	-1.14	8.54e-05	Ortho	-0.492	0.294	-	-0.111	0.803	-	-0.187	0.75	-
AT3G54170	27.9	42.6	28	36.8	33.8	26.4	0.749	2.92e-10	Up	-0.0517	0.74	-	-0.208	0.279	-	0.222	0.123	-	-0.959	0.00402	Mit
AT3G56250	1.1	3.79	16.3	34	1.62	4.46	1.87	4.94e-08	Up	3.84	1.5e-29	Ortho	-0.227	0.736	-	0.476	0.299	-	-0.178	0.768	-
AT3G56300	8.61	2.42	27.9	29.5	10.9	9.73	-1.69	1.1e-11	down	1.63	7.5e-12	Para	1.66	4.47e-05	Mit	0.264	0.396	-	1.42	0.00452	Mit
AT3G56320	8.2	19	38.5	112	46.6	52.9	1.35	5.06e-13	Up	2.19	3.15e-32	Ortho	0.395	0.163	-	2.47	8.9e-40	Ortho	-0.956	0.0417	Mit
AT3G56330	15.6	1.67	12.5	2.15	24.1	8.63	-3.03	1.82e-18	down	-0.379	0.338	-	0.531	0.467	-	0.584	0.152	-	1.17	0.0198	Mit
AT2G03280	14	5.24	23.4	19.3	9.36	4.41	-1.26	2.98e-06	down	0.702	0.0137	Para	0.932	0.00697	Mit	-0.62	0.0458	Ortho	0.206	0.724	-
AT3G56960	4.23	1.33	26.6	165	7.03	0.921	-1.46	1.99e-05	down	2.61	7.1e-16	Para	3.66	9.54e-06	Mit	0.707	0.0642	-	-0.714	0.299	-
AT3G57980	12.2	4.17	29.6	17.9	12.9	9.7	-1.4	0.00118	down	1.2	0.00905	Para	0.653	0.438	-	0.0229	0.994	-	0.921	0.227	-
AT3G58020	12.7	20.9	2.43	0.426	5.81	5.78	0.849	0.0121	Up	-2.43	3.68e-12	Para	-1.88	8.82e-05	Mit	-1.18	0.00164	Para	-0.609	0.253	-
AT3G58060	0.0591	3.52	18.7	118	0.855	4.01	5.51	3.15e-20	Up	8.15	3.01e-31	Ortho	0.346	0.676	-	3.69	1.5e-06	Ortho	-0.926	0.119	-
AT3G58100	7.94	0.251	9.46	5.01	4.58	0.823	-4.71	1.47e-33	down	0.206	0.572	-	2.38	5.44e-06	Mit	-0.827	0.015	Ortho	1.69	0.00167	Mit
AT3G58740	0	1.7	0.121	2.53	0.0358	2.29	6.83	2.03e-09	Up	3.92	0.013	Ortho	0.348	0.628	-	2.04	0.332	-	0.241	0.823	-
AT3G58760	21.9	11.6	2.92	1.65	25.6	21.6	-0.775	0.00027	down	-2.96	1.82e-40	Ortho	0.173	0.754	-	0.18	0.528	-	0.617	0.149	-
AT3G59150	6.33	23.8	6.1	12.6	3.48	12	2.03	1.73e-12	Up	-0.103	0.794	-	-0.874	0.00347	Mit	-0.894	0.00835	Para	-0.131	0.899	-
AT3G59580	3.23	5.95	5.04	2.24	0.216	0	0.941	0.0468	Up	0.536	0.335	-	-1.55	0.0112	Mit	-4.03	1.6e-11	Para	-0.667	0.136	-
AT3G59680	4.97	0.783	1.51	0.333	1.11	0.43	-2.45	7.86e-11	down	-1.76	4.51e-06	Ortho	0.585	0.255	-	-2.18	5.81e-08	Ortho	1.17	0.0144	Mit
AT3G59780	489	41.5	350	54.4	463	116	-3.42	7.9e-24	down	-0.544	0.165	-	0.865	0.316	-	-0.142	0.797	-	1.54	0.0434	Mit
AT3G60300	34	167	36	208	21.8	124	2.46	1.79e-44	Up	0.0534	0.824	-	0.231	0.517	-	-0.674	0.000621	Para	0.198	0.751	-
AT3G60840	6.15	0.422	16.2	0.823	11	0.318	-3.59	1.72e-10	down	1.34	0.0235	Para	-1.3	0.204	-	0.781	0.257	-	-1.04	0.237	-
AT3G60890	0.786	0.0207	4.12	0.585	1.67	3.39	-4.52	3.29e-07	down	2.37	6.39e-05	Para	-0.93	0.171	-	1.09	0.115	-	1.57	0.00217	Mit
AT3G61113	1.47	0.598	9.69	21.2	21.5	32.5	-1.09	0.00382	down	2.68	6.85e-16	Para	1.56	0.000363	Mit	3.86	3.34e-31	Para	1.12	0.0591	Mit
AT3G62120	158	50.9	106	53	168	134	-1.5	9.75e-08	down	-0.62	0.0439	Ortho	0.619	0.14	-	0.0407	0.943	-	1.29	0.0272	Mit
AT3G62450	10.5	17.8	7.07	10.2	5.22	10.1	0.896	0.000117	Up	-0.621	0.0141	Para	-0.213	0.421	-	-1.05	4.45e-05	Para	0.143	0.782	-
AT3G62850	0.0122	0.178	124	72.3	0	0	3.72	0.000398	Up	13.2	5.27e-34	Ortho	-0.763	0.0755	Mit	-0.74	0.749	-	0	NaN	-
AT3G62860	4.1	1.35	13.1	3.16	9.09	11.6	-1.44	0.000387	down	1.66	4.56e-05	Para	-0.681	0.522	-	1.11	0.0127	Para	1.44	0.0323	Mit
AT3G25670	7.09	1.05	3.8	6.88	9.98	19.9	-2.6	9.76e-11	down	-0.973	0.0221	Ortho	2.51	0.000125	Mit	0.437	0.389	-	2.75	3.17e-05	Mit
AT2G01450	123	447	48.1	45.6	161	335	2.01	1.42e-15	Up	-1.37	1.52e-07	Para	-1.93	0.000284	Mit	0.367	0.249	-	-0.806	0.0865	Mit
AT3G25855	1.06	5.4	3.27	14.4	0.71	2.6	2.47	4.28e-09	Up	1.61	0.000425	Ortho	0.31	0.554	-	-0.582	0.329	-	-0.374	0.605	-
AT3G25970	1.15	0.339	0.618	0.155	1.81	0.349	-1.5	0.00343	down	-0.927	0.0967	-	0.585	0.158	-	0.652	0.281	-	0.0324	0.981	-
AT3G26420	115	148	85.5	108	78.1	76.4	0.513	0.000194	Up	-0.477	0.000874	Para	-0.0294	0.913	-	-0.597	4.6e-05	Para	-0.391	0.141	-
AT3G27400	20.8	1.01	20.5	0.202	2.2	0.158	-3.91	1.84e-07	down	-0.0645	0.961	-	-1.14	0.715	-	-3.35	0.000134	Ortho	1.59	0.285	-
AT3G27440	0.0117	7.46	0.0231	1.5	0	4.81	7.62	9.63e-18	Up	0.596	0.778	-	-1.63	0.0126	Mit	-0.74	0.772	-	-0.503	0.654	-
AT3G27970	0.376	0.0361	0.341	0.0926	0.144	0.0986	-2.71	0.0106	down	-0.194	0.908	-	0	1	-	-1.38	0.383	-	0.322	0.136	-
AT3G28930	31.7	13.5	167	92.6	23.9	29.5	-1.08	0.000172	down	2.38	4.67e-17	Para	0.334	0.623	-	-0.415	0.242	-	1.47	0.00574	Mit
AT3G29010	3.75	7.83	5.27	12.7	6.01	3.38	1.18	0.00469	Up	0.442	0.373	-	0.256	0.757	-	0.65	0.21	-	-1.47	0.00793	Mit
AT3G29075	27	60.9	57.3	79.9	16.4	19.7	1.31	1.38e-10	Up	1.05	6.2e-07	Ortho	-0.671	0.0967	Mit	-0.758	0.000852	Para	-0.901	0.000371	Mit
AT3G29180	32.2	117	23.7	24.4	43.5	65	2	4.51e-26	Up	-0.482	0.0212	Para	-1.81	4.85e-05	Mit	0.404	0.0746	-	-1.26	0.0244	Mit
AT5G11030	16.3	24.1	51.6	54	12.1	31.5	0.692	0.000196	Up	1.6	1.61e-18	Ortho	-0.483	0.0732	Mit	-0.479	0.025	Para	0.772	0.175	-
AT5G11190	1.02	0.242	1.88	0.165	3.55	2.05	-1.89	0.000495	down	0.787	0.157	-	-0.907	0.125	-	1.72	0.00133	Para	0.0931	0.923	-
AT5G11290	0.0658	4.28	24.2	16.4	2.89	7.38	5.92	1.97e-24	Up	8.52	6.38e-38	Ortho	-2.92	6.79e-07	Mit	5.46	2.39e-15	Ortho	-1.35	0.0475	Mit
AT5G11530	17.1	30.4	19.3	60.5	20.9	38.3	0.94	0.0334	Up	0.118	0.841	-	0.831	0.224	-	0.236	0.721	-	0.0485	0.977	-
AT5G12250	226	55.7	161	11.3	237	24.7	-1.86	2.48e-07	down	-0.52	0.211	-	-1.7	0.0654	Mag	0.0449	0.955	-	-1.21	0.0263	Mag
AT5G12260	14	7.28	13	3.11	18	6.86	-0.809	0.000504	down	-0.161	0.569	-	-1.04	0.011	Mag	0.321	0.26	-	-0.385	0.32	-
AT5G12840	34.9	107	0.0205	0.0522	16	50.6	1.75	2.92e-19	Up	-10.8	2.98e-26	Para	-1.58	8.92e-08	Mit	-1.18	1.92e-08	Para	0.0244	0.989	-
AT5G13290	12.1	2.09	3.15	1.62	13.4	8.62	-2.39	1.74e-20	down	-1.99	9.37e-15	Ortho	1.35	0.00494	Mit	0.101	0.795	-	1.57	0.000885	Mit
AT5G13825	0.0197	0.158	0.0769	0.618	0.553	4.94	2.87	0.00618	Up	1.81	0.225	-	0.807	0.0413	Mag	4.62	0.000431	Ortho	2.06	0.00125	Mag
AT5G14280	9.07	19.1	12.7	1.9	11.7	5.41	1.2	5.9e-09	Up	0.419	0.0695	-	-3.21	8.29e-08	Mit	0.315	0.227	-	-2.05	1.26e-06	Mit
AT5G14540	31.3	46.7	54.5	141	33.6	48.7	0.7	0.0177	Up	0.746	0.0164	Ortho	0.777	0.135	-	0.0638	0.902	-	-0.0529	0.962	-
AT5G14660	108	15.6	51.4	6.92	70	14.7	-2.66	2.38e-26	down	-1.13	1.52e-05	Ortho	-0.0544	0.946	-	-0.674	0.0187	Ortho	0.521	0.0803	Mit
AT5G14800	91.3	114	60.3	41.3	82.2	128	0.466	0.0156	Up	-0.624	0.00164	Para	-0.859	0.00138	Mit	-0.174	0.49	-	0.314	0.364	-
AT5G14850	14.7	18.2	16.6	15.5	18.3	16.2	0.439	0.00624	Up	0.109	0.575	-	-0.374	0.181	-	0.262	0.172	-	-0.448	0.202	-
AT5G14960	2.01	18.5	13.6	13	14.7	10.7	3.34	3.52e-37	Up	2.73	2.13e-24	Ortho	-2.79	7.07e-06	Mit	2.85	1.11e-25	Ortho	-3.17	1.13e-06	Mit
AT5G14990	0	0.691	153	155	0.0206	0.2	6.13	2.71e-09	Up	14.2	2.77e-40	Ortho	-0.566	0.0273	Mit	1.42	0.476	-	-0.263	0.228	-
AT5G15250	0.0244	21.1	14.7	251	0.0935	213	8.82	1.55e-26	Up	9.38	6.58e-15	Ortho	-0.451	0.534	-	2.13	0.178	-	3.27	0.632	-
AT5G15940	0.184	2.64	5.32	5.46	6.08	9.12	3.79	2.67e-13	Up	4.76	3.14e-18	Ortho	-1.75	0.00796	Mit	4.95	6.01e-19	Ortho	-1.26	0.199	-
AT5G16030	237	4.56	117	1.37	125	3.23	-5.42	1.59e-30	down	-1.1	0.039	Ortho	-0.29	0.892	-	-0.994	0.0842	-	0.548	0.608	-
AT5G16050	122	215	22.6	12.5	99.7	69.6	0.957	6.08e-09	Up	-2.48	1.14e-50	Para	-1.61	1.4e-06	Mit	-0.33	0.092	-	-1.32	1.2e-05	Mit
AT5G16070	84.2	27.9	74.6	33.7	80	67.8	-1.46	4.65e-15	down	-0.225	0.297	-	0.449	0.133	-	-0.114	0.674	-	1.34	0.000286	Mit
AT5G16330	0	0.711	7.29	14.9	0.555	2.95	6.08	4.25e-09	Up	9.81	1.54e-18	Ortho	-0.0444	0.874	-	6.09	3.6e-07	Ortho	0.193	0.748	-
AT5G02490	21.5	38.6	584	490	17.4	92.1	0.982	0.0103	Up	4.7	5.51e-36	Ortho	-1.06	0.167	-	-0.347	0.499	-	1.52	0.0947	Mag
AT5G16560	13.2	7.19	45.8	180	13.4	6.72	-0.74	0.00126	down	1.74	4.6e-15	Para	2.74	9.28e-07	Mit	-0.0196	0.974	-	-0.0902	0.826	-
AT5G16660	70.2	172	1.23	2.17	92.7	103	1.41	7.52e-07	Up	-5.88	5.15e-80	Para	-0.745	0.0854	Mit	0.373	0.304	-	-1.13	0.0413	Mit
AT5G16930	13.7	6.09	25.2	10.2	12.4	3.82	-1	0.000766	down	0.828	0.00803	Para	-0.268	0.512	-	-0.186	0.665	-	-0.507	0.268	-
AT5G17070	21.2	45.7	16	28.8	18.3	22.8	1.25	2.61e-22	Up	-0.455	0.0011	Para	-0.248	0.266	-	-0.252	0.111	-	-0.771	4.59e-05	Mit
AT5G17390	0.0479	9.77	13.8	15.3	0.0882	5.17	7.32	3.02e-28	Up	8.28	1.29e-22	Ortho	-3.32	3.85e-07	Mit	0.977	0.463	-	-0.874	0.309	-
AT5G17430	0	0.0738	0	0.143	0	0	2.75	0.0449	Up	-0.139	0.982	-	0	NaN	-	0	1	-	0	NaN	-
AT5G17690	16.6	36.4	21.5	28	16.2	12.7	1.27	1.3e-07	Up	0.316	0.257	-	-0.677	0.0219	Mit	-0.0913	0.817	-	-1.39	0.0152	Mit
AT5G02630	4.44	6.24	1.47	1.65	2.46	1.62	0.645	0.0179	Up	-1.64	2.81e-08	Para	-0.295	0.368	-	-0.885	0.00458	Para	-0.795	0.0842	Mit
AT5G17790	33.7	6.01	50.3	6.09	82.8	14	-2.34	1.94e-09	down	0.517	0.252	-	-0.508	0.601	-	1.23	0.00502	Para	-0.117	0.923	-
AT5G17830	0.584	1.39	1.02	0.469	0.196	0.377	1.29	0.0349	Up	0.73	0.322	-	-1.42	0.0243	Mit	-1.63	0.0463	Para	-0.152	0.858	-
AT5G17850	2.06	38.8	2.56	20.9	2	28.5	4.36	8.36e-41	Up	0.324	0.434	-	-1.1	0.225	-	-0.0409	0.959	-	-0.314	0.62	-
AT5G18420	30.5	57	0.415	1.07	24.4	41.5	1.03	7.72e-09	Up	-6.26	2.72e-106	Para	0.294	0.434	-	-0.362	0.0916	-	-0.124	0.519	-
AT5G18430	13.1	0.265	18.6	0.287	27.3	0.622	-5.28	3.28e-28	down	0.421	0.407	-	-0.478	0.65	-	0.996	0.0435	Para	-0.428	0.634	-
AT5G19030	12.6	30.2	55.3	140	17.9	18.2	1.38	1.91e-07	Up	2.08	8.64e-15	Ortho	0.149	0.705	-	0.468	0.149	-	-1.15	0.0417	Mit
AT5G19490	0.939	2.24	1.6	1.81	1.02	5.06	1.36	0.000742	Up	0.714	0.122	-	-0.756	0.0887	Mit	0.0982	0.896	-	0.692	0.178	-
AT5G19910	8.36	9.87	29.8	27.8	11.3	10.5	0.386	0.0283	Up	1.78	7.61e-27	Ortho	-0.313	0.249	-	0.399	0.0432	Ortho	-0.337	0.445	-
AT5G20635	6.45	0.287	7.78	0.24	6.73	0.71	-4.16	3.41e-14	down	0.229	0.733	-	-0.222	0.839	-	0.041	0.979	-	0.485	0.465	-
AT5G21040	29.4	65.1	15.7	21.3	22.5	28.9	1.29	3.77e-16	Up	-0.958	8.11e-09	Para	-0.721	0.0111	Mit	-0.436	0.018	Para	-0.779	0.0234	Mit
AT5G21900	4.13	12	0.515	2.42	1.35	9.58	1.62	1.94e-05	Up	-3.06	2.68e-12	Para	0.107	0.886	-	-1.67	0.000134	Para	1.05	0.0217	Mag
AT5G21950	3.22	0.828	1.12	1.73	0.606	1.22	-1.77	6.01e-05	down	-1.56	0.00086	Ortho	1.46	0.00217	Mit	-2.41	9.45e-07	Ortho	1.51	0.0161	Mit
AT5G22100	23.4	10.5	19.6	3.96	31.6	11	-0.99	0.000472	down	-0.318	0.332	-	-0.993	0.0309	Mag	0.38	0.281	-	-0.408	0.288	-
AT5G22120	25	71.1	22.1	24.4	15.2	20.4	1.66	2.34e-19	Up	-0.226	0.3	-	-1.34	0.000514	Mit	-0.765	0.000193	Para	-1.05	0.026	Mit
AT5G22440	185	52.1	61.1	48.6	116	54.2	-1.69	1.38e-17	down	-1.65	1.75e-16	Ortho	1.48	0.000103	Mit	-0.706	0.00124	Ortho	0.717	0.125	-
AT5G22540	0.239	13.5	0.93	0.802	0.0663	1.04	5.51	6.65e-13	Up	2.05	0.031	Ortho	-3.95	0.00014	Mit	-1.73	0.176	-	-2.54	0.0019	Mit
AT5G22650	254	65	174	51.6	72.2	14.9	-1.81	1.38e-11	down	-0.61	0.0374	Ortho	0.22	0.623	-	-1.86	2.64e-11	Ortho	-0.249	0.563	-
AT5G22810	0.457	3.64	21.7	17.5	0.0405	1.19	3.1	2.81e-14	Up	5.55	2.19e-41	Ortho	-1.96	0.00252	Mit	-3.42	0.000198	Para	-0.341	0.481	-
AT5G22820	10.6	20	21.7	17.5	14.3	14.7	1.05	0.000111	Up	0.975	0.000626	Ortho	-1.17	0.0144	Mit	0.369	0.284	-	-0.798	0.172	-
AT5G23270	0.734	0	0.391	0	0	0	-5.16	6.08e-08	down	-0.966	0.193	-	0.485	0.242	-	-6.57	2.66e-07	Ortho	0.807	0.0514	Mit
AT5G24060	31.8	54.7	30.6	45.8	0	0	0.903	1.17e-11	Up	-0.11	0.501	-	-0.198	0.48	-	-12	1.59e-29	Para	-0.767	0.000292	Mit
AT5G24320	29.2	70.8	58.9	80.4	53.2	93.4	1.41	1.33e-16	Up	0.949	6.31e-08	Ortho	-0.809	0.00201	Mit	0.816	8.56e-06	Ortho	-0.45	0.187	-
AT5G24630	7.4	2.14	1.8	0.961	11.3	8.11	-1.63	6.26e-05	down	-2.1	8.85e-07	Ortho	1	0.0897	Mit	0.554	0.277	-	1.01	0.151	-
AT5G25110	1.04	53.2	4.59	117	2.28	184	5.63	8.35e-31	Up	2.1	9.55e-05	Ortho	-0.467	0.85	-	1.08	0.0802	-	0.964	0.685	-
AT5G25340	7.41	52.2	58.3	216	0.0206	0.783	2.92	6.8e-15	Up	2.94	2.08e-14	Ortho	-0.812	0.329	-	-8.45	7.19e-14	Para	-1.87	0.00156	Mit
AT5G25370	2.09	3.81	2.38	8.7	1.97	4.5	0.955	0.0431	Up	0.104	0.874	-	0.848	0.228	-	-0.153	0.846	-	0.0704	0.952	-
AT5G25450	0.329	12.2	0	1.38	0.291	1.37	5.04	1.27e-15	Up	-5.57	1.71e-05	Para	-2.08	0.0021	Mit	-0.23	0.852	-	-2.24	0.054	Mit
AT5G25530	0.0554	2.92	69.4	181	0.372	6.6	5.46	6.38e-13	Up	10.3	5.49e-32	Ortho	-0.532	0.126	-	2.73	0.00771	Ortho	0.678	0.553	-
AT5G25890	8.37	24.5	15.6	12.7	8.47	8.52	1.71	4.49e-05	Up	0.865	0.0642	-	-1.69	0.00571	Mit	0.000472	1	-	-1.42	0.143	-
AT5G26180	24.8	3.12	10.8	0.525	16.1	1.86	-2.76	6.11e-11	down	-1.26	0.00569	Ortho	-0.313	0.68	-	-0.658	0.213	-	0.0374	0.969	-
AT5G03500	9.65	20.5	7.07	8.54	3.48	5.76	1.22	3.06e-08	Up	-0.49	0.0469	Para	-0.752	0.0199	Mit	-1.52	4.64e-10	Para	-0.415	0.239	-
AT5G26620	0.0587	0	0.0171	0	0.144	0.119	-2.63	0.0488	down	-1.6	0.731	-	0	NaN	-	1.35	0.809	-	0	NaN	-
AT5G26990	18.7	28	12.2	14.6	15.8	33.3	0.727	0.00311	Up	-0.663	0.0114	Para	-0.328	0.335	-	-0.278	0.38	-	0.478	0.258	-
AT5G03690	16.4	11.6	11.2	7.82	9.76	5.15	-0.36	0.0291	down	-0.602	0.000333	Ortho	0.00899	0.985	-	-0.79	4.5e-06	Ortho	-0.318	0.329	-
AT4G09012	3.71	0.901	4.14	1.46	10.3	3.65	-1.86	4.36e-07	down	0.122	0.79	-	0.248	0.527	-	1.46	8.4e-05	Para	-0.156	0.854	-
AT4G10620	16.9	4.42	15.3	3.18	29	18.8	-1.78	2.43e-17	down	-0.191	0.433	-	-0.245	0.484	-	0.739	0.000855	Para	1.17	0.0032	Mit
AT4G11800	31	169	88.7	221	51.7	197	2.58	1.35e-53	Up	1.47	7.28e-18	Ortho	-1.1	0.0047	Mit	0.688	0.000196	Ortho	-0.501	0.108	-
AT4G12540	2.47	0.575	2.85	1.16	4.45	3.02	-1.91	1.27e-07	down	0.158	0.707	-	-0.0138	0.994	-	0.826	0.0254	Para	0.434	0.357	-
AT4G05540	0.0479	0	0.319	0.601	51.2	6.27	-2.63	0.0394	down	2.85	0.00282	Para	0.263	0.6	-	10.2	8.94e-32	Para	-2.85	1.27e-07	Mag
AT4G04330	13.2	25.1	120	72.2	117	67.5	0.964	0.0144	Up	3.09	2.56e-15	Ortho	-1.6	0.013	Mit	3.07	1.67e-14	Ortho	-1.65	0.194	-
AT4G04490	2.73	20.4	1.01	3.64	0.397	24.1	2.92	3.75e-08	Up	-1.48	0.0159	Para	-1.08	0.17	-	-2.84	1e-05	Para	1.82	0.263	-
AT4G04750	33.9	8.34	383	746	51.5	7.97	-1.9	6.08e-09	down	3.45	2.4e-26	Para	2.84	0.000273	Mit	0.559	0.159	-	-0.71	0.408	-
AT4G04850	201	78.6	3.37	1.48	133	42.5	-1.2	3.09e-08	down	-5.95	8.86e-151	Ortho	0.582	0.0478	Mit	-0.65	0.00761	Ortho	-0.281	0.314	-
AT4G05100	0.656	36.4	5.96	124	1.6	149	5.64	1.82e-29	Up	3.13	6.99e-09	Ortho	-0.479	0.831	-	1.18	0.0613	-	1.28	0.652	-
AT4G05170	0.915	0.00923	0.0948	0	0	0	-4.39	0.000685	down	-3.36	0.315	-	1	0.000526	Mit	-6.9	0.0485	Ortho	1	0.000984	Mit
AT4G05440	16.1	8.97	19.3	9.56	24	13.7	-0.675	0.0037	down	0.223	0.406	-	-0.182	0.641	-	0.542	0.0373	Para	0.00432	1	-
AT4G03140	18.7	6.74	30.6	9.03	30.4	19.3	-1.31	9.11e-07	down	0.654	0.0217	Para	-0.324	0.374	-	0.656	0.0307	Para	0.694	0.213	-
AT4G02600	36.9	17.7	35.3	19.8	45.8	24.4	-0.948	1.18e-05	down	-0.11	0.688	-	0.222	0.666	-	0.266	0.329	-	0.145	0.56	-
AT4G02220	23.9	13.1	16.1	11.3	25.6	20	-0.732	7.29e-06	down	-0.63	0.000188	Ortho	0.353	0.151	-	0.0428	0.877	-	0.475	0.0534	Mit
AT4G02110	8.93	2.83	10.5	0.611	18.6	8.94	-1.49	0.0045	down	0.161	0.82	-	-1.36	0.17	-	0.991	0.117	-	0.358	0.672	-
AT4G01280	22	52.1	19.1	73.5	17.3	20.4	1.38	5.09e-10	Up	-0.255	0.331	-	0.681	0.127	-	-0.402	0.139	-	-0.975	0.00838	Mit
AT4G01190	0.987	0.105	0.656	0.284	0.067	0.202	-2.89	3.17e-05	down	-0.698	0.357	-	0.737	0.281	-	-3.98	1.58e-05	Ortho	1	0.0729	Mit
AT4G01120	16.6	107	25.7	145	19.3	123	2.85	5.83e-34	Up	0.599	0.0204	Ortho	-0.186	0.769	-	0.199	0.546	-	-0.0117	0.998	-
AT5G01660	1.44	0.317	7.12	2.34	7.35	1.67	-1.96	9.9e-07	down	2.28	3.02e-12	Para	-0.452	0.344	-	2.32	3.71e-12	Para	-0.918	0.0166	Mag
AT4G00870	1.17	0.319	5.91	0.953	6.76	8.49	-1.55	0.012	down	2.39	8.85e-05	Para	-0.789	0.467	-	2.58	4.22e-05	Para	1.1	0.359	-
AT4G00560	18	27.4	10.4	13.5	8.15	6.21	0.747	0.000117	Up	-0.844	3.26e-05	Para	-0.206	0.613	-	-1.18	1.3e-08	Para	-0.974	0.00195	Mit
AT4G00450	46.9	95.5	75.2	114	66.7	89.9	1.11	0.0272	Up	0.621	0.286	-	-0.422	0.619	-	0.453	0.505	-	-0.589	0.567	-
AT4G00190	0	0.374	4.95	10.3	0.0398	0	5.54	4.44e-07	Up	9.25	1.42e-16	Ortho	0.646	0.207	-	2.4	0.137	-	-0.322	0.136	-
AT5G04895	10.2	1.5	11.1	1.71	18.5	4.07	-2.52	8.92e-08	down	0.055	0.938	-	0.0444	0.973	-	0.814	0.157	-	0.258	0.766	-
AT5G04980	6.03	9.26	18.2	18.2	10.1	14.1	0.763	0.0393	Up	1.53	4.45e-05	Ortho	-0.55	0.183	-	0.695	0.109	-	-0.0789	0.908	-
AT5G05180	16.4	0.775	8.98	1.17	7.18	0.599	-4.14	4.59e-33	down	-0.898	0.00884	Ortho	0.993	0.146	-	-1.2	0.000679	Ortho	0.916	0.115	-
AT5G05965	0.0376	1.41	15.4	16.3	0.0325	3.75	4.67	8.61e-10	Up	8.48	8.05e-20	Ortho	-1.26	0.0518	Mit	-0.419	0.841	-	0.848	0.309	-
AT5G06430	9.9	5.02	6.36	2.54	5.14	4.31	-0.828	0.00192	down	-0.679	0.0165	Ortho	-0.176	0.753	-	-0.981	0.000709	Ortho	0.69	0.15	-
AT5G06740	0.112	14.8	0.92	0.249	0.0953	0.359	6.45	6.39e-14	Up	2.96	0.00673	Ortho	-4.44	8.81e-05	Mit	-0.407	0.826	-	-3.63	6.05e-05	Mit
AT5G06810	11.2	6.86	7.56	2.9	21.6	11.8	-0.552	0.0392	down	-0.621	0.0278	Ortho	-0.427	0.228	-	0.9	0.00143	Para	-0.159	0.748	-
AT5G06900	0.0235	0.114	22.7	2.25	0.25	1.27	2.3	0.0197	Up	10	9.61e-20	Ortho	-2.87	9.9e-09	Mit	3.54	0.00544	Ortho	1.17	0.0357	Mag
AT5G07290	49.1	243	57.3	157	120	366	2.42	6.84e-27	Up	0.164	0.562	-	-0.847	0.0395	Mit	1.24	2.91e-07	Ortho	-0.689	0.333	-
AT5G07380	1.49	12.1	69.6	12.6	10.1	9.34	3.07	1.16e-19	Up	5.44	9.84e-58	Ortho	-4.77	7.02e-08	Mit	2.67	7.68e-14	Ortho	-2.48	0.000157	Mit
AT5G01960	42.2	76.2	7.31	26.8	35.6	59.4	0.994	6.45e-09	Up	-2.58	7.87e-48	Para	0.878	0.00285	Mag	-0.287	0.173	-	-0.109	0.813	-
AT5G08240	0.681	5.17	0.703	0.428	0.113	0.636	2.87	6.35e-05	Up	0.0359	0.979	-	-2.06	0.0318	Mit	-2.59	0.0105	Para	-1.47	0.0162	Mit
AT5G08250	0.0549	0.697	0.778	0.552	0.0663	0.565	3.16	0.00215	Up	3.81	0.00437	Ortho	-1.03	0.168	-	0.23	0.931	-	0	1	-
AT5G08310	3.46	0.824	5	1.56	7.33	7.49	-1.89	9.02e-08	down	0.484	0.195	-	0.0463	0.933	-	1.04	0.00407	Para	1.29	0.00807	Mit
AT5G01300	0.649	303	10.9	37.5	0.0358	0.422	8.83	8.61e-141	Up	3.97	2.6e-27	Ortho	-5.77	0.000106	Mit	-4.41	8.66e-06	Para	-6.86	3.15e-08	Mit
AT5G09430	0.16	2.46	14	9.94	26.2	30.4	3.88	4.84e-13	Up	6.42	1.62e-29	Ortho	-2.22	0.000776	Mit	7.35	1.3e-37	Ortho	-1.58	0.0187	Mit
AT5G09470	0.415	2.64	1.19	1.11	3.19	11	2.66	6.8e-06	Up	1.48	0.0301	Ortho	-1.32	0.0537	Mit	2.87	1.45e-05	Ortho	0.0692	0.976	-
AT5G09780	0.00895	0.14	0.109	0.0665	0.65	1.01	3.37	0.00449	Up	3.02	0.0493	Ortho	0	NaN	-	5.62	0.000107	Ortho	0.193	0.74	-
AT5G01220	73.7	19.1	39	50.3	54.6	26.3	-1.84	1.21e-12	down	-0.985	0.000297	Ortho	2.24	3.79e-05	Mit	-0.513	0.0974	-	0.845	0.17	-
AT5G09850	63.5	27.2	8.26	10.8	57.1	35.6	-1.07	0.000136	down	-2.99	4.63e-26	Ortho	1.55	2.36e-05	Mit	-0.19	0.636	-	0.551	0.423	-
AT5G09880	61.9	102	0.0632	0.173	79.1	148	0.851	0.0061	Up	-10.1	2.33e-51	Para	-0.702	0.0475	Mit	0.295	0.471	-	0.188	0.827	-
AT5G01940	1.17	2.63	0.444	0.68	8.49	12	1.32	0.00049	Up	-1.39	0.00239	Para	-0.252	0.645	-	2.87	1.05e-13	Ortho	-0.294	0.702	-
AT5G01190	1.81	0.0275	1.96	0.302	1.95	0.477	-5.14	7.03e-12	down	0.0801	0.911	-	0.196	0.733	-	0.0467	0.971	-	0.0809	0.921	-
AT5G10250	7.68	0.0365	257	25	25.9	0.27	-7.01	2.37e-24	down	4.99	8.88e-33	Para	-0.195	0.82	-	1.66	0.000288	Para	-1.61	0.18	-
AT5G10890	1.82	0.297	1.86	0.27	8.88	1.03	-2.39	6.24e-07	down	-0.0289	0.969	-	0	1	-	2.23	6.51e-07	Para	-1.01	0.0539	Mag
AT5G10900	6.46	2.91	5.32	2.52	6.18	1.72	-1.01	0.00198	down	-0.346	0.362	-	-0.0931	0.856	-	-0.12	0.817	-	-0.441	0.305	-
AT4G30520	16.2	6.79	36.2	37.8	32.7	20.8	-1.13	9.21e-07	down	1.11	1.58e-06	Para	1.17	0.000849	Mit	0.956	7.5e-05	Para	0.475	0.222	-
AT4G30420	0	0.135	0.197	0.819	0	0	3.73	0.00185	Up	4.6	0.00255	Ortho	0.807	0.136	-	0	1	-	0	NaN	-
AT4G29910	15.1	1.77	12.8	0.82	10.9	5.38	-2.93	1.11e-19	down	-0.294	0.433	-	-0.385	0.531	-	-0.513	0.183	-	1.71	0.00172	Mit
AT4G29890	18.6	28.6	0.54	1.3	6.09	7.51	0.745	0.00388	Up	-5.17	7.87e-59	Para	-0.247	0.451	-	-1.67	7.14e-10	Para	-0.38	0.431	-
AT4G29740	11.3	1.14	6.8	0.461	0.196	0.388	-2.94	1.42e-05	down	-0.742	0.378	-	-0.0473	0.997	-	-5.96	3.19e-13	Ortho	3.17	9.56e-06	Mit
AT4G39370	9.08	16.2	11.4	9.74	8.64	7.72	0.979	7e-05	Up	0.294	0.306	-	-0.975	0.000823	Mit	-0.0997	0.802	-	-0.985	0.0727	Mit
AT4G27880	15.8	101	17	105	14.2	44	2.78	8.67e-23	Up	0.0571	0.888	-	-0.0234	0.977	-	-0.186	0.659	-	-1.01	0.0693	Mit
AT4G39420	59.8	239	43.8	111	9.97	21.5	2.02	0.000427	Up	-0.5	0.486	-	-0.659	0.393	-	-2.65	3.31e-05	Para	-0.916	0.337	-
AT4G39460	93.5	31.2	83	58.3	115	44.3	-1.45	6.79e-08	down	-0.224	0.494	-	1.05	0.0019	Mit	0.25	0.491	-	0.207	0.714	-
AT4G27360	1.34	0.105	1.79	5.56	0.0743	0.17	-3.34	7.44e-06	down	0.305	0.738	-	2.56	0.00291	Mit	-4.25	8.07e-06	Ortho	1.32	4.6e-05	Mit
AT4G27320	55.8	64.5	21.5	15	34.3	59.6	0.367	0.0345	Up	-1.41	1.06e-16	Para	-0.693	0.0408	Mit	-0.728	6.16e-05	Para	0.584	0.0372	Mag
AT4G27240	13.9	1.5	12.7	0.902	12.7	1.41	-3.05	2e-32	down	-0.18	0.536	-	-0.221	0.68	-	-0.186	0.576	-	0.101	0.872	-
AT4G26050	0.103	4.71	0.842	2.02	0.0251	0.628	5.23	4.62e-11	Up	2.91	0.00271	Ortho	-2	0.00115	Mit	-2.31	0.165	-	-2	4.22e-05	Mit
AT4G25830	17.3	3.02	15.4	3.82	30.3	26	-2.34	3.58e-09	down	-0.208	0.681	-	0.348	0.597	-	0.77	0.103	-	1.9	0.0196	Mit
AT4G25433	0.764	37	0.102	6.11	0.0875	29.8	5.54	2.28e-35	Up	-3	1.03e-05	Para	-1.63	0.281	-	-3.22	1.8e-05	Para	0.514	0.899	-
AT4G24790	22	5.12	53.4	102	25.4	35.2	-1.96	7.67e-14	down	1.21	5.69e-06	Para	2.8	3.28e-06	Mit	0.143	0.712	-	2.33	0.00295	Mit
AT4G24530	14.3	17.9	19.2	10.9	25.5	19.1	0.455	0.0254	Up	0.366	0.0956	-	-1.08	0.00376	Mit	0.791	0.000213	Ortho	-0.723	0.0587	Mit
AT4G24060	20.5	11.2	12.4	24.4	9.67	14.8	-0.687	0.0328	down	-0.79	0.02	Ortho	1.71	0.00245	Mit	-1.12	0.00122	Ortho	1.36	0.0302	Mit
AT4G39700	0.157	0.722	0.334	1.18	0.0319	5.18	2.2	0.000938	Up	1.03	0.22	-	0.585	0.426	-	-2.33	0.0724	-	2.06	0.133	-
AT4G39770	18.2	0.368	28.2	0.379	17.9	1.02	-5.32	1.97e-30	down	0.546	0.266	-	-0.622	0.524	-	-0.0902	0.907	-	0.697	0.0998	Mit
AT4G23050	17.8	138	27.6	33.7	34	51.6	3.05	7.06e-24	Up	0.581	0.089	-	-2.61	0.0027	Mit	0.872	0.0124	Ortho	-2.31	0.0229	Mit
AT4G23030	0.932	0.176	0.896	0.412	0.223	0.1	-2.01	0.0149	down	-0.0478	0.974	-	0.492	0.483	-	-2.07	0.0464	Ortho	1.17	0.00887	Mit
AT4G39790	1.37	0.169	1.27	0.209	3.77	0.323	-2.73	2.06e-05	down	-0.166	0.838	-	0.322	0.655	-	1.39	0.0426	Para	-0.83	0.227	-
AT4G22940	0.405	8.01	4.39	13.3	6.26	32.1	4.33	2.72e-23	Up	3.39	1.99e-13	Ortho	-1.19	0.11	-	3.89	6.8e-17	Ortho	-0.447	0.737	-
AT4G39795	0.851	0.00922	4.17	0.169	3.23	0.973	-4.91	2.89e-07	down	2.13	0.00518	Para	-1.74	0.0118	Mag	1.85	0.0237	Para	-0.333	0.549	-
AT4G21980	25.8	357	15.8	74.2	12.8	54.1	3.92	4.31e-75	Up	-0.757	0.00113	Para	-1.59	9.36e-05	Mit	-1.05	1e-05	Para	-1.78	0.00325	Mit
AT4G21900	12.7	4.19	13.6	5.9	15.3	7.68	-1.47	9.44e-16	down	0.0361	0.882	-	0.286	0.525	-	0.215	0.337	-	0.454	0.17	-
AT4G21200	0.131	0.633	0.0785	0.102	0.0638	0.212	2.11	0.00343	Up	-0.821	0.465	-	-1	0.0808	Mit	-1.12	0.379	-	-1	0.395	-
AT4G21170	4.05	2.15	20.9	30	7.88	3.91	-0.769	0.00326	down	2.32	3.34e-22	Para	1.3	0.000178	Mit	0.917	0.000582	Para	-0.074	0.885	-
AT4G21060	13.5	103	10.9	259	17.4	165	3.02	6.91e-17	Up	-0.354	0.426	-	1.63	0.163	-	0.324	0.523	-	0.379	0.737	-
AT4G20460	2.48	17.8	4.83	3.53	0.749	9.45	2.91	2.65e-09	Up	0.947	0.0944	-	-2.78	0.000166	Mit	-1.73	0.00368	Para	-0.0291	0.992	-
AT4G20410	36.4	120	39	74.5	24.3	47.4	1.85	4.58e-32	Up	0.0503	0.814	-	-0.788	0.000138	Mit	-0.615	0.000458	Para	-0.758	0.0215	Mit
AT4G20370	0.0235	0.735	0	0.131	0	0.0258	4.21	2.52e-05	Up	-1.62	0.506	-	-1	4.51e-05	Mit	-1.5	0.593	-	-1	0.000105	Mit
AT4G40000	6.44	2.17	29.3	5.74	8.3	1.74	-1.43	0.000111	down	2.14	5.62e-09	Para	-0.842	0.0486	Mag	0.309	0.534	-	-0.341	0.582	-
AT4G19660	26.4	8.15	9.19	5.54	9.36	10.9	-1.53	1.27e-07	down	-1.58	1.32e-07	Ortho	0.915	0.0346	Mit	-1.54	6.13e-07	Ortho	1.77	0.00287	Mit
AT4G19350	20.8	27.3	12.4	22.5	17.3	29.7	0.524	0.0191	Up	-0.793	0.000606	Para	0.41	0.146	-	-0.307	0.266	-	0.405	0.377	-
AT4G18990	0.276	1.66	0.166	0.682	0.143	0.309	2.36	0.0115	Up	-0.798	0.563	-	-0.553	0.366	-	-0.99	0.52	-	-0.816	0.136	-
AT4G18920	0	0.846	38.4	94.4	0.466	7.64	6.38	6.47e-10	Up	12.2	6.8e-29	Ortho	0.466	0.291	-	5.86	8.75e-07	Ortho	1.74	0.0012	Mag
AT4G17080	21.8	11.6	11.7	7.45	20.7	17.5	-0.767	0.000768	down	-0.959	4.3e-05	Ortho	0.337	0.198	-	-0.128	0.699	-	0.63	0.203	-
AT4G16700	4.89	0.253	16.9	15.3	9.53	0.869	-4.04	1.77e-25	down	1.72	4.27e-09	Para	2.4	0.000191	Mit	0.895	0.00555	Para	0.131	0.824	-
AT4G16570	10.2	2.44	42.9	59.8	15.3	4.66	-1.93	3.94e-14	down	2.01	7.97e-17	Para	2.16	2.3e-06	Mit	0.527	0.0639	-	0.247	0.71	-
AT4G16440	13.2	26.9	123	136	10.3	25.8	1.16	4.97e-08	Up	3.18	3.73e-52	Ortho	-0.861	0.00535	Mit	-0.41	0.114	-	0.25	0.616	-
AT4G16210	17	84.7	19.4	43.7	24.6	37.9	2.45	1.07e-22	Up	0.15	0.64	-	-1.13	0.00865	Mit	0.506	0.094	-	-1.68	0.00292	Mit
AT4G37740	10.7	1.49	16.3	4.9	16.1	8.24	-2.69	5.38e-16	down	0.55	0.122	-	0.688	0.27	-	0.535	0.168	-	1.35	0.029	Mit
AT4G37730	1.51	3.89	201	131	4.1	15.7	1.54	3.74e-07	Up	7.06	2.18e-129	Ortho	-1.54	0.011	Mit	1.44	1.11e-05	Ortho	0.796	0.283	-
AT4G15450	34.2	10.1	38.5	17.1	84.3	42.6	-1.61	3.66e-12	down	0.123	0.674	-	0.546	0.378	-	1.26	1.82e-07	Para	0.718	0.0857	Mit
AT4G14950	22.1	198	14.8	65.8	22.5	128	3.27	8.22e-37	Up	-0.622	0.0308	Para	-1.06	0.00683	Mit	-0.0111	0.999	-	-0.666	0.323	-
AT4G14290	4.55	10.1	57.5	25.8	5.98	6.76	1.32	0.000655	Up	3.67	1.51e-21	Ortho	-2.16	0.0091	Mit	0.372	0.478	-	-0.886	0.0987	Mit
AT4G14250	0	0.0365	0.0769	0.107	0	0	2.64	0.0467	Up	3.23	0.148	-	0	1	-	0	1	-	0	NaN	-
AT4G37480	16.1	19.8	24.3	28.1	10.5	23.8	0.43	0.00953	Up	0.525	0.00209	Ortho	-0.0754	0.82	-	-0.666	0.000201	Para	0.833	0.0999	Mag
AT4G14120	3.62	0.114	2.86	0.0235	2.28	0	-4.6	6.06e-15	down	-0.427	0.482	-	0.17	0.775	-	-0.725	0.25	-	0.363	0.229	-
AT4G13750	23.6	5.78	35.1	14.8	58.1	21	-1.84	7.8e-06	down	0.508	0.29	-	0.657	0.395	-	1.24	0.00748	Para	0.431	0.585	-
AT4G13670	134	42.2	28.5	36.4	0.158	0.107	-1.54	1.89e-09	down	-2.29	7.17e-19	Ortho	2	3.98e-05	Mit	-9.85	8.21e-99	Ortho	1.65	1.32e-07	Mit
AT4G13640	21.6	40.6	4.4	3.92	25.5	23.6	1.03	1.27e-06	Up	-2.35	4.95e-26	Para	-1.03	0.00583	Mit	0.209	0.464	-	-1.01	0.0115	Mit
AT5G36210	84.4	42	75	20.1	87	42.8	-0.873	4.85e-06	down	-0.221	0.316	-	-0.864	0.0743	Mag	-0.00229	1	-	-0.0166	0.975	-
AT5G36240	0.235	0.0549	79.7	65.5	3.48	4.29	-1.89	0.0197	down	8.39	3.97e-52	Para	0.0428	0.885	-	3.87	3.77e-11	Para	0.544	0.431	-
AT4G36940	30.8	18.9	6.3	5.79	25.2	17	-0.587	0.0149	down	-2.35	1.18e-22	Ortho	0.634	0.164	-	-0.356	0.221	-	0.154	0.772	-
AT5G37830	52.1	27.9	66.3	39.5	207	60.6	-0.761	0.0314	down	0.301	0.471	-	0.145	0.864	-	1.95	8.71e-08	Para	-0.868	0.251	-
AT5G41960	21	52.4	7.41	7.65	64.3	81	1.45	1.46e-12	Up	-1.56	2.72e-13	Para	-1.22	0.000227	Mit	1.57	1.46e-13	Ortho	-0.946	0.0122	Mit
AT5G41900	17.7	1.23	33.2	35.1	38.7	25.7	-3.7	1.7e-22	down	0.834	0.0373	Para	3	0.00544	Mit	1.07	0.00998	Para	2.35	0.0313	Mit
AT5G41880	16.3	0.975	26.9	1.36	28.7	1.94	-3.84	3.19e-24	down	0.671	0.0946	-	-0.55	0.388	-	0.783	0.0645	-	-0.348	0.589	-
AT5G41790	133	32.5	76	47.3	94.9	61.4	-1.86	0.000886	down	-0.889	0.171	-	1.33	0.169	-	-0.59	0.439	-	1.38	0.239	-
AT5G41590	0.37	1.19	0.563	0.242	1.45	6.19	1.72	0.00376	Up	0.535	0.487	-	-1.43	0.286	-	1.87	0.00659	Ortho	0.688	0.475	-
AT5G40380	48.2	8.52	45.1	26.2	34.2	21	-2.37	7.35e-39	down	-0.138	0.526	-	1.61	7.61e-06	Mit	-0.552	0.00585	Ortho	1.72	7.5e-05	Mit
AT4G36790	8.11	11.8	4.09	3.55	6.73	7.88	0.679	0.0005	Up	-1.03	7.71e-07	Para	-0.685	0.118	-	-0.299	0.222	-	-0.288	0.533	-
AT5G39890	0.948	0.189	2.51	3.12	0.123	0.0629	-1.89	0.0122	down	1.48	0.0696	-	0.958	0.344	-	-2.84	0.00264	Ortho	0.678	0.258	-
AT5G39790	22.3	5.72	22.5	6.93	32.9	20.9	-1.78	3.32e-05	down	-0.0338	0.963	-	0.284	0.617	-	0.523	0.347	-	1.21	0.189	-
AT4G36610	0.689	8.58	3.28	1.46	0.0808	4.76	3.38	4.55e-05	Up	2.23	0.0252	Ortho	-3.4	0.0142	Mit	-3.21	0.0074	Para	0.0455	0.973	-
AT4G36540	70.3	0.774	26.9	0.773	63.5	1.33	-6.23	6.2e-47	down	-1.46	0.000991	Ortho	1.35	0.184	-	-0.199	0.759	-	0.511	0.379	-
AT5G38060	16.1	2.74	12.7	7.32	6.34	5.9	-2.39	1.63e-18	down	-0.415	0.167	-	1.63	2.23e-05	Mit	-1.39	1.12e-06	Ortho	2.2	0.00048	Mit
AT4G35985	4.54	7.48	5.57	14.9	3.29	14.5	0.907	0.00704	Up	0.311	0.437	-	0.756	0.197	-	-0.443	0.305	-	1.35	0.0486	Mag
AT4G35930	11	1.29	6.27	3.32	8.21	4.1	-2.95	5.47e-32	down	-0.881	0.000228	Ortho	1.67	4.15e-05	Mit	-0.482	0.0716	-	1.63	0.000149	Mit
AT4G35900	1.34	0.397	9.06	8.68	0.614	0.397	-1.55	0.000312	down	2.74	4.52e-13	Para	0.585	0.129	-	-1.15	0.0162	Ortho	0.0995	0.906	-
AT4G35440	45.5	16.1	62.3	11	54.4	33.5	-1.35	0.000744	down	0.386	0.417	-	-0.998	0.213	-	0.208	0.73	-	0.751	0.307	-
AT4G35240	29.6	94.1	55.6	72.5	50.1	122	1.8	1.09e-11	Up	0.861	0.00239	Ortho	-1.27	0.000236	Mit	0.719	0.0184	Ortho	-0.376	0.452	-
AT4G34570	19.2	5.79	24.9	18.1	11.9	1.95	-1.6	9.08e-17	down	0.323	0.121	-	1.13	0.00187	Mit	-0.729	0.000409	Ortho	-0.548	0.0646	Mag
AT4G38760	69.4	21.9	59.3	8.14	11.3	1.7	-1.5	0.000751	down	-0.298	0.592	-	-1.08	0.226	-	-2.68	1.34e-08	Ortho	-0.695	0.402	-
AT4G33790	2.82	0.636	3.05	25.2	26.2	33.9	-1.96	0.00168	down	0.0226	0.983	-	3.95	0.0038	Mit	3.17	1.6e-06	Para	1.68	0.387	-
AT4G33520	126	48.9	126	53.2	191	135	-1.25	8.53e-14	down	-0.0643	0.77	-	0.13	0.608	-	0.543	0.00354	Para	0.848	0.00705	Mit
AT4G33360	33.9	7	14.3	3.41	15.3	5.01	-2.13	3.68e-19	down	-1.29	1.11e-07	Ortho	0.358	0.463	-	-1.18	3.53e-06	Ortho	0.718	0.0748	Mit
AT4G33210	54	110	61.8	92.7	67.5	111	1.14	4.04e-07	Up	0.134	0.636	-	-0.417	0.342	-	0.269	0.351	-	-0.287	0.632	-
AT4G33140	14	41.7	26.8	46.8	22.4	64.4	1.69	2.47e-11	Up	0.887	0.000966	Ortho	-0.71	0.00184	Mit	0.635	0.0308	Ortho	-0.00828	1	-
AT4G32510	0.0516	1.97	0	0.334	0	0.679	4.5	2.86e-06	Up	-2.9	0.108	-	-1.26	0.00575	Mit	-2.78	0.158	-	-0.778	0.222	-
AT4G31980	12.3	37.8	3.78	2.39	0.885	1.36	1.71	2.51e-05	Up	-1.75	5.75e-05	Para	-1.91	0.00447	Mit	-3.9	6.85e-18	Para	-1.38	0.00612	Mit
AT4G31790	28.3	7.52	115	115	9.96	34.4	-1.71	0.00139	down	1.98	0.000474	Para	1.74	0.00162	Mit	-1.55	0.0116	Ortho	3.43	0.00254	Mit
AT4G31430	28.5	55.7	27.2	65.9	30.3	52.8	1.11	6.52e-08	Up	-0.13	0.616	-	0.296	0.459	-	0.0424	0.911	-	-0.167	0.766	-
AT4G31270	5.6	7.21	3.79	7.04	9.41	10.4	0.494	0.0345	Up	-0.615	0.0142	Para	0.551	0.122	-	0.706	0.0051	Ortho	-0.114	0.866	-
AT4G31240	4.69	58.1	11.4	21.2	0.843	5.01	3.73	3.66e-37	Up	1.2	0.00013	Ortho	-2.53	1e-05	Mit	-2.5	1.3e-12	Para	-1.58	0.0194	Mit
AT5G48340	13.8	24.1	7.14	5.03	16.2	23.7	0.939	7.29e-05	Up	-1.02	4.05e-05	Para	-1.18	0.00227	Mit	0.182	0.582	-	-0.248	0.698	-
AT5G48450	13.8	2.23	5.37	0.443	12.5	4.18	-2.46	2.73e-15	down	-1.39	1.28e-05	Ortho	0.148	0.813	-	-0.182	0.685	-	0.871	0.0598	Mit
AT5G48820	2.73	0.649	3.02	2.16	4.05	2.01	-1.85	2.54e-06	down	0.111	0.823	-	0.305	0.556	-	0.541	0.235	-	-0.126	0.855	-
AT5G49130	0.328	0	0.126	0.0273	0.0978	0	-3.97	0.000967	down	-1.45	0.466	-	0.322	0.368	-	-1.76	0.423	-	0.322	0.399	-
AT5G49230	23.3	6.78	22.4	7.53	25	19.6	-1.63	4.59e-10	down	-0.108	0.75	-	0.193	0.691	-	0.0527	0.912	-	1.32	0.0096	Mit
AT5G46850	7.15	10.5	17.8	30.6	13	13.6	0.695	0.00534	Up	1.29	2.37e-07	Ortho	0.236	0.493	-	0.841	0.00183	Ortho	-0.474	0.328	-
AT5G49680	2.75	12.2	36.2	36.2	6.3	13.8	2.18	2.29e-05	Up	3.66	6.66e-12	Ortho	-1.79	0.0348	Mit	1.14	0.0682	-	-0.818	0.457	-
AT5G50110	13	35.9	12.3	28.5	14.1	9.67	1.59	7.32e-07	Up	-0.129	0.763	-	-0.222	0.726	-	0.0827	0.884	-	-1.86	0.000165	Mit
AT5G50410	15.7	10.8	17.8	22.6	31.5	17.2	-0.392	0.0115	down	0.127	0.48	-	0.785	0.031	Mit	0.959	3.95e-10	Para	-0.373	0.122	-
AT5G51350	9.83	2.59	11.9	1.73	6.78	4.48	-1.75	5.07e-09	down	0.246	0.489	-	-0.694	0.279	-	-0.559	0.114	-	1.07	0.0549	Mit
AT5G51450	20	26.6	6.98	9.47	25.9	31	0.565	0.00663	Up	-1.57	8.88e-14	Para	-0.0889	0.817	-	0.317	0.208	-	-0.155	0.797	-
AT5G51540	13.1	0.601	8.02	1.67	22	4.86	-4.24	2.37e-30	down	-0.778	0.034	Ortho	1.32	0.0297	Mit	0.686	0.0831	-	1.03	0.0874	Mit
AT5G51670	9.34	0.328	1.26	1.5	3.05	2.4	-4.4	4.29e-13	down	-2.93	3.62e-06	Ortho	3.19	2.25e-05	Mit	-1.63	0.0181	Ortho	2.74	0.00264	Mit
AT5G51730	13.5	17.4	20.3	20	56.1	53	0.518	0.0118	Up	0.552	0.0101	Ortho	-0.366	0.18	-	2.03	8.3e-24	Ortho	-0.417	0.297	-
AT5G51850	7.64	0.228	1.49	0	4.56	0.171	-4.52	1.07e-08	down	-2.41	0.00808	Ortho	1.77	0.00194	Mit	-0.786	0.49	-	0.564	0.125	-
AT5G52220	2.05	0.569	2.06	0.545	8.61	1.92	-1.66	0.00147	down	-0.0353	0.967	-	-0.222	0.714	-	2.03	0.000181	Para	-0.807	0.124	-
AT5G52340	1.39	0.055	1.62	0.266	3.83	5.28	-4.11	1.89e-10	down	0.134	0.827	-	-0.152	0.818	-	1.39	0.00579	Para	1.57	0.0692	Mit
AT5G52545	2.98	1.34	86.8	51.9	3.24	22.6	-1	0.000101	down	4.82	7.11e-106	Para	0.197	0.519	-	0.0751	0.851	-	3.4	5.33e-06	Mit
AT5G52600	0.44	2.15	46.4	94.5	0.837	3.27	2.43	8.59e-06	Up	6.77	1.59e-34	Ortho	-0.363	0.516	-	0.954	0.179	-	0.0365	0.973	-
AT5G52660	15.6	158	2.98	27.7	8.94	72.2	3.43	2.19e-38	Up	-2.45	5.4e-18	Para	-0.306	0.716	-	-0.868	0.00452	Para	-0.33	0.536	-
AT5G53210	9.86	0.174	9.72	0.0181	16.6	0.257	-5.47	5.75e-29	down	-0.0711	0.9	-	0	1	-	0.695	0.15	-	-0.67	0.438	-
AT5G53440	47.9	110	36.2	54.6	52.1	64.3	1.31	0.000124	Up	-0.469	0.232	-	-0.595	0.237	-	0.0667	0.917	-	-0.892	0.164	-
AT5G53895	0.466	1.38	60	33.2	0.346	0.531	1.67	3.62e-08	Up	6.97	1.01e-139	Ortho	-1.42	0.000108	Mit	-0.472	0.338	-	0	1	-
AT5G53950	0.165	0.0184	0.162	0.0951	1.04	0.267	-2.46	0.0187	down	-0.0204	0.989	-	0	NaN	-	2.68	0.00385	Para	-1	0.0012	Mag
AT5G54000	0	0.175	0.132	0.0181	0	0.0341	3.34	0.0143	Up	4	0.422	-	0	NaN	-	0	1	-	0	NaN	-
AT5G54240	1.4	11.2	1.11	0.609	1.31	1.09	3.1	4.55e-14	Up	-0.35	0.52	-	-2.64	9.43e-05	Mit	-0.131	0.861	-	-2.44	0.00264	Mit
AT5G55520	12.8	0.782	12.1	0.249	14.6	0.462	-3.74	4.45e-10	down	-0.132	0.877	-	-0.893	0.224	-	0.14	0.898	-	-0.848	0.181	-
AT5G46250	84.3	401	70.5	204	146	416	2.42	4.93e-51	Up	-0.277	0.13	-	-0.713	0.0239	Mit	0.774	8.49e-06	Ortho	-0.727	0.0813	Mit
AT5G56040	45.4	3.02	12.8	0.543	43.5	4.68	-3.72	1.6e-23	down	-1.88	1.14e-06	Ortho	0.248	0.758	-	-0.107	0.866	-	0.492	0.448	-
AT5G56160	4.12	24.8	1.03	4.21	0.0633	8.42	2.7	2.19e-11	Up	-2	1.02e-05	Para	-0.972	0.146	-	-6.01	1.19e-15	Para	0.845	0.384	-
AT5G56190	26.8	140	1.04	3.62	51	115	2.52	2.29e-44	Up	-4.74	4.66e-95	Para	-1.03	0.0115	Mit	0.885	5.68e-06	Ortho	-1.2	0.00227	Mit
AT5G47660	12.5	33.6	17.4	7.79	9.53	11.1	1.57	1.39e-14	Up	0.445	0.0494	Ortho	-2.43	4.95e-06	Mit	-0.432	0.0816	-	-1.13	0.000637	Mit
AT5G56550	5.06	53.3	4.02	50.2	3.14	65.7	3.45	6.37e-13	Up	-0.327	0.6	-	0.174	0.856	-	-0.686	0.281	-	0.884	0.56	-
AT5G56850	164	4.16	164	2.11	217	25	-5.04	3.13e-33	down	-0.0731	0.904	-	-0.737	0.686	-	0.327	0.584	-	1.98	0.0844	Mit
AT5G57110	12.2	107	0.0915	0.834	62.8	335	3.2	1.82e-19	Up	-7.04	2.35e-32	Para	-2.03	0.000842	Mit	2.32	7.86e-10	Ortho	-0.64	0.69	-
AT5G57780	9.06	0.0369	1.59	0.0273	3.54	0.0712	-6.84	1.73e-16	down	-2.6	0.00122	Ortho	1.86	0.00101	Mit	-1.4	0.125	-	1.15	0.056	Mit
AT5G57930	180	34.5	135	22	160	87.9	-2.25	1.67e-17	down	-0.477	0.108	-	-0.212	0.787	-	-0.215	0.559	-	1.49	0.000107	Mit
AT5G58080	0.0179	0.657	0.342	2.21	0.0736	0.953	3.96	0.000914	Up	3.93	0.0394	Ortho	0.571	0.344	-	1.78	0.465	-	0.193	0.749	-
AT5G58200	45.7	63.9	0.249	0.681	54.6	89	0.626	0.00665	Up	-7.54	1.73e-95	Para	0.109	0.841	-	0.206	0.501	-	0.215	0.749	-
AT5G58340	11	17.2	7.96	3.94	25.3	23.5	0.777	0.0232	Up	-0.537	0.16	-	-1.6	0.0364	Mit	1.15	0.0019	Ortho	-0.718	0.379	-
AT5G58370	26.8	2.56	11.5	0.632	12.7	1.45	-3.21	3.03e-19	down	-1.3	0.00053	Ortho	0.163	0.795	-	-1.14	0.00428	Ortho	0.389	0.533	-
AT5G59160	71.7	82.6	44.1	63.4	54.4	71.3	0.348	0.0302	Up	-0.753	2.92e-06	Para	0.322	0.107	-	-0.435	0.0138	Para	0.192	0.425	-
AT5G59340	0.567	2.65	0	0.578	0	0.31	2.2	0.00123	Up	-6.35	1.5e-06	Para	-0.515	0.383	-	-6.23	5.17e-06	Para	-1	0.0495	Mit
AT5G59580	0.889	2.45	8.23	2.68	7.46	14.3	1.57	0.00456	Up	3.2	2.09e-08	Ortho	-2.11	0.0211	Mit	3.08	1.93e-07	Ortho	0.0359	0.998	-
AT5G60230	4.32	0.352	4.09	3.3	0	0	-3.44	6.8e-22	down	-0.143	0.701	-	1.91	0.000708	Mit	-9.13	1.75e-16	Ortho	2.07	5.14e-07	Mit
AT5G60250	0.647	0.129	7.37	3.48	0	0	-2.02	0.002	down	3.51	5.61e-09	Para	-0.415	0.445	-	-6.32	6.65e-07	Ortho	0.585	0.0663	Mit
AT5G47620	63.6	110	58.5	124	47.2	96.7	0.923	2.03e-08	Up	-0.177	0.362	-	0.294	0.212	-	-0.479	0.0101	Para	0.252	0.459	-
AT5G61160	0.37	0.0775	49.2	42.6	4.89	12.6	-2.09	0.00794	down	6.99	2.84e-28	Para	0.107	0.713	-	3.66	5.2e-08	Para	1.53	0.154	-
AT5G61360	1.13	9.24	3.95	5.54	0.667	4.09	3.05	1e-11	Up	1.72	0.000433	Ortho	-1.81	0.000708	Mit	-0.813	0.181	-	-0.38	0.661	-
AT5G61940	2.37	0.916	2.62	0.85	7.21	1.43	-1.16	0.0237	down	0.0891	0.9	-	-0.3	0.659	-	1.58	0.00449	Para	-0.978	0.107	-
AT5G45680	167	42.7	76.2	29.9	81.9	36.3	-1.82	1.48e-08	down	-1.19	0.000495	Ortho	0.626	0.208	-	-1.07	0.00284	Ortho	0.792	0.201	-
AT5G62580	28.1	78.8	33.1	3.73	17.6	14.3	1.63	3.37e-07	Up	0.194	0.634	-	-4.3	2.74e-07	Mit	-0.708	0.062	-	-1.75	0.00389	Mit
AT5G63130	1.83	87.2	8.46	28.4	1.19	40.2	5.61	1.63e-72	Up	2.15	5.88e-11	Ortho	-3.38	0.000486	Mit	-0.681	0.103	-	-0.642	0.687	-
AT5G63270	0	0.44	5.31	11	0.0531	4.42	5.9	7.04e-07	Up	9.35	9.68e-13	Ortho	0.563	0.0259	Mag	2.73	0.119	-	2.07	0.0367	Mag
AT5G63630	10	1.15	4.53	0.307	5.32	3.01	-2.94	6.84e-12	down	-1.23	0.00709	Ortho	0.152	0.846	-	-0.984	0.047	Ortho	1.68	0.0137	Mit
AT5G63790	12.3	275	51.6	87.9	13.6	259	4.59	1.92e-61	Up	2.03	1.42e-12	Ortho	-3.62	0.000347	Mit	0.107	0.817	-	-0.242	0.833	-
AT5G63890	98.3	42.7	72.1	43.3	125	40.6	-1.08	5.15e-08	down	-0.503	0.019	Ortho	0.455	0.088	Mit	0.302	0.218	-	-0.426	0.191	-
AT5G65210	11.4	137	9.4	48.2	5.36	20	3.72	9.86e-48	Up	-0.323	0.295	-	-1.26	0.00388	Mit	-1.12	0.000129	Para	-1.74	0.00429	Mit
AT5G65420	3.33	0.667	4.14	0.224	4.76	0.389	-2.12	7.22e-07	down	0.288	0.568	-	-1.11	0.0445	Mag	0.496	0.342	-	-0.658	0.192	-
AT5G65510	1.66	0.146	2.02	0.211	3.93	4.18	-3.22	6.54e-09	down	0.259	0.656	-	-0.126	0.892	-	1.22	0.0186	Para	1.53	0.00568	Mit
AT5G65600	0.0818	2.02	0.138	1.73	0.0656	0.165	4.39	2.6e-12	Up	0.678	0.491	-	-0.241	0.724	-	-0.413	0.777	-	-1.7	8.97e-05	Mit
AT5G66960	4.12	0.47	19.3	6.26	11.2	4.6	-2.95	4.42e-15	down	2.16	4.49e-11	Para	0.52	0.308	-	1.39	7.14e-05	Para	0.979	0.0745	Mit
AT5G66920	24.7	1.68	31.4	1.88	33.7	11.6	-3.72	4.82e-37	down	0.296	0.366	-	-0.0617	0.957	-	0.43	0.209	-	1.92	0.00997	Mit
AT5G66840	0.68	4.46	1.57	6.97	2.97	2.04	2.78	2.47e-07	Up	1.21	0.0518	-	-0.307	0.755	-	2.14	0.000514	Ortho	-2.46	0.00961	Mit
AT5G66790	1.6	4.59	1.91	0.722	10	19.1	1.61	0.00057	Up	0.226	0.716	-	-1.84	0.000208	Mit	2.61	1.57e-07	Ortho	-0.168	0.905	-
AT5G66740	15.3	0.0545	0.945	0	0.902	0	-7.46	6.05e-34	down	-4.1	6.11e-20	Ortho	3.02	1.01e-06	Mit	-4.18	1.2e-19	Ortho	3.02	1.18e-07	Mit
AT5G66720	102	57	68.1	44.3	71.4	36.2	-0.713	2.39e-07	down	-0.634	7.51e-06	Ortho	0.228	0.289	-	-0.562	0.000152	Ortho	-0.118	0.692	-
AT5G66450	16.9	27.4	11.1	15.2	21.6	14.8	0.831	3.43e-05	Up	-0.659	0.00208	Para	-0.246	0.154	-	0.31	0.21	-	-1.21	0.00389	Mit
AT5G66380	13.1	7.1	7.08	8.73	8.46	6.97	-0.751	0.00422	down	-0.937	0.000569	Ortho	1.07	0.00545	Mit	-0.668	0.0239	Ortho	0.585	0.324	-
AT5G66280	1.93	5.61	17.7	26.4	7.24	7.24	1.65	1.01e-06	Up	3.15	9.38e-21	Ortho	-0.391	0.569	-	1.86	2.11e-07	Ortho	-0.899	0.288	-
AT5G66130	3.58	1.26	6.12	6.2	6.94	11	-1.36	0.000133	down	0.718	0.0524	-	0.899	0.0628	Mit	0.906	0.0184	Para	1.46	0.00369	Mit
AT5G65980	0.0244	0.133	0.183	8.84	0.0213	43.8	2.39	0.0455	Up	3.06	0.0677	-	3.29	0.000437	Mag	-0.0345	1	-	5.49	0.0105	Mag
AT5G44990	0.0442	0.206	16.9	11.8	9.21	13	2.24	0.00264	Up	8.58	4.6e-28	Ortho	-0.449	0.256	-	7.72	3.85e-22	Ortho	0.45	0.192	-
AT5G44574	0.282	0.00902	2.35	0.16	0.707	0.827	-3.55	0.000954	down	3.03	0.00124	Para	-1.7	0.000555	Mag	1.28	0.258	-	0	1	-
AT5G44550	2.99	0.179	17.7	0.571	0.354	0.436	-3.74	8.57e-09	down	2.49	8.74e-05	Para	-1.64	0.000356	Mag	-3.21	5.76e-06	Ortho	2	0.0002	Mit
AT5G44540	0.448	1.82	1.63	0.232	0.17	0.0599	2.04	0.00153	Up	1.79	0.0151	Ortho	-2.33	0.000637	Mit	-1.45	0.116	-	-0.874	0.0306	Mit
AT5G44520	57.4	14.6	41.3	17	15.6	8.4	-1.84	5e-14	down	-0.533	0.0459	Ortho	0.654	0.0428	Mit	-1.93	2.59e-14	Ortho	1.1	0.00845	Mit
AT5G47400	7.52	13.4	30.1	40.1	6.48	10.2	0.927	0.000411	Up	1.93	1.49e-13	Ortho	-0.317	0.274	-	-0.276	0.43	-	-0.144	0.833	-
AT5G47240	34.6	99.5	73.1	101	28.4	482	1.61	0.00178	Up	1.06	0.0638	-	-1.05	0.374	-	-0.325	0.67	-	2.53	0.102	-
AT5G43230	0	0.962	0.841	3.39	0	0	6.62	8.31e-10	Up	6.66	4.41e-08	Ortho	0.11	0.822	-	0	1	-	-1.17	1.31e-07	Mit
AT5G43100	34.4	64.7	33.9	102	66.5	144	1.05	2.98e-12	Up	-0.063	0.75	-	0.666	0.0075	Mag	0.918	5.76e-09	Ortho	0.206	0.445	-
AT1G01470	83.5	3530	62.1	1480	99.5	2690	5.51	1.78e-85	Up	-0.47	0.148	-	-0.828	0.459	-	0.215	0.594	-	-0.64	0.655	-
AT1G01110	3.31	0.571	1.7	6.46	3.8	27.9	-2.21	0.000854	down	-0.995	0.197	-	2.87	0.00276	Mit	0.201	0.859	-	4.11	0.00329	Mit
AT1G01040	50.8	16.8	59.3	38.6	51.3	18.3	-1.43	0.000419	down	0.161	0.763	-	0.977	0.24	-	-0.0555	0.949	-	0.149	0.888	-
AT1G01010	2.87	7.94	0.401	1.9	2.65	28.3	1.55	0.000968	Up	-2.86	1.27e-07	Para	0.134	0.942	-	-0.161	0.84	-	1.92	0.0991	Mag
AT1G02810	1.19	0.018	0.503	0.0611	0.588	0.334	-4.54	2.73e-05	down	-1.24	0.356	-	0.415	0.54	-	-0.969	0.534	-	0.515	0.264	-
AT1G03380	41.1	116	58.2	109	46.9	62.1	1.6	2.15e-07	Up	0.432	0.224	-	-0.582	0.256	-	0.131	0.79	-	-1.08	0.136	-
AT1G03910	33.2	68.6	53.2	95.7	38.6	35.2	1.15	0.00406	Up	0.63	0.161	-	-0.195	0.819	-	0.169	0.789	-	-1.15	0.175	-
AT1G03980	11.2	66.4	26.2	59.5	0.238	0.208	2.71	1.43e-57	Up	1.19	1.39e-11	Ortho	-1.32	0.000123	Mit	-5.59	6.42e-55	Para	-2.46	5.22e-06	Mit
AT1G04030	69.9	3.09	4.6	0.671	2.84	0.495	-4.36	6.25e-67	down	-4	1.06e-56	Ortho	2.34	3.88e-05	Mit	-4.69	1.66e-72	Ortho	2.64	9.02e-05	Mit
AT1G05040	0	0.172	28.2	46.7	4.29	4.83	4.43	6.63e-05	Up	11.8	1.64e-28	Ortho	0.707	0.00152	Mag	9.04	1.36e-16	Ortho	0.202	0.639	-
AT1G05470	21	1.44	33.2	1.89	18.5	4.08	-3.69	3.07e-23	down	0.605	0.136	-	-0.381	0.694	-	-0.225	0.671	-	1.16	0.0667	Mit
AT1G06170	0.576	0.107	6.15	1.4	0.353	0	-2.12	0.0018	down	3.41	1.05e-08	Para	-0.881	0.137	-	-0.713	0.39	-	0.807	0.136	-
AT1G07060	0	0.0918	0.157	0.354	0.0206	0.272	2.8	0.0217	Up	4.27	0.0092	Ortho	0.322	0.563	-	1.44	0.564	-	0.585	0.139	-
AT1G07150	1.98	57	13	124	4.52	73.7	4.85	1.14e-25	Up	2.67	6.07e-08	Ortho	-1.11	0.176	-	1.12	0.0462	Ortho	-0.502	0.749	-
AT1G07645	0	0.683	0	2.2	0.0103	0.193	6.19	1.8e-07	Up	-0.139	0.963	-	0.893	0.0177	Mag	0.703	0.809	-	-0.807	0.00043	Mit
AT1G07970	19.7	4.76	39.8	29.5	19.5	6.47	-1.92	6.12e-16	down	0.961	6.32e-05	Para	1.5	0.000499	Mit	-0.0698	0.858	-	0.512	0.161	-
AT1G07980	19.6	55.6	12.6	23.2	18.6	38.6	1.65	3.21e-38	Up	-0.692	4.83e-07	Para	-0.606	0.0305	Mit	-0.123	0.487	-	-0.433	0.171	-
AT1G08290	1.35	9.98	5.3	16.8	0.87	5.55	3.05	1.78e-13	Up	2.03	4.51e-06	Ortho	-0.415	0.604	-	-0.582	0.315	-	-0.245	0.705	-
AT1G08620	25.6	47.3	0	0.0363	36.8	52.3	0.99	0.03	Up	-11.8	2.85e-25	Para	-0.851	0.128	-	0.464	0.444	-	-0.355	0.732	-
AT1G08940	2.38	8.23	15.2	25.2	1.61	28.1	1.93	1.41e-06	Up	2.68	6.13e-11	Ortho	-0.71	0.193	-	-0.603	0.252	-	2.15	0.0294	Mag
AT1G09390	19.6	1.13	7.02	0.267	30.4	2.08	-3.9	2.02e-29	down	-1.53	9.42e-06	Ortho	0.51	0.419	-	0.6	0.131	-	-0.205	0.75	-
AT1G12850	49.1	19.1	39.3	21.1	66	30.3	-1.22	3.53e-13	down	-0.359	0.0499	Ortho	0.456	0.189	-	0.395	0.0404	Para	0.206	0.488	-
AT1G13280	47.4	9.97	35.4	29.4	35.4	21.5	-2.04	1.49e-07	down	-0.427	0.356	-	1.84	0.0524	Mit	-0.426	0.409	-	1.4	0.18	-
AT1G13330	4.09	12	7.84	23.5	9.22	24.7	1.7	2.19e-12	Up	0.911	0.000419	Ortho	0.151	0.765	-	1.15	1.19e-05	Ortho	0.0208	0.981	-
AT1G13890	0	2.86	8.32	27.7	0.0103	3.39	7.69	1.34e-12	Up	10	7.62e-15	Ortho	-0.351	0.489	-	0.703	0.788	-	0.0875	0.947	-
AT1G14140	13.5	6.42	10.7	13.4	17.5	19	-0.943	4.99e-07	down	-0.383	0.0577	-	1.31	0.0025	Mit	0.343	0.115	-	1.11	0.00407	Mit
AT1G15125	3.69	9.69	239	480	0.132	15.4	1.49	0.00925	Up	5.99	4.76e-25	Ortho	-0.172	0.571	-	-4.86	9.9e-11	Para	2.84	0.0396	Mag
AT1G15390	48.2	13.4	52.3	66.8	42.2	13.2	-1.7	5.18e-09	down	0.0701	0.86	-	2.11	2.39e-05	Mit	-0.23	0.568	-	0.162	0.857	-
AT1G16220	4.78	0.936	8.9	7.25	2.86	3.24	-2.21	4.66e-10	down	0.84	0.0187	Para	1.25	0.0327	Mit	-0.798	0.0426	Ortho	1.62	0.0177	Mit
AT1G16490	3.61	1.11	2.6	0.829	2.74	2.47	-1.52	0.000136	down	-0.494	0.274	-	0.0704	0.932	-	-0.439	0.39	-	0.977	0.144	-
AT1G16730	30.6	51	9.08	34.6	10.1	14.3	0.885	0.0154	Up	-1.8	1.38e-06	Para	1.13	0.0335	Mag	-1.64	2.52e-05	Para	-0.257	0.781	-
AT1G16850	2.5	691	27.5	705	2.93	628	8.09	4.27e-88	Up	3.48	2.74e-16	Ortho	-3.01	0.308	-	0.207	0.756	-	-0.235	0.983	-
AT1G17030	0.873	0.138	1.13	1.3	0.16	0.19	-2.34	0.00142	down	0.296	0.749	-	0.907	0.0738	Mit	-2.55	0.00388	Ortho	0.585	0.34	-
AT1G17640	5.22	14.5	10.2	20.2	12.4	13.7	1.6	8.31e-13	Up	0.922	9.8e-05	Ortho	-0.367	0.22	-	1.21	4.75e-07	Ortho	-1.21	0.00663	Mit
AT1G18550	6.39	0.487	5.86	0.172	5.9	0.18	-3.46	2.88e-09	down	-0.195	0.802	-	-0.433	0.606	-	-0.19	0.844	-	-0.485	0.496	-
AT1G18710	14.2	1.84	5.26	2.41	0.0213	15.8	-2.62	6.04e-05	down	-1.44	0.0533	-	1.4	0.373	-	-9.42	1.13e-13	Ortho	6.39	0.0101	Mit
AT1G18840	35.9	12.6	58.4	5.46	28.3	5.21	-1.34	6.27e-05	down	0.659	0.0735	-	-1.8	0.0123	Mag	-0.381	0.382	-	-0.715	0.261	-
AT1G19010	10.4	31.1	6.98	15.8	5.64	8.49	1.71	4.19e-09	Up	-0.632	0.0535	-	-0.41	0.391	-	-0.928	0.00573	Para	-1.02	0.0112	Mit
AT1G19835	106	14.6	51.1	12.7	91	46.8	-2.65	2.9e-07	down	-1.12	0.0559	-	0.845	0.467	-	-0.285	0.722	-	1.83	0.0865	Mit
AT1G20060	4.18	0.495	3.3	1.17	5.92	2.1	-2.84	2.95e-06	down	-0.414	0.584	-	1.3	0.145	-	0.441	0.606	-	0.848	0.19	-
AT1G20580	53.7	28.7	171	125	56.4	35.9	-0.75	0.000335	down	1.62	4.22e-15	Para	0.439	0.0954	Mit	0.0348	0.93	-	0.244	0.611	-
AT1G20700	0.195	0.684	1.85	1.7	0.0199	0.379	1.84	0.00918	Up	3.2	3.1e-05	Ortho	-0.447	0.39	-	-3.22	0.0264	Para	-0.263	0.397	-
AT1G22340	2.18	27.4	0.308	0.541	5.11	4.72	3.76	9.4e-13	Up	-2.8	1.02e-05	Para	-2.66	0.00489	Mit	1.27	0.0497	Ortho	-3.31	0.00114	Mit
AT1G22660	14.6	4.32	50	113	25.6	19.6	-1.63	2.24e-10	down	1.71	1.01e-11	Para	2.74	6.32e-06	Mit	0.753	0.00722	Para	1.2	0.0589	Mit
AT1G22882	31.3	48.7	21.4	46.8	20.2	20.3	0.772	0.0473	Up	-0.579	0.181	-	0.465	0.443	-	-0.655	0.158	-	-0.653	0.256	-
AT1G23210	0.183	0	0.0231	0.0273	0.045	0	-3.35	0.0108	down	-3.16	0.174	-	0	NaN	-	-2.14	0.401	-	0	NaN	-
AT1G26550	97.2	114	81.9	91.4	64.6	56.7	0.365	0.0498	Up	-0.302	0.134	-	-0.0783	0.788	-	-0.632	0.0014	Para	-0.419	0.182	-
AT1G27710	0.0996	0.937	0.855	14.8	0.761	2.83	3.22	1.43e-06	Up	3.05	4.96e-05	Ortho	2.19	0.00637	Mag	2.9	0.000244	Ortho	0.0995	0.886	-
AT1G28220	0.0287	0.581	0.117	0.107	0.159	0.236	3.65	0.000191	Up	1.85	0.221	-	-0.585	0.0116	Mit	2.33	0.14	-	-0.263	0.556	-
AT1G28960	20.1	233	8.43	23.6	12.4	73.7	3.67	1.64e-78	Up	-1.3	3.86e-10	Para	-2.09	1.24e-06	Mit	-0.758	0.000644	Para	-0.97	0.0315	Mit
AT1G29000	0	0.0599	0.135	0.371	0	0.0258	3.86	0.00267	Up	4.06	0.00636	Ortho	0.585	0.0659	Mag	0	1	-	0	NaN	-
AT1G29150	131	164	89	127	104	155	0.463	0.0115	Up	-0.617	0.00105	Para	0.188	0.505	-	-0.377	0.0731	-	0.242	0.578	-
AT1G30810	24.8	76.8	13.7	45.3	18	62.5	1.74	2.94e-08	Up	-0.918	0.00693	Para	0.0823	0.906	-	-0.513	0.188	-	0.142	0.856	-
AT1G32740	5.51	11.9	41.7	65.7	11.2	42.1	1.22	1.69e-05	Up	2.86	2.99e-24	Ortho	-0.329	0.37	-	0.957	0.00238	Ortho	0.848	0.319	-
AT1G33475	1.21	3.39	26.9	163	2.02	3.77	1.58	1.87e-06	Up	4.44	2.77e-43	Ortho	1.46	0.000969	Mag	0.703	0.0809	-	-0.424	0.526	-
AT1G33810	95.9	26.8	94	47.6	90.2	41.5	-1.7	3.41e-11	down	-0.087	0.799	-	0.839	0.00545	Mit	-0.126	0.749	-	0.699	0.17	-
AT1G34200	13.3	7.25	2.29	0.907	5.99	4.15	-0.721	0.000189	down	-2.58	1.94e-35	Ortho	-0.0189	0.964	-	-1.18	6.65e-09	Ortho	0.303	0.463	-
AT1G44608	0.278	0.0599	0.0572	0.436	0.0855	0.632	-1.88	0.023	down	-2.31	0.0206	Ortho	0.585	0.349	-	-1.74	0.0913	-	0.807	0.264	-
AT1G45110	7.14	0.984	10.1	2.32	6.17	1.08	-2.67	9.9e-18	down	0.446	0.169	-	0.274	0.516	-	-0.245	0.537	-	0	1	-
AT1G47900	42.2	17.9	41.5	9.71	0	0	-1.11	0.000469	down	-0.0698	0.873	-	-0.805	0.26	-	-12.4	2.28e-29	Ortho	1.19	0.0181	Mit
AT1G48570	46	4.06	77.4	17.9	45.3	9.35	-3.34	1.61e-28	down	0.691	0.0335	Para	1.17	0.0302	Mit	-0.0759	0.885	-	1.05	0.0401	Mit
AT1G49670	68.3	123	59.3	124	78.1	190	0.971	8.33e-06	Up	-0.26	0.303	-	0.215	0.641	-	0.152	0.622	-	0.435	0.458	-
AT1G52240	14.2	2.75	0	0.151	34.9	4.04	-2.15	2.16e-05	down	-11	6.04e-21	Ortho	2.05	0.00411	Mit	1.26	0.0362	Para	-0.801	0.0487	Mag
AT1G52260	12.6	7.08	35.4	20.7	29.1	27.7	-0.701	0.00109	down	1.46	2.49e-12	Para	-0.0364	0.936	-	1.18	4.85e-08	Para	0.636	0.115	-
AT1G52370	13.7	32.7	50.2	60.2	48.6	41.5	1.4	6.84e-28	Up	1.82	3.25e-47	Ortho	-0.944	0.000383	Mit	1.79	2.29e-44	Ortho	-1.44	5.41e-06	Mit
AT1G52540	17.2	30.3	10.6	14.8	12.3	9.34	0.941	2.72e-08	Up	-0.776	1.51e-05	Para	-0.28	0.322	-	-0.547	0.00451	Para	-1.09	0.000563	Mit
AT1G52560	0.0948	13.4	0.0736	32.2	0.207	2.22	6.77	1.62e-20	Up	-0.312	0.816	-	1.17	0.477	-	1.18	0.305	-	-2.18	0.00228	Mit
AT1G52565	1.56	68.6	0.395	47.2	0.432	4.96	5.45	1.31e-33	Up	-2.01	0.00026	Para	0.21	0.948	-	-1.91	0.000897	Para	-2.8	0.00709	Mit
AT1G55500	37.8	66.9	33	20.9	6.09	4.16	0.954	2.24e-07	Up	-0.26	0.218	-	-1.44	2.6e-05	Mit	-2.7	3.44e-44	Para	-1.26	0.00189	Mit
AT1G55530	41.6	305	44.1	161	81.4	226	3	8.37e-43	Up	0.0334	0.917	-	-1	0.0473	Mit	0.917	0.000137	Ortho	-1.39	1.09e-05	Mit
AT1G55850	12.3	18.9	59.6	127	12.2	125	0.759	0.0138	Up	2.24	1.72e-13	Ortho	0.484	0.226	-	-0.0737	0.89	-	2.66	0.00103	Mag
AT1G54350	142	87.9	8.8	15.5	129	98.6	-0.556	0.000405	down	-4.08	2.98e-144	Ortho	1.45	0.000172	Mit	-0.189	0.34	-	0.3	0.297	-
AT1G54440	25.4	12.4	45.5	28.7	41.5	37.5	-0.882	0.00134	down	0.791	0.00601	Para	0.281	0.536	-	0.657	0.035	Para	0.79	0.174	-
AT1G54460	27.6	69.8	19.5	19.6	19.6	31.1	1.47	2.32e-09	Up	-0.547	0.0438	Para	-1.32	0.00204	Mit	-0.543	0.0622	-	-0.681	0.147	-
AT1G56320	0.658	3.81	149	134	0.123	6.22	2.58	3.4e-08	Up	7.75	1.88e-61	Ortho	-1.32	3.35e-05	Mit	-2.52	0.000353	Para	1.69	0.0688	Mag
AT1G56330	177	73.8	127	115	134	92.9	-1.11	5.59e-06	down	-0.521	0.0505	-	1.11	0.000467	Mit	-0.421	0.154	-	0.725	0.145	-
AT1G56690	1.87	0.536	133	121	3.58	0.786	-1.62	8e-08	down	6.13	2e-161	Para	0.522	0.218	-	0.924	0.000507	Para	-0.788	0.113	-
AT1G63100	11.9	0.205	15.2	0.169	19.5	0.122	-5.45	7.85e-22	down	0.309	0.637	-	-0.672	0.599	-	0.675	0.307	-	-1.01	0.302	-
AT1G62360	0.945	0.0545	1.12	0.252	1.47	0.42	-3.24	0.00158	down	0.186	0.905	-	0.322	0.788	-	0.64	0.693	-	0	1	-
AT1G65090	0.0179	0.286	7.48	60.2	0.111	17	3.54	0.000835	Up	8.43	2.86e-10	Ortho	2.85	0.000222	Mag	2.39	0.157	-	4.15	0.037	Mag
AT1G66730	22.2	12.2	11.2	6.99	35.3	23.7	-0.709	0.0378	down	-1.07	0.00259	Ortho	0.226	0.71	-	0.598	0.136	-	0.261	0.741	-
AT1G67260	7.11	0.264	1.19	0.109	0.755	0.0678	-4.26	4.54e-09	down	-2.55	0.00141	Ortho	1.68	0.03	Mit	-3.25	8.42e-05	Ortho	1.87	0.00512	Mit
AT1G67410	9.24	13.4	15.5	12.2	9.22	7.48	0.655	0.000714	Up	0.685	0.00063	Ortho	-0.792	0.0194	Mit	-0.0434	0.9	-	-0.745	0.0315	Mit
AT1G67580	42.9	156	45.4	78.1	26.6	27.7	1.98	7.95e-18	Up	0.0169	0.965	-	-1.07	0.00723	Mit	-0.747	0.00407	Para	-1.78	0.00625	Mit
AT1G68100	24.6	38.2	57.7	32.9	28.3	14.2	0.759	1.21e-06	Up	1.18	4.31e-14	Ortho	-1.39	1.88e-05	Mit	0.164	0.429	-	-1.56	3.84e-05	Mit
AT1G68940	13.6	1.29	19.5	17	1.62	1.08	-3.22	7.28e-24	down	0.464	0.176	-	2.34	0.000426	Mit	-3.12	3.34e-21	Ortho	2.22	0.00532	Mit
AT1G69070	42.4	15.5	63.6	67.8	32.7	13.4	-1.29	0.000178	down	0.525	0.178	-	1.46	0.00833	Mit	-0.437	0.321	-	0.133	0.862	-
AT1G69740	280	189	183	157	230	198	-0.45	0.0181	down	-0.659	0.000683	Ortho	0.341	0.173	-	-0.33	0.139	-	0.353	0.222	-
AT1G71360	14.9	34.2	8.72	21.2	10	32.6	1.33	0.000133	Up	-0.811	0.0342	Para	0.0985	0.888	-	-0.616	0.148	-	0.456	0.549	-
AT1G71750	8.17	2.64	116	80.5	11.1	3.08	-1.49	1.03e-09	down	3.77	1.33e-62	Para	0.775	0.00486	Mit	0.391	0.167	-	-0.225	0.664	-
AT1G71860	40.2	48.4	38.4	50.6	37	57	0.398	4.32e-05	Up	-0.118	0.295	-	0.12	0.65	-	-0.157	0.188	-	0.347	0.3	-
AT1G72830	3.94	6.58	10.5	11	4.63	7.03	0.911	0.0011	Up	1.37	1.2e-06	Ortho	-0.566	0.292	-	0.21	0.593	-	-0.118	0.843	-
AT1G73230	227	58.9	182	1130	195	85	-1.8	1.36e-24	down	-0.363	0.0611	-	4.54	5.04e-11	Mit	-0.262	0.233	-	0.741	0.0295	Mit
AT1G73885	331	122	98.6	33.2	395	159	-1.29	3.18e-07	down	-1.8	1.67e-12	Ortho	-0.111	0.771	-	0.217	0.528	-	0.113	0.846	-
AT1G73890	3.44	7.56	0.539	0.793	0.418	2	1.26	0.00066	Up	-2.73	1.66e-10	Para	-0.695	0.107	-	-3.1	9.5e-12	Para	0.345	0.534	-
AT1G74240	6.59	7.95	105	106	5.53	5.86	0.425	0.0159	Up	3.95	9.6e-133	Ortho	-0.199	0.407	-	-0.288	0.181	-	-0.161	0.647	-
AT1G74480	0.948	0.0775	2710	157	1.44	0.468	-3.41	1.61e-07	down	11.4	8.43e-144	Para	-3.1	3.26e-07	Mag	0.538	0.383	-	0.263	0.563	-
AT1G75690	384	48.1	2.11	0.606	309	109	-2.83	7.41e-21	down	-7.57	1.16e-125	Ortho	2.08	5.29e-06	Mit	-0.353	0.374	-	1.48	0.00197	Mit
AT1G75960	8.53	23.5	56.1	6.76	37.8	18.2	1.59	7.19e-05	Up	2.72	3.3e-11	Ortho	-4.28	0.000165	Mit	2.12	7.77e-07	Ortho	-2.41	2.74e-06	Mit
AT1G76280	27.9	12.1	29.3	15.7	23.4	19.5	-1.07	1.43e-06	down	0.00422	0.991	-	0.231	0.476	-	-0.313	0.258	-	0.875	0.0658	Mit
AT1G77670	39.4	11.9	38.8	30.3	61	32.4	-1.61	3.32e-27	down	-0.0796	0.669	-	1.28	1.29e-06	Mit	0.576	0.000267	Para	0.74	0.0141	Mit
AT1G78210	28	11.9	24.1	36.7	42.5	41.1	-1.1	0.00092	down	-0.252	0.53	-	1.75	0.0135	Mit	0.558	0.162	-	1.12	0.212	-
AT1G80720	8.99	1.1	4.48	0.405	8.32	0.667	-2.81	1.36e-10	down	-1.06	0.0246	Ortho	0.447	0.337	-	-0.149	0.835	-	-0.303	0.704	-
AT1G80290	6.52	8.06	11.9	8.99	11.3	32.9	0.435	0.00754	Up	0.82	3.2e-07	Ortho	-0.681	0.04	Mit	0.749	8.07e-06	Ortho	1.13	0.000175	Mag
AT3G01660	17.6	2.01	12.8	3.35	62.1	17.8	-2.97	2.08e-17	down	-0.526	0.177	-	0.789	0.204	-	1.77	1.06e-06	Para	0.755	0.304	-
AT3G01510	42.2	19.4	20.2	14.6	33.1	31.7	-1.01	0.00356	down	-1.11	0.00239	Ortho	0.639	0.147	-	-0.417	0.347	-	1.01	0.164	-
AT3G02290	16	27.5	14.4	12.4	11.1	17.1	0.923	3.96e-05	Up	-0.205	0.448	-	-0.948	0.00346	Mit	-0.568	0.0291	Para	-0.16	0.732	-
AT3G03060	16	3.09	10.3	2.91	13.2	2.47	-2.2	8.24e-10	down	-0.705	0.0741	-	0.362	0.422	-	-0.33	0.493	-	0.0526	0.922	-
AT3G03720	36.3	135	11.7	21.3	26.7	90.2	2.01	1.16e-27	Up	-1.68	1.59e-18	Para	-1.06	4.22e-05	Mit	-0.502	0.0196	Para	-0.148	0.767	-
AT3G03776	0.359	0.08	0.821	0.523	0.573	0.977	-1.84	0.0414	down	1.17	0.244	-	-0.485	0.394	-	0.63	0.612	-	0.193	0.679	-
AT3G03930	0.0235	0.481	21.2	21	0.0723	0.18	4.27	2.9e-07	Up	9.9	2.91e-21	Ortho	-0.585	0.0756	Mit	1.79	0.223	-	-0.585	0.0663	Mit
AT3G03970	7.1	22.9	4.16	5.95	4.06	8.22	1.8	6.58e-06	Up	-0.827	0.0677	-	-1.22	0.037	Mit	-0.849	0.0809	-	-0.753	0.286	-
AT3G04010	0.711	7.87	32	60.8	0.0715	18.4	3.51	1.12e-16	Up	5.45	2.1e-36	Ortho	-1.41	0.0488	Mit	-3.5	1.04e-05	Para	1.94	0.241	-
AT3G04050	0.529	7.22	0	0.0181	0	0.455	3.78	6.28e-14	Up	-6.21	4.86e-07	Para	-2.24	1.45e-06	Mit	-6.09	1.86e-06	Para	-1.65	0.000782	Mit
AT3G05830	9.32	27.4	8.91	12.8	13.2	19.2	1.69	2.07e-10	Up	-0.11	0.755	-	-0.981	0.0332	Mit	0.448	0.174	-	-0.908	0.0836	Mit
AT3G06200	21.8	10.8	10.1	4.82	21.3	9.54	-0.889	3.9e-08	down	-1.17	1.07e-12	Ortho	0.0621	0.802	-	-0.0792	0.744	-	-0.131	0.631	-
AT3G06520	4.22	33.4	1.31	4.41	38.3	122	3.05	9.26e-17	Up	-1.76	1.85e-05	Para	-1.49	0.0156	Mit	3.12	5.52e-16	Ortho	-1.07	0.272	-
AT3G07150	0.738	2.66	21	13.7	1.53	5.12	1.97	4.21e-11	Up	4.79	9.29e-63	Ortho	-1.68	4.48e-05	Mit	1.04	0.00275	Ortho	0.222	0.671	-
AT3G07160	144	211	182	246	140	145	0.674	0.0266	Up	0.283	0.425	-	-0.115	0.842	-	-0.0968	0.844	-	-0.497	0.469	-
AT3G07780	48.5	246	50.7	135	50.3	200	2.48	3.91e-38	Up	0.02	0.947	-	-0.927	0.00262	Mit	0.0153	0.98	-	-0.346	0.526	-
AT3G09450	26.7	193	34.1	156	11.2	104	2.9	2.1e-11	Up	0.27	0.629	-	-0.656	0.321	-	-1.34	0.00745	Para	0.292	0.803	-
AT3G10000	0.854	0.0184	2.55	0.0363	0.552	0.318	-4.4	2.03e-06	down	1.59	0.0509	-	-0.637	0.252	-	-0.645	0.539	-	0.907	0.0162	Mit
AT3G10010	10.6	2.85	33.7	8.85	16.7	8.13	-1.74	0.00142	down	1.6	0.00636	Para	-0.31	0.79	-	0.583	0.423	-	0.583	0.582	-
AT3G10880	3.36	0.947	9.79	5.44	2.61	1.43	-1.65	3.35e-07	down	1.51	5.63e-07	Para	0.339	0.331	-	-0.39	0.317	-	0.503	0.0991	Mit
AT3G11840	1.67	5.91	12.7	18.3	0.727	17.6	1.92	3.54e-05	Up	2.89	1.76e-09	Ortho	-0.844	0.112	-	-1.22	0.0357	Para	1.88	0.164	-
AT3G11950	8.74	11.2	7.78	12.2	5.9	11.9	0.482	0.0321	Up	-0.236	0.365	-	0.232	0.619	-	-0.631	0.0124	Para	0.498	0.288	-
AT3G12760	45.6	89	42.4	193	56.5	160	1.12	1.07e-08	Up	-0.153	0.524	-	1.19	0.000614	Mag	0.275	0.264	-	0.531	0.274	-
AT3G13784	0.0719	39.3	1.97	83.2	1.54	67.7	8.11	3.96e-21	Up	4.7	1.52e-05	Ortho	-0.524	0.89	-	4.37	0.000124	Ortho	-0.392	0.958	-
AT3G13900	0.216	7.95	4.85	17.4	1.66	2.44	5.2	1.48e-23	Up	4.49	9.16e-16	Ortho	-1.55	0.0339	Mit	2.92	1.08e-06	Ortho	-2.82	0.000168	Mit
AT3G14880	0.0376	1.35	0	0.161	0	0.108	4.09	9.15e-05	Up	-2.52	0.219	-	-1.32	0.00686	Mit	-2.4	0.292	-	-1.32	0.0102	Mit
AT3G16260	69.1	7.93	10.3	2.45	38.5	12.2	-2.98	8.53e-28	down	-2.8	2.89e-24	Ortho	1.34	0.00994	Mit	-0.904	0.00288	Ortho	1.35	0.0272	Mit
AT3G16900	0.325	0.0185	2.03	0.579	0.128	0.0466	-3.37	0.000215	down	2.6	3.7e-05	Para	-1	0.0047	Mag	-1.38	0.12	-	0	NaN	-
AT3G17350	13	1.4	16.2	18.9	19.3	11.2	-3.03	4.65e-27	down	0.275	0.372	-	2.72	1.73e-07	Mit	0.544	0.0769	-	1.78	0.00119	Mit
AT3G19500	1.37	2.67	42.3	822	0.877	2.16	1.12	0.00585	Up	4.9	7.08e-36	Ortho	3.52	0.000143	Mag	-0.683	0.194	-	-0.152	0.791	-
AT3G20250	17.9	303	13	111	36.4	301	4.21	1.83e-62	Up	-0.512	0.0747	-	-0.998	0.0589	Mit	0.985	0.000467	Ortho	-0.989	0.353	-
AT3G20640	6.22	2	6.11	3.61	8.05	5.23	-1.43	0.00117	down	-0.059	0.926	-	0.547	0.226	-	0.343	0.571	-	0.533	0.448	-
AT3G21070	21.9	140	22.7	25.5	14.4	156	2.8	2.59e-35	Up	0.00999	0.98	-	-2.45	1.43e-06	Mit	-0.659	0.0119	Para	0.755	0.258	-
AT3G21260	7.68	1.34	6.51	4.07	14.1	10.8	-2.3	4.03e-10	down	-0.312	0.472	-	1.18	0.0106	Mit	0.84	0.0418	Para	1.41	0.0247	Mit
AT3G21320	0.0813	0.253	0.934	1.93	0	0.0967	1.67	0.0318	Up	3.61	2.97e-05	Ortho	0.7	0.27	-	-3.28	0.0321	Para	0	1	-
AT3G21390	44.6	24.1	191	105	35.6	39.7	-0.736	0.00163	down	2.03	6.2e-19	Para	-0.0112	0.992	-	-0.365	0.197	-	1	0.0322	Mit
AT3G21660	0.887	25.3	5.08	30.7	18	8.74	4.85	4.09e-40	Up	2.44	3.46e-10	Ortho	-1.58	0.225	-	4.26	8.17e-29	Ortho	-4.88	3.74e-05	Mit
AT3G22640	0	1.55	0	51.3	0.111	0.0371	6.99	1.59e-08	Up	-0.139	0.975	-	4.39	0.00199	Mag	3.85	0.199	-	-1.32	1.31e-07	Mit
AT3G24530	38.5	17.3	30.8	16.1	28.3	29.5	-1.01	1.02e-07	down	-0.36	0.0847	-	0.234	0.375	-	-0.482	0.0261	Ortho	1.17	0.00413	Mit
AT3G24750	0.903	13.7	4.32	25	0.103	6.64	3.7	3.74e-07	Up	2.16	0.011	Ortho	-0.805	0.539	-	-3.3	0.00122	Para	-0.145	0.962	-
AT2G04305	19.2	53.7	13.5	18.7	12.5	32.3	1.6	2.16e-08	Up	-0.548	0.0885	-	-0.989	0.00313	Mit	-0.644	0.0582	-	-0.135	0.838	-
AT2G04360	58.2	27.7	44.6	94.8	34.9	30.7	-0.932	3.58e-05	down	-0.426	0.0853	-	2.11	1.54e-07	Mit	-0.778	0.00159	Ortho	0.872	0.0295	Mit
AT2G15820	25.7	14.5	49.5	6.56	64.7	15.6	-0.723	0.00698	down	0.878	0.00144	Para	-1.92	0.00563	Mag	1.27	5.11e-06	Para	-1.19	0.0377	Mag
AT2G19830	94	278	79.8	192	75.1	156	1.68	3.11e-15	Up	-0.294	0.235	-	-0.302	0.312	-	-0.37	0.158	-	-0.519	0.184	-
AT2G19670	19.3	0.819	13.5	3.53	2.97	0	-4.38	1.15e-43	down	-0.57	0.0703	-	1.86	0.000302	Mit	-2.74	1.46e-19	Ortho	1.55	0.00422	Mit
AT2G19640	18	3.64	5.01	0.679	7.88	1.7	-2.12	1.02e-09	down	-1.89	1.41e-07	Ortho	0.158	0.772	-	-1.24	0.00124	Ortho	0.386	0.476	-
AT2G19400	10.4	6.36	36.7	57.7	7.34	18	-0.578	0.00869	down	1.75	6.03e-17	Para	1.24	0.00157	Mit	-0.567	0.021	Ortho	1.75	0.00175	Mit
AT2G19280	15.6	5.77	3.21	0.549	6.35	3.49	-1.29	1.97e-07	down	-2.33	1.03e-19	Ortho	-0.454	0.263	-	-1.34	4.09e-07	Ortho	0.623	0.112	-
AT2G17525	6.55	2.15	16	23	3.2	1.01	-1.47	7.01e-07	down	1.25	2.15e-05	Para	1.87	0.000505	Mit	-1.07	0.000842	Ortho	0.369	0.564	-
AT2G17550	24	41.5	16.8	11.4	18.8	21.8	0.903	0.00561	Up	-0.558	0.123	-	-1.3	0.00584	Mit	-0.379	0.365	-	-0.546	0.312	-
AT2G18600	2.39	6.61	9.79	73.1	2.46	16.9	1.59	3.56e-05	Up	1.99	6.12e-07	Ortho	1.68	0.00378	Mag	-0.0161	1	-	1.24	0.0188	Mag
AT2G18969	3.47	0.754	6.75	0.482	1.33	0.983	-1.96	0.000134	down	0.94	0.0938	-	-1.25	0.0475	Mag	-1.43	0.0155	Ortho	0.655	0.366	-
AT2G18915	20.1	118	21.4	78.3	0	0.0371	2.66	5.48e-38	Up	0.0299	0.922	-	-0.682	0.0298	Mit	-11.4	6.94e-26	Para	-2.48	1.07e-13	Mit
AT2G20970	0	0.494	3.08	2.7	0.0411	2.76	5.93	3.35e-07	Up	8.55	2.87e-11	Ortho	-0.766	0.122	-	2.39	0.184	-	1.42	0.0512	Mag
AT2G22660	25.1	79.6	50.7	59.4	54.5	171	1.78	1.4e-10	Up	0.985	0.000837	Ortho	-1.4	0.0328	Mit	1.1	0.000318	Ortho	0.00137	1	-
AT2G22810	4.2	0	0.143	0	0.524	0	-7.56	5.18e-14	down	-4.96	8.2e-07	Ortho	2.46	5.86e-06	Mit	-3.1	0.00238	Ortho	1.87	0.0086	Mit
AT2G23300	2.39	0.798	14.3	1.05	4.22	1.8	-1.36	0.00221	down	2.57	2.1e-09	Para	-2.15	0.00136	Mag	0.798	0.119	-	-0.0551	0.954	-
AT2G23320	17.2	349	15.9	55.8	4.54	116	4.44	5.18e-31	Up	-0.108	0.84	-	-2.52	0.00257	Mit	-1.93	5.86e-06	Para	0.13	0.955	-
AT2G24220	10.3	2.85	44.8	18.6	18.6	12	-1.7	1.43e-13	down	2.07	9.3e-22	Para	0.28	0.54	-	0.806	0.00073	Para	0.907	0.0471	Mit
AT2G24280	150	31.4	29.3	6.11	16	7.58	-2.07	2.24e-10	down	-2.42	4.05e-13	Ortho	0.113	0.866	-	-3.29	1.89e-22	Ortho	1.22	0.0506	Mit
AT2G24430	0.0723	1.49	104	197	0.0748	0.663	4.52	1.83e-13	Up	10.6	3.22e-58	Ortho	-0.412	0.165	-	0.19	0.904	-	-0.515	0.239	-
AT2G24560	0.354	0.101	0.737	0.0273	1.36	0.433	-1.5	0.0489	down	1.04	0.189	-	-1	0.0311	Mag	1.91	0.0146	Para	-1	0.183	-
AT2G25070	49	107	31.7	36.4	46.4	42.1	1.26	6e-06	Up	-0.685	0.0233	Para	-0.918	0.0641	Mit	-0.117	0.791	-	-1.26	0.011	Mit
AT2G29410	1.81	5.61	0.759	2.28	2.46	7.03	1.76	0.00014	Up	-1.29	0.016	Para	-0.484	0.365	-	0.399	0.541	-	0.0526	0.962	-
AT2G29580	9.47	4.31	0.579	2.1	1.21	4.12	-0.969	0.00986	down	-4.07	9.51e-23	Ortho	2.05	0.0013	Mit	-3.03	6.95e-14	Ortho	2.16	0.00527	Mit
AT2G30040	14.9	114	21.5	165	13.5	181	3.06	1.85e-19	Up	0.52	0.187	-	0.0301	0.981	-	-0.158	0.772	-	0.758	0.476	-
AT2G30690	0.39	2.32	34.6	20.1	0.0398	2.77	2.56	1.44e-05	Up	6.41	4.04e-26	Ortho	-2	4.35e-06	Mit	-3.27	0.00211	Para	0.644	0.334	-
AT2G31310	0	0.361	0	0.916	0	0.472	4.92	0.000139	Up	-0.139	0.971	-	0.678	0.197	-	0	1	-	0	1	-
AT2G31580	15	24.2	1.43	1.61	14.9	5.27	0.818	0.000108	Up	-3.45	5.1e-47	Para	-0.484	0.0828	Mit	-0.0785	0.819	-	-1.94	0.000227	Mit
AT2G31990	2.24	11.8	5.17	4.02	1.5	2.83	2.51	1.42e-11	Up	1.17	0.00396	Ortho	-2.26	0.000625	Mit	-0.601	0.223	-	-1.32	0.00521	Mit
AT2G32390	11.5	6.83	105	7.93	36.6	13.7	-0.643	0.0457	down	3.11	4.93e-24	Para	-2.91	0.00127	Mag	1.58	1.4e-06	Para	-0.632	0.333	-
AT2G32930	11.7	42.4	17	43.6	18.3	53.7	1.98	2.61e-15	Up	0.509	0.07	-	-0.477	0.379	-	0.608	0.0391	Ortho	-0.283	0.637	-
AT2G33420	0	0.256	0.138	0.0248	0	0.0743	3.47	0.0107	Up	4.1	0.411	-	0	NaN	-	0	1	-	0	NaN	-
AT2G33460	0.273	3.34	194	88.8	0.0766	2.63	3.56	1.21e-10	Up	9.38	1.79e-61	Ortho	-3.29	1.83e-08	Mit	-1.92	0.0369	Para	-0.263	0.675	-
AT2G34770	74.4	214	24.5	155	17.8	56.5	1.64	1.79e-06	Up	-1.66	3.45e-06	Para	1.1	0.0647	Mag	-2.1	7.19e-09	Para	0.102	0.882	-
AT2G35890	0.0244	0.344	0.0368	0.128	0	0.333	3.25	0.0121	Up	0.665	0.834	-	0	NaN	-	-1.49	0.677	-	0.322	0.136	-
AT2G35950	0.933	4.92	6.49	1.7	0.759	0.41	2.43	4.22e-08	Up	2.74	3.22e-09	Ortho	-3.17	0.000234	Mit	-0.402	0.546	-	-2.07	0.017	Mit
AT2G37670	0.15	3	4.81	16.4	0.0305	0.189	4.31	7.78e-17	Up	4.98	3.58e-19	Ortho	-0.503	0.105	-	-2.24	0.0601	-	-2.09	7.65e-06	Mit
AT2G37930	5.61	0.736	4.54	0.562	7.66	1.65	-2.76	7.6e-14	down	-0.353	0.389	-	-0.12	0.875	-	0.402	0.364	-	0.085	0.901	-
AT2G38450	20.9	37.3	25.4	33.5	18.1	28.8	0.973	6.6e-06	Up	0.229	0.368	-	-0.403	0.165	-	-0.252	0.37	-	-0.16	0.724	-
AT2G39040	0	0.332	0.0435	0.077	0	0.0599	3.92	0.00219	Up	2.47	0.338	-	-0.322	0.117	-	0	1	-	-0.322	0.136	-
AT2G39550	15.4	35.2	12.6	12.8	24.3	14.2	1.32	6.77e-20	Up	-0.339	0.0368	Para	-1.1	0.00013	Mit	0.609	0.00012	Ortho	-1.87	2.44e-05	Mit
AT2G40980	25.1	13.6	24.3	11.4	26.1	20.6	-0.738	1.94e-05	down	-0.0871	0.688	-	-0.212	0.405	-	0.0141	0.976	-	0.49	0.139	-
AT2G41950	55.3	1.72	54	49	58	7.43	-4.83	1.84e-55	down	-0.0932	0.814	-	4.21	2.74e-07	Mit	0.0134	0.998	-	1.56	0.0625	Mit
AT2G42190	84.6	7.92	45	1.21	51.8	11.2	-3.23	1.76e-15	down	-0.964	0.032	Ortho	-1.1	0.158	-	-0.754	0.13	-	1.13	0.111	-
AT2G45340	77	3.5	111	2.76	26.5	0.759	-4.27	7e-33	down	0.472	0.253	-	-0.695	0.495	-	-1.61	3.18e-05	Ortho	0.141	0.881	-
AT2G46720	3.64	0.409	2.85	0.0455	10.7	1.65	-2.9	7.86e-08	down	-0.453	0.477	-	-0.152	0.88	-	1.48	0.0117	Para	-0.354	0.796	-
AT2G47730	287	599	266	917	358	677	1.23	1.01e-10	Up	-0.157	0.497	-	0.719	0.0458	Mag	0.279	0.238	-	-0.145	0.76	-
AT2G01190	20.8	37.8	42.6	67.9	21.9	41.5	0.981	0.0021	Up	0.974	0.00372	Ortho	-0.168	0.731	-	0.0406	0.953	-	0.0441	0.968	-
AT2G01590	119	9.29	48.4	6.03	93.4	23	-3.51	1.18e-22	down	-1.35	0.000384	Ortho	0.655	0.401	-	-0.397	0.404	-	1.54	0.0264	Mit
AT2G02990	1.01	117	52.8	95.9	1.91	230	6.16	2.46e-15	Up	5.71	7.69e-11	Ortho	-5.02	0.231	-	0.857	0.463	-	0.389	0.956	-
AT3G26570	705	83.8	349	56.5	696	93.4	-2.89	3.4e-21	down	-1.07	0.00109	Ortho	0.454	0.431	-	-0.0675	0.904	-	0.173	0.797	-
AT3G27025	1.32	43.2	6.9	6.15	1.51	14.2	5.02	2.31e-22	Up	2.36	2.88e-05	Ortho	-4.39	1.85e-06	Mit	0.16	0.865	-	-1.68	0.395	-
AT3G27120	14.2	40.2	27.7	199	2.98	4.59	1.6	3.29e-05	Up	0.922	0.0289	Ortho	1.35	9.79e-05	Mag	-2.32	2.96e-08	Para	-0.936	0.0826	Mit
AT3G27620	0.762	0.0645	53.2	51.1	0.0457	0	-3.31	1.04e-07	down	6.09	9.2e-63	Para	0.531	0.264	-	-4.16	2.05e-06	Ortho	0.585	0.127	-
AT3G27700	28.6	48.9	30.6	40.2	25.9	27.3	0.899	0.00305	Up	0.0381	0.931	-	-0.364	0.4	-	-0.199	0.646	-	-0.69	0.274	-
AT3G27920	2.45	0.522	0.311	0.0951	0.503	0.097	-2.01	0.000185	down	-3.02	5.37e-07	Ortho	1.12	0.0318	Mit	-2.31	0.000161	Ortho	0.308	0.524	-
AT3G28210	0.716	209	3.41	64.5	0.318	70.9	7.94	7.75e-43	Up	2.26	0.000565	Ortho	-3.27	0.0716	Mit	-1.21	0.138	-	-0.959	0.881	-
AT3G28960	3.52	0.32	0.35	0	3.01	0.388	-3.17	2.95e-06	down	-3.43	6.14e-06	Ortho	1.53	0.000672	Mit	-0.29	0.793	-	0.0825	0.869	-
AT3G29230	37.2	19.4	116	156	29.7	14.4	-0.795	0.00994	down	1.59	2.64e-07	Para	1.32	0.0093	Mit	-0.386	0.318	-	-0.112	0.819	-
AT3G44290	0	3.96	0.148	0.866	0.0663	0.392	7.96	5.04e-14	Up	4.17	0.0038	Ortho	-1.25	0.0108	Mit	3.05	0.0696	-	-1.93	0.0057	Mit
AT3G46130	15.9	0.215	25.7	0.771	0.0251	0	-5.83	1.17e-26	down	0.629	0.283	-	0.14	0.928	-	-9.57	3.23e-16	Ortho	4.09	2.02e-09	Mit
AT3G47870	0.093	0.389	0.466	3.3	0.158	3.6	2.19	0.00202	Up	2.41	0.00235	Ortho	0.918	0.0464	Mag	0.807	0.459	-	1.66	0.0123	Mag
AT3G48010	0.303	1.11	0.163	3.17	0.0206	0.0371	1.89	0.00823	Up	-0.932	0.339	-	1	0.206	-	-3.83	0.00707	Para	-1	5.19e-200	Mit
AT3G48810	7.64	3.7	15.6	10.5	3.98	4.84	-0.912	1.6e-05	down	0.971	2.6e-06	Para	0.339	0.225	-	-0.996	1.04e-05	Ortho	1.14	0.00513	Mit
AT3G48920	0.327	2.11	0.48	0.131	0.754	1.77	2.66	7.36e-05	Up	0.507	0.581	-	-1.96	0.00354	Mit	1.15	0.202	-	-0.601	0.434	-
AT3G50400	0.515	11.4	1.3	2.52	3.32	3.64	4.18	4.34e-08	Up	1.3	0.176	-	-2.42	0.0255	Mit	2.59	0.00599	Ortho	-2.98	1.2e-05	Mit
AT3G50440	50.1	5.72	1.91	1.37	22.3	17.4	-2.89	8.13e-14	down	-4.72	1.19e-31	Ortho	2.78	0.00187	Mit	-1.2	0.00619	Ortho	2.61	0.0083	Mit
AT3G51540	0.25	4.27	1.54	1.74	0.15	3.04	4	1.56e-10	Up	2.58	0.000272	Ortho	-2.25	0.00135	Mit	-0.802	0.435	-	-0.392	0.685	-
AT3G52100	14.8	29.1	7.27	7.3	15.4	46	1.1	0.000264	Up	-1.07	0.000875	Para	-0.907	0.0276	Mit	0.00561	1	-	0.625	0.319	-
AT3G52150	500	78.5	286	48.8	375	117	-2.55	2.69e-22	down	-0.867	0.002	Ortho	0.124	0.879	-	-0.471	0.142	-	0.991	0.00783	Mit
AT3G53450	0.0601	2.28	0.73	1.08	0.588	3.24	5.01	1.84e-12	Up	3.69	4.05e-05	Ortho	-1.44	0.0216	Mit	3.42	0.000304	Ortho	-0.305	0.74	-
AT3G53460	628	125	141	32.4	535	238	-2.18	2.62e-11	down	-2.21	4.79e-11	Ortho	0.218	0.82	-	-0.285	0.529	-	1.15	0.0211	Mit
AT3G54080	36.9	24	29.6	19.5	32.6	18.3	-0.469	0.00743	down	-0.351	0.0611	-	0.0359	0.934	-	-0.213	0.329	-	-0.182	0.615	-
AT3G55250	140	35	104	63.2	135	76.1	-1.87	4.27e-13	down	-0.483	0.0948	-	1.25	0.0111	Mit	-0.0904	0.833	-	1.14	0.0303	Mit
AT3G55870	0	0.331	0.0231	0.523	0	0	4.29	5.95e-05	Up	1.35	0.546	-	0.263	0.631	-	0	1	-	-0.322	0.452	-
AT3G58720	9.54	12.3	14.2	24.2	12.4	19.4	0.514	0.0251	Up	0.515	0.0335	Ortho	0.389	0.2	-	0.322	0.25	-	0.267	0.433	-
AT3G59500	31.4	75.5	24.6	54.2	26.3	37	1.4	8.18e-10	Up	-0.396	0.123	-	-0.134	0.701	-	-0.299	0.307	-	-0.755	0.0215	Mit
AT3G60650	0.11	0	0.059	0	0.449	0.16	-3.48	0.00746	down	-1.04	0.631	-	0	NaN	-	1.96	0.35	-	-0.585	0.0167	Mag
AT3G61750	16	1.66	47.3	5.01	30	8.84	-3.08	3.48e-16	down	1.5	0.000103	Para	-0.263	0.636	-	0.85	0.0483	Para	1.11	0.166	-
AT3G61830	20.4	7.1	60.9	10.3	18.8	3.86	-1.34	2.83e-06	down	1.53	1.19e-07	Para	-1.06	0.159	-	-0.146	0.735	-	-0.691	0.233	-
AT3G62070	9.94	4.07	3.43	2.83	5.31	4.7	-1.18	9.09e-05	down	-1.62	2.14e-07	Ortho	0.771	0.086	Mit	-0.993	0.00292	Ortho	0.914	0.084	Mit
AT3G62610	0.712	0.0369	3.5	0.0976	1.97	6.91	-3.63	1.31e-05	down	2.2	0.00221	Para	-1.28	0.12	-	1.35	0.0958	-	2.3	0.0021	Mit
AT3G63500	49.7	186	278	232	89.3	315	2	1.46e-07	Up	2.43	4.95e-10	Ortho	-2.15	0.000887	Mit	0.795	0.0801	-	-0.0805	0.962	-
AT5G01340	13.1	26	21.7	10.1	8.97	76.4	1.14	5.54e-06	Up	0.688	0.0104	Ortho	-1.94	1.54e-05	Mit	-0.571	0.0533	-	2.04	0.000775	Mag
AT5G01200	0.86	1.6	10.7	3.69	4.62	7.14	1.06	0.0132	Up	3.61	2.26e-18	Ortho	-1.74	0.000169	Mit	2.45	2.08e-08	Ortho	0.017	0.998	-
AT5G02400	3.15	0.638	3.45	1.77	3.27	3.67	-2.09	1.33e-05	down	0.0764	0.908	-	0.482	0.405	-	0.000215	1	-	1.28	0.0028	Mit
AT5G02410	15.4	3.2	14.4	2.27	15.7	6.03	-2.12	3.43e-11	down	-0.149	0.716	-	-0.297	0.555	-	-0.00771	1	-	0.771	0.121	-
AT5G02450	290	120	77.2	55.6	307	177	-1.14	2.28e-09	down	-1.96	7.92e-25	Ortho	0.807	0.0119	Mit	0.0456	0.892	-	0.486	0.255	-
AT5G02510	0.316	0.00902	5.48	5.86	9.34	10.7	-3.89	2.32e-05	down	4.07	5.54e-24	Para	0.107	0.575	-	4.85	3.71e-33	Para	0.162	0.801	-
AT5G02520	5.86	2.2	1.88	0.117	3.52	0.363	-1.24	0.000498	down	-1.68	8.14e-06	Ortho	-0.405	0.452	-	-0.779	0.0628	-	-0.794	0.0376	Mag
AT5G03740	79	36	123	108	143	118	-0.983	6.55e-12	down	0.575	0.000101	Para	0.926	0.00131	Mit	0.812	5.1e-08	Para	0.837	0.00582	Mit
AT5G05510	2.1	0.132	2.6	0.137	14.9	9.02	-3.62	2.31e-08	down	0.248	0.743	-	-0.222	0.749	-	2.78	5.89e-06	Para	0.93	0.292	-
AT5G06090	0.0479	7.56	0.145	0.315	0	0.783	6.51	1.89e-17	Up	1.71	0.159	-	-3.09	0.00352	Mit	-2.49	0.157	-	-2.09	0.0089	Mit
AT5G06140	51.9	108	41.5	83.6	53.1	96.7	1.2	1.23e-23	Up	-0.371	0.00404	Para	-0.0641	0.856	-	-0.00159	1	-	-0.198	0.627	-
AT5G06520	0.0639	0.952	22.5	19.2	0.045	0.0887	3.78	6.68e-11	Up	8.41	1.41e-39	Ortho	-1.02	0.0336	Mit	-0.601	0.674	-	-0.807	0.0316	Mit
AT5G07590	12	1.26	12.5	0.991	19.6	6.12	-3.11	3.38e-28	down	0.00247	0.994	-	-0.251	0.721	-	0.665	0.0249	Para	0.98	0.112	-
AT5G07830	22.3	107	10.6	40	22.5	56.9	2.41	7.91e-50	Up	-1.12	7.47e-11	Para	-0.358	0.349	-	-0.0259	0.938	-	-0.897	0.0501	Mit
AT5G08000	16	6.64	13.9	0.511	45.5	3.74	-1.05	0.00778	down	-0.214	0.667	-	-2.16	0.0233	Mag	1.51	0.000371	Para	-2.24	0.0192	Mag
AT5G08535	6.45	47.3	2.85	12.5	4.4	28.8	3	9.29e-31	Up	-1.22	2.21e-05	Para	-0.931	0.0125	Mit	-0.583	0.0692	-	-0.195	0.717	-
AT5G09230	31.2	51.6	27.6	34.7	38.5	35.9	0.851	7.73e-08	Up	-0.246	0.172	-	-0.397	0.152	-	0.254	0.192	-	-0.825	0.0121	Mit
AT5G09300	5.65	3.07	29.4	14.2	6.05	1.89	-0.747	0.02	down	2.33	3.27e-14	Para	-0.183	0.783	-	0.0439	0.945	-	-0.605	0.364	-
AT5G10150	45.8	4.31	29.8	2.7	0.256	0.187	-3.23	3.16e-13	down	-0.664	0.197	-	0.0271	0.985	-	-7.57	2.28e-43	Ortho	3.16	6.36e-07	Mit
AT5G11300	3.45	1.03	20.6	8.74	3.56	1.23	-1.56	8.61e-07	down	2.58	2.3e-19	Para	0.0291	0.976	-	0.0385	0.952	-	0	1	-
AT5G11430	27.1	57.7	36.1	95.6	41.2	107	1.2	8.74e-10	Up	0.345	0.118	-	0.327	0.345	-	0.544	0.0151	Ortho	0.303	0.476	-
AT5G11620	0.837	3.06	2.68	9.08	1.21	4.61	1.92	5.16e-06	Up	1.6	0.000403	Ortho	0.322	0.635	-	0.453	0.441	-	0.0969	0.888	-
AT5G11840	46.3	117	23.8	37	39.4	42.7	1.46	4.99e-24	Up	-1.02	8.42e-12	Para	-0.699	0.00472	Mit	-0.28	0.112	-	-1.21	0.000166	Mit
AT5G12390	8.64	48.5	17.8	41.5	10.7	44.2	2.62	1.65e-44	Up	0.978	6.94e-07	Ortho	-1.15	0.000119	Mit	0.262	0.286	-	-0.429	0.315	-
AT5G13030	132	225	120	222	165	225	0.891	2.38e-09	Up	-0.193	0.263	-	0.12	0.47	-	0.265	0.141	-	-0.319	0.331	-
AT5G14860	0.0733	0	0.527	1.18	6.18	5.24	-2.64	0.026	down	2.99	0.000301	Para	0.415	0.406	-	6.57	4.5e-17	Para	-0.214	0.649	-
AT5G16800	18	40.8	12.6	11.8	3.4	8.17	1.32	9.78e-19	Up	-0.564	0.000511	Para	-1.2	0.00128	Mit	-2.44	2.81e-46	Para	0.0651	0.859	-
AT5G17660	26.1	9.53	12.3	7.43	14.3	4.32	-1.31	2.73e-07	down	-1.14	1.52e-05	Ortho	0.722	0.0261	Mit	-0.929	0.000887	Ortho	-0.176	0.738	-
AT5G19160	1.53	0.41	2.84	0.469	2.45	1.94	-1.71	0.000454	down	0.818	0.106	-	-0.83	0.114	-	0.635	0.27	-	0.363	0.595	-
AT5G20140	94.5	43.9	62.2	27.7	103	52.9	-1	7.1e-06	down	-0.65	0.00588	Ortho	-0.0257	0.959	-	0.0672	0.856	-	0.155	0.647	-
AT5G22090	188	118	128	68.1	120	46.1	-0.515	0.0446	down	-0.614	0.0222	Ortho	-0.231	0.627	-	-0.701	0.0125	Ortho	-0.698	0.122	-
AT5G22430	0.0376	0.274	1.04	0.119	0.328	0.277	2.42	0.0195	Up	4.67	0.000251	Ortho	-0.807	0.206	-	2.98	0.0373	Ortho	0	1	-
AT5G22460	7.16	94.4	43.9	183	3.27	84.4	3.84	4.66e-20	Up	2.65	1.55e-09	Ortho	-1.5	0.0191	Mit	-1.1	0.0296	Para	0.801	0.749	-
AT5G22930	2.2	0.135	4.88	0.0611	1.64	0.0887	-3.68	1.46e-10	down	1.12	0.0336	Para	-0.943	0.0593	Mag	-0.436	0.518	-	0.241	0.688	-
AT5G23535	31.8	9.64	24.8	11.2	19.5	9.22	-1.57	2.04e-14	down	-0.401	0.075	-	0.58	0.0888	Mit	-0.733	0.0011	Ortho	0.652	0.0416	Mit
AT5G23940	85.7	11.4	112	2.74	380	5.81	-2.75	3.39e-19	down	0.338	0.353	-	-2.12	0.0208	Mag	2.13	3.26e-11	Para	-2.97	0.00125	Mag
AT5G24318	2.62	7.79	3.22	4	2.46	5.64	1.7	3.42e-08	Up	0.247	0.524	-	-0.9	0.0276	Mit	-0.118	0.821	-	-0.275	0.555	-
AT5G24790	0	0.119	0.574	0.217	0.0987	0.367	4.78	0.000121	Up	6.17	9.58e-07	Ortho	-0.322	0.397	-	3.58	0.0158	Ortho	0.322	0.302	-
AT5G27740	31.2	12.1	31.7	7.35	26.7	17.5	-1.21	4.7e-05	down	-0.0351	0.936	-	-0.689	0.156	-	-0.268	0.505	-	0.739	0.175	-
AT5G27460	8.97	12	34.2	15.1	7.82	9.54	0.565	0.00437	Up	1.88	1e-22	Ortho	-1.49	8.26e-05	Mit	-0.232	0.363	-	-0.0815	0.888	-
AT5G27320	12.5	35.6	7.21	5.12	10	22.9	1.65	1.26e-09	Up	-0.844	0.00438	Para	-1.89	0.000525	Mit	-0.355	0.315	-	-0.325	0.563	-
AT4G08540	25.8	37.7	17.9	21.2	21.5	28.1	0.689	0.0185	Up	-0.585	0.0643	-	-0.32	0.408	-	-0.313	0.405	-	-0.186	0.796	-
AT4G08690	15.7	4.54	74.3	9.29	26.2	32.8	-1.65	5.61e-12	down	2.21	1.22e-21	Para	-1.27	0.0168	Mag	0.708	0.0065	Para	1.93	2.72e-05	Mit
AT4G09830	44.2	182	22.1	122	51.5	250	2.21	9.27e-51	Up	-1.03	1.81e-11	Para	0.38	0.174	-	0.199	0.297	-	0.233	0.577	-
AT4G11690	0.938	1.55	7.69	2.49	10.1	8.49	0.898	0.00706	Up	3.03	4.34e-22	Ortho	-1.78	5.08e-05	Mit	3.43	2.29e-27	Ortho	-0.633	0.246	-
AT4G11910	1.12	155	8.18	255	0.356	65.7	7.02	6.34e-47	Up	2.86	5.25e-08	Ortho	-1.68	0.322	-	-1.69	0.00878	Para	-0.742	0.863	-
AT4G04695	5.97	2.59	3.13	0.537	8.96	2.03	-1.06	0.000697	down	-0.998	0.00253	Ortho	-0.555	0.272	-	0.528	0.153	-	-0.789	0.0971	Mag
AT4G05460	12.1	37.9	14.9	15.7	12.8	24.8	1.79	2.39e-15	Up	0.263	0.328	-	-1.54	3.45e-05	Mit	0.051	0.902	-	-0.638	0.181	-
AT4G03340	1.91	0.636	4.33	1.85	3.71	1.47	-1.4	0.00117	down	1.13	0.00924	Para	-0.0969	0.8	-	0.902	0.0567	-	-0.222	0.671	-
AT4G02900	12.5	3.8	10.3	4.76	15.2	6.29	-1.58	2.71e-12	down	-0.354	0.154	-	0.438	0.42	-	0.217	0.459	-	0.291	0.602	-
AT4G02780	0.835	0.27	0.164	0.134	0.902	2.61	-1.44	0.00895	down	-2.38	0.00018	Ortho	1	0.0137	Mit	0.0507	0.968	-	1.81	0.000984	Mit
AT4G02670	0.787	0.0641	0.334	0.141	0.57	0.0169	-2.87	0.00487	down	-1.25	0.367	-	0.585	0.081	Mit	-0.443	0.815	-	-0.222	0.659	-
AT4G01040	27	10.5	40.8	20.2	12.8	13.8	-1.24	8.84e-09	down	0.527	0.0221	Para	0.305	0.54	-	-1.12	9.54e-07	Ortho	1.4	0.00536	Mit
AT4G00910	0.0871	0.403	6.72	5.15	0.0567	0.521	2.02	0.0153	Up	6.16	5.8e-12	Ortho	-0.632	0.064	Mit	-0.77	0.624	-	0.263	0.71	-
AT4G38360	42.5	139	8.4	6.21	17.1	39.3	1.84	3.96e-21	Up	-2.39	3.34e-32	Para	-2.07	5e-08	Mit	-1.35	8.85e-11	Para	-0.514	0.299	-
AT4G40010	1.17	21.6	1.92	25.3	3.3	20.2	4.22	4.8e-28	Up	0.634	0.172	-	-0.508	0.741	-	1.42	0.0014	Ortho	-1.17	0.462	-
AT4G40042	7.21	2.54	353	397	12	11.3	-1.34	8.29e-06	down	5.58	3e-86	Para	1.36	0.00808	Mit	0.717	0.0325	Para	1.13	0.124	-
AT4G40045	27	11.1	353	397	17.8	12.7	-1.14	0.000188	down	3.66	4.24e-34	Para	1.37	0.00151	Mit	-0.64	0.0737	-	0.712	0.425	-
AT4G37900	1.96	12.1	13.2	9.51	0.482	4.25	2.75	7.03e-14	Up	2.74	6.03e-13	Ortho	-2.47	2.05e-05	Mit	-2.07	9.57e-06	Para	-0.291	0.693	-
AT4G37860	0	0.087	0	0.0731	0	5.33	3.44	0.0101	Up	-0.139	0.979	-	0	NaN	-	0	1	-	2.7	0.00549	Mag
AT4G37810	3.12	0.0277	1.62	0.047	3.79	0.397	-5.84	5.41e-15	down	-0.978	0.0814	-	0.918	0.0872	Mit	0.268	0.722	-	0.0875	0.91	-
AT4G37000	82.3	15.1	89.6	24.6	74.8	36.6	-2.3	9.8e-21	down	0.0692	0.835	-	0.544	0.331	-	-0.195	0.57	-	1.34	0.00228	Mit
AT4G36820	0.277	2.59	13.1	115	1.03	33.2	3.18	2.9e-08	Up	5.49	5.6e-20	Ortho	1.12	0.214	-	1.81	0.00919	Ortho	2.19	0.163	-
AT4G36550	15.1	2.4	21.6	9.19	25.4	9.96	-2.5	2.46e-20	down	0.463	0.11	-	1.15	0.0116	Mit	0.698	0.0181	Para	0.998	0.0587	Mit
AT4G36450	0.11	8.61	2.53	4.56	0.958	31.3	6.14	5.95e-32	Up	4.52	3.4e-14	Ortho	-2.49	0.00832	Mit	3.11	1.3e-06	Ortho	0.763	0.538	-
AT4G35110	9.3	19.3	13.3	28.9	3.68	16.7	1.17	0.00344	Up	0.483	0.297	-	0.0796	0.956	-	-1.38	0.00201	Para	0.92	0.199	-
AT4G34740	102	19.3	43.8	4.35	61.9	9.08	-2.24	9.22e-16	down	-1.27	1.36e-05	Ortho	-0.756	0.14	-	-0.776	0.0151	Ortho	-0.277	0.661	-
AT4G33450	0	0.485	0.0632	0.0703	0	0.0371	5.52	3.35e-06	Up	2.98	0.148	-	-0.585	0.0537	Mit	0	1	-	-0.585	0.0167	Mit
AT4G32930	35	46.5	48.8	80	41.3	73.6	0.542	0.0348	Up	0.426	0.127	-	0.303	0.329	-	0.2	0.564	-	0.427	0.467	-
AT4G32810	0.694	2.92	0.0401	0.09	0.634	3.57	2.03	0.00748	Up	-4.2	0.000237	Para	-1.1	0.025	Mit	-0.24	0.864	-	0.563	0.485	-
AT4G32710	15.9	4.44	7.18	0.494	17.8	2.85	-1.7	3.74e-09	down	-1.2	6.24e-05	Ortho	-0.699	0.224	-	0.106	0.819	-	-0.606	0.234	-
AT4G32680	17.6	39.2	9.08	18.4	12	27.2	1.3	5.1e-13	Up	-0.989	2.24e-07	Para	-0.139	0.664	-	-0.574	0.00546	Para	0.0176	0.97	-
AT4G32540	0.211	0.0369	0.12	0	0.387	0	-1.94	0.0367	down	-0.835	0.465	-	0	1	-	0.856	0.469	-	-0.322	0.479	-
AT4G32070	29.2	140	15.3	55.5	36.1	91	2.37	3.88e-15	Up	-0.972	0.00296	Para	-0.42	0.444	-	0.262	0.533	-	-0.914	0.179	-
AT4G31210	65.8	5.6	58.7	6.6	58.5	6.8	-3.36	4.86e-15	down	-0.245	0.66	-	0.366	0.775	-	-0.237	0.719	-	0.42	0.66	-
AT4G30500	2.39	11.5	12.4	20.9	3.71	1.19	2.37	6.47e-18	Up	2.34	5.79e-17	Ortho	-1.1	0.0117	Mit	0.605	0.0734	-	-2.91	7.03e-06	Mit
AT4G27380	34.6	14.1	44.7	62.8	7.77	2.63	-1.14	7.84e-06	down	0.328	0.261	-	1.73	9.24e-05	Mit	-2.19	1.1e-16	Ortho	-0.0271	0.981	-
AT4G27010	17.7	3.91	69	52.5	9.53	2.33	-2.02	1.12e-09	down	1.9	1.45e-08	Para	1.57	0.00672	Mit	-0.952	0.0109	Ortho	0.27	0.633	-
AT4G25560	0	0.243	0	0.417	0.911	0.896	4.78	0.000145	Up	-0.139	0.965	-	0.585	0.27	-	6.83	8.39e-05	Ortho	-0.17	0.696	-
AT4G24430	0.939	2.75	63.5	65.9	0.504	0.466	1.62	0.000338	Up	6.01	1.83e-41	Ortho	-0.682	0.149	-	-0.955	0.109	-	-0.737	0.19	-
AT4G23950	5.68	1.7	7.24	5.31	4.27	2.22	-1.57	4.39e-06	down	0.291	0.469	-	0.726	0.135	-	-0.473	0.263	-	0.363	0.554	-
AT4G22690	95.8	3.59	89.5	5.69	45.4	40.2	-4.46	8.04e-21	down	-0.131	0.843	-	0.631	0.513	-	-1.12	0.0495	Ortho	4.26	0.00016	Mit
AT4G21480	2.24	12.8	37.9	34.7	0.554	11.7	2.6	2.63e-10	Up	4.06	3.87e-22	Ortho	-2.22	7.26e-06	Mit	-2.01	6.11e-05	Para	1.01	0.414	-
AT4G20430	17.5	1.62	21.1	1.51	14.6	1.67	-3.24	8.13e-17	down	0.222	0.648	-	-0.404	0.498	-	-0.307	0.564	-	0.255	0.656	-
AT4G20340	10.6	15.9	556	181	15.9	50.5	0.692	0.0249	Up	5.68	2.05e-82	Ortho	-2.18	0.000203	Mit	0.528	0.148	-	1.04	0.0887	Mag
AT4G19400	5.91	35.3	5.84	3.13	6.39	10.1	2.73	2.92e-19	Up	-0.0434	0.925	-	-3.19	2.77e-06	Mit	0.0969	0.854	-	-1.81	0.00284	Mit
AT4G17616	13.5	6.37	13.4	19.9	11.2	9.11	-0.938	0.0198	down	-0.0566	0.922	-	1.49	0.0107	Mit	-0.324	0.555	-	0.713	0.324	-
AT4G17140	22.4	167	76.1	227	37.6	229	2.9	4.15e-08	Up	1.71	0.0033	Ortho	-1.27	0.349	-	0.69	0.326	-	-0.267	0.909	-
AT4G16330	17.8	59.3	146	96.4	16.5	46.1	1.88	3.66e-31	Up	2.99	5.19e-77	Ortho	-2.26	3.45e-05	Mit	-0.146	0.52	-	-0.246	0.545	-
AT4G16150	54.4	94.8	162	215	59.2	98.1	0.919	0.00247	Up	1.53	7.32e-07	Ortho	-0.392	0.44	-	0.0772	0.883	-	-0.0806	0.94	-
AT4G16130	33.6	57.5	41.9	119	168	238	0.887	0.00952	Up	0.269	0.514	-	0.733	0.238	-	2.27	8.12e-11	Ortho	-0.262	0.811	-
AT4G15440	66.7	11.6	483	135	1430	845	-2.26	0.000153	down	2.82	1.01e-05	Para	0.577	0.69	-	4.37	8.12e-12	Para	1.65	0.487	-
AT4G14590	1.54	0.536	5.59	10.4	6.91	14.6	-1.36	1.82e-06	down	1.79	2.93e-16	Para	1.38	0.00451	Mit	2.1	1.4e-21	Para	1.56	0.00311	Mit
AT4G13710	7.23	3.06	10.9	1.49	13.6	4.26	-1.12	0.00501	down	0.543	0.225	-	-1.26	0.0533	Mag	0.865	0.0578	-	-0.466	0.533	-
AT4G13630	15.2	31.8	3.81	9.19	7.37	5.93	1.2	4.41e-06	Up	-2.05	6.52e-14	Para	0.0246	0.977	-	-1.09	0.000163	Para	-1.3	0.0298	Mit
AT5G35580	0.29	1.27	1.17	2.74	0.379	0.755	2.12	0.000455	Up	1.93	0.00424	Ortho	-0.34	0.52	-	0.366	0.715	-	-0.684	0.164	-
AT5G35910	48.5	27	44	32.4	61.3	32	-0.682	0.0302	down	-0.185	0.632	-	0.389	0.422	-	0.295	0.473	-	-0.101	0.893	-
AT5G41940	23.7	32.2	24	34.6	51.7	68.1	0.57	0.0227	Up	-0.0246	0.949	-	0.08	0.878	-	1.08	3.27e-05	Ortho	-0.0316	0.974	-
AT5G41050	27.2	1.02	8.07	0.676	21	14.3	-4.5	1.89e-26	down	-1.81	2.7e-05	Ortho	1.25	0.0174	Mit	-0.424	0.442	-	3.12	0.000714	Mit
AT5G40930	31.8	106	14.3	33.4	21.3	41.8	1.88	1.27e-28	Up	-1.19	1.31e-11	Para	-0.537	0.0174	Mit	-0.62	0.00112	Para	-0.779	0.0184	Mit
AT5G40680	0	3.93	0.113	4.95	0	5.18	7.34	3.3e-11	Up	3.84	0.0203	Ortho	0.202	0.807	-	0	1	-	0.263	0.888	-
AT5G40030	1.42	0.382	2.67	0.0636	1.5	0.2	-1.63	0.0112	down	0.936	0.19	-	-1.06	0.216	-	0.106	0.931	-	-0.29	0.724	-
AT5G38730	2.79	0.603	1.98	0.288	2.18	1.22	-1.98	6.47e-06	down	-0.555	0.256	-	-0.36	0.481	-	-0.396	0.487	-	0.399	0.519	-
AT5G38520	277	45.4	286	42.1	295	109	-2.47	1.74e-17	down	-0.0192	0.969	-	-0.152	0.835	-	0.029	0.968	-	1.17	0.0333	Mit
AT5G46030	52.3	112	17.4	34.7	46	78.3	1.23	3.8e-11	Up	-1.63	9.89e-18	Para	-0.109	0.59	-	-0.22	0.364	-	-0.325	0.328	-
AT5G45690	0.0423	44.1	0	1.02	0	0.103	9.01	1.79e-34	Up	-2.55	0.111	-	-4.49	6.66e-05	Mit	-2.43	0.165	-	-5.49	1.14e-06	Mit
AT5G45580	0.384	0.105	2.83	3.49	1.75	3.54	-1.65	0.00804	down	2.82	5.1e-09	Para	0.585	0.415	-	2.14	3.49e-05	Para	1.11	0.0445	Mit
AT5G45300	25.5	9.15	20.2	9.35	22.5	6.44	-1.35	6.12e-09	down	-0.399	0.121	-	0.337	0.387	-	-0.238	0.435	-	-0.291	0.584	-
AT5G44720	104	42.7	148	104	129	36.1	-1.12	3.85e-08	down	0.488	0.0264	Para	0.763	0.0533	Mit	0.301	0.233	-	-0.553	0.223	-
AT5G44240	45.2	84.1	67.5	172	44.3	72.8	1.03	6.37e-06	Up	0.525	0.0329	Ortho	0.443	0.324	-	-0.085	0.817	-	-0.193	0.77	-
AT5G43840	0.462	31.7	1.75	410	0.0229	81.5	5.72	1.21e-16	Up	1.81	0.0284	Ortho	2.51	0.176	-	-4.53	0.00119	Para	1.65	0.814	-
AT5G42900	0.17	240	0.0974	46.8	0.138	129	10	4.16e-60	Up	-0.672	0.511	-	-2.02	0.572	-	-0.237	0.863	-	-0.565	0.945	-
AT5G49690	0.0235	30.9	7.05	1.93	2.99	5.78	9.38	4.9e-39	Up	8.31	1.12e-13	Ortho	-6.45	7.91e-08	Mit	7.11	9e-10	Ortho	-4.23	0.000449	Mit
AT5G51050	15.5	28.4	27.6	28.2	34.6	46.9	0.995	2.74e-06	Up	0.774	0.000487	Ortho	-0.813	0.000848	Mit	1.09	1.14e-06	Ortho	-0.413	0.29	-
AT5G51770	13.6	31	12.9	7.07	6.71	13.3	1.31	1.38e-08	Up	-0.136	0.644	-	-1.92	0.000166	Mit	-1.07	2.5e-05	Para	-0.263	0.468	-
AT5G52010	48.2	7.45	14.1	4.23	36.8	9.48	-2.52	1.03e-14	down	-1.82	5.97e-08	Ortho	0.95	0.0165	Mit	-0.439	0.291	-	0.689	0.184	-
AT5G52060	165	67.7	165	49.6	142	70.7	-1.16	7.31e-08	down	-0.06	0.835	-	-0.431	0.264	-	-0.269	0.326	-	0.281	0.337	-
AT5G52860	4.29	0.274	8.99	1.67	13.6	2.17	-3.64	2.95e-12	down	1.02	0.0502	-	0.0704	0.956	-	1.64	0.00182	Para	-0.0872	0.945	-
AT5G53200	12.6	0.239	11.4	1.45	4.23	0.671	-5.18	1.42e-14	down	-0.22	0.806	-	1.31	0.19	-	-1.66	0.0341	Ortho	2.04	0.00803	Mit
AT5G53560	130	192	124	203	114	138	0.703	0.0052	Up	-0.111	0.729	-	0.151	0.717	-	-0.215	0.524	-	-0.286	0.592	-
AT5G53620	70.3	20.2	57.3	22.8	75.8	42.4	-1.66	1.05e-07	down	-0.356	0.332	-	0.456	0.48	-	0.0567	0.924	-	0.931	0.161	-
AT5G55820	8.23	2.16	9.17	21.5	9.44	3.03	-1.74	0.00338	down	0.105	0.903	-	2.76	0.00391	Mit	0.144	0.892	-	0.139	0.919	-
AT5G56950	65.9	17.2	66	35.4	50.5	26.7	-1.78	5.34e-27	down	-0.0419	0.852	-	1	6.99e-05	Mit	-0.415	0.0283	Ortho	0.991	0.00585	Mit
AT5G57770	0.975	0.146	1.19	0.464	0.31	0.643	-2.3	0.00247	down	0.202	0.844	-	0.585	0.603	-	-1.68	0.0713	-	1.49	0.098	Mit
AT5G57820	0.171	1.96	77.1	180	0.663	2.48	3.54	5.98e-13	Up	8.78	1.99e-68	Ortho	-0.247	0.654	-	1.91	0.00142	Ortho	-0.459	0.2	-
AT5G57950	11.6	32.4	40.7	26	5.77	19.5	1.62	3.5e-16	Up	1.76	1.49e-18	Ortho	-2.05	3.55e-06	Mit	-1.04	2.67e-06	Para	0.139	0.861	-
AT5G58450	44.1	15.2	46.1	31.1	52.6	39.7	-1.4	3.8e-11	down	0.00438	0.99	-	0.915	0.0212	Mit	0.197	0.487	-	1.08	0.0208	Mit
AT5G58610	0.468	0.118	1.12	0.275	7.37	2.81	-1.64	0.0202	down	1.25	0.0742	-	-0.263	0.722	-	3.96	8.21e-10	Para	-0.596	0.511	-
AT5G59770	44.1	5.02	17.6	1.3	18.9	3.19	-2.96	3.6e-19	down	-1.39	6.29e-05	Ortho	-0.0712	0.926	-	-1.28	0.000422	Ortho	0.734	0.217	-
AT5G60220	0.575	0.0845	1.58	1.77	4.16	4.7	-2.45	1.5e-05	down	1.41	0.00036	Para	0.945	0.0995	Mit	2.8	1.11e-13	Para	0.939	0.114	-
AT5G60590	10.9	6.27	5.63	11.2	8.63	14.3	-0.647	0.0362	down	-1.01	0.00154	Ortho	1.59	4.87e-06	Mit	-0.378	0.325	-	1.43	0.0364	Mit
AT5G60930	14.9	0.989	19.6	5.38	34.4	4.57	-3.65	5.05e-11	down	0.337	0.636	-	1.34	0.224	-	1.15	0.083	-	0.384	0.728	-
AT5G61030	35.7	6	11.4	1.5	27.2	9.52	-2.4	6.73e-14	down	-1.72	2.03e-07	Ortho	0.0704	0.911	-	-0.432	0.288	-	0.964	0.133	-
AT5G61270	52.2	6.78	27.4	4.5	37.4	4.28	-2.69	5.54e-08	down	-1	0.0755	-	0.42	0.606	-	-0.551	0.41	-	-0.094	0.931	-
AT5G61330	43.2	7.77	28.2	7.2	24.5	3.84	-2.32	6.32e-15	down	-0.671	0.0393	Ortho	0.504	0.248	-	-0.865	0.0103	Ortho	-0.0943	0.876	-
AT5G62550	18.7	2.77	44.4	148	26.1	1.65	-2.55	2.71e-12	down	1.22	0.0013	Para	4.22	3.4e-07	Mit	0.459	0.321	-	-0.937	0.139	-
AT5G63010	5.62	12.1	28.9	45.2	10.1	7.94	1.24	6.24e-12	Up	2.32	1.26e-39	Ortho	-0.317	0.34	-	0.817	2.93e-05	Ortho	-1.24	0.000246	Mit
AT5G63420	37.9	8.19	56.6	18.8	58.3	18.3	-2.07	3.82e-07	down	0.517	0.277	-	0.505	0.53	-	0.561	0.28	-	0.425	0.647	-
AT5G65280	7.79	24.7	11.6	24.4	14.3	108	1.79	1.76e-06	Up	0.576	0.182	-	-0.529	0.601	-	0.827	0.0633	-	1.29	0.156	-
AT5G67590	123	227	53.3	87.1	53.6	84.3	1.01	8.4e-07	Up	-1.26	1.52e-09	Para	-0.175	0.43	-	-1.24	9.06e-09	Para	-0.234	0.605	-
AT5G67390	23.5	0.342	13.4	0.211	10.8	0.224	-5.77	8.23e-34	down	-0.895	0.0642	-	0.46	0.544	-	-1.18	0.0189	Ortho	0.708	0.463	-
AT5G67340	3.27	14.9	8.36	10.1	1.72	10.5	2.29	2.62e-08	Up	1.33	0.00293	Ortho	-1.65	0.0138	Mit	-0.975	0.0545	-	0.174	0.845	-
AT5G67050	1.24	2.8	0.844	0.773	1.96	3.98	1.27	0.00167	Up	-0.62	0.203	-	-0.93	0.063	Mit	0.621	0.223	-	-0.074	0.928	-
AT1G02060	5.56	2.24	3.78	0.301	4.8	1.66	-1.16	0.0115	down	-0.641	0.219	-	-1.43	0.0414	Mag	-0.263	0.697	-	-0.309	0.567	-
AT1G01880	1.82	0.955	2.7	2.52	1.9	1.65	-0.782	0.0474	down	0.513	0.226	-	0.421	0.365	-	0.0191	0.995	-	0.184	0.773	-
AT1G01460	0	0.0599	0.0401	1.07	0	0.36	2.75	0.027	Up	2.31	0.184	-	1.17	0.00142	Mag	0	1	-	0.322	0.302	-
AT1G01290	18.5	3.47	8.77	3.17	9.04	6.42	-2.22	1.14e-10	down	-1.12	0.00216	Ortho	0.812	0.149	-	-1.08	0.0051	Ortho	1.72	0.00888	Mit
AT1G01210	16.7	7.59	0.956	1.2	8.54	2.86	-0.99	4.79e-05	down	-4.2	3.32e-51	Ortho	1.19	0.000142	Mit	-1.03	8.43e-05	Ortho	-0.358	0.401	-
AT1G01190	5.31	0.392	62.9	4.83	54.9	3.05	-3.53	1.93e-13	down	3.52	1.37e-15	Para	-1.04	0.191	-	3.34	1.56e-13	Para	-1.43	0.0275	Mag
AT1G02280	150	65.7	110	48.1	118	107	-1.05	1.22e-06	down	-0.505	0.0316	Ortho	-0.002	1	-	-0.391	0.135	-	1.04	0.022	Mit
AT1G02570	0.0367	0.527	0.0197	0.127	0	0.933	3.43	0.00124	Up	-0.717	0.748	-	-0.807	0.000213	Mit	-2.05	0.362	-	0	1	-
AT1G02840	105	141	81.6	106	123	130	0.563	0.000681	Up	-0.424	0.016	Para	-0.0348	0.908	-	0.178	0.405	-	-0.34	0.497	-
AT1G02980	0.00986	0.393	31	40.8	0.295	2.44	4.45	1.18e-05	Up	11.2	6.67e-21	Ortho	-0.201	0.77	-	4.43	0.000963	Ortho	1.12	0.113	-
AT1G03010	2.26	0.0685	6.07	0.397	0.211	0	-4.42	3.82e-09	down	1.43	0.053	-	-0.678	0.288	-	-3.43	2e-05	Ortho	1.81	0.000592	Mit
AT1G03103	0	0.155	0	0.655	0	0.889	4.35	0.000558	Up	-0.139	0.966	-	0.807	0.00506	Mag	0	1	-	0.807	0.00782	Mag
AT1G03270	9.15	1.49	38.7	52.1	15.1	36.9	-2.48	4.66e-23	down	2.01	4.82e-19	Para	2.3	4.32e-05	Mit	0.674	0.00837	Para	3.15	1.15e-05	Mit
AT1G03300	10.3	0.525	0.592	0.0181	7.69	0.425	-3.97	2.97e-11	down	-4.18	8.02e-11	Ortho	2.32	0.000289	Mit	-0.469	0.58	-	0.363	0.562	-
AT1G03530	15.3	2.83	19.5	2.61	17.8	3.73	-2.24	1.33e-06	down	0.276	0.641	-	-0.488	0.573	-	0.152	0.845	-	0.0829	0.936	-
AT1G03560	12.2	5.55	22.5	13.2	30.4	110	-0.988	0.000258	down	0.837	0.0027	Para	0.253	0.515	-	1.28	4.82e-06	Para	2.81	7.31e-05	Mit
AT1G04390	16.1	26.1	16.3	18.4	14.6	31.6	0.81	0.00179	Up	-0.0673	0.847	-	-0.483	0.36	-	-0.205	0.567	-	0.385	0.505	-
AT1G04640	50.6	18.2	11.2	4.92	22.8	5.23	-1.34	3.59e-06	down	-2.23	2.89e-14	Ortho	0.329	0.435	-	-1.19	0.000138	Ortho	-0.506	0.346	-
AT1G05170	30.1	37.3	20.3	9.65	30.5	15.2	0.436	0.0169	Up	-0.634	0.000736	Para	-1.27	5.06e-06	Mit	-0.0495	0.871	-	-1.22	0.00131	Mit
AT1G05790	22.4	68.5	16	26.8	14.9	22.5	1.73	2.42e-18	Up	-0.55	0.0115	Para	-0.857	0.0448	Mit	-0.648	0.00417	Para	-1.01	0.0632	Mit
AT1G05830	39.4	18.2	43.8	102	34.6	23.8	-0.971	0.000477	down	0.101	0.78	-	2.27	0.000139	Mit	-0.236	0.529	-	0.543	0.467	-
AT1G05920	0	0.906	0	0.134	0	0.742	4.82	0.000336	Up	-0.139	0.986	-	-1.17	4.56e-08	Mit	0	1	-	-0.363	0.458	-
AT1G06020	0.246	0.519	0.123	0.287	0.279	2.67	1.11	0.0472	Up	-1.15	0.132	-	-0.585	0.259	-	0.0331	0.993	-	0.9	0.137	-
AT1G06210	30.8	143	20.7	82.7	26	48.3	2.35	3.8e-41	Up	-0.617	0.00109	Para	-0.229	0.512	-	-0.292	0.182	-	-1.3	0.00317	Mit
AT1G06670	57.5	16.2	1860	229	48.6	24.8	-1.64	0.00153	down	4.98	2.18e-21	Para	-1.24	0.197	-	-0.314	0.684	-	0.84	0.357	-
AT1G06710	8.27	1.43	1.37	0.415	6.57	1.9	-2.23	0.000382	down	-2.67	0.000101	Ortho	1.3	0.00599	Mit	-0.391	0.682	-	0.393	0.646	-
AT1G06910	8.08	1.88	12.3	1.25	13.1	6.91	-1.93	2.64e-06	down	0.552	0.237	-	-1	0.0821	Mag	0.639	0.202	-	0.917	0.103	-
AT1G06970	0.0197	0.324	26.9	34.6	0.425	0.478	3.42	0.000211	Up	10.3	5.11e-18	Ortho	0.0334	0.946	-	4.25	0.00134	Ortho	-0.0589	0.947	-
AT1G07200	32.5	96.4	61.8	106	61.9	78.9	1.68	2.79e-06	Up	0.892	0.0224	Ortho	-0.761	0.169	-	0.893	0.0319	Ortho	-1.2	0.101	-
AT1G07473	0	8.49	14.6	92.4	0.105	2.79	8.21	5.01e-17	Up	10.8	1.45e-16	Ortho	-0.693	0.382	-	3.72	0.0185	Ortho	-1.38	0.252	-
AT1G07900	0.543	9.54	1.27	1.7	0.14	1.9	3.91	2.6e-09	Up	1.17	0.145	-	-2.97	0.0057	Mit	-2.05	0.029	Para	-1.52	0.498	-
AT1G08530	20.1	9.15	261	36.5	26.6	19.4	-1.02	0.000511	down	3.64	3.28e-37	Para	-1.73	0.00411	Mag	0.357	0.334	-	0.629	0.251	-
AT1G08710	11.1	23.2	14.8	16	22.8	33.4	1.19	1.18e-13	Up	0.354	0.0478	Ortho	-0.958	0.000403	Mit	0.991	5.16e-09	Ortho	-0.517	0.0302	Mit
AT1G08820	29.2	82.2	38.6	124	26.6	77.6	1.63	1.45e-13	Up	0.374	0.135	-	0.211	0.656	-	-0.169	0.589	-	0.0443	0.955	-
AT1G09170	1.34	0.224	0	0.0363	1.31	0.32	-2.3	0.00299	down	-7.6	1.74e-08	Ortho	1.17	0.00438	Mit	-0.103	0.954	-	0.322	0.619	-
AT1G09350	9.65	2.97	0.504	4.03	1.91	0.769	-1.45	0.0129	down	-4.32	8.27e-12	Ortho	3.08	0.06	Mit	-2.43	0.00018	Ortho	0.339	0.826	-
AT1G09440	15.5	4.14	22.6	10.8	20.1	36.4	-1.76	1.79e-05	down	0.477	0.317	-	0.637	0.0725	Mit	0.34	0.547	-	2.48	0.00597	Mit
AT1G09450	4.76	0.783	34.2	8.24	12.5	4.66	-2.41	5.89e-17	down	2.8	1.12e-30	Para	-0.163	0.738	-	1.36	1.67e-07	Para	0.573	0.156	-
AT1G09550	0	0.0906	0	1.82	0.0206	0	4.37	0.000548	Up	-0.139	0.966	-	1.46	0.000716	Mag	1.45	0.596	-	0	NaN	-
AT1G09720	0	0.364	0	0.0871	0.0251	3.22	4.41	0.000559	Up	-0.139	0.969	-	-0.322	0.117	-	1.46	0.631	-	1.77	0.0221	Mag
AT1G10520	2.06	3.46	4.93	2.26	7.85	10.7	0.921	0.00349	Up	1.22	0.000174	Ortho	-1.36	0.00386	Mit	1.91	2.88e-09	Ortho	-0.2	0.563	-
AT1G10585	1.35	32.9	0	0	0.108	2.91	4.55	5.22e-22	Up	-7.6	9e-11	Para	-3.91	3.98e-05	Mit	-3.72	2.18e-07	Para	-1.91	0.217	-
AT1G10700	39.1	56	18.3	19.2	25.6	39.6	0.663	0.0126	Up	-1.13	3.31e-05	Para	-0.438	0.307	-	-0.627	0.0377	Para	0.101	0.846	-
AT1G11480	37	261	32.9	186	36.8	109	2.91	2.83e-19	Up	-0.228	0.579	-	-0.334	0.68	-	-0.0532	0.935	-	-1.27	0.147	-
AT1G11740	1.93	0	1.87	0.194	1.19	0.127	-6.91	1.47e-12	down	-0.119	0.855	-	0.126	0.775	-	-0.734	0.222	-	0.585	0.15	-
AT1G11940	7.01	25.4	7.61	9.53	4.87	7.67	2.01	2.88e-24	Up	0.0785	0.77	-	-1.39	2.59e-05	Mit	-0.546	0.0225	Para	-1.14	0.0228	Mit
AT1G12740	0.0493	0.516	0.128	0.0181	0.0206	0.0629	2.89	0.0029	Up	1.21	0.409	-	-0.585	0.0116	Mit	-1.3	0.541	-	-0.585	0.0167	Mit
AT1G13920	4.79	6.8	32.6	29	10	10.2	0.621	0.019	Up	2.71	7.34e-27	Ortho	-0.578	0.266	-	1.01	0.00029	Ortho	-0.398	0.365	-
AT1G14340	12.2	21.3	128	66.2	11	32.7	0.932	0.000199	Up	3.35	9.98e-43	Ortho	-1.72	0.000231	Mit	-0.197	0.572	-	0.676	0.281	-
AT1G14580	46.5	2.21	28.1	0.979	32.5	6.64	-4.21	4.67e-34	down	-0.794	0.033	Ortho	-0.0879	0.921	-	-0.584	0.161	-	1.6	0.0185	Mit
AT1G14690	37.5	19.4	45.4	12.4	21.4	3.72	-0.81	0.00937	down	0.226	0.547	-	-0.902	0.0894	Mag	-0.866	0.0125	Ortho	-1.33	0.0356	Mag
AT1G14760	0.0921	0	0.668	0.0833	0.189	0.102	-2.93	0.02	down	2.86	0.0291	Para	-0.807	0.000213	Mag	0.999	0.564	-	-0.322	0.136	-
AT1G14810	147	29.2	71.5	6.66	150	26.3	-2.17	3.67e-10	down	-1.09	0.00331	Ortho	-0.968	0.0981	Mag	-0.00995	1	-	-0.165	0.794	-
AT1G15050	0.16	3.39	3.73	11.6	0.263	1.52	4.27	1.85e-09	Up	4.52	1.26e-08	Ortho	-0.667	0.17	-	0.727	0.521	-	-1	0.151	-
AT1G15080	4.15	1.01	6.3	1.67	5.65	3.95	-1.85	1.54e-12	down	0.567	0.0233	Para	-0.263	0.589	-	0.408	0.147	-	0.943	0.0145	Mit
AT1G15290	332	16.3	265	36.5	416	41.8	-4.09	2.8e-18	down	-0.379	0.521	-	1.42	0.355	-	0.261	0.721	-	0.971	0.526	-
AT1G15330	0.0723	2.28	42.6	238	2.18	88.8	4.93	9.22e-16	Up	9.33	5.15e-40	Ortho	0.652	0.405	-	5.05	1.12e-11	Ortho	2.98	0.0164	Mag
AT1G15340	91.8	210	104	376	126	201	1.31	1.45e-05	Up	0.119	0.764	-	0.659	0.292	-	0.401	0.298	-	-0.516	0.55	-
AT1G15415	0.928	3.74	15.5	1.74	0.075	1.37	2.06	5.39e-06	Up	4.03	2.66e-18	Ortho	-3.83	8.7e-06	Mit	-3.64	2.09e-06	Para	-0.078	0.938	-
AT1G15920	14.6	56	14.7	30.5	246	122	2.08	1.82e-30	Up	-0.0314	0.906	-	-0.844	0.00774	Mit	4.04	2.06e-110	Ortho	-2.86	5.63e-09	Mit
AT1G16190	24.6	14.4	33.2	19.4	17.7	6.77	-0.644	0.000612	down	0.373	0.0645	-	-0.00928	0.988	-	-0.533	0.0107	Ortho	-0.552	0.142	-
AT1G16330	3.39	0.533	0.247	1.59	3.27	0.395	-2.41	7.25e-05	down	-3.81	3.1e-08	Ortho	3.04	3.48e-05	Mit	-0.108	0.926	-	-0.181	0.792	-
AT1G16400	7.19	0.206	110	0.928	71.7	2.28	-4.7	8.09e-14	down	3.85	1.71e-10	Para	-2.79	0.054	Mag	3.27	1.84e-07	Para	-1.48	0.0773	Mag
AT1G16430	6.97	15.8	3.97	4.99	3.85	8.75	1.32	1.15e-07	Up	-0.851	0.00187	Para	-0.781	0.0259	Mit	-0.889	0.00192	Para	-0.00692	1	-
AT1G16800	10.1	3.44	29.5	19.1	20.3	7.11	-1.41	0.00828	down	1.48	0.00976	Para	0.814	0.298	-	0.942	0.145	-	-0.0337	0.989	-
AT1G16916	9.58	4.95	6.08	3.28	2.2	2.07	-0.811	0.0147	down	-0.706	0.0485	Ortho	0.0845	0.898	-	-2.18	5.65e-10	Ortho	0.532	0.46	-
AT1G17790	10.7	20.9	7.48	9.69	7.91	11.5	1.11	1.29e-09	Up	-0.571	0.00426	Para	-0.516	0.0697	Mit	-0.489	0.0231	Para	-0.414	0.175	-
AT1G17880	276	91.3	230	1080	153	79.7	-1.45	1.54e-13	down	-0.308	0.166	-	3.81	6.53e-10	Mit	-0.886	2.66e-05	Ortho	0.655	0.0857	Mit
AT1G18940	0.857	6.4	0.981	5.6	0.414	0.972	2.97	2.2e-18	Up	0.105	0.836	-	-0.392	0.269	-	-1.18	0.0138	Para	-1.3	0.0181	Mit
AT1G19230	0.637	3.13	11	5.44	0.286	2.94	2.41	1.03e-13	Up	4.06	2.83e-36	Ortho	-2.1	0.000237	Mit	-1.18	0.016	Para	0.807	0.213	-
AT1G19250	0.0414	4.7	0	0.0235	0.0398	1.72	5.99	1.2e-13	Up	-2.58	0.116	-	-2.46	0.000134	Mit	-0.0697	0.993	-	-1.14	0.364	-
AT1G19490	9.05	46.8	19.6	48.6	9.47	19.9	2.49	5.14e-22	Up	1.04	0.000158	Ortho	-0.991	0.0341	Mit	-0.0154	0.991	-	-1.28	0.0404	Mit
AT1G19580	47.5	33.8	28.6	52.8	51.1	56.2	-0.348	0.0333	down	-0.781	1.62e-06	Ortho	1.33	3.26e-07	Mit	0.0709	0.773	-	0.613	0.0424	Mit
AT1G19950	11.1	1.16	10.9	1.49	11.5	1.02	-3.09	1.33e-19	down	-0.072	0.873	-	0.35	0.601	-	0.00222	1	-	-0.392	0.5	-
AT1G19970	11.1	49.8	20.6	42.7	15.1	30.4	2.29	4.65e-23	Up	0.848	0.000598	Ortho	-1.08	0.0254	Mit	0.404	0.16	-	-1.14	0.0446	Mit
AT1G19980	7.37	9.68	6.67	4.3	8.27	6.69	0.535	0.0209	Up	-0.184	0.507	-	-0.786	0.0625	Mit	0.122	0.723	-	-0.555	0.136	-
AT1G20110	64.2	124	50.3	160	58.4	189	1.09	1.14e-07	Up	-0.405	0.0737	-	0.702	0.0155	Mag	-0.176	0.53	-	0.736	0.0721	Mag
AT1G20550	6.12	11.8	23.2	14	9.35	14.6	1.08	1.11e-09	Up	1.87	1.14e-26	Ortho	-1.53	3.4e-07	Mit	0.573	0.00417	Ortho	-0.253	0.512	-
AT1G20620	1380	715	803	1220	2160	635	-0.8	0.0166	down	-0.824	0.02	Ortho	1.55	0.00569	Mit	0.592	0.135	-	-0.819	0.316	-
AT1G20925	0	1.06	0.647	1.8	0	1.51	6.19	7.98e-09	Up	6.28	2.63e-06	Ortho	-0.126	0.813	-	0	1	-	0.459	0.214	-
AT1G21090	8.73	0.861	20.1	0.52	21.7	2.71	-3.13	1.77e-18	down	1.16	0.000899	Para	-1.54	0.0224	Mag	1.28	0.000395	Para	-0.316	0.704	-
AT1G21160	33.3	78.6	8.56	2.93	6.15	20.8	1.34	0.000908	Up	-2.02	1.52e-06	Para	-2.56	0.000765	Mit	-2.51	4.79e-09	Para	0.433	0.664	-
AT1G21400	24	528	16.5	309	45.8	843	4.55	1.47e-57	Up	-0.604	0.0603	-	-0.259	0.754	-	0.906	0.00531	Ortho	-0.229	0.852	-
AT1G22330	24	0.525	4	0.124	14.3	1.38	-5.2	5.17e-26	down	-2.65	8.71e-08	Ortho	1.51	0.0077	Mit	-0.762	0.196	-	1.08	0.129	-
AT1G23180	74.9	27.2	51.4	19.3	68.1	53.8	-1.32	3.57e-05	down	-0.599	0.0906	-	0.0662	0.929	-	-0.192	0.682	-	1.1	0.104	-
AT1G23460	8.87	53.9	44	75.8	13.9	26.6	2.69	1.17e-13	Up	2.26	1.7e-09	Ortho	-1.69	0.00623	Mit	0.592	0.195	-	-1.57	0.0462	Mit
AT1G23790	5.93	0.74	18.7	51.4	8.56	0.993	-2.77	2.33e-08	down	1.65	0.00119	Para	3.43	0.000274	Mit	0.5	0.436	-	-0.441	0.435	-
AT1G24090	3.67	0.953	9.02	0.525	5.66	1.6	-1.76	1.58e-05	down	1.25	0.00245	Para	-1.49	0.00311	Mag	0.595	0.222	-	0.078	0.889	-
AT1G26140	0.0235	0.825	33.7	24.8	0.252	0.767	4.84	4.09e-09	Up	10.6	2.72e-22	Ortho	-1.43	0.000356	Mit	3.52	0.00535	Ortho	-0.415	0.366	-
AT1G26100	15.9	5.84	2.9	1.81	11.2	5.4	-1.28	0.000316	down	-2.49	1.2e-11	Ortho	0.792	0.0512	Mit	-0.531	0.228	-	0.362	0.462	-
AT1G25425	6.44	2.76	6.42	8.12	5.74	4.02	-1.08	0.0017	down	-0.0477	0.922	-	1.26	0.0135	Mit	-0.19	0.706	-	0.637	0.328	-
AT1G24735	3.41	7.63	78.6	79.1	30.3	87.6	1.36	2.67e-07	Up	4.54	1.49e-69	Ortho	-0.908	0.027	Mit	3.17	2.65e-33	Ortho	0.573	0.434	-
AT1G24650	0.0179	0.237	0	0.0455	0.645	3.9	3.05	0.00423	Up	-1.55	0.451	-	0	NaN	-	4.98	0.000877	Ortho	1.44	0.1	-
AT1G24570	0.0832	7.85	3.76	50.2	0.00994	7.84	6.32	4.97e-26	Up	5.46	1.25e-15	Ortho	0.295	0.722	-	-2.73	0.0608	-	0.0406	0.966	-
AT1G27380	0.631	3.86	1.24	11.8	0.374	1.16	2.68	9.76e-07	Up	0.971	0.136	-	1.19	0.0313	Mag	-0.763	0.336	-	-0.837	0.34	-
AT1G27470	31.2	13.3	77	33.3	33.1	20.5	-1.08	1.53e-07	down	1.26	1.07e-09	Para	-0.0203	0.967	-	0.0392	0.917	-	0.506	0.228	-
AT1G28040	0	3.64	0.508	3.05	0.0206	0.615	7.01	2e-12	Up	5.99	1.93e-05	Ortho	-0.755	0.433	-	1.44	0.534	-	-1.36	0.0295	Mit
AT1G29940	50.4	11.6	42.7	10.3	33.8	8.07	-1.94	7.6e-08	down	-0.306	0.487	-	0.0794	0.93	-	-0.625	0.157	-	0.058	0.955	-
AT1G30520	88.9	3.6	27.2	8.58	116	33.9	-4.46	8.29e-48	down	-1.77	1.44e-08	Ortho	2.79	0.000163	Mit	0.338	0.396	-	2.56	0.000141	Mit
AT1G30530	165	4.58	447	3.88	324	9.92	-4.91	1.49e-29	down	1.41	0.00273	Para	-1.57	0.336	-	0.929	0.0765	-	0.0275	0.997	-
AT1G30640	7.39	44.6	0.0231	0.342	5.64	56.9	2.7	8.32e-19	Up	-8.59	4.56e-16	Para	-1.84	0.000158	Mit	-0.435	0.274	-	0.737	0.412	-
AT1G30900	4.42	1.71	28.7	11.7	8.52	3.38	-1.21	1.95e-05	down	2.66	2.49e-24	Para	-0.0849	0.921	-	0.927	0.00151	Para	0.0155	0.996	-
AT1G31040	2.64	0.53	0.742	0.28	0.991	3.42	-1.94	0.0142	down	-1.88	0.0411	Ortho	1.1	0.148	-	-1.4	0.173	-	2.67	0.00418	Mit
AT1G32350	0.22	18.5	1.22	30	0.189	79.2	6.08	1.05e-21	Up	2.42	0.00114	Ortho	-0.501	0.802	-	-0.34	0.783	-	2.04	0.447	-
AT1G32750	42.8	117	30.1	70.2	53.7	84.4	1.5	0.00911	Up	-0.566	0.418	-	-0.247	0.819	-	0.259	0.778	-	-0.793	0.491	-
AT1G33030	0.252	1.67	0.257	0.931	0	0	2.47	0.00641	Up	-0.0421	0.982	-	-0.652	0.367	-	-5.06	0.00264	Para	-1.14	0.0145	Mit
AT1G33260	17.2	69.2	9.97	20.7	13.3	163	2.09	3.05e-06	Up	-0.822	0.108	-	-0.961	0.275	-	-0.426	0.491	-	1.56	0.118	-
AT1G34010	20.3	3.53	14.6	2.06	16.2	8.91	-2.37	6.11e-18	down	-0.526	0.0792	-	-0.0374	0.945	-	-0.355	0.302	-	1.42	0.0109	Mit
AT1G34065	9.63	1.2	4.49	1.06	8.12	0.766	-2.82	2.15e-12	down	-1.15	0.00675	Ortho	0.797	0.023	Mit	-0.283	0.611	-	0.0469	0.956	-
AT1G34270	10.3	5.75	11.8	10.4	13.2	10.8	-0.714	0.000126	down	0.146	0.503	-	0.56	0.0359	Mit	0.318	0.143	-	0.49	0.229	-
AT1G31320	3.57	0.803	5.45	0.242	5.11	0.494	-1.95	2.96e-06	down	0.551	0.229	-	-1.51	0.00232	Mag	0.472	0.362	-	-0.752	0.106	-
AT1G31310	2.98	0.416	4.13	0.554	3.05	0.635	-2.57	5.22e-07	down	0.45	0.441	-	0.251	0.752	-	0.0237	0.996	-	0.485	0.447	-
AT1G34770	7.4	3.7	10.3	12.4	9.05	4.88	-0.844	3.94e-05	down	0.432	0.0429	Para	1.1	0.000491	Mit	0.248	0.323	-	0.0669	0.88	-
AT1G36070	14	39.1	30.4	53	19.3	43.3	1.63	5.57e-21	Up	1.06	2.61e-09	Ortho	-0.644	0.0886	Mit	0.414	0.0426	Ortho	-0.303	0.53	-
AT1G36380	9.81	50.5	62.7	18.6	6.19	12	2.47	1.34e-16	Up	2.63	4.58e-18	Ortho	-4	3.82e-08	Mit	-0.709	0.0479	Para	-1.45	0.0877	Mit
AT1G36980	56.5	216	26.9	110	39.1	129	2.07	3.21e-20	Up	-1.13	1.56e-06	Para	0.0615	0.859	-	-0.569	0.0296	Para	-0.218	0.673	-
AT1G43245	4.47	15.2	8.61	12.5	14.1	20.7	1.9	3.27e-20	Up	0.892	4.73e-05	Ortho	-1.03	0.00499	Mit	1.61	6.88e-14	Ortho	-1	0.0472	Mit
AT1G44318	0	0.0821	0.0171	0.0522	0.0915	2.74	2.84	0.0332	Up	1.2	0.653	-	0	NaN	-	3.53	0.126	-	1.81	0.0722	Mag
AT1G44542	0	0.175	30.7	61.2	0	0	4.64	3.34e-05	Up	11.9	2.13e-29	Ortho	0.977	0.000301	Mag	0	1	-	0	NaN	-
AT1G45191	47.5	4.49	21.7	3.89	100	25.3	-3.22	1.32e-25	down	-1.13	0.000466	Ortho	0.971	0.243	-	1.08	0.00127	Para	1.19	0.256	-
AT1G45233	11.1	16.2	4.34	1.89	30.6	28.3	0.702	0.000331	Up	-1.39	1.2e-11	Para	-1.46	8.21e-05	Mit	1.43	5.67e-13	Ortho	-0.642	0.0756	Mit
AT1G47271	0.567	1.47	0.303	3.03	0.0206	0.31	1.52	0.0047	Up	-0.897	0.189	-	1.09	0.0115	Mag	-4.69	0.000192	Para	-0.263	0.645	-
AT1G47990	0.0968	0	0.126	0	0.18	0.0341	-2.73	0.0285	down	0.433	0.798	-	0	1	-	0.983	0.573	-	0	1	-
AT1G48060	0.2	1.76	0	0.0496	0	0	3.05	3.62e-06	Up	-4.84	0.0011	Para	-1.46	0.00169	Mit	-4.71	0.00245	Para	-1.46	0.00283	Mit
AT1G48230	49.6	22.7	38.8	21.1	30.3	21.2	-0.982	1.8e-07	down	-0.397	0.0521	-	0.274	0.276	-	-0.746	0.000242	Ortho	0.637	0.0802	Mit
AT1G48240	39	9.11	28.3	24.6	14.6	14.2	-1.94	7.24e-27	down	-0.514	0.00694	Ortho	1.79	2.51e-07	Mit	-1.46	3.94e-15	Ortho	1.98	9.87e-06	Mit
AT1G48605	1.22	2.54	33.9	10.6	5.48	8.75	1.21	1.21e-05	Up	4.77	1.38e-75	Ortho	-2.13	3.15e-05	Mit	2.15	8.55e-15	Ortho	0.0544	0.902	-
AT1G49180	12.1	26.2	3.08	2.07	12.9	18.9	1.24	0.000652	Up	-2.04	1.01e-07	Para	-1.51	0.00713	Mit	0.0469	0.953	-	-0.581	0.504	-
AT1G49975	90	4.43	41.2	2.12	86.8	22.2	-4.09	1.98e-16	down	-1.18	0.0344	Ortho	0.356	0.712	-	-0.091	0.926	-	2.13	0.0239	Mit
AT1G50170	33.5	17.1	53.6	45.7	21.9	13.7	-0.833	0.000978	down	0.631	0.0184	Para	0.729	0.0423	Mit	-0.658	0.0208	Ortho	0.324	0.456	-
AT1G50310	0.358	2.77	93.5	51	0.278	2.19	2.8	0.000152	Up	7.93	8.15e-24	Ortho	-2.08	0.00015	Mit	-0.498	0.688	-	0.363	0.752	-
AT1G51340	22.1	75.7	24.3	43.7	46.3	94.1	1.9	3.05e-08	Up	0.0755	0.876	-	-0.908	0.0951	Mit	1.01	0.00993	Ortho	-0.726	0.384	-
AT1G51405	3.64	1.02	2.63	0.506	7.53	2.84	-1.67	4.59e-05	down	-0.539	0.242	-	-0.152	0.821	-	0.984	0.03	Para	-0.0106	0.997	-
AT1G51965	9.19	5.93	9.85	7.82	9.06	7.2	-0.493	0.014	down	0.0533	0.838	-	0.258	0.444	-	-0.0666	0.835	-	0.201	0.673	-
AT1G52150	53.9	13.4	80.2	69.7	46.2	90.8	-1.82	8.89e-15	down	0.536	0.0356	Para	1.73	0.00486	Mit	-0.25	0.418	-	2.89	3.52e-05	Mit
AT1G52750	5.12	0.929	0.32	0.15	0.592	1.61	-2.15	0.00525	down	-4.04	5.89e-06	Ortho	1.64	7.29e-05	Mit	-3.13	0.000742	Ortho	2.16	0.00076	Mit
AT1G53110	5.45	21.6	16.5	3.84	6.18	12	2.12	5.37e-13	Up	1.56	3.25e-07	Ortho	-3.67	2.61e-08	Mit	0.159	0.728	-	-0.998	0.0786	Mit
AT1G53190	26.8	50.7	19.6	68.5	21.9	63.4	1.05	7.38e-11	Up	-0.514	0.00292	Para	0.869	2.46e-05	Mag	-0.348	0.0682	-	0.596	0.024	Mag
AT1G53345	2.88	0.548	6.18	2.92	6.1	0.745	-2.19	1.93e-11	down	1.07	0.000188	Para	0.515	0.22	-	1.07	0.000384	Para	-0.678	0.288	-
AT1G53590	30.3	53.5	15.9	71.8	8.85	19	0.944	0.012	Up	-0.999	0.0126	Para	1.32	0.0989	Mag	-1.83	4.4e-06	Para	0.202	0.836	-
AT1G54050	20.7	3.88	8.05	12.3	7.76	19.1	-2.2	4.19e-08	down	-1.39	0.00115	Ortho	2.71	0.000952	Mit	-1.46	0.00107	Ortho	3.31	0.000228	Mit
AT1G55140	60.5	18.9	79.1	34.1	40	21.3	-1.55	1.55e-09	down	0.335	0.255	-	0.429	0.198	-	-0.632	0.0325	Ortho	0.77	0.179	-
AT1G55870	17.7	22.6	17.8	24	11.5	14.5	0.499	0.00186	Up	-0.0452	0.832	-	0.0508	0.786	-	-0.669	0.000124	Para	-0.0348	0.938	-
AT1G54960	3.7	9.15	59.3	46.1	17	38.3	1.46	1.49e-08	Up	3.96	1.16e-55	Ortho	-1.52	0.00421	Mit	2.19	6.26e-17	Ortho	-0.0163	0.994	-
AT1G56410	0	0.0599	9.22	13.1	0	0	3.91	0.00214	Up	10.2	1.53e-18	Ortho	0.475	0.416	-	0	1	-	0	NaN	-
AT1G64170	2.02	0.187	4.19	0.521	3.58	1.24	-3.19	4.15e-10	down	0.993	0.032	Para	0.0704	0.927	-	0.759	0.142	-	0.585	0.246	-
AT1G63970	140	73.1	81.6	33.7	153	84.1	-0.801	0.0056	down	-0.831	0.00619	Ortho	-0.32	0.438	-	0.0905	0.849	-	0.0697	0.93	-
AT1G63910	0.144	0	0.614	0.0636	0.0199	0	-3.18	0.00756	down	2.12	0.0851	-	-0.585	0.247	-	-2.72	0.136	-	0	NaN	-
AT1G63850	34.9	12.6	29.5	15.8	18.8	11	-1.33	1.32e-08	down	-0.311	0.246	-	0.562	0.13	-	-0.959	0.000159	Ortho	0.705	0.13	-
AT1G63680	91.2	23.2	89.9	12.4	88.3	25.5	-1.83	2.81e-09	down	-0.0752	0.859	-	-0.856	0.135	-	-0.0983	0.849	-	0.168	0.769	-
AT1G63470	24.7	4.6	28.6	10.9	12.8	3.61	-2.28	1.62e-29	down	0.166	0.481	-	0.879	0.0335	Mit	-0.984	2.79e-06	Ortho	0.457	0.294	-
AT1G62710	10.8	57.2	1.21	35.9	0.604	46.3	2.42	3.21e-05	Up	-3.21	4.24e-07	Para	1.67	0.146	-	-4.25	1.22e-10	Para	2.63	0.327	-
AT1G61290	0.165	0.36	7.48	6.21	0.879	3.87	1.24	0.0363	Up	5.49	1.13e-23	Ortho	-0.508	0.296	-	2.42	8.4e-05	Ortho	0.926	0.17	-
AT1G60060	8.43	0.572	9.99	0.408	9.29	1.13	-3.48	2.52e-09	down	0.253	0.74	-	-0.25	0.882	-	0.189	0.847	-	0.232	0.882	-
AT1G58460	1.05	0.0299	0.372	0.0248	0.45	0.0629	-4.22	9.51e-05	down	-1.59	0.248	-	0.678	0.00523	Mit	-1.24	0.43	-	0.678	0.00806	Mit
AT1G58050	0.00986	0.662	3.39	1.8	0	0	5.22	1.03e-07	Up	7.96	1.98e-11	Ortho	-1.31	0.00189	Mit	-0.74	0.76	-	-0.807	0.00043	Mit
AT1G64790	175	32.4	86.6	26	155	53.4	-2.25	5.07e-07	down	-1.08	0.0303	Ortho	0.699	0.528	-	-0.238	0.731	-	0.879	0.35	-
AT1G65040	33.3	72.5	32.2	43.8	26.6	29.2	1.27	2.12e-07	Up	-0.092	0.776	-	-0.676	0.142	-	-0.357	0.245	-	-0.975	0.0888	Mit
AT1G65060	47.4	2.23	20.6	0.421	47.5	5.37	-4.2	1.47e-21	down	-1.22	0.0109	Ortho	-0.212	0.902	-	-0.042	0.971	-	0.929	0.309	-
AT1G65710	6.2	1.31	2.73	0.0235	6.02	0.157	-2.05	1.48e-05	down	-1.23	0.0171	Ortho	-0.421	0.483	-	-0.0778	0.933	-	-1.32	0.0279	Mag
AT1G66740	18.6	24.1	16.1	14.9	11.8	10.1	0.524	0.0346	Up	-0.255	0.371	-	-0.469	0.142	-	-0.699	0.0109	Para	-0.599	0.107	-
AT1G67310	34.4	66.8	44.8	70.9	42	65	1.07	0.00206	Up	0.34	0.408	-	-0.291	0.711	-	0.24	0.626	-	-0.32	0.759	-
AT1G67320	16.1	6.93	16.1	2.82	19.5	1.02	-1.07	0.0015	down	-0.0605	0.898	-	-1.04	0.0343	Mag	0.217	0.649	-	-2.14	0.000925	Mag
AT1G67530	16	75	27.1	66.4	31.3	60.1	2.32	4e-10	Up	0.701	0.0944	-	-0.899	0.167	-	0.908	0.0371	Ortho	-1.23	0.172	-
AT1G67690	12.3	4.78	18.3	1.25	16.3	7.17	-1.23	1.14e-09	down	0.522	0.0128	Para	-1.83	3e-05	Mag	0.349	0.14	-	-0.0138	0.983	-
AT1G68230	4.53	16.1	3.96	12.8	4.96	17.6	1.95	1.79e-09	Up	-0.244	0.554	-	-0.169	0.722	-	0.0913	0.874	-	-0.00354	1	-
AT1G68500	1	214	4.69	286	3.15	42.3	7.66	1.99e-70	Up	2.17	3.93e-06	Ortho	-0.867	0.686	-	1.64	0.00111	Ortho	-3.22	0.306	-
AT1G69220	37.7	126	46.7	65.8	42.4	51	1.87	3.66e-14	Up	0.257	0.385	-	-1.24	0.015	Mit	0.137	0.716	-	-1.46	0.0204	Mit
AT1G69320	0.968	0.287	15.1	11.2	0.634	0.224	-1.57	0.000338	down	3.89	1.26e-27	Para	0.293	0.546	-	-0.664	0.18	-	-0.129	0.865	-
AT1G71000	0.0578	57.2	2.42	150	0.0213	76.7	8.89	6.91e-33	Up	5.45	2.78e-08	Ortho	-0.436	0.939	-	-1.37	0.467	-	0.417	0.929	-
AT1G71340	37.8	114	6.67	5.95	9.79	12.8	1.76	2.21e-15	Up	-2.55	1.87e-28	Para	-1.72	0.000116	Mit	-1.98	2.76e-17	Para	-1.25	0.0267	Mit
AT1G71950	35.8	386	37	241	39.3	247	3.56	3.46e-39	Up	0.0129	0.978	-	-0.715	0.17	-	0.106	0.814	-	-0.764	0.166	-
AT1G72000	0.0611	0.464	0.0564	0.0273	0.352	1.81	3.08	7.94e-05	Up	0.0661	0.971	-	-0.585	0.0116	Mit	2.69	0.00811	Ortho	1	0.0539	Mag
AT1G72250	11.9	1.49	13.9	1.17	20.4	0.851	-2.78	6.98e-08	down	0.159	0.821	-	-0.358	0.751	-	0.716	0.277	-	-1.24	0.15	-
AT1G72440	69.5	21.9	30.9	6.36	42	4.58	-1.51	7.38e-05	down	-1.23	0.00257	Ortho	-0.477	0.465	-	-0.785	0.0841	-	-1.35	0.0532	Mag
AT1G72700	28.4	59.9	33.1	26.7	26.4	59.2	1.19	0.000435	Up	0.166	0.702	-	-1.34	0.0281	Mit	-0.158	0.762	-	0.0894	0.927	-
AT1G72810	23.3	2.08	18.9	1.26	88.2	11.6	-3.3	4.02e-33	down	-0.342	0.261	-	0	1	-	1.9	2.19e-12	Para	0.168	0.799	-
AT1G73150	8	2.35	0.111	0.179	6.07	5.64	-1.62	5.45e-09	down	-6.16	2.07e-34	Ortho	1.36	3.85e-07	Mit	-0.454	0.172	-	1.36	0.0113	Mit
AT1G73170	83.8	46.9	63.3	32.7	34.7	31.2	-0.699	0.000916	down	-0.466	0.0397	Ortho	-0.114	0.719	-	-1.34	7.96e-10	Ortho	0.66	0.139	-
AT1G73370	8.57	45.6	17.7	36.4	15	48.8	2.43	4.4e-06	Up	0.972	0.11	-	-1.29	0.25	-	0.738	0.285	-	-0.655	0.66	-
AT1G73740	15.6	31	11	7.79	9.81	10.2	1.12	2.39e-07	Up	-0.538	0.0234	Para	-1.41	0.00109	Mit	-0.697	0.00451	Para	-0.934	0.0141	Mit
AT1G73875	13.1	8.02	139	52.7	13.8	9.14	-0.57	0.00116	down	3.37	3.83e-95	Para	-0.744	0.0177	Mag	0.0339	0.914	-	0.0525	0.899	-
AT1G74150	0.958	1.53	1.2	2	5.14	6.11	0.868	0.0052	Up	0.333	0.37	-	0.0931	0.863	-	2.42	6.76e-16	Ortho	-0.0489	0.94	-
AT1G74340	22.6	40	21.4	40.1	11.9	15.9	0.962	1.31e-05	Up	-0.135	0.628	-	0.0715	0.758	-	-0.967	5.55e-05	Para	-0.416	0.322	-
AT1G74830	0	0.478	0.0197	0.663	0	0.265	4.43	0.000407	Up	1.32	0.621	-	0.222	0.591	-	0	1	-	-0.263	0.604	-
AT1G74890	17.5	0.645	6.07	0.0181	13.2	0.231	-4.36	8.65e-12	down	-1.58	0.0281	Ortho	0.837	0.401	-	-0.456	0.629	-	-0.214	0.83	-
AT1G75310	20.8	3.86	38	5.51	28.2	9.75	-2.23	0.000232	down	0.808	0.263	-	-0.381	0.752	-	0.356	0.703	-	0.796	0.534	-
AT1G75420	20.6	4.18	10.8	0.931	28.8	10.7	-2.16	5.83e-12	down	-0.984	0.00301	Ortho	-0.673	0.157	-	0.443	0.255	-	0.764	0.178	-
AT1G75470	0	0.588	0.0974	0.174	0.0518	0.208	4.9	7.88e-05	Up	3.58	0.0731	-	-0.485	0.198	-	2.69	0.252	-	-0.485	0.055	Mit
AT1G75670	13.8	6.09	11.8	4.47	10.8	5.51	-1.01	0.000767	down	-0.276	0.438	-	-0.188	0.636	-	-0.382	0.314	-	0.14	0.828	-
AT1G75720	0.924	0.288	1.67	0.585	0.977	1.69	-1.52	0.00137	down	0.804	0.0817	-	0.163	0.741	-	0.0516	0.957	-	1.09	0.049	Mit
AT1G76130	42.9	343	61.8	285	138	414	3.1	3.29e-22	Up	0.465	0.212	-	-0.776	0.425	-	1.62	3e-06	Ortho	-1.39	0.0402	Mit
AT1G76190	0.659	0.279	0.896	0.0248	154	154	-1.05	0.0492	down	0.368	0.532	-	-0.222	0.44	-	7.81	1.52e-66	Para	0.59	0.16	-
AT1G76410	2.15	0.467	2.14	0.808	1.37	4.55	-1.97	2.35e-07	down	-0.0473	0.925	-	0.415	0.501	-	-0.676	0.11	-	2.14	0.000579	Mit
AT1G76490	283	1070	304	659	246	516	2.06	1.57e-28	Up	0.0772	0.753	-	-0.797	0.00776	Mit	-0.235	0.329	-	-0.841	0.00415	Mit
AT1G76952	0.642	0	0.459	0.0522	0.51	0	-4.96	5.85e-06	down	-0.473	0.716	-	0.485	0.132	-	-0.372	0.82	-	0.222	0.667	-
AT1G76955	9.37	3.38	72.4	4.32	7.59	0.793	-1.3	0.00568	down	2.86	1.65e-09	Para	-2.62	0.0035	Mag	-0.407	0.526	-	-0.9	0.374	-
AT1G77630	23.3	0.779	17	0.886	29.2	1.59	-4.66	2.05e-39	down	-0.518	0.163	-	0.445	0.541	-	0.292	0.513	-	0.0059	1	-
AT1G77855	2.78	0.0866	5.57	0.891	2.5	0.633	-4.6	9.08e-14	down	0.981	0.0591	-	0.152	0.854	-	-0.172	0.825	-	0.907	0.117	-
AT1G78050	6.58	39.8	80.4	9.21	22.2	23.1	2.72	7.58e-19	Up	3.6	4.59e-31	Ortho	-5.47	3.07e-07	Mit	1.75	1.16e-07	Ortho	-2.4	0.00043	Mit
AT1G78440	5.35	0.191	0.697	0.511	2.04	0.131	-4.36	9.23e-10	down	-3.02	7.56e-05	Ortho	1.84	0.0568	Mit	-1.49	0.078	-	0.737	0.273	-
AT1G78520	0.15	0	0.0205	0.0248	0.158	0	-3.2	0.0177	down	-2.91	0.33	-	0	NaN	-	-0.05	1	-	0	NaN	-
AT1G78915	62.4	24.9	2.35	2.2	65.6	44.8	-1.22	1.41e-08	down	-4.8	8.31e-96	Ortho	1.18	0.00119	Mit	0.0136	0.988	-	0.757	0.0886	Mit
AT1G78990	1.77	8.17	0.314	0.213	0.0199	0.146	2.04	0.0237	Up	-2.57	0.0231	Para	-1.95	0.000906	Mit	-6.47	3.06e-05	Para	-1.62	0.000192	Mit
AT1G79260	14.4	39.1	8.51	11.3	44	65.5	1.58	4.1e-11	Up	-0.805	0.00189	Para	-0.995	0.0344	Mit	1.58	2.61e-10	Ortho	-0.814	0.0901	Mit
AT1G80620	38.2	17.6	8.15	4.92	4.18	1.82	-0.955	1.05e-06	down	-2.28	1.51e-30	Ortho	0.371	0.238	-	-3.24	1.86e-55	Ortho	0.194	0.629	-
AT1G80540	0.328	0.078	0.234	1.02	0.108	0.16	-1.66	0.0434	down	-0.467	0.643	-	1.49	0.0183	Mit	-1.6	0.127	-	0.322	0.474	-
AT1G80400	23.1	35.1	4.89	15.7	20.9	17.3	0.724	0.000265	Up	-2.3	3.66e-29	Para	0.896	0.019	Mag	-0.197	0.455	-	-0.855	0.0274	Mit
AT1G80370	4.33	0.538	15.8	0.505	7.32	0.64	-2.8	1.64e-11	down	1.82	3.75e-06	Para	-1.48	0.0497	Mag	0.715	0.121	-	-0.459	0.419	-
AT1G80160	0.15	971	4.67	870	0.761	488	12.2	1.48e-153	Up	4.87	4.66e-20	Ortho	-2.68	0.343	-	2.25	0.000185	Ortho	-1.8	0.449	-
AT3G01810	88.7	7.99	181	164	132	26.3	-3.33	1.92e-20	down	0.972	0.0128	Para	3.13	0.000472	Mit	0.512	0.262	-	0.995	0.338	-
AT3G01435	9.09	5.05	6.42	1.66	4.47	3.18	-0.69	0.00785	down	-0.555	0.046	Ortho	-0.662	0.059	Mag	-1.05	0.000169	Ortho	0.365	0.415	-
AT3G01160	31.7	9.72	5.65	2.24	32.4	18.1	-1.54	0.00016	down	-2.53	1.84e-09	Ortho	0.553	0.279	-	-0.0306	0.982	-	0.808	0.207	-
AT3G01090	48.6	119	50.6	93.3	69.2	105	1.43	8.08e-22	Up	0.00231	0.991	-	-0.408	0.0298	Mit	0.463	0.00595	Ortho	-0.68	0.0388	Mit
AT3G03300	32.2	56.4	91.5	9.23	127	136	0.944	9.56e-05	Up	1.46	2.25e-09	Ortho	-3.97	6.6e-07	Mit	1.94	2.74e-15	Ortho	-0.714	0.25	-
AT3G03480	3.75	14.4	459	426	61	139	1.94	0.0002	Up	6.89	9.43e-39	Ortho	-1.72	0.371	-	3.94	8.56e-13	Ortho	-0.439	0.811	-
AT3G03690	14.1	9.27	17.8	18.9	16.4	18.2	-0.47	0.0263	down	0.288	0.213	-	0.632	0.0163	Mit	0.173	0.534	-	0.676	0.15	-
AT3G03800	0	4.79	16.1	16.9	3.02	5.51	8.08	2.47e-19	Up	10.9	1.42e-23	Ortho	-2.5	0.000195	Mit	8.54	4.06e-14	Ortho	-1.88	0.00138	Mit
AT3G04450	13.3	1.44	31.3	61.7	68.1	79.9	-3.06	1.09e-24	down	1.17	6.19e-05	Para	3.5	2.71e-06	Mit	2.29	1.28e-15	Para	2.76	0.000462	Mit
AT3G04490	41.8	61	54.2	51.9	89.1	64.1	0.674	8.6e-06	Up	0.313	0.0582	-	-0.584	0.12	-	1.04	2.08e-11	Ortho	-1	0.0173	Mit
AT3G04850	4.32	1.12	6.57	2.88	5.66	3.06	-1.77	3.07e-06	down	0.564	0.171	-	0.222	0.701	-	0.364	0.454	-	0.555	0.278	-
AT3G04910	71.3	96.7	92.4	46.5	121	166	0.562	0.0465	Up	0.325	0.308	-	-1.41	0.0277	Mit	0.721	0.021	Ortho	0.0265	0.992	-
AT3G05100	38	4.83	31.6	13	23.4	31.2	-2.83	8.69e-39	down	-0.306	0.205	-	1.56	0.000213	Mit	-0.732	0.00177	Ortho	3.16	2.89e-06	Mit
AT3G05430	5.17	1.68	155	172	6.06	9.65	-1.46	0.000628	down	4.88	3.58e-32	Para	1.27	0.0457	Mit	0.163	0.809	-	1.74	0.0202	Mit
AT3G05470	14	1.28	17.3	2.45	19.8	4.17	-3.26	1.08e-18	down	0.266	0.545	-	0.271	0.752	-	0.455	0.319	-	0.778	0.237	-
AT3G05510	9.69	24.2	9.75	9.78	12.3	37.9	1.47	2.32e-10	Up	-0.0479	0.884	-	-1.27	8.26e-05	Mit	0.308	0.302	-	0.299	0.507	-
AT3G05600	15.5	0.465	0.882	0.142	27.4	0.357	-4.78	1.84e-26	down	-4.17	1.21e-20	Ortho	2.48	0.000997	Mit	0.814	0.104	-	-1.02	0.381	-
AT3G05960	0.0659	1.35	0	0.314	0	1.54	3.72	0.00129	Up	-3.26	0.123	-	-1	0.024	Mit	-3.14	0.174	-	0	1	-
AT3G06140	11.6	0.866	8.3	0.229	30.8	4.03	-3.58	2.51e-35	down	-0.529	0.0594	-	-0.566	0.156	-	1.37	2.46e-07	Para	-0.0229	0.974	-
AT3G07220	16.8	32.7	83.9	91.8	16.5	51	1.09	6.95e-09	Up	2.26	2.74e-34	Ortho	-0.805	0.00434	Mit	-0.0835	0.78	-	0.651	0.19	-
AT3G07320	28.8	4.67	32.3	2.19	28.5	14.5	-2.44	2.74e-10	down	0.116	0.825	-	-0.907	0.272	-	-0.0375	0.969	-	1.52	0.0387	Mit
AT3G08560	0.0197	0.747	65	61.5	0.0806	9.16	4.73	2.94e-07	Up	11.5	3.21e-22	Ortho	-0.88	0.000174	Mit	1.93	0.233	-	2.55	0.0187	Mag
AT3G08900	0.73	3.03	43.7	20.6	0.0769	0.806	2.12	1.44e-05	Up	5.86	1.41e-32	Ortho	-2.26	5.5e-06	Mit	-3.31	3.57e-05	Para	-0.385	0.508	-
AT3G09470	33.1	18	18.4	12.4	30.6	43.5	-0.74	0.000847	down	-0.891	9.31e-05	Ortho	0.328	0.421	-	-0.146	0.641	-	1.33	0.00241	Mit
AT3G09560	40.8	125	31.5	42.5	29.8	97.2	1.71	1.75e-05	Up	-0.431	0.365	-	-1.17	0.0506	Mit	-0.527	0.305	-	0.0737	0.96	-
AT3G09620	0.0865	0.803	296	257	0.0922	1.02	3.22	9.26e-05	Up	11.7	1.35e-40	Ortho	-1.01	0.0424	Mit	0.141	0.947	-	0.193	0.738	-
AT3G09660	4.76	0.47	41.4	11.8	7.75	0.744	-3.14	4.03e-19	down	3.08	5.31e-26	Para	0.238	0.583	-	0.641	0.066	-	-0.424	0.43	-
AT3G09730	3.97	0.822	6.8	0.717	4.16	2.12	-2.09	6.58e-09	down	0.708	0.0543	-	-0.632	0.0582	Mag	0.00212	1	-	0.7	0.117	-
AT3G10030	17.8	39.4	23	35.8	17.8	33.1	1.27	1.9e-12	Up	0.316	0.122	-	-0.467	0.259	-	-0.0418	0.898	-	-0.242	0.659	-
AT3G10600	0.771	0.023	0.107	0	0.0848	0.0887	-3.66	0.00521	down	-2.8	0.348	-	0.807	0.000213	Mit	-3.24	0.323	-	0.807	0.00043	Mit
AT3G10810	28.7	12	27	8.1	45	30	-1.11	7.73e-11	down	-0.126	0.544	-	-0.416	0.223	-	0.612	0.000852	Para	0.605	0.0522	Mit
AT3G10840	52.5	4.25	38.7	12.8	75.2	51.9	-3.48	1.44e-51	down	-0.501	0.0411	Ortho	1.81	0.0012	Mit	0.449	0.0912	-	2.82	3.15e-05	Mit
AT3G11330	25.9	44.2	21	52	27.5	99.2	0.917	3.17e-05	Up	-0.337	0.177	-	0.525	0.0215	Mag	0.0575	0.881	-	1.06	0.0182	Mag
AT3G11680	0.111	0	0.284	0.0235	0.0398	0	-3.12	0.0212	down	1.3	0.641	-	-0.322	0.388	-	-1.43	0.672	-	0	1	-
AT3G11910	71.9	123	169	270	82.3	112	0.9	0.00184	Up	1.18	7.4e-05	Ortho	-0.103	0.853	-	0.138	0.753	-	-0.339	0.663	-
AT3G12130	39.1	52.6	29.6	35.8	31.9	35.3	0.574	0.00329	Up	-0.453	0.0303	Para	-0.169	0.383	-	-0.338	0.148	-	-0.27	0.46	-
AT3G12170	7.06	0.515	59	40.3	13.4	0.73	-3.57	2.42e-18	down	3.03	3.01e-16	Para	1.92	0.00105	Mit	0.886	0.0387	Para	-0.788	0.0511	Mag
AT3G12180	9.93	5.16	8.83	14.2	12.2	11.8	-0.77	0.00922	down	-0.205	0.565	-	1.43	4.47e-05	Mit	0.28	0.466	-	0.755	0.223	-
AT3G12270	24.2	2.69	87.2	22.5	27.6	3.39	-2.98	1.34e-18	down	1.78	1.81e-07	Para	0.842	0.152	-	0.137	0.798	-	0.0884	0.89	-
AT3G12340	9.95	6.38	16.1	17.3	10.1	6.72	-0.503	0.0479	down	0.634	0.0151	Para	0.65	0.0403	Mit	-0.0402	0.932	-	0.063	0.925	-
AT3G12500	4.18	15.1	20.3	59.7	0.369	11.8	1.93	0.000451	Up	2.25	0.00014	Ortho	-0.0982	0.952	-	-3.57	4.45e-08	Para	1.71	0.199	-
AT3G12550	9.19	4.16	11.7	9.56	5.98	7.23	-0.985	0.0114	down	0.293	0.531	-	0.719	0.299	-	-0.672	0.15	-	1.2	0.16	-
AT3G13000	25.8	2.83	25.2	2.24	22.8	5.35	-3.05	8.15e-23	down	-0.109	0.787	-	-0.259	0.691	-	-0.248	0.558	-	0.8	0.21	-
AT3G13050	13.7	43.4	13.5	14.3	13.3	37.2	1.78	2.47e-13	Up	-0.0615	0.855	-	-1.54	8.09e-05	Mit	-0.0814	0.843	-	-0.16	0.784	-
AT3G13220	0.0197	1.04	12.6	13.4	0	3.81	5	3.84e-07	Up	9.14	3.37e-12	Ortho	-0.922	0.000247	Mit	-1.47	0.519	-	1.25	0.186	-
AT3G13440	24.2	32.4	3.73	5.91	10.3	22.6	0.556	0.00112	Up	-2.73	1.58e-51	Para	0.24	0.392	-	-1.27	9.47e-13	Para	0.681	0.112	-
AT3G14190	9.14	2.87	55.2	46.4	16.9	3.25	-1.51	1.69e-09	down	2.56	1.96e-27	Para	1.21	0.00406	Mit	0.853	0.00115	Para	-0.632	0.138	-
AT3G15080	14.8	4.16	4.02	3.55	10.9	5.34	-1.67	1.46e-12	down	-1.94	8.05e-16	Ortho	1.39	0.000129	Mit	-0.498	0.069	-	0.667	0.11	-
AT3G15800	2.79	10.1	70.1	306	3.7	74.2	1.96	0.000109	Up	4.64	2.76e-19	Ortho	0.555	0.181	-	0.389	0.596	-	2.43	0.102	-
AT3G16170	15.6	52.9	0.0171	0	30.5	51.5	1.89	5.29e-17	Up	-9.69	7.18e-21	Para	-1.71	7.89e-11	Mit	0.922	0.000205	Ortho	-0.98	0.0219	Mit
AT3G16660	22	3.75	34.9	2.82	17.9	10.8	-2.26	0.000273	down	0.558	0.474	-	-0.894	0.473	-	-0.342	0.726	-	1.6	0.0161	Mit
AT3G16840	47.6	20.9	27.8	14.7	26.6	9.22	-1.02	0.0251	down	-0.848	0.0918	-	0.296	0.698	-	-0.903	0.0937	-	-0.272	0.747	-
AT3G16850	138	24.9	61	22.8	81.3	36.7	-2.31	1.44e-23	down	-1.22	2.91e-07	Ortho	1.05	0.0134	Mit	-0.79	0.00203	Ortho	1.3	0.00405	Mit
AT3G16980	0.779	4.76	16	27.5	0.698	0.416	2.72	7.03e-19	Up	4.34	1.11e-45	Ortho	-0.778	0.0457	Mit	-0.185	0.733	-	-2.01	0.000297	Mit
AT3G17010	0.0244	56.1	135	497	0.0411	10.8	9.51	2.09e-22	Up	12.6	9.39e-19	Ortho	-3.96	7.82e-05	Mit	0.919	0.7	-	-2.28	0.321	-
AT3G17170	117	7.37	54.6	4.28	103	30.4	-3.8	6.87e-25	down	-1.16	0.00347	Ortho	0.497	0.602	-	-0.236	0.665	-	2.12	0.00209	Mit
AT3G17660	3.1	5.31	4.85	11.2	0.123	0.163	0.895	0.00108	Up	0.583	0.0516	-	0.599	0.122	-	-4.64	1.61e-19	Para	-0.556	0.0226	Mit
AT3G18110	50.2	3.61	41.1	52.2	48.5	13.6	-3.63	6.5e-25	down	-0.347	0.408	-	3.93	4.15e-05	Mit	-0.108	0.854	-	1.82	0.0302	Mit
AT3G18850	22.1	4.45	9.81	0.627	9	2.79	-2.17	1.78e-15	down	-1.22	1.4e-05	Ortho	-0.71	0.203	-	-1.32	5.08e-06	Ortho	0.809	0.0348	Mit
AT3G18900	1.48	0.265	4.33	0.785	7.32	2.35	-2.31	2.55e-06	down	1.49	0.000889	Para	-0.392	0.368	-	2.28	3.63e-07	Para	-0.387	0.538	-
AT3G19080	10.8	5.44	5.81	1.99	11.7	9.67	-0.867	0.000727	down	-0.951	0.000358	Ortho	-0.368	0.419	-	0.0643	0.883	-	0.574	0.265	-
AT3G19160	0	1.06	0	0.0745	0	0.26	5.45	4.37e-05	Up	-0.139	0.98	-	-1	2.39e-202	Mit	0	1	-	-0.678	0.0801	Mit
AT3G19370	40.5	2.05	47.8	2.32	27.2	4.41	-4.09	2.38e-24	down	0.197	0.703	-	-0.0099	1	-	-0.63	0.204	-	1.42	0.138	-
AT3G19440	8.96	0.383	8.49	0.746	13.8	1.13	-4.34	1.63e-28	down	-0.145	0.739	-	0.595	0.225	-	0.563	0.168	-	0.153	0.823	-
AT3G19620	7.58	12.4	12.6	33.8	14.3	30.5	0.804	0.0339	Up	0.67	0.106	-	0.729	0.191	-	0.824	0.0581	-	0.459	0.671	-
AT3G19870	42.1	70.4	28.3	32.1	34.3	53.5	0.854	0.00079	Up	-0.628	0.0213	Para	-0.56	0.0822	Mit	-0.338	0.29	-	-0.115	0.867	-
AT3G20070	14.6	5.22	12.4	19	6.6	9.15	-1.34	7.07e-10	down	-0.285	0.244	-	1.88	0.000178	Mit	-1.19	1.9e-07	Ortho	1.68	0.000579	Mit
AT3G21060	14.7	9.3	19	9.78	23.6	16.4	-0.533	0.0267	down	0.316	0.234	-	-0.327	0.565	-	0.639	0.0147	Para	0.0849	0.911	-
AT3G21470	0.851	0.228	7.52	21.8	1.27	1.97	-1.67	5.33e-05	down	3.12	1.1e-25	Para	2.23	7.82e-06	Mit	0.554	0.16	-	1.07	0.012	Mit
AT3G21740	4.86	7.98	6.59	7.51	8.08	11.9	0.86	0.000393	Up	0.403	0.138	-	-0.452	0.181	-	0.721	0.00774	Ortho	-0.094	0.894	-
AT3G21870	18.6	8.96	15.5	3.33	17.3	3.51	-0.889	0.0393	down	-0.335	0.518	-	-0.911	0.0861	Mag	-0.177	0.793	-	-1.16	0.00929	Mag
AT3G22550	35.2	6.03	168	8.16	22.5	20.5	-2.23	0.00104	down	2.23	0.0031	Para	-1.86	0.407	-	-0.694	0.467	-	2.22	0.164	-
AT3G23080	127	65.6	49.2	104	35.1	113	-0.806	0.00194	down	-1.42	6.94e-08	Ortho	2.01	3.77e-05	Mit	-1.89	1.25e-12	Ortho	2.6	0.000829	Mit
AT3G24120	22	45.5	12	20.5	25.8	44.9	1.2	2.78e-14	Up	-0.932	1.74e-08	Para	-0.298	0.427	-	0.188	0.361	-	-0.241	0.521	-
AT3G24600	0.146	5.82	40.5	14.5	0.323	3.69	5.34	3.04e-23	Up	8.14	4.26e-46	Ortho	-4.18	7.44e-08	Mit	1.19	0.12	-	-0.585	0.391	-
AT3G25250	0.254	6.05	2.16	13.8	1.13	20.9	4.48	4.1e-14	Up	3.11	2.58e-06	Ortho	-0.485	0.665	-	2.13	0.00315	Ortho	0.482	0.509	-
AT2G04842	197	32	174	62.9	190	92.4	-2.5	6.85e-37	down	-0.236	0.304	-	1.13	0.0244	Mit	-0.107	0.719	-	1.55	0.00079	Mit
AT2G06005	5.13	11.5	16.8	42.9	6.67	14.8	1.29	2.68e-11	Up	1.66	1.24e-17	Ortho	0.169	0.65	-	0.335	0.166	-	-0.0499	0.94	-
AT2G07170	10.1	1.53	19.7	0.784	21.7	2.96	-2.51	1.18e-08	down	0.919	0.0558	-	-1.43	0.112	-	1.08	0.033	Para	-0.354	0.668	-
AT2G14050	5.64	1.99	37.2	36.7	4.22	0.498	-1.34	0.000168	down	2.66	1.25e-14	Para	1.09	0.0271	Mit	-0.487	0.27	-	-0.955	0.122	-
AT2G20290	23.3	5.47	16	13.8	11.8	7.44	-1.96	2.13e-05	down	-0.622	0.246	-	1.77	0.0452	Mit	-1.07	0.0475	Ortho	1.34	0.18	-
AT2G20240	13.4	4.7	9.37	1.23	28.9	6.38	-1.37	0.00601	down	-0.588	0.316	-	-1.09	0.184	-	1.04	0.0789	-	-0.666	0.445	-
AT2G20180	37.9	4.46	5.25	0.865	34.1	35.2	-2.91	4.9e-14	down	-2.91	2.87e-13	Ortho	0.834	0.0656	Mit	-0.2	0.736	-	2.94	0.000328	Mit
AT2G19270	28.5	102	28	78.7	37.9	111	1.97	2.6e-31	Up	-0.0721	0.749	-	-0.357	0.114	-	0.374	0.0642	-	-0.267	0.426	-
AT2G17420	89.1	191	129	197	129	261	1.25	4.27e-09	Up	0.502	0.0299	Ortho	-0.478	0.0415	Mit	0.508	0.0392	Ortho	-0.0789	0.838	-
AT2G17900	6.58	21.9	13.2	27.4	7.54	5	1.88	1.61e-12	Up	0.961	0.000697	Ortho	-0.61	0.0512	Mit	0.152	0.709	-	-2.09	0.00294	Mit
AT2G18120	1.26	0.118	11.3	14.1	2.03	0.818	-3.19	2.21e-08	down	3.06	3.68e-12	Para	1.46	0.018	Mit	0.598	0.291	-	0.392	0.46	-
AT2G18170	10.9	117	12.2	69.6	13.2	69.6	3.56	1.17e-47	Up	0.124	0.702	-	-0.889	0.0564	Mit	0.249	0.461	-	-0.963	0.209	-
AT2G20380	0	0.165	0.32	0.23	3.53	1.83	5.23	1.87e-05	Up	5.3	1.57e-05	Ortho	-0.322	0.258	-	8.76	2.17e-13	Ortho	-0.585	0.191	-
AT2G20830	39.5	78.9	46.1	46.4	63.2	36.8	1.13	2.69e-10	Up	0.164	0.444	-	-0.982	2.36e-05	Mit	0.629	0.00138	Ortho	-1.74	1.69e-05	Mit
AT2G21940	15.4	35.3	12.3	24.6	20.2	62.2	1.34	2.86e-11	Up	-0.385	0.0911	-	-0.214	0.442	-	0.353	0.154	-	0.428	0.282	-
AT2G22400	46.8	16.2	14.4	9.04	80.2	34.8	-1.38	0.000144	down	-1.76	2.86e-06	Ortho	0.86	0.0966	Mit	0.73	0.091	-	0.284	0.726	-
AT2G23530	1.05	0.0599	3.17	0.529	5.18	0.491	-3.67	3.96e-07	down	1.53	0.0139	Para	-0.678	0.237	-	2.25	0.000325	Para	-1	0.133	-
AT2G23980	44.9	167	38.6	34.6	26.1	21	2.05	1.12e-26	Up	-0.265	0.235	-	-2.02	1.42e-05	Mit	-0.822	9.71e-05	Para	-2.18	1.18e-05	Mit
AT2G24070	0.709	0.238	5.22	9.5	1.85	2.17	-1.35	0.0272	down	2.8	8.53e-07	Para	1.56	0.00957	Mit	1.32	0.0413	Para	0.923	0.113	-
AT2G24320	0.0122	1.79	0	0.0951	0.0103	0.119	5.86	1.05e-09	Up	-0.861	0.695	-	-1.46	3.51e-06	Mit	-0.0185	1	-	-1.46	9.56e-06	Mit
AT2G25050	25.2	11.9	22.3	8.91	22.4	25.3	-0.928	0.00646	down	-0.239	0.564	-	-0.203	0.775	-	-0.22	0.65	-	1.17	0.0619	Mit
AT2G25830	103	17.4	52.6	20.2	58.8	25.3	-2.41	8.46e-14	down	-1.02	0.00339	Ortho	1.13	0.00368	Mit	-0.856	0.0221	Ortho	1.3	0.0364	Mit
AT2G26360	4.12	0.23	6.42	0.61	2.09	0.23	-3.85	3.74e-16	down	0.594	0.196	-	0.271	0.5	-	-1.03	0.0307	Ortho	0.737	0.26	-
AT2G26840	19.2	1.81	17.5	8.21	23.9	14.8	-3.24	5.08e-24	down	-0.187	0.633	-	1.86	9.32e-05	Mit	0.266	0.532	-	2.2	0.00494	Mit
AT2G28315	2.91	0.914	6.11	1.58	3.87	2.37	-1.48	0.000174	down	1.06	0.00804	Para	-0.485	0.427	-	0.403	0.415	-	0.379	0.515	-
AT2G28260	9.26	5.19	4.97	1.89	10.2	4.87	-0.677	0.0359	down	-0.94	0.00529	Ortho	-0.286	0.531	-	0.0949	0.856	-	-0.286	0.617	-
AT2G28210	5.53	0.405	0.67	0	0	0	-3.41	3.93e-06	down	-3.11	0.000401	Ortho	1.79	0.0272	Mit	-9.52	4.13e-12	Ortho	2.38	0.000222	Mit
AT2G27610	1.38	0.406	91.8	166	0	0	-1.62	1.58e-07	down	6	5.81e-181	Para	1.69	0.00104	Mit	-7.48	1.33e-11	Ortho	0.848	0.0468	Mit
AT2G30080	4.17	7.08	106	92.6	6.91	23.4	0.912	0.000901	Up	4.64	1.96e-69	Ortho	-0.853	0.0162	Mit	0.67	0.033	Ortho	1.01	0.0237	Mag
AT2G30480	3.66	9.44	9.29	16.1	13.4	22.6	1.48	6.98e-05	Up	1.28	0.00121	Ortho	-0.359	0.614	-	1.83	4.45e-06	Ortho	-0.413	0.598	-
AT2G30930	38.3	8.26	19.2	2.41	3.94	1.52	-1.98	5.22e-06	down	-1.04	0.029	Ortho	-0.439	0.522	-	-3.28	9.76e-13	Ortho	1.08	0.0945	Mit
AT2G31100	0.0357	1.82	5.2	26.9	0	0.99	5.48	2.13e-12	Up	7.28	1.11e-13	Ortho	0.691	0.0358	Mag	-2.06	0.248	-	-0.29	0.597	-
AT2G31350	23.9	222	30.2	80.2	51.8	139	3.35	2.41e-97	Up	0.293	0.111	-	-1.78	1.26e-05	Mit	1.08	2.71e-10	Ortho	-1.75	0.00339	Mit
AT2G31530	34.4	17.1	24.7	12.7	33.4	18.6	-0.866	0.000229	down	-0.542	0.0319	Ortho	0.0645	0.851	-	-0.0957	0.796	-	0.165	0.75	-
AT2G32060	261	26.6	101	14.8	134	16.1	-3.12	6.57e-24	down	-1.43	1.04e-05	Ortho	0.583	0.258	-	-1	0.00422	Ortho	0.263	0.77	-
AT2G32270	0.646	0.0776	14.4	14.2	0.227	0.0337	-2.76	4.12e-06	down	4.44	2.29e-31	Para	0.807	0.098	Mit	-1.52	0.00647	Ortho	0.807	0.0316	Mit
AT2G32415	21.3	28.2	39.4	31.7	22.6	34.3	0.531	0.0208	Up	0.835	0.000354	Ortho	-0.673	0.0335	Mit	0.0277	0.955	-	0.229	0.757	-
AT2G32500	96.9	26.5	18.2	9.02	31.5	11.6	-1.75	1.08e-08	down	-2.47	2.05e-15	Ortho	0.872	0.0424	Mit	-1.66	3.15e-07	Ortho	0.438	0.336	-
AT2G33255	45.3	24.6	77.4	53.5	34.4	35.1	-0.742	0.0105	down	0.718	0.019	Para	0.345	0.108	-	-0.447	0.202	-	0.897	0.154	-
AT2G33280	0.192	0.0271	0.337	0.183	2.66	4.1	-2.18	0.0222	down	0.696	0.499	-	0	1	-	3.68	2.38e-05	Para	0.415	0.626	-
AT2G33500	13.7	3.88	14.4	4.45	10.9	9.43	-1.68	4.4e-10	down	0.0309	0.938	-	0.0498	0.94	-	-0.364	0.276	-	1.41	0.0116	Mit
AT2G34100	0	0.0714	19.9	14.8	0	0	2.83	0.0124	Up	11.3	8.24e-27	Ortho	-0.415	0.00121	Mit	0	1	-	0	NaN	-
AT2G34170	21.5	3.23	15.4	5.4	19.7	12	-2.6	1.97e-09	down	-0.561	0.266	-	1.08	0.167	-	-0.203	0.764	-	1.73	0.0463	Mit
AT2G34357	75	8.98	46.1	9.92	60.8	12.3	-2.83	7.29e-08	down	-0.778	0.209	-	0.798	0.463	-	-0.374	0.629	-	0.7	0.507	-
AT2G34650	6.92	2.67	9.7	2.17	7.37	23.9	-1.19	0.00955	down	0.453	0.403	-	-0.579	0.524	-	0.0522	0.96	-	2.73	0.0264	Mit
AT2G34680	85.9	13.4	180	15.3	74.3	14.1	-2.5	7.94e-11	down	1.02	0.0151	Para	-0.889	0.354	-	-0.254	0.653	-	0.258	0.793	-
AT2G35430	4.54	1.3	5.31	4.6	1.53	0.494	-1.55	0.0348	down	0.168	0.874	-	1.11	0.0104	Mit	-1.65	0.0682	-	0.553	0.643	-
AT2G35658	0.838	1.67	1.3	1.76	0.244	2.59	1.12	0.0149	Up	0.622	0.246	-	-0.17	0.809	-	-1.78	0.00322	Para	1.35	0.0495	Mag
AT2G36270	0.295	30	1.46	35.1	1.8	75.3	6.54	2.2e-42	Up	2.26	3.49e-05	Ortho	-0.632	0.775	-	2.56	4.65e-06	Ortho	0.0354	1	-
AT2G36360	22	37.1	9.75	12.8	17.1	20	0.898	2.5e-08	Up	-1.22	3.48e-13	Para	-0.369	0.278	-	-0.401	0.033	Para	-0.485	0.242	-
AT2G36570	47.8	6.63	38.2	0.483	20.7	1.55	-2.61	6.82e-12	down	-0.332	0.477	-	-2.3	0.136	-	-1.21	0.00509	Ortho	-0.461	0.591	-
AT2G36895	92.7	317	74.8	225	50	102	1.87	7.16e-12	Up	-0.36	0.258	-	-0.182	0.656	-	-0.943	0.00198	Para	-0.741	0.135	-
AT2G37630	39.3	8.09	88	10.1	29.8	5.81	-1.89	0.0337	down	1.1	0.333	-	-0.858	0.23	-	-0.485	0.743	-	-0.0662	0.978	-
AT2G37690	25.5	5.06	31.8	15.4	26.1	9.39	-2.18	1.43e-24	down	0.263	0.272	-	1.08	0.00703	Mit	-0.0101	0.996	-	0.673	0.0883	Mit
AT2G37870	0.833	367	5.06	572	4.3	612	8.44	1.95e-50	Up	2.54	5.68e-05	Ortho	-1.14	0.761	-	2.29	0.000569	Ortho	-0.918	0.943	-
AT2G37890	5.89	2.51	7.09	7.2	5.29	1.92	-1.07	6.85e-05	down	0.213	0.501	-	0.992	0.00122	Mit	-0.208	0.568	-	-0.168	0.682	-
AT2G38020	34.4	82.1	80.5	135	48.5	74.2	1.37	2.65e-08	Up	1.17	4.14e-06	Ortho	-0.5	0.269	-	0.441	0.139	-	-0.636	0.297	-
AT2G38780	47.8	26.4	31.6	24.5	49.3	57.3	-0.723	0.0222	down	-0.659	0.0517	-	0.49	0.118	-	-0.0174	0.992	-	1.05	0.0444	Mit
AT2G38995	23	0.704	0.189	0.091	4.28	0.954	-4.8	1.23e-28	down	-6.98	3.7e-39	Ortho	3.79	2.63e-08	Mit	-2.48	2.3e-08	Ortho	2.21	0.00109	Mit
AT2G39435	8.18	26.3	6.57	81.2	5.79	56	1.79	2.31e-05	Up	-0.342	0.517	-	1.85	0.00934	Mag	-0.539	0.33	-	1.54	0.175	-
AT2G39460	451	83.7	357	122	361	117	-2.28	7.59e-22	down	-0.385	0.153	-	0.879	0.039	Mit	-0.346	0.246	-	0.795	0.163	-
AT2G39740	27.9	6.08	1.24	2.61	26.8	23.4	-2.05	2.02e-15	down	-4.55	1.04e-57	Ortho	2.76	1.21e-05	Mit	-0.107	0.792	-	1.82	0.00292	Mit
AT2G39830	4.51	19.8	6.69	23.3	18.1	26.2	2.26	2.06e-15	Up	0.504	0.124	-	-0.219	0.796	-	1.95	7.75e-11	Ortho	-1.31	0.0189	Mit
AT2G39855	0.141	0	0.346	0.0248	0.148	0.2	-3.66	0.00541	down	1.28	0.512	-	-0.322	0.716	-	0.119	0.983	-	0	1	-
AT2G40250	0.129	0	0.144	0	0.166	0	-2.86	0.0325	down	0.21	0.954	-	0	NaN	-	0.353	0.939	-	0	NaN	-
AT2G40260	5.74	1.28	10	1.4	12.1	3.34	-1.97	1.4e-06	down	0.728	0.101	-	-0.737	0.144	-	1.01	0.0273	Para	0.027	0.977	-
AT2G40740	0.126	0.00922	0.0837	0	0.661	0.242	-2.52	0.0231	down	-0.65	0.638	-	0	NaN	-	2.33	0.0417	Para	-0.485	0.344	-
AT2G40790	0.173	0.529	9.25	7.39	0.0649	0.364	1.66	0.00644	Up	5.67	1.53e-20	Ortho	-1.12	0.00162	Mit	-1.48	0.156	-	-0.485	0.368	-
AT2G40810	7.13	17	7.84	7.65	6.34	22.5	1.38	4.12e-12	Up	0.0835	0.753	-	-1.17	7.29e-05	Mit	-0.223	0.41	-	0.527	0.323	-
AT2G41000	7.73	41.6	35.5	43	7.59	11.8	2.55	1.03e-15	Up	2.16	4.25e-11	Ortho	-1.97	0.00178	Mit	-0.0656	0.913	-	-1.75	0.00311	Mit
AT2G42250	10.9	3.59	5.3	1.23	9.16	7.84	-1.46	0.000123	down	-1.13	0.0054	Ortho	-0.363	0.663	-	-0.321	0.536	-	1.11	0.171	-
AT2G42260	4.88	0.594	6.08	0.25	4.46	1.26	-2.82	1e-08	down	0.258	0.671	-	-1.04	0.0539	Mag	-0.166	0.834	-	0.257	0.669	-
AT2G42820	1.88	4.63	2.63	3.65	2.85	7.12	1.42	2.18e-05	Up	0.425	0.284	-	-0.611	0.161	-	0.567	0.175	-	0.318	0.662	-
AT2G43330	49.8	156	31.4	252	24.6	197	1.78	1.23e-14	Up	-0.712	0.00416	Para	1.34	0.0297	Mag	-1.06	2.45e-05	Para	1.31	7.49e-05	Mag
AT2G43970	442	555	168	341	147	300	0.476	0.0167	Up	-1.45	1.2e-13	Para	0.689	0.0438	Mag	-1.62	2.58e-16	Para	0.694	0.119	-
AT2G44190	3.38	0.925	29.1	64.9	5.63	0.478	-1.72	1.38e-10	down	3.06	2.54e-42	Para	2.24	1.57e-08	Mit	0.688	0.00883	Para	-1.35	0.00711	Mag
AT2G44810	0.0235	0.755	0.368	1.09	0	0.466	3.67	0.000139	Up	4.1	0.00669	Ortho	-0.129	0.991	-	-1.48	0.536	-	-0.485	0.812	-
AT2G46130	0.0197	1.07	0.0989	4.75	0.045	1.15	4.78	5.48e-06	Up	2.18	0.204	-	1.35	0.0835	Mag	0.967	0.684	-	-0.363	0.522	-
AT2G46270	3.95	131	7.74	322	3.81	150	5.13	3.16e-45	Up	0.957	0.0188	Ortho	0.411	0.809	-	-0.104	0.875	-	0.189	0.958	-
AT2G46740	1.04	0.046	0.0989	0	0.12	0	-2.85	0.0351	down	-3.29	0.224	-	1	0.0864	Mit	-3.11	0.3	-	1	0.0194	Mit
AT2G47010	3	0.12	5.12	0.684	1.07	0.0898	-4.29	3.86e-12	down	0.741	0.22	-	0.129	0.882	-	-1.54	0.0125	Ortho	0.907	0.215	-
AT2G47115	374	112	93.8	35.3	0.0225	0.0258	-1.58	2.21e-14	down	-2.05	7.1e-23	Ortho	0.33	0.341	-	-14.1	5.23e-41	Ortho	1.73	6.46e-07	Mit
AT2G47370	24.2	1.86	31.9	5.2	1.8	0.499	-3.53	6.11e-36	down	0.341	0.272	-	0.809	0.0314	Mit	-3.79	1.62e-38	Ortho	2.32	0.000832	Mit
AT2G47900	43.6	27.9	55.5	29.1	69.5	33.9	-0.502	0.00853	down	0.293	0.161	-	-0.275	0.478	-	0.628	0.00213	Para	-0.377	0.467	-
AT2G48030	10.5	1.69	6.69	0.866	6.76	1.14	-2.49	1.9e-19	down	-0.723	0.0108	Ortho	0.0782	0.876	-	-0.679	0.0251	Ortho	0.126	0.739	-
AT2G48080	0.169	0.37	3.97	2.73	0.112	0.146	1.2	0.0214	Up	4.52	1e-20	Ortho	-0.737	0.0512	Mit	-0.669	0.452	-	-0.322	0.439	-
AT2G01250	648	102	546	161	633	225	-2.53	5.89e-57	down	-0.298	0.0936	-	0.898	0.011	Mit	-0.0722	0.773	-	1.16	0.0012	Mit
AT2G01340	10	123	24.2	65	3.41	18.6	3.71	1.58e-32	Up	1.22	0.00028	Ortho	-2.11	4.98e-05	Mit	-1.57	7.62e-06	Para	-1.28	0.0387	Mit
AT2G01905	0.559	0.0958	2.08	0.371	0.459	0.183	-2.28	7.03e-05	down	1.84	1.59e-05	Para	-1.12	0.0122	Mag	-0.381	0.548	-	0.263	0.501	-
AT2G02170	22.1	7.73	15.3	2.39	27.9	13.1	-1.37	1.68e-05	down	-0.577	0.101	-	-0.95	0.182	-	0.305	0.471	-	0.356	0.633	-
AT2G03360	0.0639	0.374	0.338	0.482	0.0875	0.168	2.55	0.00114	Up	2.37	0.0103	Ortho	-0.585	0.257	-	0.421	0.784	-	-0.585	0.0663	Mit
AT2G03630	0.117	1.83	29.6	47.9	0.164	9.09	4.05	3.82e-11	Up	8.06	1.75e-35	Ortho	-0.908	1.37e-05	Mit	0.549	0.606	-	1.74	0.0368	Mag
AT2G03670	8.16	2.2	4.08	1.46	4.51	1.75	-1.71	6.27e-05	down	-1.08	0.0205	Ortho	0.762	0.0594	Mit	-0.909	0.0719	-	0.487	0.346	-
AT2G03680	122	61.9	139	59.3	245	187	-0.831	0.000123	down	0.136	0.613	-	-0.237	0.395	-	0.98	1.9e-05	Para	0.579	0.168	-
AT2G03820	93.6	162	50.2	70.6	76.7	116	0.931	8.01e-06	Up	-0.946	1.13e-05	Para	-0.295	0.148	-	-0.331	0.196	-	-0.196	0.701	-
AT3G25610	5.17	13	19.5	17.5	3.03	15.1	1.45	0.00351	Up	1.91	0.000286	Ortho	-1.37	0.0917	Mit	-0.801	0.202	-	0.778	0.467	-
AT3G26440	1.09	4.25	2.58	2.62	0.705	1.7	2.07	1.31e-05	Up	1.19	0.0255	Ortho	-1.46	0.0232	Mit	-0.665	0.312	-	-1	0.0173	Mit
AT3G27300	32.8	93.8	27.1	77.4	34.2	109	1.63	3.1e-20	Up	-0.329	0.0997	-	-0.027	0.949	-	0.00729	1	-	0.152	0.826	-
AT3G27420	9.52	14	8.41	11.6	18	38.5	0.715	0.00131	Up	-0.203	0.446	-	-0.0561	0.922	-	0.9	0.000142	Ortho	0.556	0.244	-
AT3G27460	6.79	23.5	9.72	14.8	7.68	15	1.95	1.61e-25	Up	0.475	0.0221	Ortho	-1.07	0.000247	Mit	0.157	0.558	-	-0.775	0.0437	Mit
AT3G28760	32.4	5.97	38.1	6.45	14.8	7.58	-2.3	4.28e-18	down	0.182	0.576	-	-0.131	0.838	-	-1.19	2.98e-05	Ortho	1.29	0.00549	Mit
AT3G29320	209	54.4	113	16.1	330	104	-1.81	7.15e-05	down	-0.957	0.06	-	-0.813	0.469	-	0.579	0.329	-	0.272	0.841	-
AT3G43210	7.33	22.2	45.4	92.8	5.37	10.7	1.68	0.000296	Up	2.58	8.28e-08	Ortho	-0.464	0.599	-	-0.515	0.409	-	-0.656	0.502	-
AT3G43590	42.6	23.9	14.8	6.89	21.4	13	-0.686	0.00119	down	-1.58	9.94e-14	Ortho	-0.216	0.556	-	-1.04	2.99e-06	Ortho	0.123	0.802	-
AT3G43600	39.9	3	73.4	7.84	54.6	15.5	-3.54	2.31e-21	down	0.834	0.0404	Para	0.259	0.776	-	0.4	0.415	-	1.59	0.0283	Mit
AT3G44300	5.98	183	3.51	0.311	1.97	1.46	4.8	2.94e-14	Up	-0.814	0.302	-	-6.48	2.93e-06	Mit	-1.66	0.035	Para	-4.84	5.58e-05	Mit
AT3G44610	14.1	3.33	11.4	3.66	17	5.92	-1.93	5.06e-18	down	-0.354	0.144	-	0.287	0.558	-	0.23	0.415	-	0.481	0.0963	Mit
AT3G44830	0	0.335	44.1	56.6	0	0.0171	4.99	9.69e-07	Up	12.4	1.61e-31	Ortho	0.346	0.265	-	0	1	-	0	NaN	-
AT3G45100	14.2	21.1	7.21	6.85	14.3	15.8	0.705	1.81e-06	Up	-1.03	4.04e-11	Para	-0.574	0.0719	Mit	-0.0299	0.913	-	-0.372	0.293	-
AT3G45650	3.34	12.2	3.39	0.866	3.8	1.78	1.96	5.07e-06	Up	-0.0497	0.941	-	-2.81	2e-06	Mit	0.151	0.836	-	-2.43	0.000496	Mit
AT3G47550	20.2	131	19	53.7	14	37.3	2.82	3.78e-48	Up	-0.144	0.558	-	-1.18	0.00623	Mit	-0.567	0.0122	Para	-1.28	0.000373	Mit
AT3G48360	2.12	185	4.26	131	5.28	334	6.34	2.52e-31	Up	1.01	0.116	-	-1.37	0.494	-	1.32	0.0485	Ortho	-0.205	0.966	-
AT3G48390	1.77	26.1	23.9	90.5	1.71	67.8	3.97	1.99e-46	Up	3.69	2.97e-39	Ortho	-1.29	0.0244	Mit	-0.0965	0.85	-	1.48	0.162	-
AT3G48480	1.92	0.147	19.7	14.4	4.4	3.84	-3.49	1.15e-14	down	3.29	1.15e-29	Para	1.14	0.00379	Mit	1.13	0.000564	Para	1.44	0.0188	Mit
AT3G49380	0.228	0.654	1.43	0.539	0.864	1.33	1.54	0.0215	Up	2.56	0.000338	Ortho	-1.22	0.0158	Mit	1.86	0.0181	Ortho	-0.316	0.658	-
AT3G49500	26.1	2.62	50.6	31.4	30.4	13.3	-3.13	2.68e-15	down	0.893	0.0385	Para	2.28	0.00634	Mit	0.167	0.79	-	1.8	0.0604	Mit
AT3G50030	0.0197	0.409	0.0205	0.112	0.158	0.517	3.58	0.00058	Up	-0.116	0.968	-	-0.322	0.378	-	2.82	0.102	-	0	1	-
AT3G50050	8.96	1.88	1.36	0	10	6.9	-2.08	5.45e-07	down	-2.78	1.82e-10	Ortho	0.737	0.225	-	0.124	0.859	-	1.25	0.079	Mit
AT3G50780	28	12.1	40.2	30.3	37.6	79.5	-1.06	8.64e-07	down	0.471	0.0422	Para	0.75	0.0608	Mit	0.389	0.129	-	2.18	0.000131	Mit
AT3G51190	0	0.175	0.0205	0.0547	0	0.12	2.87	0.0371	Up	1.42	0.723	-	0	NaN	-	0	1	-	0	NaN	-
AT3G51270	57.5	25.3	50.4	24.7	43.2	27.2	-1.03	5e-10	down	-0.239	0.204	-	0.142	0.653	-	-0.45	0.0166	Ortho	0.495	0.154	-
AT3G51710	1.35	0.389	1.46	1	3.06	3.9	-1.56	0.00523	down	0.083	0.915	-	0.83	0.176	-	1.16	0.0604	-	1.32	0.0378	Mit
AT3G52240	16.2	69.6	182	342	16.3	19.8	2.19	8.86e-11	Up	3.45	6.16e-24	Ortho	-1.15	0.0648	Mit	-0.0455	0.951	-	-1.79	0.0509	Mit
AT3G52780	0.0737	2.77	0.776	4.24	0.0405	3.31	4.73	6.72e-09	Up	3.39	0.000909	Ortho	-0.415	0.592	-	-0.837	0.628	-	0.17	0.878	-
AT3G53110	95	193	105	198	96.5	150	1.16	3.32e-17	Up	0.0942	0.582	-	-0.11	0.699	-	-0.0193	0.946	-	-0.386	0.182	-
AT3G53500	95.9	122	107	100	82.7	87.3	0.486	0.00619	Up	0.0987	0.653	-	-0.433	0.0211	Mit	-0.264	0.22	-	-0.268	0.522	-
AT3G53780	15.2	50.8	24.3	47.6	7.27	25.5	1.86	1.12e-10	Up	0.632	0.0476	Ortho	-0.752	0.292	-	-1.11	0.000557	Para	0.00359	1	-
AT3G53900	66.4	11	50.4	6.86	61.9	24.2	-2.47	1.54e-19	down	-0.445	0.149	-	-0.24	0.761	-	-0.142	0.732	-	1.17	0.0182	Mit
AT3G53930	14.6	51.4	5.41	10.9	14.9	41.1	1.94	2.1e-24	Up	-1.49	1.75e-13	Para	-0.876	0.00955	Mit	-0.0365	0.92	-	-0.359	0.585	-
AT3G54160	0.517	1.34	0.519	0.127	1.44	2.05	1.43	0.000221	Up	-0.0971	0.869	-	-0.684	0.183	-	1.39	0.00142	Ortho	0.168	0.798	-
AT3G54740	11.5	29.9	10.5	26.4	16.9	17.6	1.5	9.53e-11	Up	-0.195	0.494	-	-0.0278	0.964	-	0.504	0.0664	-	-1.26	0.00218	Mit
AT3G54780	2.17	0.452	3.19	0.602	12.5	5.31	-2.11	1.18e-06	down	0.47	0.31	-	-0.206	0.752	-	2.46	1.59e-09	Para	0.241	0.696	-
AT3G54790	24.4	4.74	52.8	15.3	27.9	17.1	-2.23	2.49e-12	down	1.05	0.0017	Para	0.451	0.46	-	0.135	0.788	-	1.51	0.0316	Mit
AT3G54830	30.1	0.227	86.6	114	62.9	8.64	-6.68	1.32e-36	down	1.44	0.00419	Para	5.35	1.82e-06	Mit	0.992	0.0753	-	2.2	0.0507	Mit
AT3G54870	0.643	0.119	0.22	0.09	1.45	0.738	-2.18	0.00414	down	-1.59	0.0606	-	0.485	0.216	-	1.08	0.222	-	0.445	0.279	-
AT3G54970	11.7	4.11	5.11	1.33	9.66	3.62	-1.36	7.52e-11	down	-1.26	3.33e-09	Ortho	-0.0645	0.841	-	-0.327	0.193	-	0.206	0.496	-
AT3G55010	67.1	6.78	46.3	7.23	69.4	10.1	-3.17	7.85e-36	down	-0.592	0.0307	Ortho	0.653	0.122	-	-0.00181	1	-	0.448	0.338	-
AT3G55020	81.1	46.7	64.2	44.3	54.6	20.4	-0.656	0.0172	down	-0.392	0.201	-	0.262	0.638	-	-0.623	0.046	Ortho	-0.601	0.326	-
AT3G55160	20.5	4.66	30	7.27	22.8	9.75	-1.96	3.47e-06	down	0.489	0.324	-	0.036	0.983	-	0.101	0.893	-	0.792	0.285	-
AT3G55530	17.3	57.9	65.8	223	22.2	41.3	1.89	3.76e-22	Up	1.88	7.74e-22	Ortho	0.0407	0.911	-	0.325	0.18	-	-0.813	0.0417	Mit
AT3G56480	35.3	9.17	34.1	7.26	28.7	6.63	-1.79	7.33e-12	down	-0.0972	0.777	-	-0.273	0.672	-	-0.322	0.335	-	-0.118	0.849	-
AT3G56660	0.183	1.43	104	104	0.745	2.46	2.96	1.18e-06	Up	9.12	2.78e-48	Ortho	-1.32	0.00954	Mit	2	0.00633	Ortho	-0.621	0.485	-
AT3G56870	6.51	0.236	9.8	0.152	7.48	0.116	-4.51	3.62e-20	down	0.524	0.289	-	-0.874	0.267	-	0.139	0.844	-	-0.503	0.495	-
AT3G57130	0.791	0.0411	1.69	0.509	1.42	0.118	-3.71	2.14e-05	down	1.09	0.199	-	-0.0671	0.931	-	0.833	0.393	-	-0.363	0.371	-
AT3G57280	34	44.5	45.4	69.2	27.9	63.9	0.511	0.0421	Up	0.373	0.176	-	0.219	0.549	-	-0.322	0.299	-	0.786	0.0402	Mag
AT3G57680	3.95	74.5	0.0205	1.61	12.3	142	4.27	4.02e-32	Up	-7.7	1.13e-12	Para	-2.59	0.000308	Mit	1.58	8.74e-05	Ortho	-0.482	0.773	-
AT3G57790	15.8	7.24	44.4	39.7	26.5	7.88	-0.978	0.00242	down	1.43	1.16e-05	Para	0.892	0.00623	Mit	0.71	0.0542	-	-0.609	0.324	-
AT3G57860	5.85	0.693	5.49	0.81	4.67	1.14	-2.83	6.53e-09	down	-0.119	0.856	-	0.0544	0.942	-	-0.346	0.611	-	0.488	0.462	-
AT3G58460	32.5	43.1	24.4	31.3	27.8	38.6	0.545	0.000194	Up	-0.471	0.00227	Para	-0.0327	0.882	-	-0.265	0.131	-	0.0848	0.843	-
AT3G58650	7.91	0.359	10.3	0.238	13.2	0.631	-4.17	9.47e-15	down	0.325	0.615	-	-0.644	0.508	-	0.692	0.289	-	-0.178	0.805	-
AT3G59760	68.3	16.9	68.6	62.5	31.7	15.1	-1.88	6.81e-23	down	-0.0307	0.91	-	1.81	0.000605	Mit	-1.14	1.28e-08	Ortho	0.921	0.0683	Mit
AT3G60290	17	6.54	3.61	3.3	3.84	3.4	-1.24	9.51e-06	down	-2.31	1.13e-15	Ortho	1.16	0.00238	Mit	-2.21	6.73e-14	Ortho	1.16	0.013	Mit
AT3G60620	40.7	16.2	34.2	14.1	41	7.66	-1.18	1.18e-06	down	-0.309	0.27	-	0.0425	0.899	-	-0.0468	0.917	-	-0.988	0.0182	Mag
AT3G61250	3.33	0.74	12.5	0.494	7.04	0.896	-1.93	5.12e-05	down	1.91	6.66e-05	Para	-1.81	0.00892	Mag	1.08	0.0425	Para	-0.83	0.259	-
AT3G61310	38.7	3.1	34.5	3.68	34.5	6.78	-3.47	8.68e-33	down	-0.217	0.536	-	0.324	0.63	-	-0.209	0.604	-	1.11	0.0566	Mit
AT3G61450	0.242	12.8	1.37	8.85	0.181	11.4	5.67	7.94e-43	Up	2.38	3.27e-07	Ortho	-1.67	0.0132	Mit	-0.511	0.506	-	-0.138	0.888	-
AT3G61760	1.56	2.62	1.69	5.73	4.06	11.3	0.858	0.0389	Up	0.0605	0.92	-	0.71	0.206	-	1.33	0.00317	Ortho	0.737	0.302	-
AT3G61780	30.6	3.81	33.2	4.48	38.7	8.4	-2.81	2.23e-07	down	0.0468	0.959	-	0.00165	1	-	0.262	0.761	-	0.624	0.616	-
AT3G61800	7.35	22.2	4.9	11.3	9.06	26.3	1.69	2.85e-06	Up	-0.647	0.118	-	-0.404	0.554	-	0.245	0.642	-	0.00119	1	-
AT3G61810	1.46	0.285	0.72	0.867	3.2	4.31	-2.18	6.7e-06	down	-1.1	0.0261	Ortho	0.655	0.11	-	1.06	0.0324	Para	1.15	0.0704	Mit
AT3G61900	1.22	15.2	3.03	25	2.08	21.6	3.7	3.07e-23	Up	1.23	0.0029	Ortho	-0.0365	0.986	-	0.672	0.163	-	-0.0227	0.998	-
AT3G62220	16	9.92	12.7	2.83	12.1	5.94	-0.563	0.0466	down	-0.381	0.225	-	-1.12	0.0273	Mag	-0.437	0.195	-	-0.232	0.593	-
AT3G62990	0.0931	2.84	0.0572	2.73	0.0213	1.27	4.56	5.71e-10	Up	-0.859	0.495	-	-0.0931	0.919	-	-2.27	0.157	-	-0.83	0.313	-
AT3G63020	0	0.0507	0	0.236	0.061	0.647	2.68	0.0414	Up	-0.139	0.965	-	0	NaN	-	2.93	0.15	-	0.585	0.154	-
AT3G63210	21.8	68.6	12.4	155	5.49	38.4	1.79	6.28e-06	Up	-0.874	0.0478	Para	1.9	0.0692	Mag	-2.02	3.04e-06	Para	0.976	0.504	-
AT3G63360	0	0.03	0.0401	0.404	0.0952	0.192	2.68	0.0499	Up	2.32	0.307	-	0.322	0.579	-	3.62	0.105	-	0	NaN	-
AT3G63370	14.5	1.58	11	9.61	13	3.23	-3	7.84e-09	down	-0.486	0.444	-	2.37	0.00079	Mit	-0.228	0.785	-	0.775	0.335	-
AT3G63400	51.8	26.1	468	177	44.8	52.6	-0.834	0.00435	down	3.13	6.29e-28	Para	-0.421	0.279	-	-0.263	0.499	-	1.2	0.0456	Mit
AT3G63530	15.8	7.92	9.14	1.48	8.26	4.98	-0.882	0.000999	down	-0.857	0.00226	Ortho	-1.1	0.0175	Mag	-1	0.000552	Ortho	0.25	0.538	-
AT5G01850	12.2	6.59	18	16.2	17.8	36.7	-0.716	0.000723	down	0.521	0.0178	Para	0.613	0.371	-	0.519	0.0269	Para	1.76	0.00162	Mit
AT5G01180	2.49	0.471	3.29	2.64	5.07	7.08	-2.26	6.2e-06	down	0.325	0.582	-	1.04	0.0614	Mit	0.95	0.0906	-	1.68	0.0586	Mit
AT5G01075	13.3	1.47	6.13	3.56	14.9	1.99	-2.99	9.12e-17	down	-1.16	0.00187	Ortho	1.95	0.00838	Mit	0.152	0.783	-	0.296	0.752	-
AT5G02100	5.24	14.2	19.4	39.6	9.84	19.4	1.59	9.88e-13	Up	1.86	1.22e-16	Ortho	-0.239	0.491	-	0.882	0.000342	Ortho	-0.332	0.418	-
AT5G02320	2.89	14.3	4.65	17.8	8.68	25.5	2.45	2.94e-14	Up	0.65	0.0767	-	-0.319	0.686	-	1.55	1.1e-05	Ortho	-0.544	0.492	-
AT5G02840	95.4	261	68.3	186	68.9	104	1.59	6.01e-06	Up	-0.526	0.191	-	-0.00249	1	-	-0.517	0.242	-	-0.863	0.152	-
AT5G02890	26.2	0.883	6.82	3.69	11.5	6.13	-4.59	1.33e-16	down	-2	0.000786	Ortho	3.24	0.000289	Mit	-1.24	0.0612	-	3.08	0.0179	Mit
AT5G02940	251	122	303	78.6	272	208	-0.918	0.019	down	0.231	0.636	-	-0.887	0.274	-	0.0495	0.953	-	0.659	0.488	-
AT5G03790	0.795	0.151	1.71	0.0598	1.71	0.339	-2.04	0.0014	down	1.13	0.076	-	-0.652	0.279	-	1.13	0.102	-	-0.33	0.66	-
AT5G04220	13.4	49.2	16.5	39.6	32	36.4	1.99	5.01e-12	Up	0.229	0.523	-	-0.608	0.258	-	1.2	0.000143	Ortho	-1.65	0.00266	Mit
AT5G04850	23.2	98.9	15.4	30.2	6.34	10.5	2.21	1.44e-16	Up	-0.654	0.0275	Para	-1.1	0.00517	Mit	-1.93	1.93e-11	Para	-1.42	0.0289	Mit
AT5G05070	0.0394	0.874	52.5	131	0.0103	0	4.36	1.8e-10	Up	10.2	3.62e-41	Ortho	0.299	0.126	-	-1.73	0.292	-	-1	1.2e-202	Mit
AT5G05160	11.9	2.77	458	222	23.8	4.12	-1.95	6.09e-13	down	5.25	9.68e-95	Para	0.757	0.215	-	0.961	0.000717	Para	-0.443	0.504	-
AT5G05240	8.33	4.22	2.82	2.32	7.69	1.95	-0.832	0.000521	down	-1.61	8.48e-11	Ortho	0.611	0.0433	Mit	-0.159	0.635	-	-0.853	0.0222	Mag
AT5G05440	7.36	35.7	2.84	2.63	3.37	13.7	2.37	9.63e-06	Up	-1.4	0.021	Para	-2.21	0.00117	Mit	-1.08	0.107	-	-0.399	0.683	-
AT5G05490	0.0611	1.18	22.6	13.7	0	0.212	3.95	4.02e-08	Up	8.44	1.08e-24	Ortho	-2.01	0.0314	Mit	-3.01	0.052	-	-1	0.0983	Mit
AT5G05940	5.48	0.462	5.89	0.249	3.75	1.69	-3.28	8.37e-08	down	0.0492	0.961	-	-0.748	0.297	-	-0.598	0.47	-	1.4	0.0556	Mit
AT5G05990	17.8	2.6	19	21.8	6.37	1.16	-2.64	3.75e-31	down	0.0364	0.905	-	2.64	5.7e-09	Mit	-1.53	2.11e-11	Ortho	0.753	0.0539	Mit
AT5G06760	1.4	3070	5.53	8270	1.09	1600	10.8	2.75e-99	Up	1.96	0.000583	Ortho	-0.0057	1	-	-0.455	0.557	-	-0.788	0.968	-
AT5G06770	27.9	6.59	16.8	30	23.3	36.3	-1.95	1.09e-27	down	-0.785	1.45e-05	Ortho	2.71	1.56e-08	Mit	-0.305	0.148	-	2.54	6.36e-07	Mit
AT5G07100	2.14	5.43	42	24.6	0.219	1.07	1.45	0.00271	Up	4.27	1.58e-18	Ortho	-1.74	0.0095	Mit	-3.38	5.17e-08	Para	-0.322	0.684	-
AT5G07130	3.39	0.767	2.78	0.121	3.27	0.663	-1.98	7.13e-08	down	-0.34	0.413	-	-0.544	0.358	-	-0.119	0.836	-	-0.14	0.856	-
AT5G07390	0.0911	1.7	69.6	12.6	8	5.65	4.28	1.95e-11	Up	9.6	6.75e-46	Ortho	-3.85	7.44e-08	Mit	6.48	1.11e-20	Ortho	-1.87	0.00186	Mit
AT5G07630	24.8	7.72	6.85	9.48	16.8	21.8	-1.54	1.2e-17	down	-1.91	1.42e-25	Ortho	2	4.81e-05	Mit	-0.6	0.00228	Ortho	1.92	2.46e-05	Mit
AT5G07670	25.1	16.5	33.7	15.6	36.1	23.8	-0.479	0.0179	down	0.359	0.0972	-	-0.481	0.0465	Mag	0.469	0.0375	Para	-0.0294	0.946	-
AT5G07800	5.04	2.73	10.9	6.46	4.44	1.25	-0.706	0.0173	down	1.08	0.000246	Para	0.0589	0.893	-	-0.209	0.606	-	-0.553	0.379	-
AT5G07950	8.1	29.8	51.1	52.3	7.13	7.42	2	4.83e-18	Up	2.59	4.96e-29	Ortho	-1.75	2.77e-07	Mit	-0.233	0.467	-	-1.73	0.00275	Mit
AT5G08020	15.8	0.932	18.5	0.257	20.1	0.499	-3.9	2.26e-27	down	0.149	0.735	-	-0.916	0.215	-	0.274	0.562	-	-0.987	0.0914	Mag
AT5G08580	24	6	95.8	93.1	24	11.8	-1.85	1.01e-16	down	1.96	1.66e-19	Para	1.81	2.29e-05	Mit	-0.0287	0.951	-	0.879	0.014	Mit
AT5G09260	9.55	18.1	5.52	16.7	13.8	34.3	1.07	9.33e-09	Up	-0.825	4.25e-05	Para	0.575	0.0279	Mag	0.498	0.0203	Ortho	0.393	0.128	-
AT5G09380	8.98	3.05	4.62	4.18	6.12	7.13	-1.41	1.38e-09	down	-1.03	1.59e-05	Ortho	1.08	0.000354	Mit	-0.61	0.0193	Ortho	1.48	0.000554	Mit
AT5G09400	28.6	56.5	30.7	60.2	45.4	74.3	1.11	2.02e-08	Up	0.0469	0.864	-	0.00357	1	-	0.625	0.00476	Ortho	-0.242	0.664	-
AT5G09420	7.15	3.76	12.6	8.47	7.3	2.42	-0.776	0.00668	down	0.76	0.00996	Para	0.216	0.664	-	-0.0267	0.97	-	-0.415	0.169	-
AT5G09580	3.59	0.871	29.2	27.2	12.2	12.3	-1.86	3.05e-07	down	2.97	5.83e-19	Para	1.26	0.0285	Mit	1.73	1.22e-06	Para	1.36	0.0195	Mit
AT5G09730	4.2	0.0898	1.41	0.466	2.94	7.45	-5.1	5.8e-15	down	-1.64	0.00589	Ortho	1.47	0.0326	Mit	-0.584	0.423	-	3.28	0.000116	Mit
AT5G09760	33.3	11.6	38.2	6.41	41.4	29.5	-1.41	3.05e-14	down	0.137	0.542	-	-0.963	0.0193	Mag	0.257	0.262	-	0.995	0.00672	Mit
AT5G10630	30.9	72.6	30.6	66.4	33.4	79.2	1.35	2.14e-06	Up	-0.0597	0.881	-	-0.11	0.833	-	0.0668	0.895	-	0.0133	0.995	-
AT5G10780	45	121	21.6	38	48.9	67.5	1.56	4.08e-17	Up	-1.1	1.16e-08	Para	-0.604	0.0358	Mit	0.0835	0.777	-	-0.946	0.000239	Mit
AT5G10800	7.25	2.4	0.757	1.46	12.2	8.63	-1.45	0.00618	down	-3.33	4.24e-09	Ortho	2	0.00579	Mit	0.663	0.33	-	0.891	0.303	-
AT5G11020	10.5	2.7	37.4	36	13.2	11.2	-1.81	1.96e-29	down	1.79	7.02e-39	Para	1.59	3.21e-07	Mit	0.288	0.0888	-	1.43	4.51e-06	Mit
AT5G11240	35	5.49	43.2	16.2	20.8	12.2	-2.51	1.68e-15	down	0.247	0.521	-	1.09	0.00991	Mit	-0.801	0.0271	Ortho	1.74	0.000865	Mit
AT5G11710	125	82.2	16.4	14.7	115	120	-0.462	0.00135	down	-2.98	2.41e-96	Ortho	0.474	0.0489	Mit	-0.162	0.375	-	0.675	0.0223	Mit
AT5G12440	31.4	6.34	29.1	2.76	28.7	5.91	-2.16	6.85e-11	down	-0.157	0.714	-	-0.848	0.199	-	-0.167	0.74	-	0.0769	0.926	-
AT5G13830	1.83	0.201	6.6	1.12	11.1	15.6	-2.95	4.61e-13	down	1.82	1.46e-10	Para	-0.495	0.391	-	2.58	8.62e-20	Para	1.92	0.00176	Mit
AT5G14180	0.417	49.9	0.747	0.435	0.168	0.795	6.59	8.02e-20	Up	0.868	0.366	-	-5.57	1.13e-05	Mit	-1.33	0.223	-	-4.5	0.000881	Mit
AT5G14520	89.7	21.1	102	36.3	90.2	34	-1.93	6.03e-21	down	0.137	0.594	-	0.603	0.0649	Mit	-0.0346	0.931	-	0.668	0.146	-
AT5G14600	13.6	4.6	6.82	0.737	3.42	0.203	-1.4	2.62e-05	down	-1.06	0.00275	Ortho	-0.971	0.0233	Mag	-2.04	9.37e-09	Ortho	-0.689	0.108	-
AT5G14880	75.2	35.3	78.8	66.9	71.6	33.9	-0.95	7.6e-06	down	0.00536	0.988	-	0.837	0.0034	Mit	-0.139	0.646	-	0.00682	0.999	-
AT5G14890	1.92	22.6	4.53	5.97	1.13	2.29	3.64	3.29e-25	Up	1.18	0.00237	Ortho	-2.73	0.000227	Mit	-0.831	0.0678	-	-2.39	0.000396	Mit
AT5G15150	1.34	0.0729	1.98	0.611	0.743	0	-3.62	9.55e-07	down	0.534	0.51	-	0.17	0.834	-	-0.889	0.304	-	0.585	0.259	-
AT5G15180	0.937	6.47	0	0.117	0.129	0.0337	2.49	0.0112	Up	-19	9.86e-34	Para	-1.91	0.126	-	-2.94	0.044	Para	-1.91	0.000557	Mit
AT5G15470	37.4	111	14.4	69.5	15.2	31.5	1.68	3.7e-09	Up	-1.42	2.01e-06	Para	0.657	0.209	-	-1.34	1.5e-05	Para	-0.513	0.29	-
AT5G15660	0.0179	10.9	0	4.12	0	8.6	7.3	1.77e-14	Up	-1.55	0.458	-	-1.22	0.358	-	-1.43	0.55	-	-0.329	0.874	-
AT5G16170	0.933	0.4	1.95	0.97	0.993	15.4	-0.992	0.0268	down	1.04	0.0157	Para	-0.237	0.599	-	0.0829	0.914	-	3.46	6.74e-06	Mit
AT5G16490	1.82	2.75	14.4	20.1	1.86	3.67	0.735	0.0412	Up	2.94	1.44e-17	Ortho	-0.00934	0.999	-	0.00591	1	-	0.216	0.747	-
AT5G16530	3.34	0.162	1.24	0.146	9.57	6.45	-4.05	5.16e-12	down	-1.48	0.00862	Ortho	0.918	0.118	-	1.49	0.00938	Para	1.55	0.0156	Mit
AT5G16630	21.4	76.4	98.2	59.2	8.88	11.9	1.95	1.73e-14	Up	2.14	8.15e-17	Ortho	-2.51	3.68e-07	Mit	-1.33	1.47e-06	Para	-1.41	0.0226	Mit
AT5G16715	135	18.7	100	55.6	123	56.7	-2.74	2.4e-33	down	-0.495	0.0476	Ortho	1.94	0.00579	Mit	-0.202	0.515	-	1.68	0.0029	Mit
AT5G16740	0	0.544	62.6	5.02	0.238	0.856	5.72	1.44e-07	Up	12.9	9.86e-28	Ortho	-4.06	1.43e-06	Mit	4.87	0.000262	Ortho	0.222	0.797	-
AT5G17200	0.0179	0.532	0	0.0181	0.0206	0.575	3.6	0.00508	Up	-1.52	0.596	-	-0.807	0.000213	Mit	0.0834	1	-	-0.222	0.471	-
AT5G17570	7.98	20	10.4	16	14.4	19.9	1.45	1.27e-13	Up	0.318	0.158	-	-0.619	0.044	Mit	0.802	0.000189	Ortho	-0.721	0.1	-
AT5G18100	42.5	54	15.4	18.8	30.2	26.4	0.486	0.029	Up	-1.52	5.79e-12	Para	-0.0725	0.853	-	-0.533	0.0328	Para	-0.505	0.169	-
AT5G18150	7.92	12.4	10.2	31.8	8.37	21.1	0.79	0.0103	Up	0.341	0.339	-	0.957	0.0585	Mag	0.0719	0.894	-	0.681	0.181	-
AT5G18270	1.88	14.3	2.24	5.1	1.87	15.7	3.05	2.46e-11	Up	0.261	0.669	-	-1.48	0.0269	Mit	-0.0231	0.996	-	0.0902	0.922	-
AT5G18290	7.35	0.913	2.64	0.511	3.16	6.75	-2.82	2.83e-13	down	-1.54	8.92e-05	Ortho	0.822	0.247	-	-1.28	0.00203	Ortho	3	0.00141	Mit
AT5G19360	0	0.977	0.0368	3.09	0.149	1.61	6.01	7.94e-08	Up	2.21	0.219	-	0.907	0.19	-	4.21	0.00878	Ortho	0.322	0.611	-
AT5G19860	31.7	176	226	912	30.8	91.4	2.61	4.82e-42	Up	2.8	7.15e-48	Ortho	-0.413	0.248	-	-0.0776	0.805	-	-0.881	0.00141	Mit
AT5G20260	0	6.21	44.3	125	0.229	43.1	7.9	8.84e-14	Up	12.4	5.08e-19	Ortho	-1.38	0.00119	Mit	4.79	0.00252	Ortho	2.6	0.295	-
AT5G21030	0.13	4.83	0.0231	0.571	0.0305	0.746	4.91	1.46e-12	Up	-2.8	0.043	Para	-1.94	0.00184	Mit	-2.13	0.126	-	-1.72	0.0248	Mit
AT5G22030	37.2	70.7	0.1	0.0417	39.8	73.9	1.05	0.000856	Up	-8.61	8.04e-54	Para	-0.913	0.0244	Mit	0.0497	0.936	-	-0.0413	0.967	-
AT5G22890	0.0179	0.404	0.0376	0	0	0	3.25	0.00823	Up	0.829	0.835	-	-0.322	0.274	-	-1.39	0.768	-	-0.322	0.302	-
AT5G24270	1.01	1.71	3.65	1.91	1.93	2.94	0.862	0.0304	Up	1.78	8.17e-06	Ortho	-0.837	0.0492	Mit	0.893	0.0513	-	0.158	0.81	-
AT5G24450	35.8	101	25.3	49.8	19	23	1.63	6.89e-14	Up	-0.545	0.0227	Para	-0.538	0.118	-	-0.961	5.8e-05	Para	-1.23	0.0279	Mit
AT5G24500	16.4	23.8	5.23	9.9	5.8	15	0.676	0.000728	Up	-1.7	2.11e-16	Para	0.226	0.382	-	-1.55	2.89e-13	Para	0.799	0.146	-
AT5G24590	29.7	99.3	19.3	52.1	13.5	75.8	1.9	9.41e-12	Up	-0.63	0.0418	Para	-0.32	0.567	-	-1.15	0.000205	Para	0.696	0.188	-
AT5G26742	981	264	596	138	868	402	-1.75	1.84e-11	down	-0.771	0.00589	Ortho	-0.215	0.697	-	-0.229	0.523	-	0.783	0.0785	Mit
AT5G26760	34.3	88.4	27	50.1	28.5	34.7	1.49	3.14e-13	Up	-0.402	0.0793	-	-0.475	0.218	-	-0.32	0.212	-	-1.06	0.0198	Mit
AT5G27970	59.4	25.7	50.2	41.6	47.5	42.6	-1.06	0.00511	down	-0.303	0.506	-	0.915	0.158	-	-0.381	0.443	-	1.04	0.201	-
AT4G08920	260	144	241	109	221	124	-0.71	0.00212	down	-0.172	0.538	-	-0.293	0.388	-	-0.286	0.326	-	0.025	0.975	-
AT4G09640	16.7	8.94	6.41	2.75	11.6	5.42	-0.764	0.000896	down	-1.42	1.27e-09	Ortho	-0.136	0.779	-	-0.564	0.0305	Ortho	-0.108	0.837	-
AT4G10060	192	59.6	70.5	48.9	79.6	23.6	-1.56	6.99e-06	down	-1.52	2.91e-05	Ortho	1.15	0.165	-	-1.33	0.000479	Ortho	-0.0467	0.976	-
AT4G10070	16	53.8	74.1	144	36.9	50.5	1.88	5.54e-16	Up	2.16	2.18e-20	Ortho	-0.745	0.0705	Mit	1.15	3.81e-06	Ortho	-1.26	0.0192	Mit
AT4G10890	8.01	3.68	5.86	1.86	6.02	1.18	-0.996	0.000493	down	-0.512	0.102	-	-0.447	0.389	-	-0.463	0.179	-	-0.737	0.083	Mag
AT4G10895	0	0.0784	5.4	2.96	0	0	4.34	0.000487	Up	9.38	7.67e-18	Ortho	-0.644	0.0359	Mit	0	1	-	0	NaN	-
AT4G11175	129	36.3	49.7	16.3	140	54.3	-1.68	8.73e-07	down	-1.44	5.46e-05	Ortho	0.262	0.533	-	0.0693	0.913	-	0.467	0.531	-
AT4G11670	19.1	62.6	9.62	34.7	25.8	70.7	1.85	3.76e-22	Up	-1.04	3.35e-07	Para	0.103	0.819	-	0.383	0.0992	-	-0.231	0.503	-
AT4G11680	15.9	30.5	18.4	38.5	14.6	15.3	1.07	6.24e-09	Up	0.155	0.491	-	0.159	0.676	-	-0.169	0.504	-	-0.81	0.0294	Mit
AT4G12120	6.32	64.2	13.8	27.8	12.7	28.9	3.43	3.65e-37	Up	1.06	0.000263	Ortho	-2.19	0.000448	Mit	0.945	0.00201	Ortho	-2.08	0.00686	Mit
AT4G12300	15.3	69.8	63.7	142	61.9	90.7	2.32	2.26e-58	Up	2.01	6.77e-44	Ortho	-0.981	0.00016	Mit	1.96	4.57e-41	Ortho	-1.58	0.000299	Mit
AT4G12610	32.1	54.3	40.7	62.6	51.4	50.6	0.908	1.17e-08	Up	0.297	0.0927	-	-0.139	0.617	-	0.637	0.000225	Ortho	-0.771	0.0627	Mit
AT4G04450	1.08	0.267	0.783	1.07	5.43	1.5	-1.8	0.00131	down	-0.524	0.409	-	0.678	0.256	-	2.27	3.39e-05	Para	-0.755	0.185	-
AT4G04900	0.575	0.0783	1.69	0.84	4.3	2.94	-2.61	9.8e-05	down	1.46	0.00858	Para	0.263	0.685	-	2.84	1.2e-07	Para	0.126	0.856	-
AT4G05390	29.4	11.1	22.7	15	39.1	31.7	-1.24	2.96e-09	down	-0.418	0.0665	-	0.776	0.0545	Mit	0.387	0.118	-	1.05	0.0176	Mit
AT4G05430	0.931	0.203	0.973	0.788	0.468	1.13	-1.93	0.000924	down	0.049	0.954	-	1	0.0629	Mit	-1.02	0.132	-	1.68	0.0357	Mit
AT4G03220	0.127	0.721	0.0427	0.043	0.109	0.425	2.18	0.0335	Up	-1.7	0.294	-	-1	4.51e-05	Mit	-0.313	0.889	-	-0.415	0.347	-
AT4G02620	98.8	233	3.98	4.87	110	220	1.37	5.48e-07	Up	-4.69	5.21e-63	Para	-0.956	0.0429	Mit	0.132	0.753	-	-0.238	0.614	-
AT4G02050	17.7	75.4	5.74	94.6	15.5	40.5	2.22	3.81e-16	Up	-1.69	4.57e-09	Para	1.75	0.0328	Mag	-0.23	0.548	-	-0.689	0.19	-
AT4G01883	81.1	21.1	21.7	22.2	34.2	20.3	-1.83	1.24e-09	down	-1.96	2.42e-10	Ortho	1.91	7.86e-06	Mit	-1.29	8.31e-05	Ortho	1.17	0.0621	Mit
AT4G01460	41	2.36	44.9	19.8	67.8	6.09	-3.89	3.85e-18	down	0.0627	0.924	-	2.46	7.34e-05	Mit	0.68	0.228	-	0.348	0.639	-
AT4G01360	2.37	46.6	11.8	84.5	7.39	117	4.41	1.6e-23	Up	2.36	5.41e-07	Ortho	-1.12	0.257	-	1.69	0.000756	Ortho	-0.0712	0.975	-
AT4G01030	20.8	164	36.3	74.8	7.75	17.2	3.07	1.39e-18	Up	0.769	0.0488	Ortho	-1.9	0.0196	Mit	-1.48	0.000155	Para	-1.84	0.0043	Mit
AT4G00940	1.8	10	14	45.4	1.57	10.5	2.63	2.28e-17	Up	2.93	1.08e-20	Ortho	-0.368	0.561	-	-0.219	0.651	-	0.354	0.482	-
AT4G00850	5.16	10.8	58.8	164	1.92	4.8	1.22	1.1e-07	Up	3.47	3.73e-54	Ortho	0.557	0.165	-	-1.47	2.43e-08	Para	0.0893	0.868	-
AT4G00480	15.5	1.1	18.4	2.28	27.1	1.75	-3.59	2.63e-27	down	0.222	0.564	-	0.478	0.562	-	0.789	0.0271	Para	-0.441	0.589	-
AT4G00335	10.8	7.05	12.3	20.6	5.41	13.7	-0.461	0.0238	down	0.133	0.584	-	1.33	0.000136	Mit	-1.03	1.3e-06	Ortho	1.84	0.000376	Mit
AT4G38910	7.73	4.03	6.89	7.78	0.326	1.32	-0.797	0.00117	down	-0.225	0.433	-	0.937	0.0138	Mit	-4.63	4.67e-38	Ortho	1.81	0.00233	Mit
AT4G37920	54.7	9.28	22.7	5.62	173	70.9	-2.39	5.67e-11	down	-1.32	0.000694	Ortho	0.628	0.226	-	1.62	4.24e-05	Para	1.17	0.152	-
AT4G37608	3.51	4.7	6.42	9.75	3.23	4.4	0.591	0.0409	Up	0.852	0.00418	Ortho	0.215	0.6	-	-0.125	0.783	-	0.0387	0.964	-
AT4G37380	5.32	0.795	2.78	0.5	6.49	2	-2.58	5.05e-14	down	-0.994	0.00384	Ortho	0.379	0.45	-	0.23	0.607	-	0.379	0.455	-
AT4G36870	48.2	14.2	25.7	13.2	62.7	27.9	-1.62	1.18e-12	down	-0.96	5.13e-05	Ortho	0.813	0.107	-	0.317	0.267	-	0.559	0.351	-
AT4G36840	8.32	22.5	0	0.388	13.3	29.8	1.59	3.42e-18	Up	-10.2	7.69e-22	Para	-0.775	0.00782	Mit	0.635	0.00206	Ortho	-0.225	0.313	-
AT4G36600	0.205	15.1	0.22	6.83	0	2.25	6.02	6.78e-26	Up	0.0737	0.945	-	-1	0.431	-	-4.72	0.000373	Para	-2.42	0.0408	Mit
AT4G36520	17.4	3.45	19.3	4.56	16.5	7.39	-2.1	0.00109	down	0.0568	0.958	-	0.223	0.886	-	-0.177	0.879	-	0.998	0.424	-
AT4G36350	0.0179	0.562	0	0.194	0.0514	0.71	3.68	0.00397	Up	-1.52	0.596	-	-0.585	0.0537	Mit	1.31	0.678	-	0.222	0.616	-
AT4G36070	0.0573	0.222	16.7	15.5	0	0.196	1.99	0.00535	Up	7.97	1.43e-34	Ortho	-0.0849	0.822	-	-3.03	0.0328	Para	0.322	0.136	-
AT4G35335	27.8	9.36	27.4	6.25	23	15.9	-1.45	3.06e-11	down	-0.0731	0.799	-	-0.509	0.249	-	-0.314	0.245	-	0.956	0.007	Mit
AT4G35230	57.2	125	44.3	53.6	58.4	142	1.26	3.68e-19	Up	-0.422	0.00561	Para	-0.846	0.00416	Mit	-0.014	0.968	-	0.153	0.685	-
AT4G34600	2.71	1.26	1.25	0.551	1.35	0.171	-0.944	0.0432	down	-1.19	0.0181	Ortho	0	1	-	-1.08	0.0464	Ortho	-0.433	0.302	-
AT4G34370	20.1	88.8	27.8	50.5	27.4	67.7	2.28	1.19e-57	Up	0.417	0.00759	Ortho	-1.23	0.000165	Mit	0.403	0.0153	Ortho	-0.791	0.0124	Mit
AT4G34190	452	210	291	290	442	307	-0.984	0.000505	down	-0.688	0.0235	Ortho	1.09	0.0105	Mit	-0.0775	0.872	-	0.583	0.359	-
AT4G34030	45.5	25.4	85.6	77.5	43.1	82.1	-0.725	0.000814	down	0.854	0.000111	Para	0.663	0.233	-	-0.124	0.693	-	1.72	0.00772	Mit
AT4G33945	27.9	38.9	18.7	8.28	14.2	18.7	0.612	0.000142	Up	-0.621	0.000227	Para	-1.56	0.000316	Mit	-1.01	2.93e-09	Para	-0.0889	0.782	-
AT4G33565	12.8	19.9	12.3	32.1	5.62	11.2	0.765	0.0187	Up	-0.105	0.806	-	0.723	0.212	-	-1.22	0.000582	Para	0.236	0.575	-
AT4G33490	14.3	40.1	277	199	19.6	25.5	1.59	3.79e-13	Up	4.24	2.39e-85	Ortho	-1.9	0.000712	Mit	0.412	0.123	-	-1.05	0.0235	Mit
AT4G33440	9.37	27.7	6.47	17.2	11.8	42.3	1.69	6.54e-08	Up	-0.577	0.105	-	-0.225	0.702	-	0.298	0.485	-	0.274	0.605	-
AT4G32950	1.05	0.336	5.17	23.1	0.711	0.961	-1.44	0.0174	down	2.24	0.000155	Para	3	0.000176	Mit	-0.598	0.448	-	1.19	0.0115	Mit
AT4G32920	38.6	255	45.2	384	98.4	490	2.83	1.53e-24	Up	0.16	0.653	-	0.357	0.58	-	1.29	1.85e-05	Ortho	-0.406	0.738	-
AT4G32605	18.8	3.53	146	314	23.5	26.7	-2.25	3.38e-29	down	2.93	1.96e-56	Para	3.16	3.27e-07	Mit	0.302	0.194	-	2.24	2.86e-05	Mit
AT4G32600	49.2	119	146	314	53.2	99.3	1.4	2.44e-12	Up	1.51	6.83e-14	Ortho	-0.149	0.551	-	0.0586	0.863	-	-0.364	0.336	-
AT4G32570	81.7	7.82	23	3.03	56.4	7.09	-3.25	1.96e-40	down	-1.89	1.51e-14	Ortho	0.74	0.171	-	-0.583	0.0387	Ortho	0.436	0.329	-
AT4G32285	68.5	144	76.5	67.8	79	114	1.19	5.43e-08	Up	0.0995	0.726	-	-1.22	0.00158	Mit	0.157	0.614	-	-0.524	0.393	-
AT4G32040	29.2	177	33.7	51.3	47.1	57.3	2.73	1.96e-93	Up	0.161	0.314	-	-1.96	1.58e-07	Mit	0.656	6.72e-06	Ortho	-2.3	1.44e-06	Mit
AT4G31760	0.395	1.46	14.8	24.8	1.45	10.8	1.92	0.00115	Up	5.19	6.01e-18	Ortho	-0.0365	0.979	-	1.85	0.00709	Ortho	1.5	0.215	-
AT4G31420	29.7	270	50.2	154	26.6	125	3.31	1.16e-51	Up	0.714	0.00248	Ortho	-1.54	0.000122	Mit	-0.196	0.521	-	-0.949	0.116	-
AT4G31300	107	334	101	232	95	178	1.78	4.77e-39	Up	-0.143	0.379	-	-0.432	0.0705	Mit	-0.213	0.211	-	-0.735	0.00495	Mit
AT4G31115	30.8	67.5	7.09	4.24	31.5	36.5	1.25	0.000105	Up	-2.18	5.58e-11	Para	-1.71	0.000416	Mit	-0.00345	1	-	-0.898	0.203	-
AT4G31020	4.25	0.903	16.2	7.75	0.89	0.872	-2.04	3.91e-08	down	1.9	9e-08	Para	0.606	0.236	-	-2.23	2.46e-08	Ortho	1.39	0.0038	Mit
AT4G30662	1.63	7.05	0	0.108	0	0.0129	2.13	0.000121	Up	-7.84	1.56e-10	Para	-1.68	0.00597	Mit	-7.72	9e-10	Para	-1.68	0.00156	Mit
AT4G30640	0.0235	0.884	0.0821	1.56	0.0537	6.09	4.45	1.2e-05	Up	1.87	0.273	-	0.652	0.213	-	1.26	0.552	-	2	0.0425	Mag
AT4G30560	4.24	6.38	33.6	29.7	14	21	0.697	0.0242	Up	2.94	4.96e-23	Ortho	-0.654	0.163	-	1.68	1.02e-07	Ortho	0.0869	0.908	-
AT4G30430	0.107	0.816	0.197	0.819	0.108	0.636	2.77	4.13e-05	Up	0.749	0.429	-	-0.193	0.835	-	-0.113	0.951	-	-0.415	0.491	-
AT4G30380	0.0376	0.197	0.176	0.96	0	0.376	2.2	0.0219	Up	2.03	0.109	-	1	0.000526	Mag	-2.42	0.19	-	0.585	0.0803	Mag
AT4G29230	2.42	10.7	3.16	3.31	4.1	16.2	2.27	6.94e-16	Up	0.325	0.348	-	-1.97	0.000118	Mit	0.708	0.0363	Ortho	-0.253	0.738	-
AT4G28770	37.1	110	13.7	24.5	40.4	76	1.7	6.24e-19	Up	-1.48	7.7e-14	Para	-0.763	0.0169	Mit	0.0901	0.765	-	-0.653	0.0331	Mit
AT4G28650	11.5	49.7	25.6	34	12.4	39.4	2.23	1.38e-14	Up	1.1	0.000357	Ortho	-1.58	0.000606	Mit	0.0732	0.888	-	-0.436	0.57	-
AT4G28600	36	54.5	53.7	58.9	37	49.3	0.728	0.00847	Up	0.533	0.0752	-	-0.459	0.25	-	-0.00928	1	-	-0.189	0.777	-
AT4G28350	2.66	17.3	6.58	9.34	1.9	17.5	2.77	6.78e-11	Up	1.25	0.00728	Ortho	-1.8	0.00639	Mit	-0.544	0.344	-	0.322	0.818	-
AT4G28210	53.1	16.9	28.3	12	45.1	19.7	-1.5	3.49e-07	down	-0.964	0.00203	Ortho	0.423	0.367	-	-0.28	0.479	-	0.457	0.446	-
AT4G28130	0	0.238	230	88.9	0.00994	1.36	4.34	0.000112	Up	14.8	9.7e-32	Ortho	-1.36	0.000359	Mit	0.703	0.788	-	1.17	0.0861	Mag
AT4G28110	0.0672	2.69	0.177	0.307	0.0398	1.53	4.35	3.4e-05	Up	1.28	0.436	-	-1.91	0.0135	Mit	-0.866	0.703	-	-0.447	0.468	-
AT4G27750	19	41.3	30.2	44.3	30.5	45.2	1.25	4.03e-31	Up	0.617	3.99e-08	Ortho	-0.535	0.0185	Mit	0.651	1.73e-08	Ortho	-0.526	0.0672	Mit
AT4G27710	72.8	10.7	141	49.2	277	74.2	-2.59	4.61e-15	down	0.9	0.0118	Para	1.19	0.0636	Mit	1.87	1e-07	Para	0.802	0.373	-
AT4G27500	109	355	10.6	33.8	145	246	1.8	5.33e-06	Up	-3.39	4.24e-17	Para	-0.0937	0.947	-	0.368	0.495	-	-0.925	0.345	-
AT4G27460	0.265	6.41	0.0769	2.62	0	0.186	4.46	4.09e-12	Up	-1.82	0.059	-	-1.05	0.125	-	-5.1	0.000186	Para	-2.86	1.28e-05	Mit
AT4G26830	1.81	0.424	1.3	8.5	2.41	2.39	-1.93	0.000254	down	-0.559	0.353	-	3.22	1.37e-05	Mit	0.334	0.646	-	1.14	0.114	-
AT4G26740	0.0179	2.15	0	0.0745	0	0.1	4.77	0.000246	Up	-1.51	0.678	-	-1.7	6.58e-12	Mit	-1.39	0.751	-	-1.7	3.26e-12	Mit
AT4G26440	0	1.08	0.0197	0.451	0	0.279	5.52	2.38e-06	Up	1.32	0.582	-	-0.678	0.15	-	0	1	-	-0.678	0.00101	Mit
AT4G26390	0.11	1.03	0	0.0483	0	0.0629	2.87	0.00727	Up	-3.91	0.0752	-	-1	2.39e-202	Mit	-3.79	0.112	-	-1	1.2e-202	Mit
AT4G26300	103	43	60.8	45.5	143	78.1	-1.13	1.09e-09	down	-0.82	1.87e-05	Ortho	0.832	0.0195	Mit	0.434	0.042	Para	0.372	0.427	-
AT4G26120	1.13	8.24	2.08	4.48	9.87	19.3	2.97	1.08e-16	Up	0.857	0.0371	Ortho	-1.28	0.0169	Mit	3.12	8.78e-17	Ortho	-1.16	0.0818	Mit
AT4G25570	176	89.5	111	278	22.1	31.5	-0.832	0.000612	down	-0.701	0.00616	Ortho	2.28	5.7e-07	Mit	-3.03	1.2e-35	Ortho	1.45	0.00381	Mit
AT4G24800	76.9	303	38.1	93.5	48.1	101	2.09	1.89e-10	Up	-1.08	0.00221	Para	-0.702	0.3	-	-0.72	0.0643	-	-0.926	0.214	-
AT4G23540	26	8.09	24.2	8.13	27.9	5.86	-1.52	1.47e-05	down	-0.17	0.706	-	0.136	0.816	-	0.0388	0.962	-	-0.453	0.48	-
AT4G22370	0.443	2.78	36.2	90	0.299	2.95	2.71	8.46e-08	Up	6.31	6.34e-35	Ortho	0.289	0.591	-	-0.595	0.446	-	1	0.225	-
AT4G22140	34.1	15.2	26.2	17.1	28.4	20.5	-1.01	2.39e-15	down	-0.428	0.00127	Ortho	0.541	0.0176	Mit	-0.307	0.0341	Ortho	0.7	0.00559	Mit
AT4G21770	52.3	4.47	24	9.61	45.8	34.4	-3.4	5.19e-41	down	-1.17	6.18e-06	Ortho	1.97	0.00104	Mit	-0.233	0.488	-	2.81	6.31e-05	Mit
AT4G21323	1.27	15.5	24.8	249	40.2	13.1	3.7	4.03e-18	Up	4.25	2.82e-22	Ortho	0.544	0.462	-	4.95	4.56e-29	Ortho	-4.26	0.00077	Mit
AT4G21190	32.9	9.36	75	47.3	31.9	20.5	-1.67	9.34e-08	down	1.14	0.000542	Para	1.04	0.000371	Mit	-0.0897	0.866	-	1.1	0.0465	Mit
AT4G21120	0.878	10.6	3.33	1.66	0.99	3.47	3.61	3.26e-13	Up	1.89	0.000552	Ortho	-3.43	2.97e-05	Mit	0.135	0.886	-	-1.66	0.0305	Mit
AT4G21105	181	243	125	210	150	169	0.562	0.0321	Up	-0.586	0.0344	Para	0.326	0.297	-	-0.297	0.368	-	-0.25	0.667	-
AT4G20940	27.5	0.642	34.5	0.423	32.4	1.35	-5.19	1.67e-34	down	0.276	0.578	-	-0.317	0.807	-	0.197	0.749	-	0.515	0.489	-
AT4G20930	9.89	40.8	6.89	18.4	5.96	7.97	2.16	4.51e-15	Up	-0.549	0.0808	-	-0.645	0.11	-	-0.762	0.0193	Para	-1.64	0.0375	Mit
AT4G20900	0	0.856	3.55	2.8	0.811	0.755	6.08	7.05e-10	Up	8.76	2.16e-15	Ortho	-1.07	0.00578	Mit	6.64	1.06e-08	Ortho	-1	0.0055	Mit
AT4G20260	257	723	18	25.8	303	247	1.62	3.2e-07	Up	-3.88	6.26e-34	Para	-1.01	0.0363	Mit	0.221	0.629	-	-1.78	0.000811	Mit
AT4G19150	23.3	44.6	54.4	73.5	32.4	39.2	1.09	4.86e-18	Up	1.18	9.23e-21	Ortho	-0.496	0.0214	Mit	0.431	0.00227	Ortho	-0.66	0.0248	Mit
AT4G19003	22	33	11.9	15.7	28.3	32.2	0.717	0.0064	Up	-0.944	0.000558	Para	-0.183	0.606	-	0.327	0.322	-	-0.387	0.518	-
AT4G18590	24.3	8.81	8.89	5.25	8.81	5.42	-1.32	2.91e-07	down	-1.51	9.94e-09	Ortho	0.746	0.0517	Mit	-1.5	3.5e-08	Ortho	0.803	0.181	-
AT4G17770	40.2	4.42	43.9	3.07	72.6	6.87	-3.03	2.51e-11	down	0.0526	0.94	-	-0.568	0.601	-	0.769	0.173	-	-0.289	0.835	-
AT4G17760	2.73	0.165	4.03	0.736	4.98	1.81	-3.78	1.78e-15	down	0.499	0.233	-	0.17	0.724	-	0.818	0.0537	-	0.848	0.0864	Mit
AT4G17740	61	27.8	70.4	122	79.3	74	-1.02	2.99e-15	down	0.142	0.345	-	1.87	1.35e-07	Mit	0.319	0.0297	Para	0.999	0.000504	Mit
AT4G17180	8.35	1.41	2.05	0.329	14.2	5.23	-2.41	4.44e-17	down	-2.07	6.7e-13	Ortho	0.525	0.285	-	0.726	0.0176	Para	0.467	0.312	-
AT4G16807	2.71	0.274	0.54	0.0235	3.32	0.939	-3.04	5.53e-09	down	-2.36	1.07e-05	Ortho	0.9	0.093	Mit	0.258	0.725	-	0.398	0.549	-
AT4G16620	0.524	3.04	2.49	4	1.49	7.56	2.66	4.95e-11	Up	2.22	2.28e-07	Ortho	-0.501	0.303	-	1.49	0.00155	Ortho	0.725	0.257	-
AT4G16400	190	46.3	2.31	2.08	1.81	3.59	-1.85	2.97e-06	down	-6.42	1.1e-55	Ortho	1.79	0.0114	Mit	-6.76	2.5e-59	Ortho	2.73	4.89e-05	Mit
AT4G16141	43.9	2.94	44.8	0.846	29.7	1.61	-3.73	7.54e-27	down	-0.0255	0.965	-	-0.931	0.125	-	-0.6	0.154	-	-0.0238	0.99	-
AT4G15290	0.0479	0	6.63	0.776	0	0	-3.29	0.0126	down	7.15	2.48e-10	Para	-2.15	0.000307	Mag	-2.5	0.181	-	0	NaN	-
AT4G15250	0	0.0733	0.0606	0.043	0	0.638	2.99	0.0184	Up	2.92	0.101	-	0	1	-	0	1	-	0.585	0.306	-
AT4G14640	0.501	0.0507	173	273	0.0199	0	-3.09	7.73e-07	down	8.34	9.79e-243	Para	1.24	0.00258	Mit	-4.62	4.99e-05	Ortho	0.585	0.0663	Mit
AT4G14180	1.4	3.01	12.6	7.63	0.977	1.99	1.2	0.000129	Up	3.12	1.83e-24	Ortho	-1.3	0.000423	Mit	-0.564	0.176	-	-0.0931	0.881	-
AT4G14147	6.58	8.59	7.77	12.2	6.64	9.26	0.528	0.0374	Up	0.192	0.524	-	0.305	0.463	-	-0.0264	0.964	-	0.11	0.877	-
AT5G37740	4.72	11.9	12.7	813	22.2	173	1.42	0.00273	Up	1.41	0.0057	Ortho	4.74	1.81e-05	Mag	2.21	1.58e-05	Ortho	1.72	0.00296	Mag
AT5G42070	84.6	6.92	52.3	406	74	38.2	-3.44	2.69e-21	down	-0.742	0.0663	-	6.35	1.55e-06	Mit	-0.238	0.653	-	2.48	0.00331	Mit
AT5G41480	18.6	12	14.4	14.3	18.6	14.2	-0.512	0.0026	down	-0.431	0.0159	Ortho	0.585	0.0434	Mit	-0.0522	0.85	-	0.188	0.65	-
AT5G40570	3.74	7.32	45.5	138	4.78	6.21	1.11	1.39e-06	Up	3.57	1.67e-58	Ortho	0.74	0.0272	Mag	0.333	0.255	-	-0.567	0.28	-
AT5G40550	5.37	8.42	8.3	12.2	7.03	6.69	0.798	0.000963	Up	0.605	0.0195	Ortho	-0.123	0.744	-	0.37	0.215	-	-0.735	0.096	Mit
AT5G40530	15.7	6.27	13.4	4.19	15.1	11.6	-1.19	3.47e-06	down	-0.279	0.349	-	-0.254	0.52	-	-0.107	0.79	-	0.859	0.0458	Mit
AT5G39400	0.0681	0.732	1.79	6.63	0.0199	4.43	3.39	3.97e-06	Up	4.74	9.68e-09	Ortho	0.687	0.022	Mag	-1.64	0.325	-	1.65	0.0286	Mag
AT5G38130	2.74	0.465	14.6	11.8	0	0	-1.94	0.0371	down	2.53	0.0259	Para	0.941	0.739	-	-8.34	8.75e-08	Ortho	1.22	0.151	-
AT5G47710	16.1	5.02	3.52	5.2	25.1	21.5	-1.51	4.18e-07	down	-2.22	4.88e-13	Ortho	1.92	0.000766	Mit	0.606	0.0835	-	1.22	0.0232	Mit
AT5G47680	32.4	18.7	17.4	7.79	20.7	11.5	-0.645	0.00682	down	-0.934	0.00013	Ortho	-0.299	0.426	-	-0.685	0.00919	Ortho	-0.00172	1	-
AT5G47635	0.251	1.54	26.2	5.89	0.399	0.664	2.68	2.36e-10	Up	6.65	1.39e-56	Ortho	-3.27	3.24e-07	Mit	0.58	0.359	-	-0.837	0.127	-
AT5G45720	6.38	1.83	21.5	4.95	25.4	4.11	-1.65	4.66e-06	down	1.68	2.93e-06	Para	-0.634	0.302	-	1.92	1.79e-07	Para	-1.12	0.0626	Mag
AT5G45310	2.46	47.3	2.34	5.51	0.0624	4.91	4.15	2.16e-10	Up	-0.163	0.866	-	-3.01	0.0641	Mit	-5.33	4.66e-08	Para	-1.38	0.452	-
AT5G43870	54.9	5.67	60.2	41.2	54.3	6.04	-3.14	5.51e-29	down	0.0637	0.869	-	2.51	2.65e-05	Mit	-0.0723	0.882	-	0.0655	0.95	-
AT5G43680	10.3	13.5	8.69	10.9	7.43	11.4	0.538	0.00504	Up	-0.287	0.184	-	-0.0595	0.871	-	-0.513	0.0192	Para	0.19	0.695	-
AT5G42940	28.5	83.7	28.3	71.6	32.4	68.6	1.68	4.99e-18	Up	-0.0683	0.793	-	-0.221	0.667	-	0.127	0.655	-	-0.449	0.342	-
AT5G42770	14.4	4.89	15.9	6.46	18.3	8.05	-1.44	6.8e-10	down	0.088	0.768	-	0.189	0.592	-	0.318	0.268	-	0.312	0.507	-
AT5G42760	30.4	4.36	126	24.2	17	3.95	-2.63	1.46e-14	down	1.99	1.02e-08	Para	0.202	0.74	-	-0.899	0.0218	Ortho	0.74	0.171	-
AT5G42690	4.6	0.996	14.7	9.83	8.89	11.7	-2.03	3.65e-11	down	1.62	8.93e-09	Para	1.01	0.114	-	0.899	0.0038	Para	1.91	0.000676	Mit
AT5G42660	20.9	13.8	11.7	10.6	11.5	14.2	-0.457	0.00259	down	-0.881	8.23e-09	Ortho	0.488	0.131	-	-0.902	1.1e-08	Ortho	0.864	0.00527	Mit
AT5G42320	25.7	14.6	79.3	38.3	26	18.6	-0.663	0.000556	down	1.58	2.28e-17	Para	-0.268	0.33	-	-0.0175	0.971	-	0.308	0.447	-
AT5G48880	195	31.2	102	38	110	84.2	-2.48	1.26e-11	down	-0.953	0.0172	Ortho	1.21	0.0758	Mit	-0.852	0.048	Ortho	2.24	0.00456	Mit
AT5G49160	46.9	4.01	33.4	1.98	41.6	3.44	-3.34	5.43e-12	down	-0.556	0.34	-	-0.205	0.893	-	-0.226	0.77	-	-0.129	0.916	-
AT5G49900	6.34	56.8	9.16	53.9	39.8	38.9	3.26	4.7e-16	Up	0.493	0.307	-	-0.547	0.693	-	2.62	1.09e-09	Ortho	-3.04	0.0002	Mit
AT5G49920	0.158	9.59	97.8	18.8	0.583	12	5.77	2.95e-22	Up	9.22	6.48e-47	Ortho	-5.73	9.25e-08	Mit	1.8	0.0201	Ortho	-0.311	0.846	-
AT5G49930	27.5	60.6	31.4	97.9	30.3	61.2	1.25	0.000827	Up	0.133	0.787	-	0.484	0.409	-	0.0781	0.91	-	-0.133	0.899	-
AT5G50350	13.8	57.7	12.6	37.7	12.6	41.6	2.2	5.84e-41	Up	-0.176	0.381	-	-0.473	0.13	-	-0.175	0.438	-	-0.339	0.48	-
AT5G50400	23.5	37.4	9.37	25.4	36.9	67.8	0.833	5.73e-05	Up	-1.37	1.26e-10	Para	0.718	0.051	Mag	0.632	0.00604	Ortho	0.213	0.706	-
AT5G50890	8.87	1.73	11.9	6.31	17.6	10.9	-2.15	2.95e-11	down	0.411	0.252	-	1.03	0.0301	Mit	0.988	0.00433	Para	1.15	0.0475	Mit
AT5G50990	4.36	5.8	8	3.71	15.9	11.6	0.539	0.0432	Up	0.812	0.00288	Ortho	-1.22	0.0051	Mit	1.83	4.01e-12	Ortho	-0.689	0.129	-
AT5G51010	170	52	88.7	25.9	133	77	-1.57	1.63e-09	down	-0.998	0.000249	Ortho	-0.0653	0.885	-	-0.391	0.226	-	0.905	0.0309	Mit
AT5G51700	14.7	33.8	12.3	15	12.5	23.6	1.35	1.44e-25	Up	-0.305	0.037	Para	-0.893	0.000267	Mit	-0.272	0.0883	-	-0.305	0.319	-
AT5G52910	9.44	0.679	6.56	0.0181	0	0	-3.51	3.43e-09	down	-0.566	0.461	-	-0.0995	0.926	-	-10.2	3e-16	Ortho	2.81	1.05e-05	Mit
AT5G52950	8.26	0.515	7.59	0.4	9.96	0.513	-3.78	6.64e-19	down	-0.185	0.718	-	-0.1	0.864	-	0.216	0.717	-	-0.472	0.412	-
AT5G53040	0	0.478	0.125	0.194	0	0.896	4.91	0.000108	Up	4.01	0.0573	-	-0.585	0.0116	Mit	0	1	-	0.222	0.725	-
AT5G53530	27.9	65.7	9.44	22.5	44.7	75.8	1.37	2.86e-11	Up	-1.6	4.96e-14	Para	-0.0323	0.932	-	0.644	0.00534	Ortho	-0.463	0.249	-
AT5G53800	17.8	48.4	16.4	40.1	27	34.8	1.59	2.5e-17	Up	-0.163	0.481	-	-0.184	0.652	-	0.56	0.00878	Ortho	-1.05	0.0396	Mit
AT5G53850	102	160	109	221	99.8	103	0.783	2.54e-06	Up	0.0442	0.844	-	0.368	0.0659	Mag	-0.0786	0.759	-	-0.608	0.0925	Mit
AT5G54870	38.9	261	12.5	23.6	29.8	100	2.87	3.72e-59	Up	-1.69	3.93e-20	Para	-1.82	3.1e-06	Mit	-0.433	0.0389	Para	-0.999	0.0012	Mit
AT5G55210	31.9	6.86	46.5	31.8	33.1	21.1	-2.07	4.03e-12	down	0.489	0.143	-	1.52	0.000321	Mit	0.0162	0.993	-	1.43	0.0437	Mit
AT5G55400	28.3	183	61.7	425	64.6	318	2.75	3.8e-17	Up	1.07	0.00233	Ortho	0.117	0.893	-	1.13	0.00202	Ortho	-0.373	0.769	-
AT5G56720	2.79	6.19	32.8	32	3.93	11.4	1.29	5.48e-08	Up	3.51	4.93e-53	Ortho	-0.901	0.0147	Mit	0.461	0.113	-	0.464	0.347	-
AT5G57035	27.3	130	115	276	29.2	115	2.35	8.59e-12	Up	2.03	1.3e-08	Ortho	-0.942	0.00505	Mit	0.0345	0.968	-	-0.261	0.82	-
AT5G57910	6.18	365	69.9	796	10.5	138	6	9.63e-116	Up	3.48	6.85e-39	Ortho	-2.17	0.00515	Mit	0.752	0.015	Ortho	-2.06	0.0333	Mit
AT5G57920	0.0725	0.742	0	0.142	0.233	0.925	3.23	2.92e-06	Up	-3.35	0.0159	Para	-0.807	0.00756	Mit	1.66	0.088	-	0.193	0.687	-
AT5G58010	0	0.39	0.0573	0.434	0.0251	0.536	4.67	0.000118	Up	2.81	0.144	-	0	1	-	1.45	0.585	-	0	1	-
AT5G58190	11.5	15.6	0.449	1.08	11.4	7.63	0.563	0.000387	Up	-4.78	5.64e-72	Para	0.278	0.457	-	-0.0885	0.711	-	-0.957	0.0011	Mit
AT5G58240	27.2	13.6	53.1	56.5	29.5	25.7	-0.869	2.3e-05	down	0.911	1.19e-05	Para	1.05	0.000133	Mit	0.0801	0.805	-	0.785	0.107	-
AT5G58360	0.797	0.122	0.967	0.117	1.46	0.689	-2.52	0.000225	down	0.198	0.808	-	-0.193	0.601	-	0.8	0.299	-	0.293	0.531	-
AT5G59740	4.56	1.97	4.52	0.51	1.52	3.67	-1.04	0.000412	down	-0.0543	0.892	-	-0.936	0.0414	Mag	-1.62	3.48e-07	Ortho	1.65	0.00147	Mit
AT5G59830	16.2	25.6	11.4	33.2	13.5	16.7	0.808	1.08e-06	Up	-0.554	0.00187	Para	0.814	0.0168	Mag	-0.301	0.137	-	-0.349	0.278	-
AT5G59980	6.09	2.83	7.51	2.13	7.69	1.11	-0.964	0.0167	down	0.233	0.641	-	-0.58	0.249	-	0.278	0.622	-	-1.32	0.0146	Mag
AT5G60160	41.6	78.7	65.5	73.3	63.1	103	1.05	1.02e-09	Up	0.603	0.000899	Ortho	-0.727	0.0366	Mit	0.551	0.00418	Ortho	-0.203	0.683	-
AT5G60790	140	589	212	719	152	606	2.2	3.9e-18	Up	0.559	0.0454	Ortho	-0.31	0.397	-	0.0756	0.861	-	-0.0788	0.942	-
AT5G60980	72.9	42.2	48.7	7.1	49.6	12.5	-0.643	0.000277	down	-0.622	0.000689	Ortho	-1.87	0.000259	Mag	-0.589	0.00228	Ortho	-1.17	0.00396	Mag
AT5G62040	0.307	21.9	6.84	4.08	0.0418	11	5.98	1.86e-33	Up	4.37	2.51e-16	Ortho	-4.82	3.4e-07	Mit	-2.93	0.00378	Para	-0.601	0.846	-
AT5G62280	2.75	0	2.25	0	4.42	0	-6.9	1.61e-11	down	-0.386	0.714	-	0.0995	0.921	-	0.652	0.564	-	-0.485	0.36	-
AT5G62380	1.44	0.155	1.27	0.0508	2.17	0.166	-2.87	1.59e-08	down	-0.227	0.672	-	0.322	0.623	-	0.578	0.267	-	-0.163	0.875	-
AT5G62570	43.8	105	9.16	10.5	22.4	132	1.4	3.37e-08	Up	-2.29	1.14e-18	Para	-0.96	0.0186	Mit	-0.983	0.000423	Para	1.27	0.0501	Mag
AT5G62840	34.4	2.69	27.5	4.67	49.9	13.2	-3.53	1.44e-44	down	-0.386	0.158	-	0.934	0.169	-	0.48	0.0948	-	1.43	0.00106	Mit
AT5G62980	21.5	5.48	18.2	2.91	10.6	5.26	-1.81	1.8e-09	down	-0.287	0.422	-	-0.512	0.341	-	-1.07	0.00125	Ortho	0.937	0.085	Mit
AT5G63080	12.8	19	5.29	1.18	7.47	9.43	0.709	0.00178	Up	-1.32	2.1e-08	Para	-2.01	0.000117	Mit	-0.818	0.00111	Para	-0.27	0.52	-
AT5G63440	17.2	6.72	56.6	18.8	10.5	13	-1.2	3.55e-12	down	1.67	3.02e-24	Para	-0.259	0.474	-	-0.735	6.31e-05	Ortho	1.54	6.59e-06	Mit
AT5G63550	29.7	14.9	11.4	7.9	18.3	6.86	-0.83	0.0308	down	-1.45	0.000258	Ortho	0.428	0.442	-	-0.764	0.0887	-	-0.37	0.477	-
AT5G63700	31.1	5.34	32.2	4.85	25.5	5.5	-2.39	1.13e-13	down	-0.0248	0.963	-	-0.0661	0.944	-	-0.357	0.396	-	0.388	0.625	-
AT5G63970	7.42	15.7	34.2	25.7	14.3	31.1	1.26	4.72e-06	Up	2.2	1.92e-15	Ortho	-1.36	0.0309	Mit	0.947	0.00197	Ortho	0.135	0.872	-
AT5G64820	0.0301	0.275	15.5	8.42	0.169	0.725	2.99	0.000343	Up	8.89	8.74e-21	Ortho	-0.774	0.0287	Mit	2.4	0.0427	Ortho	0.585	0.0663	Mag
AT5G65030	0.797	0.0553	123	72.5	0.0603	0.836	-3.22	9.42e-05	down	7.27	3.46e-23	Para	-0.167	0.895	-	-3.67	0.000413	Ortho	1.39	0.00615	Mit
AT5G65090	2.16	0.316	3.35	1.68	0.337	0.198	-2.55	1.53e-07	down	0.598	0.237	-	0.613	0.363	-	-2.76	2.85e-07	Ortho	1.06	0.106	-
AT5G65165	0.0705	0.756	0.0614	1.53	0	0.102	3.14	9.91e-05	Up	-0.295	0.843	-	0.737	0.234	-	-3.24	0.0451	Para	-0.585	0.289	-
AT5G65400	9.7	5.61	9.58	15.8	8.11	30.4	-0.636	0.00551	down	-0.0558	0.854	-	1.4	0.00134	Mit	-0.284	0.319	-	2.48	1.92e-05	Mit
AT5G65440	44.4	5.28	39.9	5.08	33.1	7.07	-2.88	4.83e-10	down	-0.203	0.742	-	0.1	0.943	-	-0.474	0.451	-	0.776	0.394	-
AT5G65450	10.6	4.88	1.73	1.23	29.2	26.8	-0.981	2.44e-06	down	-2.67	2.97e-32	Ortho	0.585	0.239	-	1.41	7.69e-12	Para	0.876	0.0506	Mit
AT5G65500	0.0244	0.174	10.7	19.8	0.145	0.801	2.53	0.00862	Up	8.93	1.4e-13	Ortho	0.82	0.276	-	2.76	0.0617	-	0.807	0.149	-
AT5G65810	46.4	4.66	42.3	45.7	36.1	8.66	-3.16	1.72e-50	down	-0.189	0.442	-	3.16	4.03e-08	Mit	-0.398	0.105	-	1.12	0.00356	Mit
AT5G67580	33.3	50.8	31.3	52.8	22.2	28.3	0.738	0.00033	Up	-0.161	0.517	-	0.135	0.69	-	-0.643	0.00484	Para	-0.271	0.635	-
AT5G67540	16.4	8.16	3.28	1.95	14.4	11.7	-0.867	0.00216	down	-2.37	1.95e-16	Ortho	0.379	0.386	-	-0.238	0.531	-	0.638	0.151	-
AT5G67100	26.3	1.39	34.5	4.27	46	12	-4.01	9.95e-16	down	0.332	0.598	-	0.908	0.424	-	0.745	0.236	-	1.72	0.187	-
AT5G66480	2.28	12.8	0.845	8.48	1.82	5	2.6	7.87e-19	Up	-1.48	2.31e-05	Para	0.274	0.633	-	-0.359	0.384	-	-0.711	0.28	-
AT5G66005	12.5	2.76	0.183	8.84	23	17.5	-2.01	1.44e-05	down	-6.15	1.61e-26	Ortho	5.13	0.000426	Mit	0.835	0.137	-	1.49	0.0212	Mit
AT1G09520	13.5	21.2	13.2	54.6	11.5	69.2	0.783	0.0174	Up	-0.0767	0.863	-	1.36	0.0113	Mag	-0.261	0.562	-	1.87	0.0299	Mag
AT1G09530	9.53	50.4	9.08	11.3	12.4	54.8	2.49	9.01e-12	Up	-0.117	0.814	-	-2	0.0306	Mit	0.327	0.522	-	-0.248	0.872	-
AT1G09570	58.1	158	70.5	147	96.5	150	1.57	6.06e-05	Up	0.227	0.65	-	-0.379	0.638	-	0.698	0.143	-	-0.797	0.354	-
AT1G09620	171	49.7	112	56.6	163	83.6	-1.64	6.37e-08	down	-0.665	0.0458	Ortho	0.792	0.11	-	-0.13	0.788	-	0.822	0.187	-
AT1G09640	283	139	75.7	31.5	187	101	-0.881	1.63e-07	down	-1.95	2.48e-31	Ortho	-0.214	0.611	-	-0.633	0.000528	Ortho	0.138	0.714	-
AT1G09660	58.1	4.42	48.4	4.02	46	8.38	-3.57	2.27e-47	down	-0.321	0.25	-	0.183	0.745	-	-0.382	0.202	-	1.15	0.0359	Mit
AT1G09700	15.4	5.22	11.9	3.81	11.7	7.31	-1.41	4.75e-10	down	-0.415	0.0937	-	-0.102	0.822	-	-0.435	0.102	-	0.773	0.0401	Mit
AT1G09710	10.8	5.85	10.7	8.23	14.2	16.6	-0.754	0.00264	down	-0.065	0.845	-	0.455	0.347	-	0.335	0.276	-	1.02	0.0701	Mit
AT1G09730	36.1	70.4	32.2	44	49.2	75.6	1.09	7.87e-05	Up	-0.221	0.511	-	-0.522	0.32	-	0.39	0.257	-	-0.332	0.647	-
AT1G09740	11.7	69.7	14.4	67.6	20.9	44.1	2.73	6.92e-29	Up	0.271	0.359	-	-0.328	0.458	-	0.823	0.00302	Ortho	-1.42	0.00633	Mit
AT1G01250	5.04	13.2	23.2	82.4	8.78	52.9	1.5	0.000407	Up	2.16	8.28e-07	Ortho	0.532	0.685	-	0.714	0.172	-	1.22	0.323	-
AT1G09750	226	4.23	199	36.1	74	3.39	-5.56	3.22e-112	down	-0.237	0.411	-	3.08	0.00276	Mit	-1.65	6.23e-11	Ortho	1.45	0.0505	Mit
AT1G09770	72.6	119	107	138	82.2	96	0.83	0.0392	Up	0.511	0.263	-	-0.34	0.645	-	0.124	0.85	-	-0.481	0.583	-
AT1G09780	179	89.5	87	464	179	30.8	-0.862	0.00497	down	-1.08	0.00067	Ortho	3.39	5.53e-07	Mit	-0.0476	0.937	-	-1.5	0.00728	Mag
AT1G09795	121	147	1.56	7.7	14.9	17.1	0.411	0.00146	Up	-6.33	0	Para	1.52	1.29e-05	Mag	-3.07	1.79e-121	Para	-0.117	0.678	-
AT1G09810	16	1.93	13.6	6.16	13	3.04	-2.9	2.67e-37	down	-0.293	0.223	-	1.46	0.000247	Mit	-0.353	0.17	-	0.736	0.0654	Mit
AT1G09815	20.9	27.3	27.7	37.3	26	25	0.538	0.0209	Up	0.354	0.167	-	0.0417	0.909	-	0.286	0.324	-	-0.429	0.38	-
AT1G09820	6.97	1.85	6.09	4.33	5.71	2.07	-1.75	1.3e-07	down	-0.257	0.516	-	0.949	0.00167	Mit	-0.35	0.413	-	0.415	0.517	-
AT1G09830	71.3	5.28	39.3	11.3	45.1	7.14	-3.62	4.94e-56	down	-0.918	9.46e-05	Ortho	1.78	0.000423	Mit	-0.714	0.00451	Ortho	0.943	0.00082	Mit
AT1G09940	16.2	137	113	59.9	51.1	64.5	3.2	9.86e-29	Up	2.8	1.23e-21	Ortho	-3.91	1.28e-07	Mit	1.64	1.17e-07	Ortho	-2.68	0.000373	Mit
AT1G01240	28.4	329	21.2	291	9.36	203	3.65	6.39e-48	Up	-0.468	0.102	-	0.2	0.814	-	-1.63	2.11e-09	Para	0.82	0.257	-
AT1G09950	2.6	7.53	10.9	3.52	0.488	1.76	1.68	0.00063	Up	2.16	3.28e-05	Ortho	-2.65	0.0091	Mit	-2.32	7.5e-05	Para	-0.181	0.909	-
AT1G09960	4.26	18.7	12	81.4	25.3	133	2.27	1.81e-15	Up	1.49	6.15e-07	Ortho	0.84	0.276	-	2.56	3.92e-18	Ortho	0.526	0.47	-
AT1G10030	18.7	5.62	15.1	8.1	20.6	1.53	-1.58	1.23e-07	down	-0.342	0.326	-	0.719	0.107	-	0.115	0.811	-	-1.56	0.0334	Mag
AT1G10040	1.73	2.6	12.5	8.12	1.3	2.09	0.698	0.0286	Up	2.8	2.21e-20	Ortho	-0.993	0.0163	Mit	-0.471	0.253	-	-0.0324	0.97	-
AT1G10050	10	15.4	6.86	5.07	29.5	28.1	0.712	0.0489	Up	-0.618	0.12	-	-0.978	0.081	Mit	1.48	9.54e-05	Ortho	-0.623	0.444	-
AT1G10090	31.6	60.4	0.817	15.2	125	204	1.08	1.23e-06	Up	-5.32	4.49e-85	Para	2.12	0.000619	Mag	1.95	1.09e-17	Ortho	-0.196	0.744	-
AT1G01225	3.68	1.88	2.65	1.14	5.48	4.96	-0.814	0.0276	down	-0.512	0.213	-	-0.244	0.544	-	0.549	0.209	-	0.547	0.364	-
AT1G10130	41.8	8.82	31.3	17.1	39.5	37.5	-2.13	7.68e-21	down	-0.468	0.0588	-	1.31	0.00295	Mit	-0.135	0.683	-	2.06	0.000968	Mit
AT1G10150	28.8	158	44.5	62.4	24.4	118	2.54	1.82e-11	Up	0.566	0.196	-	-1.94	9.29e-06	Mit	-0.284	0.601	-	-0.19	0.875	-
AT1G10170	36.2	277	33.5	117	32.1	116	3.02	1.75e-18	Up	-0.17	0.707	-	-1.12	0.0807	Mit	-0.229	0.652	-	-1.07	0.22	-
AT1G10180	23.6	7	35.6	11.2	43.2	25	-1.6	0.000379	down	0.535	0.31	-	0.0933	0.934	-	0.809	0.139	-	0.862	0.377	-
AT1G10200	51.3	15.5	123	87.3	170	61.1	-1.6	4.47e-09	down	1.21	1.82e-05	Para	1.18	0.0114	Mit	1.69	3.1e-09	Para	0.21	0.771	-
AT1G10210	6.27	11.7	6.43	2.55	9.27	8.56	1.03	7.87e-07	Up	-0.0131	0.971	-	-1.92	0.000378	Mit	0.53	0.0287	Ortho	-0.975	0.0184	Mit
AT1G01220	38.8	14.3	0.956	1.2	27.5	61	-1.32	6.85e-05	down	-5.4	7e-51	Ortho	1.55	0.00247	Mit	-0.562	0.164	-	2.5	0.00339	Mit
AT1G10270	15.9	1.62	15.4	2.67	27.4	4.99	-3.12	5.63e-18	down	-0.106	0.823	-	0.672	0.342	-	0.728	0.0809	-	0.53	0.341	-
AT1G10310	28.7	17.1	40	11.8	51	33.6	-0.6	0.00572	down	0.42	0.0705	-	-0.932	0.0116	Mag	0.783	0.000679	Para	0.136	0.768	-
AT1G01200	4.45	0.217	7.49	2.87	5.49	1.29	-4.06	2.47e-20	down	0.726	0.0565	-	1.28	0.00656	Mit	0.291	0.544	-	0.874	0.12	-
AT1G10360	89.2	37.3	23.7	35.2	24.3	41.7	-1.1	4.64e-07	down	-1.97	4.12e-19	Ortho	1.78	1.52e-05	Mit	-1.94	5.88e-18	Ortho	2	0.00019	Mit
AT1G10400	0.0798	2.89	23.2	4.72	0	1.09	4.56	1.48e-06	Up	8.19	2.49e-12	Ortho	-4.14	6.76e-06	Mit	-3.31	0.0715	-	-1	0.23	-
AT1G10410	23.5	133	17.8	87.7	15.7	82.3	2.64	1.07e-24	Up	-0.438	0.136	-	-0.211	0.735	-	-0.625	0.0399	Para	-0.119	0.84	-
AT1G10500	98.2	294	42.7	104	151	296	1.7	6.82e-09	Up	-1.25	4.9e-05	Para	-0.32	0.466	-	0.579	0.0992	-	-0.608	0.33	-
AT1G10510	99	33	19.7	4.67	132	80.1	-1.46	5.84e-13	down	-2.41	1.76e-32	Ortho	-0.281	0.54	-	0.354	0.149	-	0.846	0.000614	Mit
AT1G10522	48.6	12.3	20.6	3.76	68.4	18.5	-1.82	2.32e-08	down	-1.3	0.000144	Ortho	-0.277	0.574	-	0.446	0.279	-	0.0915	0.915	-
AT1G10550	1.73	0	7.37	0.201	15.9	0.448	-7.14	4.51e-10	down	2.07	0.0222	Para	-1.31	0.00477	Mag	3.27	0.000327	Para	-2.04	0.156	-
AT1G10560	1.8	13.4	0.606	9.79	0.507	6.11	2.83	4.84e-05	Up	-1.59	0.0581	-	0.245	0.915	-	-1.82	0.0421	Para	-0.1	0.977	-
AT1G10588	0	0.303	0.0966	0.102	0	0.626	4.34	0.000451	Up	3.55	0.0691	-	-0.322	0.274	-	0	1	-	0.485	0.397	-
AT1G10640	26.1	0.717	35.9	0.213	38.7	0.514	-4.82	8.5e-18	down	0.406	0.563	-	-1.02	0.702	-	0.504	0.514	-	-0.545	0.442	-
AT1G10650	30.7	68.2	15.6	9.33	45.8	30.6	1.3	1.14e-06	Up	-1.03	0.000277	Para	-1.88	2.8e-05	Mit	0.524	0.101	-	-1.71	0.000615	Mit
AT1G10657	43.2	1.16	37.1	2.11	69.3	1.17	-4.95	2.84e-30	down	-0.282	0.598	-	0.627	0.391	-	0.63	0.238	-	-0.675	0.506	-
AT1G10720	21.1	44.2	20.1	27.6	21	24.1	1.22	4.07e-23	Up	-0.11	0.472	-	-0.576	0.0219	Mit	-0.0426	0.838	-	-0.834	0.0121	Mit
AT1G10740	57.5	270	28.6	99	29	108	2.35	2.1e-21	Up	-1.07	4.38e-05	Para	-0.463	0.379	-	-1.04	0.000137	Para	-0.344	0.365	-
AT1G10770	0	0.632	0	0.0181	0.0411	0.0337	4.77	2.45e-06	Up	-0.14	0.963	-	-0.585	0.135	-	2.38	0.243	-	-0.585	0.156	-
AT1G10780	9.15	2.17	5.21	1	7.59	0.831	-1.92	2.94e-06	down	-0.89	0.0477	Ortho	0.183	0.784	-	-0.318	0.577	-	-0.472	0.239	-
AT1G10830	50.8	108	38.9	66.5	68.2	96.8	1.2	1.63e-07	Up	-0.443	0.0817	-	-0.32	0.204	-	0.377	0.18	-	-0.574	0.106	-
AT1G10850	35.8	9.91	52.1	21.8	53.6	4.07	-1.71	3.28e-16	down	0.49	0.0287	Para	0.503	0.185	-	0.534	0.0238	Para	-1.71	0.000436	Mag
AT1G10865	13.4	56.6	50.8	22.8	4.94	11	2.23	8.51e-18	Up	1.89	1.15e-12	Ortho	-3.11	1.48e-08	Mit	-1.45	3.76e-07	Para	-0.956	0.123	-
AT1G10900	78	21.4	41.1	55.7	65	57.1	-1.73	7.68e-10	down	-0.999	0.000756	Ortho	2.28	0.000186	Mit	-0.335	0.357	-	1.65	0.028	Mit
AT1G10930	25.9	9.45	23	7.05	37.4	9.43	-1.3	0.000349	down	-0.235	0.604	-	-0.222	0.755	-	0.471	0.308	-	-0.503	0.427	-
AT1G10950	124	85.4	143	101	137	93.8	-0.403	0.000469	down	0.155	0.229	-	0.0332	0.91	-	0.106	0.485	-	-0.00452	1	-
AT1G10960	593	47.3	204	100	421	196	-3.44	4.2e-20	down	-1.6	5.57e-05	Ortho	2.62	2.89e-05	Mit	-0.545	0.255	-	2.53	0.00153	Mit
AT1G10980	1.34	0.091	17	6.95	18.6	13.2	-3.44	1.04e-08	down	3.69	1.75e-16	Para	0.0444	0.97	-	3.81	6.47e-17	Para	0.717	0.269	-
AT1G11020	15.5	45.9	15.7	25.1	14.7	18	1.7	8.97e-47	Up	-0.0301	0.859	-	-0.862	0.000446	Mit	-0.12	0.471	-	-1.26	8.8e-05	Mit
AT1G11080	2.92	0.256	0.646	0.222	0.749	0.408	-2.99	0.00163	down	-2.21	0.0585	-	1.19	0.14	-	-1.92	0.133	-	1.46	0.0214	Mit
AT1G11112	2.22	0.0968	0	0	0.634	0	-3.99	5.42e-07	down	-8.33	1.57e-09	Ortho	1.58	0.000356	Mit	-1.87	0.0719	-	1	0.0347	Mit
AT1G11120	2.08	0.804	0.263	0	6.2	2.46	-1.18	0.00291	down	-2.99	2.41e-10	Ortho	0.778	0.0342	Mit	1.55	0.000125	Para	-0.322	0.425	-
AT1G11160	3.34	0.481	4.39	0.37	8.34	0.291	-2.59	8.03e-07	down	0.333	0.6	-	-0.568	0.423	-	1.27	0.029	Para	-1.42	0.00325	Mag
AT1G11180	11.5	31.6	5.84	7.66	13.9	17.1	1.58	3.34e-23	Up	-1.04	1.75e-09	Para	-1	0.000222	Mit	0.21	0.315	-	-1.07	0.00082	Mit
AT1G11240	32.2	18.7	21.5	8.36	34.2	21.2	-0.641	0.000525	down	-0.633	0.000964	Ortho	-0.476	0.0779	Mag	0.0503	0.872	-	0.0612	0.899	-
AT1G11290	6.78	1.81	2.22	0.748	6.5	1.78	-1.77	7.88e-05	down	-1.69	0.000382	Ortho	0.602	0.322	-	-0.12	0.877	-	0.173	0.772	-
AT1G11380	7.8	20.7	5.29	16.3	5.49	12.6	1.55	1.83e-10	Up	-0.613	0.0247	Para	0.168	0.558	-	-0.539	0.0687	-	-0.19	0.732	-
AT1G11400	18.9	80.7	56.4	125	21.5	47.8	2.25	4.6e-38	Up	1.55	2.32e-18	Ortho	-0.885	0.00656	Mit	0.154	0.528	-	-0.904	0.0626	Mit
AT1G11440	21.3	2.69	34.2	2.43	40.3	6.21	-2.82	2.29e-17	down	0.648	0.0739	-	-0.86	0.272	-	0.885	0.018	Para	0.109	0.882	-
AT1G11475	32.7	14.1	37.8	28.3	54.9	43.2	-1.06	7.47e-05	down	0.148	0.658	-	0.775	0.069	Mit	0.712	0.0179	Para	0.811	0.186	-
AT1G11530	11.8	19.2	10.8	32.2	3.19	15.6	0.845	0.0178	Up	-0.175	0.699	-	0.833	0.0472	Mag	-1.93	3.77e-07	Para	1.29	0.219	-
AT1G11545	39.1	1.34	9.29	0.128	39.6	3	-4.65	4.68e-34	down	-2.11	4e-08	Ortho	0.76	0.238	-	0.00722	1	-	0.803	0.425	-
AT1G11580	113	41.9	37.3	6.37	106	24	-1.24	0.00107	down	-1.6	4.69e-05	Ortho	-0.929	0.351	-	-0.105	0.872	-	-0.67	0.414	-
AT1G01090	248	140	256	294	343	182	-0.7	4.16e-05	down	-0.00557	0.984	-	1.02	0.000182	Mit	0.418	0.0315	Para	-0.0851	0.754	-
AT1G11600	18.5	0.584	52.4	24.5	73.1	33.5	-4.53	1.27e-12	down	1.46	0.0532	-	2.66	0.14	-	1.95	0.0119	Para	2.63	0.0761	Mit
AT1G11630	10.8	18.1	5.77	5.87	11.4	11.8	0.888	4.92e-07	Up	-0.955	4.14e-07	Para	-0.77	0.0017	Mit	0.0466	0.881	-	-0.634	0.0231	Mit
AT1G11650	242	376	164	182	128	140	0.783	8.57e-08	Up	-0.617	4.66e-05	Para	-0.479	0.0116	Mit	-0.973	1.44e-10	Para	-0.497	0.108	-
AT1G11670	9.27	0.72	16.2	0.124	13.9	1.59	-3.47	8.74e-14	down	0.764	0.132	-	-1.56	0.211	-	0.531	0.364	-	-0.0348	0.981	-
AT1G11700	25.1	6.35	29.5	12	31.2	13.1	-1.83	2.66e-08	down	0.163	0.699	-	0.605	0.195	-	0.249	0.588	-	0.615	0.228	-
AT1G11710	4.9	1.61	6.29	3.67	4.47	3.18	-1.45	1.12e-07	down	0.307	0.307	-	0.526	0.123	-	-0.185	0.618	-	0.804	0.0772	Mit
AT1G11750	165	106	145	113	152	112	-0.521	0.0279	down	-0.239	0.379	-	0.288	0.318	-	-0.163	0.615	-	0.201	0.611	-
AT1G11770	0.0221	0.923	0.0171	0.608	0.0199	0.818	4.46	1.96e-05	Up	-0.227	0.93	-	-0.415	0.487	-	-0.0616	1	-	-0.415	0.49	-
AT1G11860	2160	167	1040	133	2010	329	-3.53	1.3e-22	down	-1.12	0.00444	Ortho	0.731	0.435	-	-0.161	0.781	-	1.09	0.0264	Mit
AT1G11870	65.8	23.6	45.1	26.2	84.8	57.2	-1.36	1.27e-11	down	-0.605	0.00451	Ortho	0.664	0.0813	Mit	0.311	0.206	-	0.885	0.0121	Mit
AT1G11910	473	1750	877	2730	485	1290	2.01	2.52e-36	Up	0.835	4.82e-07	Ortho	-0.249	0.41	-	-0.0179	0.962	-	-0.471	0.343	-
AT1G11915	1.08	0.164	1.01	0.304	0.779	0.37	-2.41	1.66e-05	down	-0.166	0.801	-	0	1	-	-0.517	0.439	-	0.778	0.171	-
AT1G11925	0	9.77	0.205	1.82	0	13.6	8.03	4.45e-13	Up	4.71	0.00562	Ortho	-2.29	0.00339	Mit	0	1	-	0.432	0.836	-
AT1G12020	20.9	1.67	17.3	1.2	23.7	6.86	-3.46	2.85e-25	down	-0.328	0.392	-	-0.332	0.502	-	0.123	0.813	-	1.18	0.0349	Mit
AT1G12050	51.5	72.7	63.9	44.4	82.3	79.4	0.611	0.000504	Up	0.255	0.196	-	-1.01	0.00137	Mit	0.63	0.000885	Ortho	-0.55	0.0482	Mit
AT1G12090	1140	44.3	510	23.5	672	64.5	-4.42	1.37e-21	down	-1.23	0.0173	Ortho	0.261	0.865	-	-0.814	0.162	-	1.29	0.29	-
AT1G12120	52.5	74.6	61.6	45.4	57.5	62.2	0.638	0.000115	Up	0.186	0.331	-	-0.922	0.00185	Mit	0.0902	0.714	-	-0.384	0.236	-
AT1G12244	17.2	4.74	63	109	31.6	15.6	-1.73	3.63e-08	down	1.82	8.43e-09	Para	2.43	3.82e-05	Mit	0.833	0.0185	Para	0.657	0.155	-
AT1G12320	7.82	17.9	8.39	17.2	4.17	18.6	1.32	0.000963	Up	0.0372	0.954	-	-0.156	0.776	-	-0.945	0.0453	Para	0.796	0.208	-
AT1G12330	31.8	5.1	31.5	4.68	34.6	8.02	-2.48	8.93e-14	down	-0.0837	0.854	-	-0.109	0.88	-	0.064	0.918	-	0.41	0.443	-
AT1G12360	41.6	162	66.6	146	37.4	89.8	2.06	5.34e-10	Up	0.628	0.0927	-	-0.816	0.169	-	-0.199	0.689	-	-0.708	0.368	-
AT1G12400	5.69	9.68	16.6	20.4	6.19	3.85	0.928	0.00039	Up	1.51	8.86e-09	Ortho	-0.359	0.24	-	0.112	0.787	-	-1.18	0.0295	Mit
AT1G12420	9.96	36.9	21.7	21.2	15.3	26.6	2.02	1.15e-11	Up	1.09	0.000567	Ortho	-1.82	0.00126	Mit	0.57	0.115	-	-1.04	0.208	-
AT1G12430	37.5	6.08	53.9	3.75	37.2	2.19	-2.46	1.3e-10	down	0.48	0.283	-	-1.07	0.173	-	-0.0561	0.943	-	-1.1	0.104	-
AT1G12450	8.56	16.2	6.2	11.6	14.7	19.9	1.06	0.00043	Up	-0.507	0.135	-	-0.0162	0.995	-	0.757	0.0273	Ortho	-0.381	0.368	-
AT1G12480	6.72	13.5	2.11	4.04	10.3	14.3	1.09	0.00428	Up	-1.76	1.52e-05	Para	-0.404	0.326	-	0.529	0.272	-	-0.544	0.448	-
AT1G12500	98	7.9	43.8	2.27	78.6	4.84	-3.49	2.25e-46	down	-1.22	1.04e-06	Ortho	-0.324	0.52	-	-0.366	0.225	-	-0.334	0.3	-
AT1G12520	106	63.5	97.6	91.5	118	158	-0.585	0.0243	down	-0.157	0.622	-	0.64	0.18	-	0.128	0.738	-	1.15	0.0167	Mit
AT1G12550	7.79	1.34	21.1	14.9	14	12.9	-2.41	3.88e-21	down	1.38	3.06e-09	Para	1.5	0.000337	Mit	0.793	0.00175	Para	1.87	7.03e-06	Mit
AT1G12650	27.5	48.9	11.6	7.38	26.8	13.9	0.967	5.67e-06	Up	-1.29	4.86e-09	Para	-1.37	3.14e-05	Mit	-0.0801	0.817	-	-1.7	0.00142	Mit
AT1G12710	9.07	27.9	16.8	35.1	4.98	23.2	1.73	3.41e-09	Up	0.844	0.00761	Ortho	-0.48	0.263	-	-0.916	0.00675	Para	0.576	0.509	-
AT1G12760	46.4	127	93.1	166	53.9	139	1.61	2.4e-19	Up	0.967	1.77e-07	Ortho	-0.609	0.0288	Mit	0.183	0.447	-	-0.0771	0.843	-
AT1G12770	77.5	42.4	93.1	166	113	40.5	-0.745	0.000878	down	0.216	0.409	-	1.68	3.28e-05	Mit	0.489	0.0574	-	-0.595	0.144	-
AT1G12780	29.3	277	25.8	159	28	335	3.27	2.13e-12	Up	-0.247	0.687	-	-0.633	0.438	-	-0.1	0.91	-	0.349	0.858	-
AT1G12790	3.31	12.1	0.983	0.349	0.718	0.27	1.99	9.21e-13	Up	-1.81	3.59e-08	Para	-2.42	3.39e-05	Mit	-2.26	1.23e-10	Para	-2.1	3.57e-05	Mit
AT1G12840	215	318	211	329	185	254	0.7	0.0035	Up	-0.0669	0.833	-	0.0685	0.815	-	-0.242	0.439	-	-0.115	0.827	-
AT1G12880	13.2	4.59	3.09	4.11	12.4	7.5	-1.35	0.000305	down	-2.15	2.5e-08	Ortho	1.63	0.00132	Mit	-0.129	0.832	-	0.642	0.449	-
AT1G12890	0.127	1.83	6.36	14.1	0.0454	1.1	3.59	9.09e-08	Up	5.47	9.2e-14	Ortho	-0.436	0.595	-	-1.73	0.172	-	-0.459	0.477	-
AT1G12900	4790	343	1650	271	2830	552	-3.61	1.11e-23	down	-1.59	3.08e-05	Ortho	1.2	0.0942	Mit	-0.807	0.061	-	1.45	0.0668	Mit
AT1G12930	27.9	15.3	34.2	18.6	46.4	29.5	-0.741	0.00149	down	0.237	0.38	-	-0.0428	0.94	-	0.687	0.00721	Para	0.15	0.803	-
AT1G12970	8.22	25	14.8	13	18.5	27.2	1.74	5.46e-23	Up	0.804	1.57e-05	Ortho	-1.65	2.3e-05	Mit	1.14	1.16e-09	Ortho	-0.942	0.0053	Mit
AT1G13030	13.5	1.4	11.6	2.49	15.6	5.76	-3.08	1.08e-12	down	-0.296	0.58	-	0.799	0.31	-	0.148	0.835	-	1.22	0.0753	Mit
AT1G13040	2.8	1.09	6.9	1.83	1.8	0.529	-1.2	0.00806	down	1.21	0.00989	Para	-0.495	0.469	-	-0.696	0.21	-	0.126	0.872	-
AT1G13050	3.47	1.17	3.38	1.11	2.7	0.84	-1.4	0.000115	down	-0.104	0.825	-	0	1	-	-0.402	0.382	-	0.17	0.785	-
AT1G13060	103	207	73.2	140	86.1	135	1.15	2.22e-21	Up	-0.535	2.55e-05	Para	-0.0749	0.715	-	-0.292	0.0396	Para	-0.362	0.183	-
AT1G13080	69.8	11.6	1.57	1.39	132	33.4	-2.4	7.42e-11	down	-5.57	1.51e-46	Ortho	2.53	5.76e-05	Mit	0.861	0.0472	Para	0.588	0.316	-
AT1G02270	33.8	66.2	98.2	275	52	29.6	1.09	1.72e-10	Up	1.48	6.72e-18	Ortho	0.537	0.0572	Mag	0.565	0.00304	Ortho	-1.74	3.77e-05	Mit
AT1G13160	42.6	13.4	34.1	16.3	37.5	18	-1.51	0.000369	down	-0.381	0.459	-	0.577	0.34	-	-0.251	0.691	-	0.558	0.456	-
AT1G13170	35.7	9.96	26.3	6.04	50.3	14.2	-1.72	9.3e-10	down	-0.485	0.122	-	-0.234	0.741	-	0.455	0.184	-	-0.0085	1	-
AT1G13180	10.6	4.71	16.6	10.1	14.3	13.2	-1.03	3.6e-07	down	0.614	0.00281	Para	0.341	0.438	-	0.407	0.0759	-	0.908	0.0208	Mit
AT1G13190	55.4	158	57.3	138	47	150	1.63	3.28e-08	Up	0.0114	0.982	-	-0.242	0.405	-	-0.277	0.491	-	0.175	0.849	-
AT1G13195	6.66	53.1	57.3	138	7.99	50	3.12	7.51e-45	Up	3.06	6.88e-43	Ortho	-1.6	1.27e-05	Mit	0.225	0.467	-	-0.345	0.553	-
AT1G13230	0.268	0.0185	0.0427	0.0508	0.111	0.544	-2.85	0.00855	down	-2.7	0.0489	Ortho	0	1	-	-1.33	0.36	-	0.585	0.21	-
AT1G13250	31.6	0.7	40.7	3.23	11.5	2.56	-5.23	3.61e-39	down	0.348	0.44	-	0.93	0.517	-	-1.48	0.000317	Ortho	2.39	0.0256	Mit
AT1G13270	70.4	34.3	17.4	24.5	105	74.1	-0.912	0.00139	down	-2.05	8.69e-13	Ortho	1.51	0.00489	Mit	0.541	0.108	-	0.524	0.27	-
AT1G13340	3.59	14.1	1.45	2.94	2.29	23.5	2.06	1.65e-05	Up	-1.33	0.0138	Para	-0.907	0.281	-	-0.646	0.307	-	1.19	0.0702	Mag
AT1G13380	24.3	6.23	22.4	2.65	40.6	33.6	-1.8	5.24e-11	down	-0.153	0.658	-	-0.847	0.0847	Mag	0.706	0.0229	Para	1.53	0.00228	Mit
AT1G13390	23.1	81.2	18.2	44.5	5.28	26.6	1.98	4.12e-13	Up	-0.368	0.247	-	-0.521	0.306	-	-2.16	1.31e-13	Para	0.319	0.729	-
AT1G13460	23.3	27.5	13.7	10.4	14.4	20.2	0.373	0.036	Up	-0.831	3.75e-06	Para	-0.567	0.01	Mit	-0.749	6.58e-05	Para	0.205	0.621	-
AT1G02310	0.26	113	50.2	375	0.383	92.7	8.59	1.86e-85	Up	7.47	1.35e-58	Ortho	-3.63	0.0164	Mit	0.427	0.56	-	-0.279	0.912	-
AT1G13560	87.8	52.9	63.3	113	76.1	93	-0.585	6.04e-05	down	-0.52	0.000585	Ortho	1.54	3.4e-07	Mit	-0.249	0.153	-	1	0.000626	Mit
AT1G13570	13.3	24.5	55.2	46.4	8.3	11.5	1.02	4.61e-06	Up	2.01	7.81e-20	Ortho	-1.08	0.0161	Mit	-0.717	0.00432	Para	-0.405	0.449	-
AT1G13635	0.515	0.032	3.5	0.198	0.119	0	-3.41	0.000399	down	2.74	0.00344	Para	-1.44	0.0745	Mag	-2.2	0.0572	-	0.807	0.00043	Mit
AT1G13640	43	81.1	33	157	32.5	108	1.06	1.9e-07	Up	-0.44	0.0499	Para	1.32	0.00108	Mag	-0.452	0.0591	-	0.796	0.0714	Mag
AT1G13730	50.5	8.72	25.6	6.44	30.6	10.9	-2.4	2.08e-26	down	-1.05	6.07e-06	Ortho	0.58	0.121	-	-0.791	0.00142	Ortho	0.978	0.0207	Mit
AT1G13790	5.29	0.809	11.6	5.99	10.7	3.55	-2.54	3.04e-08	down	1.05	0.0303	Para	1.22	0.0565	Mit	0.939	0.0734	-	0.674	0.345	-
AT1G13860	30.7	8.26	29	10.7	60.3	5.99	-1.77	1.07e-15	down	-0.13	0.637	-	0.427	0.281	-	0.934	6.65e-05	Para	-1.35	0.0203	Mag
AT1G02370	10.6	0.791	9.9	0.389	11	0.567	-3.55	4.32e-32	down	-0.157	0.643	-	-0.39	0.469	-	0.0124	0.997	-	-0.253	0.561	-
AT1G13880	24.3	78.4	22	64.7	21.9	73.9	1.81	4.34e-09	Up	-0.197	0.614	-	-0.135	0.825	-	-0.192	0.674	-	0.0555	0.946	-
AT1G13910	9.37	1.83	6.46	1.59	18.3	3.82	-2.19	1.05e-10	down	-0.58	0.118	-	0.29	0.412	-	0.914	0.0144	Para	-0.282	0.713	-
AT1G13930	470	1100	637	717	2170	1590	1.35	7.86e-06	Up	0.366	0.297	-	-1.06	0.0137	Mit	2.16	4.94e-12	Ortho	-1.68	0.0186	Mit
AT1G13960	13.6	141	50.1	164	10.1	144	3.47	6.32e-33	Up	1.82	1.63e-09	Ortho	-1.6	0.0018	Mit	-0.493	0.178	-	0.399	0.763	-
AT1G13980	36.7	83.5	12	25.9	44.8	87.2	1.28	0.00175	Up	-1.66	0.000112	Para	-0.112	0.898	-	0.24	0.692	-	-0.223	0.846	-
[truncated: 8,882 more rows]
